# Supplementary material for: Impact of disease-associated chromatin accessibility QTLs across immune cell types and contexts
Source: Cell Genom. 2025 Nov 10;6(1):101061. doi: 10.1016/j.xgen.2025.101061 (PMC12926193; doi:10.1016/j.xgen.2025.101061)
Supplement: Table S1. Number of cells from each sample in the three studies included in this paper, related to Figure 1 [file mmc2.xlsx]

## Sheet: Table S1
Table S1. Number of cells from each sample in the three studies included in this paper, related to Figure 1
Study Name	Sample name	Number of cells	Disease status	Donor ID	Time point	Age	Sex
This study	00725-21	4842	COVID-19	CHUM_169	2	48	F
	00777-21	3627	COVID-19	CHUM_168	2	50	F
	03202-20	4777	COVID-19	CHUM_5	1	48	M
	03213-20	3312	COVID-19	CHUM_12	1	53	M
	03219-20	4106	COVID-19	CHUM_2	1	79	F
	04362-20	2333	COVID-19	CHUM_19	1	50	M
	04365-20	3409	COVID-19	CHUM_23	1	49	M
	04391-20	3245	COVID-19	CHUM_32	1	60	F
	06483-20	3724	COVID-19	CHUM_45	1	67	M
	06492-20	3157	COVID-19	CHUM_31	1	68	M
	06508-20	4433	COVID-19	CHUM_59	1	48	F
	06525-20	4491	COVID-19	CHUM_67	1	63	F
	07783-20	4986	COVID-19	CHUM_97	1	38	M
	07821-20	4992	COVID-19	CHUM_120	1	69	M
	07822-20	4081	COVID-19	CHUM_121	1	81	F
	07832-20	3179	COVID-19	CHUM_125	1	81	F
	09283-20	4018	COVID-19	CHUM_127	1	62	M
	09286-20	3382	COVID-19	CHUM_130	1	62	F
	09288-20	3546	COVID-19	CHUM_123	1	57	M
	09302-20	1780	COVID-19	CHUM_45	2	67	M
	09314-20	4035	COVID-19	CHUM_163	1	78	M
	09315-20	3750	COVID-19	CHUM_123	2	57	M
	09317-20	1203	COVID-19	CHUM_120	2	69	M
	09322-20	3606	COVID-19	CHUM_32	2	60	F
	09325-20	4005	COVID-19	CHUM_163	2	78	M
	09332-20	1910	COVID-19	CHUM_130	2	62	F
	09338-20	3804	COVID-19	CHUM_97	2	38	M
	09339-20	4131	COVID-19	CHUM_127	2	62	M
	09353-20	4645	COVID-19	CHUM_168	1	50	F
	09354-20	4052	COVID-19	CHUM_169	1	48	F
	09359-20	3296	COVID-19	CHUM_31	2	68	M
	CMG2049	3904	Healthy	CHUM_CMG-2049	NA	50	M
	SAL1767-2	3434	Healthy	CHUM_SAL-1767-2	NA	40	M
	MLC-2148	4488	Healthy	CHUM_MLC-2148	NA	60	F
	MLD1362-2	3079	Healthy	CHUM_MLD-1362-2	NA	45	F
	GT-1337	4219	Healthy	CHUM_GT-1337	NA	70	M
You et al.	H29	3449	Healthy	H29	NA	54	F
	H30	2904	Healthy	H30	NA	48	M
	M1	3244	Mild COVID-19 convalescent	M1	NA	67	M
	M2	8452	Mild COVID-19 convalescent	M2	NA	48	F
	M4	8159	Mild COVID-19 convalescent	M4	NA	66	M
	M5	4069	Mild COVID-19 convalescent	M5	NA	52	F
	S1	9349	Severe COVID-19 convalescent	S1	NA	33	M
	S2	7739	Severe COVID-19 convalescent	S2	NA	50	F
	S3	2592	Severe COVID-19 convalescent	S3	NA	67	F
	M6	5373	Mild COVID-19 convalescent	M6	NA	42	M
Benaglio et al.	PBMC1	8840	Healthy	PBMC1	NA	47	M
	PBMC10	6064	Healthy	PBMC10	NA	32	F
	PBMC12	8708	Healthy	PBMC12	NA	18	F
	PBMC13	12466	Healthy	PBMC13	NA	34	F
	PBMC14	8035	Healthy	PBMC14	NA	73	F
	PBMC15	7982	Healthy	PBMC15	NA	21	F
	PBMC2	6886	Healthy	PBMC2	NA	46	M
	PBMC3	6182	Healthy	PBMC3	NA	53	M
	PBMC4	4447	Healthy	PBMC4	NA	45	M
	PBMC5	3963	Healthy	PBMC5	NA	48	M
	PBMC6	5455	Healthy	PBMC6	NA	54	F
	PBMC8	8367	Healthy	PBMC8	NA	21	F
	PBMC9	6718	Healthy	PBMC9	NA	33	M
Total		282424
