# Supplementary material for: Impact of disease-associated chromatin accessibility QTLs across immune cell types and contexts
Source: Cell Genom. 2025 Nov 10;6(1):101061. doi: 10.1016/j.xgen.2025.101061 (PMC12926193; doi:10.1016/j.xgen.2025.101061)
Supplement: Table S2. Z scores of the top 500 topic-driving genes in each topic, related to Figure 2 [file mmc3.xlsx]

## Sheet: Table S2
Table S2. Z scores of the top 500 topic-driving genes in each topic, related to Figure 2
k1		k2		k3		k4		k5		k6		k7		k8		k9		k10		k11		k12		k13		k14		k15		k16		k17		k18		k19		k20
Symbol	Z score	Symbol	Z score	Symbol	Z score	Symbol	Z score	Symbol	Z score	Symbol	Z score	Symbol	Z score	Symbol	Z score	Symbol	Z score	Symbol	Z score	Symbol	Z score	Symbol	Z score	Symbol	Z score	Symbol	Z score	Symbol	Z score	Symbol	Z score	Symbol	Z score	Symbol	Z score	Symbol	Z score	Symbol	Z score
CXCR4	2.525	CTD-3093M3.1	3.86	RP11-219O3.2	2.361	MAD1L1	2.599	OSM	2.9	FOS	3.137	FOXP1	2.843	CD247	3.209	AP003733.1	1.725	MIR24-2	1.975	ATXN1	1.917	AP003733.1	1.902	MAML3	2.395	MIR142	2.412	RUNX1	1.582	EGR1	1.54	ARHGAP26	2.284	RORA	3.147	AP000769.7	2.841	ATXN1	2.184
FOXP1	1.809	MGC4771	3.208	RP11-12J10.3	2.261	LDLRAD4	1.661	ZMIZ1	1.927	MIR24-2	2.479	BACH2	3.047	TRGV9	4.122	ZMIZ1	1.967	AP003733.1	2.062	CTD-3224K15.2	1.691	DUSP1	1.518	RP1-244F24.1	1.811	RP11-936I5.1	3.561	ZEB2	1.808	JARID2	1.625	ATXN1	2.008	BHLHE40	2.73	KANSL1-AS1	3.171	AL109767.1	2.131
RP3-402G11.25	3.236	TSEN34	3.861	ZEB2	2.221	CD74	2.064	ARHGAP26	1.775	ZFP36	3.178	BCL11B	2.108	MIR142	1.711	CCL2	3.458	DUSP1	1.601	PLCG2	2.57	CTD-2659N19.9	2.267	CHST11	1.614	45544	3.005	RP11-815J21.2	1.624	RP1-261G23.7	1.63	AC012307.2	1.877	RP4-575N6.4	1.783	CTC-250I14.6	2.225	BCL11B	2.029
CD74	2.961	RP11-222G7.2	3.663	FAM53B	2.203	AL031590.1	2.979	RUNX1	1.622	JUNB	2.367	CCR7	2.409	TRGV10	4.138	ETV6	2.704	OSM	2.013	RP11-138E2.1	1.876	IFI30	2.429	LYL1	2.712	RP11-211G3.2	2.708	RP11-753H16.3	1.926	AC023137.2	2.193	PRKCH	2.066	RP1-244F24.1	3.202	SSSCA1-AS1	2.051	TRBC2	1.621
CTD-3224K15.2	1.581	JUND	2.675	RP11-382D12.2	2.923	AP001055.6	1.616	RP3-510H16.3	3.136	MKLN1-AS1	3.646	LEF1	3.635	CTD-3224K15.2	2.289	RAPGEF1	1.712	CTD-2659N19.9	2.049	TNFSF9	3.399	FTH1	1.808	RP11-1275H24.3	2.241	RP4-575N6.4	1.861	CCL2	1.652	CTD-2302E22.4	1.617	NFATC2	2.387	RP11-549L6.3	2.165	RP11-211G3.2	2.275	SPATA13-AS1	1.767
RP11-134P9.3	2.228	RP11-274J16.5	3.162	RP3-323N1.2	1.636	AC104024.2	2.017	RP11-96C21.1	2.379	AC012307.2	2.782	RP11-35O15.1	3.301	ZBTB16	3.599	XXbac-BPG252P9.10	3.252	RP11-274J16.5	1.695	AC104024.2	3.121	MAFB	2.314	MEX3B	3.398	LIMD2	3.439	RP11-753H16.5	1.859	RP4-536B24.2	1.546	CTD-3195I5.5	2.456	TNFRSF25	3.405	CRIP1	1.609	hsa-mir-150	1.874
TNFRSF13C	3.454	RP11-312B8.1	3.949	CTD-3195I5.5	1.907	INPP4A	2.575	ERCC1	2.345	DUSP2	3.279	AL109767.1	1.755	RP11-12J10.3	1.639	IL8	3.367	IL1B	2.619	RP11-283G6.3	3.841	NEAT1	1.724	CLEC11A	3.19	CISH	3.363	RP11-253D19.1	1.73	H1FX	2.371	RP11-219O3.2	2.255	UBAC2	1.804	GADD45B	2.236	RP11-589C21.5	1.835
RAD51B	1.975	ING1	3.792	PRF1	2.784	MSI2	2.31	RP11-864I4.4	2.671	DUSP1	1.974	UBAC2	1.776	PRF1	2.796	THBS1	4.108	RP11-96C21.1	1.729	RP11-61F12.1	2.05	NCOR2	1.798	SOX4	3.215	RP11-455F5.5	3.349	ZEB2-AS1	1.543	AC124057.5	1.589	FYN	2.125	CTD-2325P2.3	2.168	PHF23	2.597	FYN	1.589
C21orf33	3.171	IBA57-AS1	3.619	CLDND2	2.166	CTB-39G8.2	2.683	RP11-443B7.3	2.574	JUND	2.254	LYPD3	2.965	CLDND2	2.261	IER3	3.151	FTH1	2.074	AC015660.1	3.306	LYN	2.128	LINC01063	2.786	CTC-250I14.6	2.304	CXCL3	2.694	IRF7	2.661	FAM53B	2.004	STK24	3.434	XXbac-BPG181M17.6	1.886	ITK	2.607
RP11-982M15.7	3.749	PTMA	3.124	NFATC2	1.57	RPS6KA2	3.052	RP11-293M10.5	2.242	NR4A2	3.733	ITPKB	2.164	RP11-219O3.2	1.755	FTH1	1.862	ERCC1	1.546	VOPP1	3.518	RP11-53B2.4	1.95	INPP5A	2.202	ZFP36L2	3.066	S100A10	2.401	RP11-566K11.4	3.267	RP11-12J10.3	1.939	DOCK9-AS2	1.71	ZFP36L1	1.547	AKAP13	1.734
RP11-58K22.4	2.816	KMT2E-AS1	3.443	ADRB2	2.371	SH2B3	1.651	MBP	2.54	CRIP1	2.787	TCF7	2.191	FAM53B	1.558	SCO2	1.936	RARA	1.968	RP11-456K23.1	2.416	RAD51B	1.509	RP11-672L10.6	1.556	ZFP36L1	2.048	CXCL2	2.559	STUB1	1.564	AKNA	2.855	IL7R	3.302	ADAMTSL4-AS1	1.636	TCTEX1D4	1.804
HES1	2.737	IGFLR1	3.666	HIVEP3	2.475	MUC8	2.922	GADD45B	2.191	TNFAIP3	3.799	HDAC4	2.472	B3GNT7	3.782	CHST11	1.758	RP11-22N19.2	1.661	EBF1	2.976	RP11-309G3.3	1.544	HOXA-AS4	3.672	TRBC2	1.622	CTB-108O6.2	3.872	CTB-31O20.3	1.814	ITGAE	2.674	RP11-219B17.1	2.723	RP5-968P14.2	2.459	LDLRAD4	2.031
RP11-13P5.1	3.923	RP11-559M23.1	3.582	S1PR5	2.83	RGS1	1.89	RP11-290F20.3	2.496	KDM6B	2.203	CSGALNACT1	2.218	GZMB	2.975	TYMP	2.098	IFI30	1.79	RP11-102N12.3	2.16	CDH23	2.183	RP11-1275H24.2	1.796	AC010746.3	3.042	RP11-290L1.3	1.85	CAMTA1	1.876	UBAC2	1.729	BACH2	1.546	HIST1H2AM	2.926	RP11-589C21.6	2.13
IQSEC1	2.563	AKT1S1	3.788	GZMB	2.536	PRKCE	1.965	RP11-350G8.5	2.947	RP11-44N11.2	3.459	RP11-867G23.13	2.717	RIN3	2.562	TMUB1	1.9	BCL3	2.37	RP11-138I18.2	2.9	RXRA	1.898	AL590560.1	3.169	RP11-378A13.2	2.63	TPRG1-AS1	2.569	DGAT1	2.539	SEMA4D	2.139	RP11-730K11.1	2.344	RP11-47A8.5	1.754	RP11-379F12.3	1.691
RBM38	2.155	AC062017.1	2.991	CCDC88C	1.872	CTD-2349P21.5	3.699	RP11-309G3.3	2.404	HOOK2	3.143	DOCK9-AS2	1.553	RP11-382D12.2	2.39	IL1B	1.91	TTC7A	2.51	FNBP1	1.547	RP11-290F20.3	1.737	HOXA9	3.647	CTD-2201E18.5	2.566	AC068580.7	1.621	KDM4B	1.671	SPATA13-AS1	1.529	RUNX2	3.423	IER2	1.866	RP11-815J21.2	1.636
CTA-250D10.23	3.09	AP001462.6	3.513	FASLG	2.168	AMZ1	2.023	RP11-351I24.1	2.681	FOSB	3.234	MAML2	2.638	AC116366.6	2.217	CYP1B1-AS1	3.55	SLC43A2	2.017	BHLHE41	3.822	PPCDC	1.613	RP11-105N14.1	2.048	AC009133.15	2.103	AP001434.2	2.655	TTYH3	1.794	AKAP13	1.971	MGAT5	2.75	FAM89B	2.263	CSGALNACT1	2.133
CD83	3.171	XXbac-BPG181M17.6	3.131	LINC00385	3.327	BANP	2.381	ADM	2.583	RP11-439L18.1	2.961	BCL9L	1.527	TRBJ2-7	2.301	CTB-58E17.1	2.015	LINC00656	2.273	AP001046.6	2.1	RP5-940F7.2	1.68	CLEC16A	2.545	AC010883.5	2.975	CTSL	2.473	SND1	2.537	IL21R	3.133	LMNA	1.612	PCBP1	3.009	ARL4C	1.553
RP11-53B2.4	1.827	SSSCA1-AS1	2.637	RUNX3	1.81	CTB-50L17.5	2.962	PPP1R15A	2.439	RP11-779O18.3	2.485	CTB-113I20.2	2.089	METRNL	3.071	AC068580.7	2.292	ITGAX	2.493	ZBTB32	2.808	RHOB	2.117	FUT7	2.542	SSSCA1-AS1	1.65	TNS1	2.668	RP11-251M1.1	1.524	CTD-3195I5.4	2.558	RP11-7F17.7	1.854	U47924.31	2.358	GLB1	3.429
CD79A	3.093	MBOAT7	3.858	ITGAE	1.895	RP11-610P16.1	2.83	AC012314.20	2.302	SKI	3.603	TIAM1	2.517	S1PR5	2.763	RP11-561B11.3	2.138	G0S2	2.873	CTA-250D10.23	2.495	LL22NC03-86G7.1	2.379	MSI2	2.27	PTPRCAP	3.363	LHFPL2	2.306	FBRSL1	2.731	CD8A	3.482	GPR183	1.683	SNHG9	2.698	TIAM1	2.633
RP5-1071N3.1	1.899	AC132192.1	3.869	AC116366.6	1.581	RP11-689B22.2	2.02	IL1B	2.216	CTD-2659N19.10	3.029	AC013264.2	1.55	TRBJ2-6	2.563	MAFB	1.83	CTA-384D8.34	1.959	AC106801.1	1.78	CTA-384D8.34	1.648	RP5-973M2.2	2.955	RP11-47A8.5	2.135	PRKAG2	1.507	BAIAP2	1.846	RP1-151F17.2	1.915	ELL	2.495	EIF2B5	1.932	HIVEP2	1.821
RP11-705C15.4	1.633	CIRBP-AS1	3.176	CTD-3195I5.4	1.884	TRERNA1	1.503	PHLDA2	2.595	YPEL5	3.548	TRBV30	1.906	TRBJ2-5	2.565	GAS7	1.701	RP11-809O17.1	2.635	SETBP1	2.423	LRRC25	2.805	RP11-517P14.2	2.619	RP11-75C10.9	2.895	RP11-280G9.1	3.288	SH3RF3	1.946	IGHV1-45	2.742	RP5-1071N3.1	1.671	C17orf59	2.812	ARID5B	2.504
AC090587.5	1.626	CTC-246B18.10	3.766	AC130469.2	2.14	FRMD4A	3.139	TRIB1	2.896	JUN	2.499	ETS1	1.872	TRBJ2-4	2.572	PRKAG2	2.388	AC012314.20	1.528	LPCAT1	1.857	RP11-49I4.3	2.559	RUNX2	1.709	RP5-882C2.2	3.079	LINC00656	1.63	RP11-57H14.2	1.612	CTB-184G21.3	2.308	AC106801.1	2.039	STX10	1.909	CCDC64	2.338
CTC-265F19.3	2.59	EIF1	3.609	HIST3H2A	1.941	RREB1	1.507	CEBPB	2.52	KLF2	2.285	CD6	2.588	TRBJ2-3	2.58	CEBPB	2	PHLDA2	1.897	GNG7	2.36	SLC43A2	1.521	NFE2	3.454	KLF13	2.146	SLC6A6	2.066	NRARP	1.619	CTD-2325P2.3	1.579	AQP3	3.255	AC016629.8	2.174	RP11-61F12.1	1.798
LFNG	2.028	CIC	3.615	PLEKHF1	2.048	PLXNA4	2.089	RP5-940F7.2	2.473	HIST1H4B	3.679	RP11-589C21.6	1.645	PREX1	1.889	PIK3R5	2.76	PLAUR	2.796	CXXC5	1.715	PIK3R2	2.28	ZMYND10-AS1	1.578	PLEC	2.108	RP11-1082L8.4	3.101	MROH6	1.519	KB-173C10.1	2.526	RP11-65J3.14	2.249	CCDC85B	2.055	TRBV30	1.86
AP001055.6	2.016	LINC01003	4.049	PRR5L	2.222	RP11-194G10.3	2.042	RP11-561B11.3	2.475	PLEKHG2	2.75	NOG	3.92	SLC15A4	2.751	RP11-253D19.1	1.919	RP1-261G23.7	1.92	AC011648.1	2.954	PTGER2	2.394	RP1-170O19.20	3.619	RP11-180M15.4	1.997	HMOX1	2.143	ARAP1-AS1	3.457	IL21R-AS1	3.14	PIM1	1.672	RP11-180M15.4	1.686	PPP2R5C	2.27
RP11-219B4.3	2.827	RP11-489E7.4	2.758	ZEB2-AS1	1.633	RP11-876N24.2	1.698	RARA	1.858	ERCC1	2.062	KLF12	1.859	FLJ45079	2.168	NINJ1	2.106	PPCDC	1.626	SSPN	3.421	C2orf57	1.656	GATA2	3.806	RP11-439L18.1	1.686	PHLDA1	1.898	PDLIM7	1.569	TCF7	2.053	RP11-464C19.3	2.515	RP4-781K5.2	1.928	HDAC4	1.811
LAPTM5	2.403	EMC9	3.784	RP11-456K23.1	2.139	BIN1	1.931	PTK2B	2.757	hsa-mir-150	2.163	RP1-224A6.3	2.041	RUNX3	1.782	AC069368.3	2.633	RP11-753H16.3	1.834	HES1	1.91	RASGEF1B	1.817	RAB32	3.146	PRRT2	2.055	MCF2L2	1.545	VASN	1.899	FASLG	2.189	CSGALNACT1	1.764	AP003068.9	2.382	NCK2	2.401
CCR6	2.979	AP001412.1	3.987	P2RY8	1.566	SH3TC1	1.98	RP11-253D19.1	2.343	HIST1H1A	3.679	TNRC6B	2.253	IL2RB	2.92	ODF3B	2.394	FLJ45079	1.561	ST6GAL1	2.376	CYTIP	1.831	GNAQ	2.387	CORO1A	3.418	FPR3	2.2	BAIAP2-AS1	2.017	FYCO1	3.318	SORL1	2.432	AP003068.12	2.271	TNFAIP8	1.903
FAM65A	3.631	MYLPF	3.816	SLC2A1	1.935	LINC00877	1.501	TNFRSF1B	2.057	RGCC	2.86	MAN1C1	3.344	RP3-467K16.4	2.893	SEMA6B	2.738	SMAD3	1.794	AC012456.4	1.69	ODF3B	1.711	GAB2	2.449	TMSB4X	2.988	RFX2	1.912	DNAJB6	1.658	TNFSF14	2.54	RP11-317P15.4	2.772	PIM3	2.224	CCR4	4.093
INPP5A	2.679	RP11-63L7.5	2.931	TGFBR3	2.513	PALD1	3.4	RP5-940J5.3	2.097	PER1	2.843	GNG8	2.148	AKNA	1.592	RP11-290F20.3	1.595	LPCAT1	2.019	ARID5B	1.783	PTPN6	1.508	RP11-338C15.5	2.668	AC016700.5	2.693	CORO1C	2.547	UCKL1	1.568	CXCR3	2.991	RP11-700H6.4	2.867	RP11-169K16.9	2.664	ETS1	1.693
LYL1	2.23	RP11-589C21.5	2.766	NKG7	2.162	RP3-449H6.1	3.871	RP11-753H16.3	2.364	TMUB1	2.937	CTD-2376I20.1	1.619	CTB-184G21.3	1.842	CTD-2033D15.1	4.184	NINJ1	1.978	FOXN3	1.611	MYO9B	1.662	RP11-644F5.11	2.008	NEAT1	1.763	DOCK10	1.903	SNX29	1.507	RUNX3	1.764	TNFAIP8	1.702	CTB-58E17.1	2.261	CD2	2.116
RP11-318E3.9	2.213	RP3-322G13.5	3.556	APOBEC3H	1.927	AP001056.1	1.81	AC068580.6	2.666	CTD-2659N19.9	1.502	FAM102A	1.867	FASLG	1.93	RP11-259N19.1	1.621	CD14	1.973	RP11-121A14.2	1.875	COTL1	1.778	RP11-395G23.3	2.828	THADA	2.582	AC122136.2	3.188	GLUL	1.73	RP11-535A5.1	2.934	RP11-791M20.1	1.728	RP11-138E2.1	1.613	FYB	2.353
SIPA1L3	3.188	MNT	3.231	RP3-467K16.4	2.179	MSGN1	2.695	RP11-379F4.9	3.424	NR4A3	3.311	RP11-730K11.1	1.575	NKG7	2.529	JARID2	1.804	CSRNP1	1.833	AC104024.1	3.941	AC069368.3	1.513	RP11-475N22.4	3.751	U47924.31	2.115	EEPD1	2.002	RP11-69H7.3	3.015	PREX1	1.669	TNRC6B	2.178	AP001437.1	1.96	RP11-791M20.1	1.734
RP11-135A1.2	2.798	CTC-492K19.4	3.823	TBX21	2.568	RP3-333H23.8	1.8	CD68	2.934	CD69	3.145	TGFBR2	2.57	RP11-104L21.3	2.841	CPQ	2.668	RP11-753H16.5	1.818	ANKRD33B-AS1	2.439	U47924.29	1.787	RP11-520A21.1	1.902	MIDN	1.961	RP11-290L1.5	2.109	H1FX-AS1	2.803	CXCR6	3.265	S1PR1	1.801	PRRT2	1.765	HIST3H2A	1.591
PLCG2	1.737	RRAS	3.76	RP11-586D19.2	3.016	RP11-542M13.2	1.956	RXRA	1.989	RP11-599B13.6	2.692	AC097713.4	2.318	CXXC5	2.108	SLC43A2	1.755	LINC00528	1.65	RP11-297B17.3	2.601	COX6A1P2	2.216	GPR97	2.997	AC025171.1	2.761	DUSP6	1.578	RP11-498C9.3	1.856	APOBEC3H	2.349	CD2	1.968	HIST2H2AC	1.779	CTD-2547L24.3	2.566
RP11-297B17.3	3.067	AD000671.6	3.64	RPTOR	1.584	IGHV7-81	2.705	RP11-127L20.3	3.048	AL109767.1	1.521	CTD-2555A7.3	2.614	TRBJ2-2P	2.709	CDH23	1.573	CTD-2267D19.2	2.038	AP001046.5	2.688	KLF4	1.865	NFIA	3.304	RP11-230C9.4	2.899	IL10	2.169	RP11-569A11.2	2.056	PDE4B	2.689	SMAD7	1.782	ZBTB22	1.858	KB-173C10.1	1.744
MGAT5	2.166	BTG1	3.077	CST7	2.11	GRASP	1.681	RP11-753H16.5	2.355	RP4-781K5.2	2.532	SERINC5	2.849	TRBJ2-2	2.715	AHRR	3.543	VIM-AS1	2.245	PAX5	2.756	CTB-161C1.1	1.686	GAB1	3.553	RP11-230C9.2	2.833	MAPK13	2.203	PDE2A	2.222	ZBED2	2.999	CCDC12	2.27	RNU11	2.445	CD44	1.637
MTSS1	2.638	RP11-85A1.3	3.558	SMAD7	1.543	RP11-118E18.4	2.247	AC006129.1	3.65	C14orf80	2.828	ITK	1.525	PLCG2	1.895	CD14	1.922	RP11-217B7.3	2.633	TNFRSF13C	2.051	SPIDR	1.773	HHEX	2.145	RP3-395M20.12	1.961	FAM129B	1.72	AC144831.1	2.154	AC007349.5	2.343	RP11-58K22.4	2.06	PSENEN	1.865	VMP1	2.904
LYN	1.55	TUBB	3.801	SETBP1	2.071	CHN2	1.951	FTL	2.239	RP4-539M6.22	3.944	PITPNC1	1.546	TRBJ2-1	2.723	RP11-65I12.1	3.32	C20ORF135	1.781	BCL2	1.949	U47924.27	1.584	MED12L	2.034	TMSB10	2.451	RP11-321A17.4	2.05	ASMTL	1.501	PIP4K2A	2.075	RPTOR	1.682	HIST2H2AB	1.838	GADD45G	1.648
IGHM	3.178	CDKN2D	3.574	TBC1D2B	2.525	RP11-449P15.1	3.313	CTA-384D8.34	2.151	SIK1	3.104	CTC-461F20.1	3.698	CST7	2.62	RP11-290L1.3	1.945	SLC11A1	3.01	SHISA8	2.674	ZNF710	1.686	C9orf139	1.75	ANXA2R	2.724	HIPK2	1.912	IFITM10	2.188	GPR183	1.521	RP11-464C19.2	2.136	BRD2	2.351	KLF12	1.538
GRK5	2.56	U2AF1L4	3.521	RP11-191N8.2	2.434	MED12L	1.639	CD300LB	2.619	RP4-800J21.3	2.577	RP11-229C3.2	3.488	AUTS2	2.275	CXCL2	2.595	PRKAG2	1.764	CTA-29F11.1	2.023	SH3BP2	1.667	MUC8	2.271	TMC8	3.008	RP4-737E23.2	1.988	MYL5	1.533	RP5-940J5.3	1.693	KRTAP16-1	2.224	SSSCA1	2.268	FAM102A	1.662
AP001058.3	3.328	WBP1	3.175	FGFBP2	3.24	SULF2	1.904	FNDC3B	2.322	RP11-560J1.2	1.902	C12orf79	2.535	CLIC3	3.1	ZNF365	2.201	CTB-55O6.10	1.514	DERL3	2.464	BEST1	1.799	RP11-778D12.2	2.778	RHOF	2.457	CTC-232P5.3	1.82	MAMDC4	1.751	PPP1R16B	1.982	RP11-342I1.2	2.861	UBE2M	2.714	RP11-275I4.2	1.944
RP11-543G18.1	3.196	AC144652.1	2.184	KRTAP16-1	1.941	RP11-295P9.6	3.471	AC099552.3	2.36	FYN	1.556	AP000251.3	2.755	PITPNC1	1.841	CTSB	2.741	RP11-472G21.2	1.616	VAV2	3.102	ZFAND5	2.733	RP11-38P22.2	2.98	TMC6	3.081	LINC00607	2.765	CERS6	1.686	CTD-2207P18.2	2.198	AC137932.6	1.792	AC090587.5	1.84	TNRC6B	1.824
RP11-397D12.4	3.694	VMAC	3.801	RP11-219B17.1	1.598	AC005391.2	2.017	C20ORF135	2.427	AC009133.15	1.635	RP11-791M20.1	1.509	FOSL2	1.538	ABR	2.318	CDKN1A	1.766	RP11-1070N10.3	1.993	DAPK1	1.954	ABCC1	2.988	AP003419.16	3.247	RP11-753H16.4	3.068	LRRC4	2.522	PITPNC1	1.886	RP11-554D20.1	3.231	ARF6	1.959	CDC42SE2	1.767
EBF1	2.632	TUBB4B	3.514	RP11-84D1.2	1.601	AC011747.3	1.623	LINC00528	2.067	LMNA	2.233	LINC00332	2.841	GFOD1	2.766	RP3-470L22.1	2.621	NLRP3	2.747	AC005220.3	1.734	TEX41	2.663	RP1-18D14.7	4.11	RP5-968P14.2	1.729	CD300E	2.777	RP11-472N13.2	1.56	PRR5L	2.241	VIM	2.094	RP3-395M20.12	1.806	MIR4453	1.699
ARID5B	1.876	CRIP1	1.792	SLC15A4	1.672	DGKG	2.326	TNIP1	3.476	BCL9L	2.044	AC078883.4	2.32	C5orf56	1.999	AL031590.1	2.515	MARCKSL1	2.367	COTL1	1.68	FAM49A	2.159	PLA2G6	2.026	SOCS1	2.604	RNASE1	3.682	VEGFA	2.048	RP11-7F17.7	1.501	PLEKHG3	3.398	AC010761.14	1.808	CD28	2.651
PLEKHG1	3.595	PSENEN	3.376	SYNE1	3.25	FXYD2	1.637	RBM47	2.321	EZR-AS1	3.071	RP11-61O1.2	3.397	RASA3	2.317	DUSP6	2.499	LL22NC03-86G7.1	2.118	CTD-2227E11.1	3.023	DLEU1	1.882	CTD-2526A2.2	2.446	BCL9L	1.602	DLGAP1	1.91	ERF	1.569	AC137932.6	2.203	CTC-537E7.3	2.731	RP11-11N7.4	1.616	BTBD19	1.849
MOB3A	1.839	RP11-126K1.2	3.588	PRKCQ	1.829	SH3BP4	3.568	NINJ1	2.185	RP11-293M10.5	1.651	PIK3IP1	2.397	CMIP	1.536	RP5-968J1.1	2.843	PPIF	2.452	CLEC16A	2.496	OTUD1	1.756	FIP1L1	2.78	AC084018.1	2.731	SYNJ2	2.148	MAFA	3.362	RP4-534N18.2	1.898	BHLHE40-AS1	3.075	HIST1H2BO	2.257	CTLA4	3.123
CXXC5	1.639	RP11-560J1.2	2.74	AUTS2	1.554	TCF4	1.642	RP11-121A14.2	2.427	CUTA	2.265	AC020743.3	2.208	BZRAP1-AS1	1.875	CXCL3	2.524	CTB-114C7.4	2.364	RP1-148H17.1	2.948	RP11-12D16.2	1.931	KB-1460A1.3	2.655	TBC1D10C	3.379	RP11-213H15.1	2.004	ZFAT	1.812	RP11-61F12.1	1.625	FLT3LG	1.936	AC009133.14	1.806	RP1-153P14.8	2.127
ST6GAL1	2.358	RP11-327F22.1	3.366	RAP2B	1.627	TRAPPC9	3.73	NEDD9	2.438	HIST1H4A	3.559	TRABD2A	2.83	TGFB1	1.552	CYP1B1	3.821	RP11-561B11.3	1.517	POU2AF1	2.983	BACH1	1.618	RP6-91H8.3	2.619	HIST1H3D	2.236	NBPF18P	2.277	RP11-344J7.2	1.734	P2RY8	1.598	ANKRD11	1.541	LINC00324	3.274	CTB-4E7.1	2.293
HLA-DMB	3.484	AL049829.1	3.435	TRERF1	1.964	AHRR	1.698	ARAP1	2.831	RARA	1.942	RP11-275I4.2	1.91	RP11-326A19.3	1.802	RBM47	1.744	LAPTM5	1.717	MZB1	2.125	C10orf54	2.081	RP11-678G14.4	3.3	CCDC88C	1.626	CACNA1C	2	MON1B	1.603	ITPKB-AS1	1.506	VIM-AS1	1.878	KLF6	1.723	GPR68	1.82
RP11-102N12.3	1.854	CTA-204B4.2	3.466	CXXC11	2.785	SPIB	1.907	RP11-467P9.1	2.455	BTG2	3.013	CYTIP	1.962	CELF2	1.553	AC116366.5	1.993	STK10	1.721	ZBTB20	2.935	TCF7L2	3.334	RP11-390B4.5	2.037	RP11-347I19.8	2.446	RP11-13A1.3	2.29	PAPLN	2.501	CCDC64	2.078	CTD-2050B12.2	2.529	LA16c-313D11.9	2.479	COTL1	1.973
ICOSLG	3.356	RP11-758P17.2	3.229	SLA	1.767	RGS12	1.942	IRF2BP2	1.531	RBM38	2.389	NOSIP	2.592	SORL1	2.247	ASAP1	1.518	SEMA6B	2.241	KCNN4	2.465	RHOG	2.464	RP11-251M1.1	2.205	RP11-379F12.3	1.528	KCNJ15	2.609	NCAPH2	1.532	ANKRD11	2.137	AC006369.2	2.723	HIST1H3D	2.06	RP11-302M6.4	2.492
CD37	3.672	JUN	2.557	GZMH	3.261	RP11-542M13.3	1.712	THEMIS2	2.406	AF213884.2	2.528	RP11-434H6.6	1.826	RP11-535A5.1	2.374	MMP9	3.32	TRIB1	1.624	ENTPD1-AS1	2.715	MED11	2.777	P2RY1	3.584	HIST1H2BF	2.15	ANPEP	2.337	AL158091.1	1.558	CBLB	3.397	RP11-539L10.2	2.268	HIST1H2AH	2.398	AC011247.3	2.065
C2orf57	1.814	ZBTB22	3.32	RP11-114H24.6	2.304	DST	2.621	PGS1	3.377	KANSL1-AS1	1.689	AC018445.1	3.367	RP11-105N14.1	2.504	AC068580.6	1.687	RP11-672A2.6	2.589	CENPM	1.818	RGS2	1.705	ZMYND10	1.829	CTDSP1	2.14	RP11-874J12.4	2.597	ENY2	1.513	MYH9	1.796	FYCO1	2.177	BLOC1S4	3.157	CENPM	2.195
FOXN3	1.606	RP11-634H22.1	3.331	AC069363.1	2.457	FHIT	1.516	CCRL2	3.165	DNAJB2	2.822	FHIT	3.036	APBA2	2.766	AMPD3	2.437	KLF4	2.064	ARHGAP25	1.623	PILRA	2.123	IRX5	2.916	CAHM	2.132	TNS3	1.953	KREMEN2	1.749	ARHGEF1	1.927	ESPN	3.364	SCO2	1.541	LEF1	1.677
IGLV4-60	3.705	FBXL19-AS1	3.456	AC092580.4	2.829	RP4-536B24.3	2.835	ZNF710	2.796	FOSL2	2.118	RP1-159A19.4	3.462	CTD-2207P18.2	1.817	PTPRE	2.007	VIM	1.767	ARHGAP24	2.318	RP11-81H14.2	2.484	CTD-2227E11.1	1.856	RP4-583P15.14	3.101	RP11-65I12.1	2.045	AP001362.1	3.595	RP11-84D1.2	2.066	PHLDA1	2.244	CAHM	1.997	ZC3H12D	2.876
RP11-58K22.5	3.22	PRR24	3.309	SPON2	2.172	IGKJ1	3.385	LINC00656	2.177	AC116366.6	1.823	EVL	1.815	TBXAS1	2.638	DAPK1	2.3	LRRFIP1	1.528	DOCK10	1.921	MYO1G	2.384	C11orf21	2.394	AC093673.5	2.42	PCBP1-AS1	1.865	CTD-3032J10.3	3.215	DNAJB2	1.898	CXCR6	2.337	RP11-318A15.7	1.941	TNFRSF25	1.722
GNG7	2.009	HIST2H2AC	3.04	CCL5	2.771	HLA-DPA1	2.398	FGR	2.78	CD97	2.863	ABLIM1	2.851	EFHD2	2.645	SLC6A6	2.07	PTPRE	2.059	LL22NC03-32F9.1	2.615	MPEG1	1.641	HLX	1.66	CCDC85B	1.548	RP11-443B7.2	1.875	KLHL26	1.776	CD44	1.572	AC078883.4	2.106	HIST1H2BF	1.983	CD6	1.861
PAX5	2.842	CIRBP	2.519	ARHGEF3	1.727	GRAMD4	2.192	IZUMO4	1.863	RP11-467D6.1	1.694	RP11-104L21.3	2.079	LINC00299	2.257	BACH1	2.154	THEMIS2	1.679	RP11-135A1.2	1.729	CHST15	1.817	RP11-326C3.15	2.466	IRF1	1.688	AC016831.7	1.615	PHRF1	1.86	RABAC1	2.628	RP11-213H15.4	1.624	RP11-347I19.8	2.213	AP000251.3	2.369
PLEKHA2	2.442	RP11-783K16.5	3.01	MMP23B	1.681	IGLV1-40	3.34	RP11-394I13.1	2.632	HIST1H3A	3.508	CCDC64	1.622	DNM2	2.594	SRC	3.032	SRGN	2.148	BCAR3	2.442	KCTD12	1.522	RP11-483H20.4	1.675	RNF44	2.016	RP11-356N1.2	2.889	FAM166A	3.719	TUBA4A	2.237	RP11-290L1.3	1.622	IRF2BP2	1.642	INPP4B	2.751
PRKCE	2.689	HIST2H2AB	3.063	KB-1615E4.3	1.53	C5orf20	3.367	RP11-259N19.1	1.656	EGR1	1.683	CD3D	1.894	AC007365.3	2.854	LINC00677	2.061	C9orf89	1.813	IGKC	2.97	SAT1	2.679	RAI1	1.675	AC079305.10	2.119	IL1R1	2.891	TUBB3	2.827	AC012456.4	1.685	FMNL1	1.66	GABARAP	2.371	AC097713.4	1.843
AC007381.3	3.462	RP11-793H13.11	3.661	RP11-307N16.6	1.764	HLA-DPB1	2.653	CDKN1A	2.181	ARL4C	1.585	AC025262.1	2.642	CHST2	3.195	RP11-611D20.2	1.974	CUX1	2.114	TFEB	2.758	APOBEC3A	1.999	MEIS1-AS3	3.393	LFNG	2.034	RP11-363E6.3	2.049	RAB1A	1.796	KB-1615E4.3	2.007	IL23A	2.204	CD97	2.437	LOH12CR2	1.586
WNT10A	1.958	RP11-11N7.4	2.896	F2R	2.374	BAIAP2	2.293	TTC7A	1.909	RP11-269M20.3	2.379	RP11-46H11.3	2.584	RP11-672L10.6	1.571	PLEKHO2	2.592	RP11-124N14.3	3.247	OSBPL3	2.428	RP11-314A20.5	2.064	RP11-295G20.2	3.15	AC009133.14	1.649	ENG	2.459	VAC14	2.945	RP11-553L6.2	2.429	S100P	2.317	AC040977.1	1.927	RGS1	2.15
CD82	2.308	RP11-277B15.3	3.559	CX3CR1	2.775	CBFA2T3	1.633	RP11-472G21.2	1.908	GS1-279B7.2	1.617	SCML4	1.868	TRGV8	2.859	AC007880.1	2.028	CTA-384D8.35	1.775	PLXNC1	2.306	SSBP4	1.709	HDC	3.367	PPP1CA	2.886	RP11-215E13.2	2.358	GET4	1.863	AC114730.7	2.492	SCML4	1.864	ENO1-AS1	1.832	AC020743.3	1.872
BLK	3.166	HNRNPL	3.544	SPATA13	1.765	RP6-91H8.3	2.128	BCL3	1.669	FNBP1	1.984	RGS10	2.956	AXIN1	3.492	ARHGAP22	2.564	BEST1	2.065	RP11-768B22.2	3.777	PSAP	1.74	RP6-159A1.3	2.166	FLI1-AS1	3.082	FPR1	1.597	EGFL7	2.972	RP11-293A21.1	1.545	SVIL	2.606	HIST1H2BB	2.568	OGDH	2.57
TRABD	3.052	CTD-3193O13.1	3.502	AC114730.7	1.964	CTD-2195B23.3	3.262	ZC3H12A	2.409	MYADM	2.664	RP5-997D24.3	3.385	PLEKHF1	1.531	TPRG1-AS1	2.132	APOBEC3A	2.682	CYTH1	1.63	RP11-452H21.4	1.805	CD63	2.077	IFITM1	3.654	RP1-93H18.7	1.742	CYBA	1.786	PTPRJ	1.871	CD82	2.098	AC016700.2	2.948	CHD2	2.103
CTA-29F11.1	2.115	CTD-3193O13.8	3.527	RP11-486M23.1	1.906	AP003774.4	2.57	RALGDS	2.183	IRF2BP2	1.843	MYC	1.581	RP4-561L24.3	2.441	RP11-90B22.1	3.298	RP5-892K4.1	3.013	SIPA1L3	1.92	ANKRD13D	1.774	LTC4S	2.457	MAZ	2.099	C11orf86	2.668	SRRM2	1.82	CD96	2.728	CTD-2501E16.2	2.776	CHMP2A	2.664	CTD-2017C7.2	2.26
CTC-301O7.4	3.683	DDIT3	3.281	CTD-2616J11.4	2.526	P2RY6	1.948	PPCDC	1.526	HIVEP2	1.918	EPS15L1	2.049	FNDC3B	1.502	LHFPL2	2	SH3BP2	1.844	TRIO	1.676	RELT	1.861	AC005391.2	1.914	CTC-332L22.1	1.994	CTD-2006K23.1	3.424	ZMIZ2	2.041	NKG7	1.992	RP11-587P21.2	1.68	AC010761.8	1.875	RP11-691H4.3	3.344
CXCR5	2.357	RP11-290D2.6	2.725	RP11-1094M14.10	1.881	SEC61B	3.045	MALAT1	2.024	FASTK	3.644	ARRDC2	2.063	SPON2	2.503	SIGLEC9	2.474	RP11-394I13.1	1.84	DTNB	3.477	DPEP2	2.961	KCNJ2-AS1	2.207	S1PR1	2.022	CTB-120L21.1	2.485	BRD4	1.547	SLC2A1	1.542	FAM129A	2.292	HIST1H3J	2.545	DOK2	1.635
CENPM	2.142	CTD-2012K14.7	3.471	EFNA5	2.811	ZDHHC14	1.672	AL356215.1	1.941	IRF1	1.856	RP11-18H21.1	2.272	FAM43A	2.684	PLEKHO1	2.381	MAP3K8	1.856	RERE	1.746	TPRG1-AS1	1.568	RP11-452H21.1	1.894	BZRAP1-AS1	2.136	SIGLEC9	1.741	CDHR5	2.114	NCK2	1.878	CTD-2113L7.1	3.446	TOLLIP-AS1	2.673	RP5-1007M22.2	2.573
CTB-35F21.2	2.722	AC002398.9	3.629	UTRN	2.188	SRP14	1.596	IER5	2.404	TGFB1	2.112	RP11-363D14.1	1.75	PRR5L	1.654	FLOT1	3.385	COX19	2.051	RP13-494C23.1	3.373	SLC8A1	2.732	EXT1	2.957	RP3-455J7.4	3.095	AC112518.3	2.209	RHBDL1	3.296	TRERF1	2.262	RP1-202O8.2	3.395	H3F3B	1.959	UXS1	2.832
AKAP2	2.578	TMEM141	3.737	STAT4	1.753	REPIN1	2.413	RP11-422P24.10	2.291	RP11-11N7.4	1.582	RP11-17M16.2	1.664	MMP23B	1.902	RP3-333H23.8	2.474	RP11-15I20.1	2.216	AC104699.1	3.987	MS4A6E	2.841	CASC15	3.274	ACTB	2.1	RP1-68D18.4	1.623	SLC25A34	3.844	NLRC5	2.435	RP11-84D1.1	2.02	HIST2H2BE	1.95	CTD-2555A7.3	1.907
PALM2-AKAP2	2.595	SRSF2	3.149	MTSS1	1.519	SNX29	2.002	BCL2A1	2.935	RP11-53I6.3	2.089	ZBTB18	1.773	NCR1	3.924	RREB1	2.025	SFT2D3	3.015	ENTPD1	2.574	LIMD1	2.131	IQCJ-SCHIP1-AS1	2.748	ARHGEF1	2.125	MIR29B1	1.599	PDAP1	1.721	SLA	2.085	AC020743.3	1.888	AC016700.5	1.793	ICOS	3.716
C7orf50	3.671	AC096649.2	3.509	MED15	1.701	HLA-DOA	2.189	SLC25A37	3.378	CSRNP1	2.309	RP11-264B17.5	2.842	CTD-2165H16.4	2.468	TNS3	2.41	TRERNA1	1.909	INPP5D	1.759	ZMYND15	3.039	CTD-2311M21.3	1.516	AC110771.1	3.234	RP1-90J20.12	1.608	ZNF467	2.387	RP11-84D1.1	2.287	FSIP1	2.782	RNASEK	1.95	KB-1615E4.3	1.53
PRKCB	2.713	BLOC1S3	3.627	ENC1	2.749	RP4-584D14.5	2.521	TRERNA1	2.567	C17orf107	2.886	RHOH	1.563	RP5-1178H5.2	3.758	TNFAIP2	2.138	CTA-384D8.31	1.773	ANKRD33B	2.754	HCK	2.762	AC132216.1	2.07	TRBJ2-7	1.606	RP11-83B20.1	1.734	LCNL1	2.613	RP11-799D4.4	2.093	CD58	1.912	ILF3-AS1	1.763	LINC00332	2.211
NEK8	1.582	EGR1	2.657	CD8A	1.605	RP11-701H16.4	1.743	MAFG-AS1	2.881	NR4A1	2.355	KLF7	2.663	GFOD1-AS1	2.701	IRF5	2.439	RP11-214N9.1	1.59	AC018890.6	1.658	SLC24A4	2.132	HOXA6	3.698	AC067945.2	2.02	RP11-399K21.10	2.49	AC002985.3	1.536	ASAP1	1.517	PBX4	2.405	TMSB10	1.827	GATA3-AS1	1.638
INPP5D	2.417	C19orf70	3.427	AC015849.16	2.248	RP11-503G7.1	3.025	G0S2	2.546	RP11-442H21.2	1.792	ST3GAL1	1.632	MCTP2	2.811	TYROBP	1.946	RFX2	1.898	ADAM19	1.961	CTD-2528A14.5	2.039	ATP8B4	2.129	LINC00938	1.514	RP11-1080G15.1	3.193	FBXO5	1.535	RP11-213H15.4	1.641	C2CD4D	3.287	FIBP	2.214	CD3D	1.596
RP11-154H23.3	1.804	RBM15	3.534	RP11-338E21.3	1.956	SMPD3	2.498	SH3BP5	2.577	PRRT2	1.512	IL7R	1.778	RP11-80H8.4	2.967	CTSL	2.046	RP13-516M14.2	1.539	MARCKS	2.012	SIPA1L1	2.18	HOXA-AS3	3.836	PPP1R14B	3.292	RP1-111D6.2	2.009	RP11-218C14.8	1.535	AC006076.1	2.676	IL3	3.422	HDDC3	1.975	RP11-644L4.1	2.79
XXbac-BPG181M17.5	3.174	RP11-468E2.5	3.512	CTD-2616J11.11	2.187	CTD-2349P21.6	3.81	AC068580.7	1.835	AC104695.3	2.163	STIM1	2.244	AC024028.1	2.683	FAM129B	1.85	RP4-737E23.2	2.205	XXYLT1	2.178	CTC-203F4.2	1.922	RAB37	1.633	HIST1H1D	3.26	RP4-794H19.1	2.359	AP2M1	1.814	LCP2	1.657	MAST4-AS1	2.821	HLA-DMA	2.183	PIK3IP1	1.806
RASGEF1B	1.572	IER2	2.264	ARSG	1.821	ARHGAP31	1.749	H3F3B	1.617	RP11-356I2.4	3.137	ACTN1	2.67	SPIDR	1.95	MAP3K8	1.644	PIK3R2	1.63	ARID1B	1.538	MS4A7	2.91	RP11-549B18.1	2.847	CTD-2033C11.1	2.766	KCNN4	1.503	GS1-393G12.12	3.663	PRKCQ	1.929	RP11-95M15.1	2.725	RP5-882C2.2	1.794	CXCR5	1.906
RP11-400N9.1	2.441	RP11-467D6.1	2.715	RP11-94L15.2	1.62	CUEDC1	1.617	IL6R	2.695	CTB-113I20.2	2.051	OXNAD1	2.061	GATAD2A	2.028	DOCK4	2.596	NAMPT	2.862	ACP5	2.366	POU2F2	1.721	UNC13D	2.511	PFN1	2.495	SLC24A4	1.966	NOC4L	1.94	TMEM30B	1.868	PRDM1	2.186	TGFB1	1.684	ARHGEF3	1.555
RP11-534L6.2	3.447	LINC00936	3.08	RP11-435O5.4	2.172	AFF3	1.947	CTB-114C7.4	2.58	YWHAZ	3.804	ARID5A	1.768	RP11-191N8.2	2.238	RP11-624L4.1	2.36	FGR	1.639	CCR6	1.747	AC099552.2	2.632	TNRC18	2.843	RP11-326C3.7	3.398	KCNIP1	1.947	AC010761.9	1.996	CCDC12	1.747	AC018816.3	2.758	C19orf70	1.647	RP11-390B4.5	2.884
RERE	2.273	RP11-45P15.4	3.579	RP11-539L10.2	1.686	PHACTR1	1.745	RAB31	2.297	AC013264.2	1.537	TMEM75	2.159	DDIT4	1.893	TNS1	2.123	DENND3	2.085	OSBPL10	3.272	RP11-432J24.2	1.686	LMO2	2.483	PIM1	1.508	TMEM44-AS1	2.073	IFRD1	1.666	RASSF5	1.998	UPP1	1.77	RHOF	1.702	C12orf79	1.553
MARCKS	2.459	C19orf24	3.077	RP11-700H6.4	1.689	DPYSL2	2.087	HPCAL1	3.187	RP11-134P9.1	2.962	RGMB-AS1	2.342	JAK1	3.421	PLAU	2.4	SPIDR	1.694	RP11-298J23.5	2.533	CTA-407F11.8	2.126	ZNF521	3.965	HMHA1	2.755	SERPINE1	2.504	DAB2IP	2.18	CRTAM	3.876	GLB1	1.992	FIZ1	2.44	CDC14A	2.1
RMI2	2.457	FAM89B	2.642	PRR5	2.373	IQCJ-SCHIP1-AS1	2.375	AHNAK	2.187	JARID2-AS1	2.425	AF127577.12	2.045	ACTN4	2.339	MGLL	2.643	GNA12	2.305	CTD-2555A7.1	2.674	AC108868.6	2.961	C3orf27	3.687	RP4-534N18.2	1.775	AL121761.2	2.074	RP11-738B7.1	1.911	METRNL	1.619	CD6	1.556	RP4-534N18.2	1.797	IGSF9B	2.494
PIK3AP1	1.957	ILF3-AS1	3.115	MSC	2.769	EPHB1	3.465	FAM107B	2.17	CTD-3193O13.11	3.04	IL23A	1.626	PLXNA4	2.703	RP11-443B7.2	2.223	C2orf62	2.703	EHMT1	3.162	FMNL2	2.178	IL3RA	2.076	DNAJC4	2.8	TGFBI	3.183	ACAP3	1.723	KB-173C10.2	3.847	ABCG1	1.91	MALAT1	2.036	CPOX	2.474
RP11-532M24.1	2.785	AL096677.1	3.333	PPAN	1.531	CIITA	1.83	CSRNP1	1.633	AC025171.1	2.124	CTB-4E7.1	1.692	CTB-35F21.2	2.503	COX6A1P2	1.779	RP11-672A2.5	2.216	TPD52	2.694	RAB24	1.503	EGLN3	2.437	SLC2A4RG	3.102	TGM3	2.179	CDH15	1.791	CDC42SE2	1.584	AC002306.1	2.637	NDUFAF3	2.183	SERINC5	1.882
SHISA8	2.39	RP11-47A8.5	2.052	GPR114	2.283	P2RX1	1.823	LINC00677	2.546	ITPKB-AS1	1.73	NPCDR1	3.563	GNLY	3.146	GPX4	1.849	CITF22-92A6.1	2.499	KLHL6	2.644	AL590714.1	1.662	SLC24A3	3.28	HIST1H2AD	2.055	CCR3	1.875	ACAA1	1.687	TBC1D2B	2.42	CTD-3148I10.9	2.113	AC084018.1	2.005	IL6R	1.77
BCL2	1.583	CTD-2517M22.16	3.672	AC092811.1	2.437	SDK2	3.084	RP11-17M16.1	1.72	AL118506.1	3.249	RP11-881M11.8	2.184	CTD-2013N17.4	3.065	RP11-295K3.1	2.164	RP11-414H17.5	1.804	SMIM20	3.426	CTD-2003C8.2	2.187	MAGIX	2.057	AC024940.1	2.219	CTIF	1.672	VILL	1.967	RP11-464C19.3	1.803	ERN1	3.014	ZNHIT2	1.816	RP11-553L6.2	1.763
RP11-264E20.2	3.27	RP11-707G14.1	3.751	AC006449.1	1.564	PROC	1.626	RP13-516M14.2	2.226	AC009133.14	1.633	RP11-260E18.1	3.746	RP11-401F2.3	2.057	CTD-2369P2.8	2.27	TREM1	2.456	TNFRSF13B	3.98	TM4SF5	3.234	RP11-326C3.13	2.535	HEMK1	3.249	RP11-472N13.3	3.171	ZDHHC19	1.875	RP11-114H24.6	2.485	RP11-521D12.5	3.25	RP11-307C12.12	2.939	CDKN1B	1.826
ARID1B	2.067	RP11-554J4.1	3.105	PPAN-P2RY11	1.531	RP13-494C23.1	2.007	CTC-265F19.3	2.087	SPAG4	2.583	LEPROTL1	1.938	RP4-536B24.4	2.528	CYTH4	2.003	RP11-624L4.1	2.334	AKAP2	1.786	CTLA4	1.614	ZNRF1	2	FAM65B	1.598	ZNF385A	1.608	KCNMA1	1.783	GNG2	2.276	ITPR1	2.02	RP11-425D10.10	1.681	RP11-486M23.1	1.79
RP11-553K8.2	2.926	TBC1D17	3.652	KRT74	3.155	RP11-17M24.2	3.948	RP11-440G5.2	2.41	RP1-151F17.1	1.585	CD28	1.9	CCDC97	1.775	FPR3	1.973	ADAP1	1.951	CORO7	1.534	RP11-663N22.1	1.728	NRARP	1.966	IRF2BPL	2.361	LRRC8C	1.861	RP11-31L22.3	2.952	MBNL1	2.05	CDC14A	2.063	U2AF2	2.429	LINC00649	1.807
C15orf62	3.2	AC016629.8	2.74	GRAP2	1.65	AC007381.3	1.629	AC006129.4	3.626	KIAA1683	3.347	SAE1	1.895	PPAN	1.852	HLX	2.175	FAM129B	1.772	RP11-218M22.2	1.95	RAB37	1.73	C9orf66	1.619	ETS1	1.558	EMP1	2.644	AC118754.4	1.729	TG	1.846	RORC	3.96	SOCS1	1.878	CCDC167	2.531
RP11-138I18.2	1.899	MEPCE	3.498	TBCD	1.868	AC011747.4	2.86	AC019206.1	2.37	CORO7-PAM16	3.026	GRAP2	1.644	TBX21	1.941	RP11-848P1.3	2.362	TYROBP	1.796	MEF2C	2.2	RP5-991C6.3	2.267	DST	2.235	RP11-169K16.9	1.774	ITGA5	1.545	RP4-647C14.2	2.056	FMNL1	1.529	DUSP16	2.574	HEXIM1	2.262	RP11-488C13.4	2.209
ARHGAP24	2.283	AC007421.1	3.725	B4GALT5	2.359	TRAF4	1.666	C10orf95	2.925	ANXA2R	2.139	PRKCA	2.448	PPAN-P2RY11	1.852	CSF2RA	2.597	LITAF	1.681	PALM2-AKAP2	1.796	TBC1D1	2.232	ZNF503	1.904	CORO1B	3.017	FGGY	1.908	RP3-508I15.19	1.556	CST7	1.851	RP11-18H21.1	2.038	HIST1H2AD	2.018	GPR15	2.731
RP11-861A13.4	3.563	H2AFX	3.604	CHST12	2.685	ABHD12	2.285	RP11-474N24.6	1.974	LRRFIP1	2.421	AC097713.3	2.319	AC069363.1	2.334	PHLDA1	1.544	CTC-232P5.3	1.926	FLI1	1.777	ARRB2	1.639	SLC45A4	1.943	LIME1	2.9	SSBP3	2.685	KCNJ12	2.454	FAM117A	1.503	RP11-63G10.3	2.269	RPL41	1.784	RP11-342D11.3	2.474
RP11-672A2.5	2.213	HSPA8	2.981	SELPLG	1.649	RP11-117D22.2	2.561	EIF4A1	1.61	RP11-589C21.6	1.617	AC078883.3	2.763	GNG2	1.919	CACNA1C	2.223	CPQ	1.684	TMEM75	1.803	PPM1F	2.381	OLIG1	1.94	IKZF1	2.4	PTAFR	1.968	CILP2	2.399	RP11-587P21.2	1.673	IGHV1-18	2.386	CTD-2545G14.7	2.413	ATXN7L1	2.203
RP11-876N24.2	2.127	AC009133.15	1.825	JAKMIP1	2.824	RP3-527G5.1	3.754	RP3-483K16.4	1.731	LINC00938	1.518	RP13-977J11.8	2.084	LIPC	2.872	RP11-750H9.5	1.882	S100A10	1.52	BLK	2.194	STX11	1.945	RP11-4M23.3	1.507	CTB-58E17.3	2.621	RP11-553A21.3	2.435	ZFAND3	1.675	GATAD2A	2.06	ATP2B4	2.137	TAPSAR1	2.012	TMEM66	1.669
BCL11A	2.075	ZNHIT2	3.305	CCL4	3.054	PARVB	1.652	PPIF	2.463	CHRNE	2.917	TMEM66	1.575	RP11-253M7.4	1.891	GNA12	2.029	ADAM8	2.106	ST6GALNAC4	2.471	AMPD2	1.845	RP11-97N19.2	4.077	CITED2	1.926	RP11-290F5.2	1.844	C19orf38	1.684	GTDC1	3.314	LOH12CR1	2.279	C12orf57	1.897	ZBTB32	1.57
ARRDC2	1.783	CCDC85B	2.547	RP3-467K16.7	2.857	RP11-1151B14.4	1.608	AC005786.5	2.085	C19orf24	1.565	AC092839.4	2.108	PDE4D	2.22	ZMIZ1-AS1	2.348	FOXO3	2.053	SEMA7A	2.264	RP11-452H21.1	1.819	RP11-217B7.2	1.514	RP11-546J1.1	3.137	ASPH	3.684	PTGDS	2.568	F2R	2.608	NHSL2	2.887	RP11-108L7.15	2.906	CTD-2017C7.1	2.06
CTD-2311M21.3	2.459	GS1-279B7.2	2.419	RP11-497H17.1	1.744	IGKJ2	3.3	TNFAIP2	2.61	TUBA4A	2.586	ITGA6	3.178	DUSP10	2.384	CCRL2	1.864	RAB31	1.539	SWAP70	2.378	RGS12	1.866	IKZF2	2.079	HCST	1.85	S100A2	1.668	OTX1	3.18	FAM129A	2.263	ELK3	3.158	HSP90AB1	2.436	GALM	2.462
UST	2.054	AC104532.2	3.79	LINC00563	1.662	IGKJ4	3.217	GADD45G	1.541	HIST4H4	2.822	SATB1	3.077	KLHDC4	2.832	CTD-2540B15.12	2.074	AMPD2	2.84	RP11-58K22.5	2.142	PRELID1	1.6	CEBPA	1.561	RP11-396C23.4	1.796	KRT80	2.241	GNB1	1.729	RP11-586D19.2	2.551	RP1-153P14.8	1.6	CTB-31O20.8	1.577	RP11-253M7.4	1.608
ACP5	2.634	RP11-318A15.7	2.944	RABAC1	1.533	LRP5	3.198	MOB3A	1.637	EZR	3.292	RP11-61O1.1	3.182	IL21R-AS1	1.601	SLC7A11	3.553	ARSG	1.757	CTC-378H22.1	2.269	WBP1L	2.824	TAL1	4.06	PTPN6	1.993	PPARG	2.442	EPHA1	1.857	MED15	2.003	RP11-321A17.4	2.062	CTD-2532N20.1	1.923	RP11-264B17.5	2.449
BANP	2.449	DNAJB1	2.997	RP5-1100I6.1	3.331	TCOF1	2.746	UCN2	3.394	RP11-44N11.3	3.532	GIMAP7	2.35	SH2D1B	4.177	RGL1	3.713	RP11-54A4.2	2.172	LIMS1	1.747	FZD1	2.061	SPRY1	2.032	PCBP1	1.514	LAIR1	1.873	RP3-508I15.18	1.523	ZC3H12A	1.549	OGDH	2.114	BAD	2.559	RP11-881M11.8	2.12
ZNF775	3	RP11-53I6.3	3.003	GPR25	2.659	EGLN3	2.06	STK40	2.881	CORO7	3.091	LINC00339	2.302	TMEM241	2.99	AC093609.1	1.911	AL590714.1	2.224	CFLAR	1.711	RP11-57H14.2	2.163	ERG	3.154	ELMSAN1	2.749	CTB-147C13.1	3.062	KCNK7	3.57	SLAMF7	2.748	STAT4	1.658	C17orf49	1.924	GPR174	2.139
CRELD2	2.799	KLF2	1.718	RP11-333O1.1	1.66	RP11-582J16.4	1.552	TRAPPC5	3.225	CTD-2267D19.2	2.063	UBAC2-AS1	1.619	CTD-2616J11.11	2.276	RP11-346C20.3	2.227	PFKFB3	1.739	IL10	1.696	PLXDC2	1.983	CD151	1.921	CTD-2292P10.2	2.036	VCAN	3.235	APBB2	1.991	PSTPIP1	2.31	BX470102.3	2.021	PTPN6	2.035	RP11-361D15.2	1.628
POU2AF1	2.619	AC040977.1	3.004	RP4-536B24.4	1.896	IRF4	1.69	TNFRSF1A	2.313	AP001046.6	1.982	RCAN3	2.156	STAT4	1.734	TIMP2	1.854	RP11-998D10.7	1.681	RP11-138I18.1	2.43	TPPP3	2.892	CAMTA1	1.575	HIST1H2AH	1.713	COL23A1	1.648	ATP2B2	1.703	RP11-464C19.2	1.525	RP11-401F2.3	1.778	EEF2	3.348	CD5	2.496
PRM1	3.325	RP11-603J24.17	3.565	S100P	1.687	ANK3	2.292	AC015969.3	2.099	SOCS3	2.482	RP11-757F18.5	2.195	AC147651.4	2.209	BEST1	1.526	IRAK2	1.802	UST	1.54	C2orf62	1.677	CTD-2006O16.2	3.62	ACTL10	2.444	ATP8B4	1.915	RP11-297D21.2	2.628	AC015849.16	2.528	RP11-573G6.6	2.479	HCFC1R1	2.737	AP3M2	1.934
RP11-432J24.2	2.304	RP11-304L19.5	3.866	RP11-514F3.4	2.034	ZFAT-AS1	2.26	ID2	1.659	RP11-672L10.6	1.781	UPK2	1.564	TRDV3	4.108	KYNU	2.855	STK40	1.545	ZBTB17	2.882	RP11-536N17.1	2.156	C1orf162	1.931	FIBP	1.769	AC132216.1	1.834	NKX2-3	1.589	RPL35	1.503	AC109826.1	2.622	RP11-473M20.16	2.516	SAE1	1.818
GYLTL1B	2.865	AP001437.1	2.628	RP11-59O6.3	1.949	IGKJ3	3.306	CDC37	2.226	PDCD4-AS1	3.492	HECW2	2.377	AMZ2	1.869	KIAA0247	2.023	EIF4EBP3	3.001	CBFA2T3	2.108	SPN	1.57	C3orf80	3.191	CTD-2532N20.1	1.752	AVPI1	1.536	NRXN2	1.927	LINC00649	2.093	KRTAP12-3	2.472	C9orf163	2.159	PBXIP1	1.627
AC009970.1	2.597	CTB-55O6.10	3.145	CTD-2501E16.2	2.087	RP11-794M8.1	2.629	RP11-213H15.4	1.695	AC079305.10	1.665	RASSF3	1.716	BZRAP1	1.712	RP11-215E13.2	2.614	RP11-750H9.5	1.721	POU2F2	1.96	MKL1	2.175	CFD	2.242	RP11-783K16.13	3.178	RP11-426C22.6	1.823	RP11-343P9.1	2.23	PPAN	1.866	KRTAP12-4	2.486	MRFAP1L1	3.23	UCP2	1.878
ZNF627	2.758	KB-1410C5.5	3.82	FAM49B	1.688	MOB3B	1.675	NCF2	2.758	HDDC3	1.681	CD5	2.402	PIK3AP1	1.667	DLEU1	1.531	RPS9	2.094	SMG6	1.65	CTB-35F21.5	2.458	STXBP5-AS1	2.708	BCOR	3.219	SSH1	1.506	OPA3	1.794	SLC7A5	2.008	RP11-219B17.2	2.929	TAP1	2.543	SH3PXD2A	2.692
RP11-465M18.1	2.881	PHF23	2.395	RP11-815J21.3	1.688	RP11-830F9.6	1.752	MAP2K3	2.179	RP11-293M10.1	2.847	RP11-338E21.3	1.701	MAPK1	2.43	NAB2	1.526	TMEM88	1.618	MEF2A	2.51	KCNQ1	2.374	IL3	1.753	RP1-140A9.1	2.272	TEX41	1.611	FSCN1	1.723	AGO2	2.262	MACF1	2.113	RP11-396C23.4	1.717	RP11-158M2.2	1.677
RASSF2	1.532	HYAL3	3.463	MXRA7	2.892	ALPK2	2.079	RP11-998D10.7	2.436	H2AFJ	2.821	RP11-415F23.2	2.049	SMG6	2.323	IL4I1	2.399	EEPD1	1.612	RP11-420L9.5	2.813	KLF11	1.553	RP11-204L24.2	1.98	MYC	1.94	CDCP1	2.14	AGPAT2	1.883	PPAN-P2RY11	1.866	NSMCE1	2.18	RP11-1348G14.5	2.159	DUSP4	2.383
TCF4	2.257	STX10	2.179	KLRD1	2.7	AC009365.4	4.126	CTD-2639E6.9	1.868	ZNF331	3.617	RP11-428K3.1	2.225	FAM49B	2.02	RP11-613M10.9	1.798	RGS2	1.619	RP11-363E6.3	2.027	TTYH3	2.094	RP11-392B6.1	2.682	ADRBK1	2.359	IFNGR1	1.524	AATK	1.557	GAPDH	1.693	RBMS1	2.696	CTDNEP1	2.493	RP11-333O1.1	1.607
UCP2	2.098	LIN37	3.504	MIAT	2.019	SH3RF3	1.835	CTA-384D8.35	1.945	AC007349.5	1.953	APBB1	3.528	TTC38	3.205	RP11-83B20.1	2.028	LIMS1	1.811	CTD-2311M21.3	1.839	ZNF703	2.577	HOXA3	3.829	FAM78A	2.864	B3GNT5	1.607	C9orf173	3.836	LINC00563	2.066	GALM	2.416	AC024940.1	1.941	DUSP16	2.163
AMPD3	1.672	RP11-180M15.4	2.06	RP11-484L8.1	1.565	GPR133	3.602	SH2B3	2.017	CTC-248O19.1	2.13	SPG7	1.976	LASP1	2.68	EEPD1	1.56	SULF2	2.231	CAPN10-AS1	2.877	IFNGR1	1.724	RP3-438O4.4	1.765	RAC2	2.266	MYOF	2.2	AC093159.1	3.107	TIPARP-AS1	2.292	AGO2	1.701	LENG9	2.476	AC002306.1	2.185
LBH	1.634	RP11-22N19.2	2.118	KRTAP29-1	2.062	ZNF366	3.103	LAPTM5	1.596	RP11-327P2.5	2.452	AL133493.2	2.165	GPR114	2.291	COL23A1	2.368	DHX34	2.594	PTPN1	3.239	EMG1	1.502	PTGS2	2.245	ZMYND10-AS1	2.41	ST14	2.123	CDKN2B-AS1	1.814	LYST-AS1	2.511	CTD-2589H19.6	3.084	MIR497HG	1.918	IKZF3	1.849
LHPP	3.281	GPSM3	3.79	TBKBP1	2.455	ETV3	1.888	RP11-422J8.1	2.99	PPP2R5C	1.755	PLCL1	3.289	RP11-347C12.10	1.954	RP11-624L4.2	2.781	MCL1	1.773	TCF4	1.824	LINC00462	2.827	PBX1	3.413	BZRAP1	2.58	SLX4IP	2.303	GPR98	1.512	RP4-536B24.2	1.872	KRTAP29-1	2.233	RP1-140A9.1	2.321	RP11-757F18.5	2.073
RP11-474P2.4	2.203	ING2	3.743	AC018647.3	1.971	TAAR1	3.987	CTC-527H23.2	2.511	RP11-403I13.5	2.207	SPTBN1	2.207	NMUR1	2.956	HCG20	2.14	RP11-863K10.7	2.176	BCL11A	1.525	CDK14	1.53	KCNQ1	1.857	AC006449.1	2.31	AC026310.1	1.505	AC137932.5	3.048	CTD-3222D19.2	1.655	S100A11	2.223	RP11-350N15.5	2.327	AC025262.1	1.622
AF127577.12	1.957	RPL41	3.105	ABI3	2.097	RP5-942I16.1	1.635	GAPDH	2.098	RP3-483K16.4	1.837	PIK3CD	1.669	RGS3	2.545	SGK1	1.558	PFDN1	3.054	LRRK1	3.079	AC007879.5	1.644	MGAT3	2.935	FAM102A	1.578	VTRNA2-1	3.298	COL9A3	2.288	AC103828.1	1.551	GRAP2	1.607	RP11-727F15.12	2.316	RP11-815J21.3	1.603
RHBDF2	1.747	RP11-394I13.2	3.07	ASCL2	1.935	ARID3A	1.601	HCST	1.515	AC008753.6	2.176	TOX2	2.34	AC006132.1	1.831	CTD-2540B15.7	1.782	ERGIC1	2.09	AC114752.1	1.998	SULF2	1.552	LINC01023	1.662	RP11-895M11.3	2.453	IL12A-AS1	2.03	EXOC3L4	1.75	RP11-815J21.3	2.185	AC009133.17	1.907	MBNL1	2.484	LOH12CR1	1.83
RP1-148H17.1	2.408	INO80B	3.17	VPS9D1	1.69	DNAI2	2.924	SH3BGRL3	1.632	MMP23B	2.203	DKFZP667F0711	2.036	CD300A	2.058	CITF22-92A6.1	1.649	AMZ1	1.563	ZNF860	3.176	TLE4	1.748	RP11-66H6.3	2.693	RP11-84D1.2	1.677	FIP1L1	1.556	CLDN15	1.967	CTC-360G5.6	2.599	MPRIP	3.187	PSMB9	2.43	ST8SIA1	2.908
ECE1	1.566	POLR2I	3.671	RP11-342D11.3	2.147	RP1-15D23.2	1.501	FPR1	2.434	MTFP1	2.824	STMN3	1.533	TRDC	4.068	CCR3	2.314	RP11-452H21.4	1.805	RP11-38J22.6	2.945	RP11-404E16.1	1.614	DNAJB8-AS1	4.183	DNMT3A	3.115	AP001422.3	2.701	AC114730.3	3.331	ATXN7L1	2.429	RP11-6F2.5	3.15	HIC1	2.563	CASP8	1.981
DERL3	1.728	EIF2B5	2.213	RP11-689B22.2	1.747	Z98049.1	2.99	GPX1	2.894	RP5-1148A21.3	2.347	AC021860.1	2.467	TBCD	1.879	P2RY6	2.577	SLC16A3	1.805	ZNF532	3.791	FAM110A	2.52	IGHV7-81	1.648	LTB	3.103	RP11-467C18.1	1.764	DENND1A	2.19	CTD-2020K17.4	1.982	PRKCA	2.358	HIST1H3C	2.474	RCAN3	1.952
RP11-186N15.3	3.156	ALKBH7	3.795	RP11-521D12.2	2.284	MICAL1	1.728	LITAF	2.295	SYTL3	2.74	CD248	3.352	AGPAT4	3.023	SLCO3A1	1.615	ZNF385A	2.085	NEK6	1.811	RHBDD2	2.574	FOXC1	2.841	MIR3615	2.322	AL162389.1	1.816	EPHB1	1.608	SH2D2A	1.826	SLAMF1	2.799	CTD-3193O13.8	1.508	ARHGDIB	1.974
PMEPA1	2.313	HIST2H2BE	2.993	RP11-16N11.2	1.519	RP11-335O13.7	3.881	MCF2L2	1.769	CTD-2532N20.1	1.779	UCP2	1.631	RP11-845M18.6	4.114	DAGLA	3.286	LRRC25	1.576	TLE3	2.682	TBC1D22A	1.912	ABCA2	1.856	TSPAN14	2.221	RP11-114H23.1	1.764	MCAM	2.142	PMAIP1	2.124	TNFRSF18	2.512	FUZ	3.228	RP11-1299A16.3	1.816
ZCCHC7	3.959	RNASEK	2.975	LRRC46	2.609	RP11-485G7.6	2.926	RHOB	1.561	C12orf57	1.707	FKBP5	2.012	RP11-380L11.3	3.418	RP11-61J19.2	2.35	AP001057.1	1.96	HERPUD1	2.293	EPB41L3	2.098	IL12A-AS1	1.844	RP11-77H9.6	2.877	NDUFA10	3.004	RP11-124O11.2	2.855	PVRIG	1.807	MXI1	2.119	THOC6	2.67	C20orf196	3.408
UBXN11	1.811	RP11-755B10.4	3.473	AC104820.2	1.841	RP11-448G15.1	2.125	RP11-443B7.1	3.19	PTGER4	2.835	IGF1R	2.592	ARID1B	1.55	TRGV8	1.638	RELT	1.779	FAM49A	1.598	AC011899.9	3.005	IGHD4-11	4.108	PPP1R18	2.857	HM13	2.169	RP11-309L24.9	2.177	RP1-153P14.8	1.701	AMICA1	3.049	TRMT112	1.847	GPRIN3	2.18
LARGE	3.231	LINC00938	2.641	RP4-718J7.4	2.797	C1orf228	1.728	RASSF2	2.098	CA11	1.51	SARDH	3.119	ZFYVE28	1.717	CSF1R	2.766	MYO1G	2.056	CDK14	1.879	RP11-338C15.5	1.591	FADS1	2.186	ENO3	2.783	TPST1	3.164	RP11-734K21.4	1.562	AC114752.1	2.786	RP11-521D12.2	2.382	HIST1H3G	2.264	NR3C1	3.005
SPIB	2.551	CARS2	3.744	CADM1	3.887	ADAT3	2.245	AC061992.2	3.074	RP11-434H6.6	1.939	CASP8	1.839	FGFBP2	2.483	RP11-288L9.1	1.905	F12	1.755	IRF5	1.6	MT2A	1.81	C20orf203	3.819	TAPSAR1	1.549	CCL1	2.173	RP11-288I21.1	3.551	RAB27A	2.973	CCR6	1.612	HIST1H2BI	2.302	LEPROTL1	1.541
AFF1	2.541	RNF31	3.841	WWOX	2.926	CTB-138E5.1	2.026	CTA-384D8.31	1.956	WNT10A	2.066	DOCK9	2.324	MEX3C	2.754	RP11-644F5.11	1.609	PGS1	1.521	BATF	2.343	RP11-1008C21.2	2.473	RP11-599B13.3	2.414	HIST1H4E	2.015	DDX60L	2.815	FAM69B	1.732	RP11-514F3.4	2.424	LTA	1.776	ZNF524	1.908	RP11-464O2.2	1.811
SIPA1L1	2.777	EIF4A1	3.144	MAPK1	1.898	MICAL3	1.648	SERPINA1	3.361	PBXIP1	2.703	XPO6	2.061	CHST12	2.637	PSAP	1.653	CYSTM1	2.799	CTD-2509G16.5	3.563	C9orf66	1.554	MEIS1	3.336	RP11-264F23.3	2.814	TBC1D14	1.589	TCEA2	1.65	CXXC11	2.461	CUBN	2.106	C19orf67	2.656	HIST3H2BB	1.552
RP11-135A1.3	2.838	MIR22HG	3.587	ZNF683	2.853	RP11-109D9.4	2.722	CTD-2540B15.11	2.954	RP13-516M14.4	1.864	AC108004.3	2.466	PLA2G6	2.358	RP11-477J21.6	2.859	AP001434.2	1.613	HIVEP1	2.612	PLXNB2	2.007	RP11-1275H24.1	2.563	RP11-713M15.2	2.422	CCR1	1.663	AC018766.5	3.704	IGLV3-19	2.22	DKFZP667F0711	2.038	RP11-867G23.2	2.307	PBX4	1.648
NUAK2	3.259	RP3-395M20.12	2.286	RP11-395I6.2	2.373	NCF4	1.891	GPR132	2.396	MAZ	1.57	INPP4B	1.799	NCALD	2.993	RP11-1055B8.4	1.605	RP11-314A20.5	1.794	DUSP4	1.906	TBC1D8	2.332	RP1-102K2.8	2.642	RP11-264F23.4	2.62	CHSY1	2.031	CHMP4B	1.844	ITPR1-AS1	1.775	SBP1	2.867	TAPBP	2.82	MAP3K5	1.976
CTC-378H22.1	2.444	AC004854.4	3.195	DAPK2	2.483	LGMN	1.936	ITGAX	1.69	RP11-78A19.3	2.538	AVP	3.249	TRAPPC10	2.027	LINC01077	3.264	RP11-701P16.5	1.895	SGK223	3.093	RP11-130L8.2	2.807	HOXA7	2.974	PIK3CD	2.922	RP5-940J5.8	2.532	NKX3-2	3.062	EOMES	2.485	UST	1.586	GNG3	1.983	RP11-554D20.1	1.943
LSM7	3.37	JHDM1D-AS1	2.157	C1orf21	2.763	BMF	1.54	RASGEF1B	1.616	CNN2	2.089	PRKCQ-AS1	2.748	IQGAP2	2.117	AC112518.3	2.193	CTD-3214H19.16	1.904	ZNF627	1.906	EIF2D	1.519	SSBP2	3.144	IL32	3.48	CLEC7A	2.263	MC1R	1.888	RP11-327P2.5	1.528	RP1-166H4.2	3.47	RP11-230C9.2	1.618	MACF1	1.521
NR1H2	1.53	CTC-273B12.5	3.834	ATXN7L1	1.731	MANBAL	1.901	RP11-1275H24.2	1.635	RP1-224A6.3	1.562	RP11-395G23.3	2.404	RP1-151B14.6	2.901	MAP7D1	2.154	FCER1G	2.273	ZNF296	2.846	DOCK8	1.736	RP11-478K15.6	2.388	UBTF	2.993	MARCO	2.122	GIGYF1	1.634	JMJD6	2.167	DPP4	3.319	ACTB	1.518	CMTM7	1.55
AC073957.15	3.665	RP11-217B1.2	3.516	RP11-435O5.6	2.335	CREB5	2.123	RP1-313I6.12	2.879	RP11-254F7.2	1.847	DGKZ	2.308	UTRN	1.715	ZFHX3	1.719	SRA1	2.44	AC016292.1	1.894	KIAA0513	1.916	GLUL	1.779	AC005003.1	2.581	NEDD4L	1.946	IPO4	2.032	STAT4	1.723	IL2RA	2.833	TLCD1	1.845	LRIG1	2.727
CTD-2012K14.4	2.982	AC005540.3	2.765	KLHDC4	2.19	SCARA5	4.066	RP11-1070N10.3	1.891	STK17B	2.51	CTD-2227I18.1	3.608	AC114730.7	1.669	DUSP5	2.266	AP3D1	2.319	IGHM	1.594	TMEM127	1.507	AC092171.2	1.837	B2M	1.963	RP11-544M22.8	2.12	RP4-647C14.3	3.227	RP11-351D16.3	2.064	RARG	2.298	RP11-1167A19.2	2.433	AL133493.2	1.934
ISG20	2.111	ZNF524	3.387	SLAMF7	1.868	SMIM20	1.517	ID1	2.471	RHOH	1.957	GIMAP5	2.021	N4BP3	1.994	AC005549.3	4.079	TBX6	1.502	TRAF3	2.944	VASH1	1.81	ABHD2	1.617	RP11-188D8.1	2.919	PLXDC2	1.564	PVRL1	1.985	CCDC97	1.518	RP11-180P8.3	2.507	GPR137	2.563	RP11-5A19.5	1.95
GH1	4.118	RP11-666A20.4	3.708	ZAP70	2.15	RP11-148O21.6	2.329	AP001063.1	3.232	RP11-439L18.2	2.737	MLLT3	2.916	DCPS	3.421	CTB-41I6.1	1.911	SLC25A37	1.671	KIAA0922	1.585	CD86	2.004	GOLIM4	2.233	HIST1H2BD	2.339	LGALS3	1.842	FSTL4	2.733	RP11-486M23.1	1.804	ANTXR2	2.934	C6orf47	2.556	RABGAP1L	1.713
RP11-4M23.3	2.376	FKBP2	3.304	GPR56	2.711	FLT3	3.392	AC007880.1	2.09	RP11-25O10.2	2.539	FGD3	1.905	IL17C	1.917	CCR1	2.478	STX11	2.156	RP11-175K6.1	2.869	RP11-263K19.6	2.015	ZNF667-AS1	3.864	RP11-539L10.2	2.133	KB-1460A1.1	1.796	POU3F2	2.864	RP11-191N8.2	1.922	MAPKAPK2	2.651	ACD	1.954	TRAF1	1.59
GRASP	1.898	NFKBIA	2.066	IGHV1-2	2.961	DNASE1L3	2.657	TREM1	2.696	TMEM88	2.742	AC093110.3	2.349	RP11-484L8.1	1.57	SSH1	2.138	TREX1	2.551	RP11-46J23.1	2.224	KCNC3	1.607	AL158091.1	2.15	RP13-766D20.2	2.095	RTN4	1.526	RP11-982M15.5	1.606	SLC1A2	2.887	CD28	1.64	RP11-867G23.1	2.375	RP11-218M22.2	1.7
RP11-514P8.2	2.086	AC010761.14	2.319	OASL	2.395	SLC1A4	1.96	ABR	1.713	RP5-1092A3.5	1.891	VPS13D	2.538	DOCK5	2.104	NEK6	1.772	CTB-61M7.2	3.912	XXYLT1-AS2	1.934	GRB2	1.571	HOXA10	3.439	AC016683.5	2.842	CTD-2003C8.2	1.58	RP11-809N8.2	3.311	TGFBR3	1.591	RP11-356I2.1	2.695	CTB-31O20.6	3.029	TMEM75	1.537
RP1-111C20.3	2.151	AC002398.11	3.555	RABGAP1L	1.754	PLCB4	3.591	TAGLN2	1.928	SH2D2A	2.233	NSMCE1	1.635	RP11-497H17.1	1.597	RCBTB2	2.471	AC093732.1	1.877	GPR25	2.148	FCER1G	1.625	KIT	3.373	AC016700.2	1.759	HAVCR2	2.361	ZNF277	1.614	CTD-2165H16.4	1.843	CCL20	2.33	ATP5D	2.679	TMEM2	2.125
FBXO16	1.552	BRD2	2.75	ZNF276	1.908	CTD-2545M3.6	1.876	HCG20	2.809	CDC37	2.138	RP11-617D20.1	2.468	ABI3	2.139	CEBPA-AS1	1.824	FAM49A	1.529	SH2B2	3.205	SLC9A9	1.596	RP11-405F3.4	4.023	TXNIP	2.534	MGAM	2.149	RP11-493K19.3	3.586	RP11-307N16.6	1.543	AC114730.7	1.536	PFN1	1.972	RP11-73M14.1	2.581
RP11-96L7.2	3.115	RP11-1017G21.6	3.322	IQGAP2	1.6	GSTP1	1.873	AC073046.25	2.739	RP11-554F20.1	2.416	C9orf156	1.8	B4GALT1	1.91	ENG	2.283	CCL20	2.053	SLC35B2	1.647	MS4A14	2.911	TSPAN32	2.408	BLOC1S4	2.057	FLNB	2.569	DKFZP434A062	2.217	SLC38A1	1.612	SPEF2	3.428	CTB-58E17.3	2.273	MFHAS1	3.135
KDM4B	2.866	AL807752.1	2.988	MCTP2	1.734	C2orf91	4.204	RP11-78A19.3	2.024	IDI1	2.673	IGSF9B	1.867	SPRY2	2.969	RP11-1055B8.6	1.911	RP11-621L6.3	2.582	ZFAT-AS1	2.971	FFAR2	1.742	NCF4	1.96	CCDC78	3.11	MYO18A	1.651	TSPAN4	1.652	SPATA13	1.56	PPP3CA	2.489	PAGR1	2.322	AC007050.17	1.608
GM2A	2.805	RP11-61L19.2	3.942	NMUR1	2.334	RGS6	2.532	RP11-663N22.1	2.797	JOSD1	1.634	IMMP2L	3.699	EFNA5	2.351	FGGY	2.214	RP11-128M1.1	2.302	PRDM2	2.245	SH2D3C	1.965	ST3GAL2	1.696	RP11-422P24.10	1.636	CTB-174O21.2	2.062	AMN	1.888	SIK3	2.215	PMEPA1	1.955	ATF4	2.467	SH3KBP1	1.686
RP11-693J15.4	3.729	ARF6	2.476	AOAH	2.095	SHB	1.602	RASSF5	1.637	RP11-313D6.3	2.099	AC091633.3	1.645	AOAH	2.312	ERGIC1	1.79	PILRA	1.642	KDM2B	1.609	TUBA1C	1.641	RP11-916L7.1	2.812	IGLV2-8	3.431	CTD-2382E5.4	3.052	KIRREL3	2.382	TNFRSF1A	1.584	CPOX	1.829	CTD-3193K9.4	2.6	CTD-2308L22.1	1.505
IGLC7	2.045	NDUFA11	3.788	TRGC2	2.82	RP11-148O21.3	2.234	EXOSC4	2.939	MIR378D2	1.981	RP5-1007M22.2	1.648	KLRD1	2.625	IFNGR2	1.666	RP11-217B7.2	1.986	ARID3A	2.618	FAM46B	2.428	CEBPE	2.687	FAM173A	3.124	RP11-219E7.1	2.875	SP5	2.995	AC006369.2	1.922	RP3-522J7.6	2.566	IRF2BPL	1.798	MAF	2.564
RFTN1	1.718	NAT6	3.397	RP11-358B23.5	1.846	LSAMP	2.608	C17orf107	1.576	PRR7	2.264	RP11-197N18.7	2.079	HIPK2	1.591	GSN-AS1	2.828	RP3-333H23.8	1.578	SEMA4B	2.689	LINC00607	1.599	ST3GAL4	3.137	RP11-503E24.2	3.148	FMN1	1.889	SEMA5B	2.209	RP11-158M2.2	1.945	RP11-290L1.5	1.566	AC009133.20	2.081	XPO6	1.896
XXYLT1	1.854	BCL2L2-PABPN1	3.881	AC024028.1	1.673	ZFAT	2.143	CTD-3065J16.9	2.157	TSC22D3	3.499	UXS1	1.808	BCR	2.357	TTLL4	3.008	PPP1R27	2.164	HDAC9	2.106	RP11-1151B14.4	1.564	HTR1B	4.082	AC104076.3	2.628	ANKRD55	1.811	ZWINT	1.606	RP11-497H17.1	1.897	RP5-1086K13.1	1.581	RP11-68I3.2	2.277	MED7	3.288
ABHD15	1.756	CUTA	2.234	AC093495.4	1.862	LRRK1	1.741	C19orf59	3.047	RP11-347P5.1	2.736	RNF157	2.684	MAP2K2	2.268	HK2	1.917	KB-431C1.4	1.632	SRP14	2.014	NAGK	1.543	LIPE-AS1	1.848	BCL6	2.597	RP11-68I3.5	2.202	ARHGAP19-SLIT1	2.889	RP11-656E20.5	2.595	ADAM19	1.552	HES7	2.98	RP11-415F23.2	1.674
P2RX1	2.749	CDK2AP2	3.447	RP11-483A20.3	1.758	RP11-277J6.2	2.358	RFX2	1.901	RP11-867G23.13	1.53	LDLRAP1	2.722	AC015849.16	1.882	AC061992.2	1.764	C19orf59	1.838	RP11-428K3.1	1.701	FGD4	2.349	SRGAP3	3.353	TRPT1	2.473	PALLD	1.737	DVL1	1.606	STK16	3.131	TTC39C	2.094	HIST1H4E	2.024	RNF216	2.399
RP11-693J15.5	3.616	NAIF1	3.5	APOBEC3G	2.109	SLC2A9	2.534	HMOX1	2.044	LENG9	2.076	SNX9	2.78	VAV3	1.774	NCF2	1.538	SHKBP1	1.961	SPIB	1.85	SLC9A1	1.642	IGHD5-12	4.092	HLA-E	1.9	AC023128.1	2.4	SPSB1	2.106	AC018647.3	2.248	CAMK1D	2.193	HIST1H1B	2.668	MFSD11	2.019
IRF8	1.893	C19orf73	3.221	RP11-218M22.2	1.646	FAM81A	1.607	KLF4	1.74	AC008440.5	3.166	HECA	1.965	RP11-197N18.7	2.306	SERPINB2	3.27	NAT9	2.328	CD70	3.482	GPCPD1	1.641	AP006621.8	1.824	EHD1	1.625	CSF1R	1.73	RRAD	3.345	AC016831.7	1.966	HECW2	1.855	MUS81	2.086	BATF	2.31
ADAM19	1.709	SERTAD3	3.77	CISD3	1.791	SPRED2	2.492	C12orf80	3.125	AC024940.1	1.548	NFATC1	1.546	BCAR3	1.785	CTC-203F4.2	1.772	LINC00556	3.016	SYK	1.931	ATG16L2	1.506	COPZ1	2.367	RP11-147L13.8	1.77	RP11-388M20.2	1.527	FAM201A	1.883	RP11-1094M14.10	1.725	GPR150	3.203	CYTH1	2.301	LL0XNC01-7P3.1	1.801
ZC3H12D	1.882	RP11-599B13.6	2.15	LINC00484	2.206	SRP14-AS1	2.242	RP5-1050D4.3	1.538	RP11-350N15.5	1.952	MGAT4A	2.12	LSM10	3.388	CMKLR1	2.406	ITGA5	1.641	FAM167A	2.719	TSNAX-DISC1	2.286	AC093690.1	2.257	MAPKAPK3	2.828	RIN2	1.5	RP11-2C24.6	2.84	CTC-429P9.4	1.87	MED12L	1.727	BBC3	2.351	C9orf156	1.685
SWAP70	2.35	RP11-533E19.7	3.205	EOMES	1.789	ITGA9	3.247	S100A10	1.692	CTB-40H15.4	2.571	RP11-778D12.2	2.423	GRIK4	3.468	CCL3	2.14	TUBGCP2	2.733	ZBTB38	2.518	XXbac-BPG249D20.9	1.571	IGHD3-9	4.106	C20orf112	2.279	SLC35E4	2.238	SYT15	2.356	CTD-2050B12.2	1.829	RP11-161M6.3	3.534	GNB2	1.769	RP11-413M3.4	1.616
RP11-485G7.5	3.247	TLCD2	3.488	KIAA1671	2.391	RP4-799P18.2	3.559	RP11-728F11.3	2.351	RP4-673M15.1	1.989	RNF216	2.343	RP11-104E19.1	2.932	LGALS3	2.659	RP1-257A7.5	1.999	CD27-AS1	2.703	RP11-85E16.1	2.305	IGHD3-10	4.107	ZYX	2.23	TSNAX-DISC1	2.101	RALGAPA2	1.573	RP11-94L15.2	1.562	IGHV3-9	1.884	CCDC106	2.98	UCP3	2.417
SSH2	2.64	FBRS	3.64	PTCH1	2.498	TNFRSF21	2.549	PDE4A	1.935	TP53INP2	2.653	CTC-458I2.2	1.862	RP11-426C22.5	2.525	SYNJ2	1.502	FZD1	2.087	DOT1L	2.253	SEC14L1	1.878	RP11-186N15.3	1.672	GPR68	1.59	RP11-77A13.1	2.218	NEUROG1	2.809	ACTN4	1.845	WDR86	3.225	TMEM107	3.04	EPHA4	1.726
HHEX	2.033	SSSCA1	2.568	MFSD10	1.648	ADTRP	1.747	CTD-2410N18.3	1.648	LOH12CR2	1.583	ACSF3	3.168	RAP1GAP2	1.707	ANPEP	1.903	PRKAG2-AS1	1.802	NDUFAF6	1.92	AC114730.2	1.506	FADS2	2.081	AC009133.20	1.832	SLC8A1	1.662	RP11-399K21.14	1.714	ARPC5L	2.004	CDK5RAP1	3.676	LL09NC01-139C3.1	1.937	TRAJ3	2.21
RP11-757F18.5	2.012	RP11-327F22.2	3.598	MRPL10	2.614	RP11-96L7.2	1.56	RP11-17M16.2	1.533	RP11-359K18.3	2.126	KIAA0922	1.564	CEBPD	2.494	PARP10	2.286	TMEM52B	2.885	RP1-118J21.25	2.483	C15orf39	2.575	RP11-680G10.1	2.229	SLC9A3R1	2.753	RP11-982M15.6	2.086	FST	2.877	TBX21	1.641	ZNRF1	2.595	RP11-661A12.14	2.552	AFAP1	2.368
CTD-3131K8.3	3.406	PER1	2.041	RP11-706C16.5	2.732	RP11-1100L3.7	2.295	MAFG	2.668	MIR497HG	1.511	FAM117B	3.352	ZAP70	2.081	RIN2	2.212	KLHDC7B	1.718	CALHM3	3.071	CCDC146	2.529	SNX20	1.802	RP3-430A16.1	1.779	TTC7B	2.195	SYT2	2.713	AC104820.2	2.21	UBASH3A	1.767	AGBL5-AS1	2.293	NDUFV2	3.326
RAB11FIP1	1.7	HLA-DMA	2.988	FSIP1	1.756	IPCEF1	1.537	ITPRIP	2.85	UPK2	2.254	TSHZ2	3.091	PRR5	1.773	RP11-24F11.2	2.09	MGRN1	1.917	RP11-293M10.6	2.298	ST8SIA4	1.519	RRAGD	3.282	CSK	2.243	DISC1	2.458	SCYL1	1.616	RP11-358B23.5	2.33	RGMB-AS1	1.761	ZC3H10	1.966	FBXL8	1.67
CDK14	2.042	H2AFZ	3.409	RP11-104E19.1	2.739	ARMC9	2.431	AC104695.4	2.443	ARL4A	1.832	CCDC57	2.49	AC092811.1	1.711	MGAT1	1.57	IGLC7	1.56	ORAI2	2.717	RP11-54O7.17	1.515	ERI1	1.527	C19orf67	2.237	ANKH	1.833	DYSF	2.393	POLR1A	2.417	RP11-881M11.8	1.65	HCG14	2.637	GATA3	1.531
TP53I13	1.738	AC010883.5	2.03	RP11-532M24.1	1.576	TRGV2	1.589	HSP90AB1	1.564	ZBTB1	2.844	CRTC3	2.642	CTBP2	2.836	RGS12	1.909	GAS2L1	2.015	MEF2C-AS1	1.663	RP13-314C10.5	2.703	MRPS26	1.524	RP13-270P17.3	2.604	ANXA1	1.751	TNFRSF6B	2.47	WDR1	2.05	SYTL2	2.036	RP11-422P24.10	1.66	TRAJ5	2.088
CTD-2012K14.3	3.002	PRRT2	1.883	MYO1F	1.945	RP11-108P20.2	2.899	RAB24	2.751	RABGGTA	3.175	AC103563.9	3.647	CX3CR1	1.918	PLXND1	2.155	FCAR	2.97	RP4-569M23.2	2.377	IPCEF1	1.925	CTC-428G20.3	2.426	CCND2	2.779	LINC00856	2.482	GJC2	3.34	MED26	1.949	RP11-46H11.3	1.506	EHBP1L1	1.99	SLAMF1	2.088
RP11-568J23.4	3.428	C17orf49	3.006	GNLY	2.057	CTD-3131K8.3	1.691	EGR3	2.17	GNG8	1.541	FAIM3	2.26	GZMH	2.267	GSN	2.469	RP11-1151B14.4	2.053	RP11-409K20.6	2.252	RP11-583F2.5	1.646	FCN3	3.701	RP11-1167A19.2	2.009	RP11-182J23.1	2.011	AC007405.2	2.893	RP11-277P12.20	2.94	AFF1	1.681	HMGN4	2.943	TRAJ4	2.095
TRAF4	2.592	AP003068.12	2.308	LRFN2	3.603	RP1-178F10.3	3.514	PACSIN2	1.612	SIPA1	2.662	CD7	1.961	LY6E	1.695	AC091177.1	2.657	CTC-203F4.2	1.572	CD80	3.683	SERPINA1	1.529	AC093677.1	1.932	RASSF7	2.633	RP11-439L8.4	1.814	NAV2	1.631	JAKMIP1	2.791	AL450992.2	3.204	RNASEK-C17orf49	1.924	ZNF688	1.702
IL16	2.579	FAM214B	3.269	NXPH4	1.919	RP11-439L8.3	3.132	LHFPL2	1.878	FLT3LG	1.555	AC109826.1	1.713	RP11-121A8.1	3.349	RP11-65J3.1	2.343	MFAP4	2.597	SP140	2.358	TRNP1	2.183	REEP4	1.626	MLLT6	2.072	LY86-AS1	1.683	ULK1	2.043	GPR174	2.106	ZNF414	2.089	B2M	1.883	RP11-253I19.3	2.403
MEF2C-AS1	2.032	H3F3B	2.637	AC007050.17	1.518	RP11-473M14.3	2.924	CTD-2540B15.12	2.276	ATG9B	3.048	MFGE8	2.536	NXPH4	2.041	RP11-13A1.3	1.659	MPDU1	1.589	IGLC7	1.517	C5AR1	1.594	CRNDE	2.909	HIST1H2BL	1.711	TUBGCP2	1.654	SMYD3	1.694	ATP2B4	1.899	PAG1	2.162	RPL35	1.648	CTC-241F20.3	2.003
RAB30	2.737	PNRC1	2.857	CD226	2.355	CTD-2521M24.5	1.919	CTD-3214H19.16	2.743	DYNLT1	3.411	CARNS1	1.641	RP11-279F6.1	3.177	RP5-1065P14.2	2.331	ADAMTSL4	2.706	ITPK1	1.991	TREX1	1.576	RP11-431I8.1	3.74	CDKN1B	2.136	RP1-40E16.2	1.858	PLEKHG6	1.643	RP11-401F2.3	1.614	C14orf159	1.876	SLC35G6	2.37	UBASH3A	1.549
RP11-63G10.3	1.614	RP11-1017G21.5	3.003	MAP2K2	1.836	RAMP1	2.411	TK2	2.459	RP11-385F7.1	1.958	GIMAP8	2.009	RP11-410N8.3	3	MSC	1.913	IFNGR1	1.755	AC005391.2	1.688	CLEC7A	2.086	ACTL9	2.523	PRR7	2.046	TEX2	2.784	KDM6A	2.413	TBCD	1.79	RP1-45N11.1	2.066	RP11-104H15.9	2.571	DGKA	2.177
VAV3	1.684	AP001816.1	3.11	GPR148	2.173	ATP2B2	2.781	RP11-498C9.13	2.611	CTD-2256P15.2	2.839	IRS2	2.067	RP11-532M24.1	1.633	AC026310.1	1.758	S100A2	1.688	RP11-93B14.6	2.165	RP11-70C1.1	2.025	RP11-621L6.3	1.545	CHI3L2	3.077	LGALS1	1.698	FPGS	1.904	TPRG1	2.727	CCR2	2.188	MLLT6	2.211	RP11-344P13.6	1.606
SEMA7A	2.092	GADD45B	1.556	RP11-402D21.2	1.696	SLC12A3	2.656	IL23A	1.758	HIC1	2.026	NDFIP1	3.418	SLC27A3	2.63	RP11-346C20.4	1.843	NFIL3	1.612	PLEKHG1	1.753	MARK2	1.653	RP11-553A21.3	1.704	RMI2	2.377	RP11-700H6.1	1.738	C11orf94	3.98	MAPK1	2.198	THEM4	3.276	RP11-770J1.4	2.059	ADK	2.081
RP11-428K3.1	1.969	RP11-312O7.2	3.731	IGHV1-3	2.653	SEMA4A	1.615	RP13-766D20.2	1.637	RP11-307C12.13	1.877	MDS2	1.879	RP13-126C7.1	3.286	DPYSL2	2.437	RP11-169D4.2	2.976	KSR1	1.966	RP11-71J4.2	2.797	AC102953.6	2.208	MRGBP	1.848	RP11-7N14.1	1.775	GPX3	1.789	XCR1	2.105	N4BP3	1.543	NFKB2	1.617	TRAJ6	2.081
TRAK1	2.744	AC006486.1	2.939	SGMS1	1.57	AC010761.6	1.832	DLGAP1	2.272	TSPYL1	2.861	PAG1	1.835	IKZF2	2.677	RP11-290F5.2	1.915	CTD-2528A14.5	1.568	RP11-190C22.9	2.051	RP11-326C3.13	1.981	PTMS	2.628	HIST1H3H	1.717	CD86	1.643	ATP6V0D1	1.9	LEPROTL1	1.821	RP11-344P13.6	1.748	CCDC97	1.954	FAM71B	2.399
CTB-12A17.3	2.747	AC026202.1	2.622	AGPAT4	2.235	CTA-833B7.2	1.912	GADD45A	1.996	MKLN1	2.53	BTBD11	2.555	MAPRE2	2.674	RP11-701P16.5	1.603	ANPEP	1.697	RP11-230C9.3	2.015	PTGES	2.527	RP11-100E13.1	1.632	HIST1H1B	2.318	CTC-550B14.8	3.277	CCDC28A	1.504	LAX1	2.832	ALDH16A1	1.573	AL606500.1	3.305	RP1-67K17.4	2.674
SERTAD2	1.745	RP11-425D10.10	2.655	LIPA	1.702	ITGB5	3.265	ATP6V0C	1.963	TRIM39-RPP21	3.356	RP4-781K5.8	2.172	CTD-2616J11.4	1.616	KB-1460A1.1	2.58	RP11-290F24.6	2.41	RP5-1092A11.5	3.937	RRP12	2.296	CCDC71L	1.9	RP11-68I3.2	1.74	COLEC12	2.633	RP11-73M18.10	2.302	TRAF1	2.005	RP11-403A21.2	1.967	HSD17B8	2.433	BIRC3	1.698
RP11-7C6.1	2.817	TMEM55B	3.397	CCL18	3.095	FADS1	1.613	PTPRE	1.548	CHMP1B	3.119	TIMM10	1.86	PCIF1	1.731	RP11-157E21.1	2.439	RP11-624L4.2	2.095	TRAK1	2.139	RP11-221J22.1	2.896	TMEM198	1.506	RP1-40E16.12	1.888	ATP10A	1.636	TAF4	2.215	IKZF3	1.946	ADARB1	2.82	DALRD3	2.196	RP11-930P14.2	1.99
KIAA0226L	2.091	PBX2	3.918	SYTL2	1.851	RP1-155D22.1	3.471	S100A6	2.424	CTD-2619J13.23	2.205	LINC00861	1.568	KRT74	2.511	SMG7	1.626	COL23A1	1.703	RAB30	2.118	IL3RA	1.547	POLR2L	2.171	CTD-2547L24.4	3.065	SYT6	2.783	AC018766.6	3.241	RP11-138I1.3	1.992	MAEA	3.228	RP11-152N13.5	2.531	GIMAP7	1.678
CD180	2.244	RP11-309G3.3	1.779	CTB-179K24.3	1.676	CERS6	1.625	CTD-2589M5.5	2.739	CTD-3154N5.1	1.972	SELL	2.745	TRDJ1	4.153	AL162389.1	2.107	AL121761.2	1.853	ZDHHC14	1.739	CSNK1D	1.726	NRTN	2.421	RP11-496I9.1	2.534	AC093850.2	2.606	ATOH8	1.773	RGS1	1.58	RP11-252E2.1	2.413	TIGD5	2.531	RAD51L3-RFFL	1.621
RP11-194G10.3	1.791	MKNK2	2.438	CTC-360G5.6	1.574	UPK3A	2.754	RP11-15I20.1	1.981	EMD	1.735	C17orf97	2.514	AC012485.1	1.659	PRKCD	1.959	RP11-342M21.2	2.653	RHOQ	1.628	RP11-256L6.2	1.933	GMDS	2.895	PVRIG	1.872	EHD4	1.82	RP11-109E10.1	2.042	CCL5	2.284	DOCK9	2.059	RNU12	1.788	SAMSN1	1.66
RP11-298J23.5	2.051	MIDN	1.818	RCBTB2	2.122	CTA-268H5.14	1.548	LINC00324	1.532	TSPYL2	3.41	MAST4-AS1	1.555	ABHD2	2.555	AC097495.2	2.116	RP11-667K14.5	2.031	RP11-286O18.1	1.929	GLTPD2	1.952	NKX2-3	2.657	PSTPIP1	2.119	SMOX	2.433	KAZN	2.122	UBASH3A	2.132	CTB-186G2.4	1.683	STK4-AS1	2.321	ZNRF2	2.041
MICAL3	2.792	ZFP36L2	1.789	GEMIN7	2.097	MEIS1-AS3	1.993	FXYD2	2.48	AC124944.3	1.853	AC112721.2	1.894	SLAMF7	1.633	RP11-545N8.3	2.697	AC004069.2	2.111	SPECC1L-ADORA2A	2.168	AL109927.1	2.041	CTD-2540B15.9	1.528	C3orf18	3.003	DBNL	1.582	AP001062.7	3.885	ITPR1	1.548	CSF2	2.612	FAM195A	2.622	RNASET2	2.819
TFEB	1.88	SNHG9	2.383	CBX7	1.507	CMSS1	1.829	MRPL33	3.186	AC005775.2	1.813	DGKA	2.006	ZFPM1	1.663	AC016292.1	1.594	LAMB3	2.344	ARHGAP31	1.943	AP001053.11	1.987	DBN1	1.869	S100P	2.058	RP11-279F6.3	1.604	ALPP	1.746	AC012485.1	2.305	IGSF9B	1.712	RP11-403I13.5	1.639	LINC00426	1.571
ID3	2.795	RP11-77P16.4	3.754	POP4	3.337	SUSD1	1.622	CTSZ	2.875	RP11-407N17.4	1.525	PITPNM2	2.172	RP11-373D23.3	2.098	TMEM44-AS1	1.842	PARK2	2.543	FBXO10	3.579	RP11-644F5.16	2.832	CTDSPL	2.997	RP4-535B20.1	2.41	GSTO1	1.9	HOMER3	2.024	RP4-633O19__A.1	1.801	RP1-111D6.3	3.027	EMP3	1.608	MAST4-AS1	1.534
IGKC	2.305	CXXC1	3.685	SLFN12L	1.885	AC004906.3	1.895	NANOS3	1.988	RMRP	1.791	STAT3	1.782	RP11-219B4.7	2.243	TBC1D14	2.29	SLC9A1	2.131	CHRNA1	3.071	CTD-2582M21.1	1.604	SHANK1	3.127	LST1	3.027	TLR4	2.032	ROR2	1.534	BIRC3	2.499	RP5-968D22.1	2.927	HIST1H2BL	1.773	TTC39C	1.629
B4GALT1	1.515	CTDSP1	2.318	TTC38	2.269	LINC01059	2.052	DDAH2	2.348	DNAJB12	1.848	ANKRD55	2.294	AC093495.4	1.667	MYOF	2.427	C2orf61	2.599	RP11-540A21.2	2.095	PARK2	1.814	SSH3	2.349	GATA3-AS1	1.648	THBD	2.218	PRKCDBP	1.697	RP11-307L14.2	3.474	EPHA4	1.648	RP11-307C12.13	1.915	FAM187B	2.345
LL22NC03-32F9.1	1.927	RNU11	2.427	LASP1	1.576	SERPINF1	3.455	ADAM8	2.105	RP11-500C11.3	1.875	RP11-320N7.2	3.045	RP11-279F6.2	2.983	ARHGAP10	2.044	RP11-761B3.1	2.817	RP11-284A20.1	3.105	VMO1	1.866	CCNG2	2.755	RP11-385F7.1	1.803	FLVCR2	1.926	LYRM4	1.598	GABARAPL1	2.626	GNAO1	2.651	HDGF	1.886	SUB1	2.704
RP11-109G23.3	2.436	C14orf119	3.62	LINC00861	1.601	TEX14	2.898	NFKBIE	1.626	ZBTB11-AS1	1.803	LCK	1.831	RP11-514F3.4	1.545	SHB	2.511	C12orf80	1.884	EPB41L4A-AS2	2.475	ZBED5-AS1	2.089	DACH1	3.827	RP5-1136G13.2	3.176	RP11-157E21.1	1.655	CTNNB1	1.589	AC092580.4	2.243	FURIN	1.789	MZF1	1.59	AEN	2.593
HVCN1	3.042	RP11-396C23.4	2.716	CYFIP2	1.728	TMPRSS13	3.246	PRELID1	2.787	FAM46C	2.015	BIRC2	2.56	TRAJ61	3.978	RP5-899E9.1	2.042	TGM3	1.96	GTSF1L	2.656	RP11-528A4.2	2.178	FAM19A2	2.709	TAP1	1.724	DIAPH1	1.581	MXRA8	2.214	FAM49B	1.687	HECA	1.779	XXbac-BPG299F13.17	2.055	LRRC8C	1.646
MEF2C	1.902	RAB4B-EGLN2	3.485	PLXNA4	1.576	RP5-1119D9.4	3.541	PROC	3.264	CTD-2017C7.2	2.127	RP3-400N23.6	2.321	PLCL2	2.054	RP11-426C22.6	1.956	RP11-536N17.1	1.978	ST14	2.262	C9orf72	1.627	HOXA5	3.763	RP11-313D6.3	1.648	ADRB1	1.671	UNC5B-AS1	3.041	RP11-464O2.2	2.075	LINC00846	3.645	RP13-766D20.2	1.902	RP11-309M7.1	1.508
ANKRD33B	2.125	GNG3	3.255	RP4-799D16.1	2.031	LINC00856	2.002	AP001056.1	2.192	TPGS1	1.787	HDAC7	1.614	AC018816.3	1.534	GAS2L1	1.946	SAT1	1.569	NDUFA4L2	1.947	ARMC2	2.162	RP11-703H8.7	2.661	ARHGEF3	1.646	TBC1D8	1.532	AC005013.5	2.34	ZFYVE28	1.575	SH3PXD2A	1.94	RP13-1032I1.7	3.13	MFGE8	2.342
CD79B	3.576	AC079807.2	3.206	CACNA2D2	2.891	KCNN3	1.707	SMG7	2.717	IDS	3.514	KLF3	1.847	JAZF1	2.599	LRG1	2.382	HK2	1.512	RP11-613M10.8	3.578	CTD-2540B15.9	1.563	CLU	3.065	LY6E	2.579	TLR2	1.841	LINC00853	2.081	SH3KBP1	2.202	RP11-114H23.1	2.201	RP11-131L12.2	3.771	ELOVL5	1.636
RP11-672A2.6	1.502	PARD6A	3.183	LAX1	2.06	PLD4	2.381	RGS2	1.962	IDS	3.514	SNTB1	2.178	TNFRSF18	1.813	AC009892.10	2.467	PPM1F	2.067	RP11-397D12.4	1.739	RP11-326C3.14	2.955	AF064858.7	3.058	PSMB9	1.697	DAGLB	1.887	ABTB1	1.554	PTPRC	1.873	RP11-309M7.1	1.689	RN7SL1	1.854	TOX2	1.542
ENTPD1-AS1	1.659	TRMT112	2.914	RP11-95M15.1	1.522	AC055736.1	3.677	LINC00877	1.771	TMEM251	1.616	SLC7A6	2.193	CTB-186G2.4	1.595	AC007036.6	1.824	LRG1	2.251	CD86	2.222	RP11-249C24.10	1.559	RP1-170O19.21	3.735	ACTG1	2.156	CNIH3	1.861	IGLC2	3.501	SGMS1	2.302	CTD-2288O8.1	3.045	LINC00449	2.196	TRIM14	2.427
RP11-796E2.4	1.739	PCNA	3.679	IFNG-AS1	2.436	AL158091.1	1.65	STARD10	2.966	ZBTB25	2.761	CAMK4	2.304	RP4-718J7.4	2.348	NRP2	3.324	LINC00484	1.732	CD27	2.691	HOTAIRM1	1.876	RP13-638C3.3	1.915	RP11-461A8.1	3.018	AC005041.17	1.654	RP11-85O21.2	2.787	STAG2	3.003	RP11-342D11.3	1.725	AC006132.1	2.325	TRADD	1.66
ZDHHC14	2.223	RP11-378A13.2	1.502	NHSL2	1.676	RP11-734K21.4	2.584	ANKRD33B-AS1	1.609	SH2D3A	2.905	CA6	3.732	FLJ00104	2.566	PTAFR	1.938	RP11-497G19.3	3.071	RP11-465M18.1	1.583	SLC7A7	1.902	RP11-573G6.10	1.511	RP11-816J6.3	2.402	AC093677.1	1.777	GRID2IP	2.025	LINC00426	2.242	ARHGAP15	2.127	HIST1H3H	1.76	RP5-1011O1.2	2.075
RP1-313I6.12	1.654	LA16c-313D11.9	2.682	RP11-93B14.4	1.518	RP11-680G10.1	1.764	RP4-739H11.4	1.8	AC004156.3	1.513	ADK	1.792	P2RY11	1.6	NFE2L2	2.11	CTD-2547L16.1	2.846	RP11-92K15.1	2.734	CYSLTR2	2.146	RP11-692N5.1	1.727	CENPB	2.582	FCAR	2.047	PYGB	1.764	SPON2	1.599	GPRIN3	1.716	MRPS18B	1.772	RP11-252E2.1	2.017
NFATC1	1.589	AC009133.14	1.976	RP11-686D22.9	1.855	RP11-433A10.3	2.071	RP1-90J20.12	2.181	MIB2	2.393	CD3G	1.837	EOMES	1.602	RP11-251M1.1	1.736	NOTCH1	1.692	RP11-135A1.3	1.909	DDC8	1.887	FAM207A	3.191	PPM1M	2.158	STX1A	2.641	TMTC2	2.187	IGLV2-18	3.822	MAST4	2.273	DNAJC4	1.911	RP11-229C3.2	1.514
HLA-DOA	2.682	AC010761.8	2.244	GTDC1	1.65	RP11-638I2.9	1.732	HIST1H2AK	1.563	CTB-31O20.9	1.784	RP11-395I6.2	1.721	SFMBT2	2.168	RP11-467C18.1	1.998	DOK3	1.771	RP11-534L6.2	2.04	PFDN1	1.538	STK32C	1.725	PAGR1	1.735	HPSE	2.339	LRRC26	2.607	ENSA	1.751	HYAL1	1.683	RP5-1067M6.3	2.333	45541	2.063
XXYLT1-AS1	2.617	GABARAP	2.662	BCR	1.603	TMEM8B	1.517	APOBR	2.582	WNT1	2.441	RP4-666F24.3	2.211	FSIP1	1.564	EPB41L3	2.159	ETS2	1.676	HDAC7	1.526	HOXA1	1.628	ASB6	2.016	BBC3	1.922	RP11-288L9.4	2.017	ARTN	1.767	MIR29B1	1.817	S100A5	1.553	TUBA1B	2.019	AIM1	1.533
AC002456.2	2.209	MIR497HG	2.905	RP11-118E18.4	1.769	THBD	1.915	ANKRD33	3.514	AC020922.1	1.697	TMEM123	2.907	PITPNM2	2.269	AC000003.2	1.577	CTB-35F21.5	2.17	AC022182.1	1.504	MYOF	1.624	RP11-396B14.2	1.958	PRR7-AS1	2.557	DPYSL3	3.498	ASIC2	1.781	MFSD10	2.063	RP11-552F3.9	2.39	IRF2BP1	3.375	MCM9	1.776
GALNT2	2.202	MAF1	3.325	IGLV2-8	1.827	RP1-90J20.2	1.823	RP11-96O20.4	3.239	ABHD17A	2.5	UCP3	1.983	APOBEC3G	1.797	CTD-2540B15.11	1.581	RP11-544M22.8	2.348	RP5-1098D14.1	2.88	HCAR3	2.497	RP11-326C3.12	2.567	FLI1	2.414	MERTK	2.61	PDE4C	2.613	AC092811.1	1.979	RAD51L3-RFFL	1.647	CTB-161C1.1	1.646	RFFL	1.617
RP11-217B7.2	2.048	DBP	2.89	RP1-111C20.4	1.659	RP11-148O21.2	1.858	DLGAP1-AS2	3.215	RP11-533E19.5	1.527	USP35	2.021	PIGV	1.641	FHAD1	1.586	TRGV1	2.515	H3F3C	2.075	BID	1.585	TRDV2	2.415	RP11-1070N10.3	1.563	RP11-58E21.3	1.917	AC009501.4	2.942	RP11-138I1.2	2.61	RP11-184A2.3	2.549	RPS18	3.068	SMARCA2	2.316
AC012457.2	3.289	SNAPC2	3.332	AC073636.1	3.575	ROR2	2.816	ARHGEF2	2.955	RP11-49I4.3	1.554	AXIN2	2.723	CCL5	1.668	ZNF395	1.586	AC007036.6	1.667	CTD-2342N23.3	1.882	WARS	1.98	C19orf77	3.598	RGS19	2.183	MMP19	2.266	TMEM210	3.27	C9orf156	2.033	TNFRSF4	2.441	ABT1	2.929	AC074366.3	2.517
S1PR2	2.436	C1orf213	3.575	SLC25A26	1.904	CDYL	1.753	RP11-271C24.2	1.86	PABPC1	2.473	TUBA1A	1.704	OSBPL5	2.714	CEBPA	1.732	AC073283.7	3.073	C1ORF220	2.928	FAM168A	2.54	GRB10	2.38	RP11-473M20.16	1.629	MRVI1	1.551	RP11-228B15.4	2.666	OSBPL3	1.711	AFAP1	2.196	CTB-31O20.9	1.967	ASF1A	2.185
CLEC17A	3.795	HIGD2A	3.128	RP11-433M22.2	1.804	RP11-570K4.1	3.926	RP4-737E23.2	1.956	USP36	2.521	SMARCE1	2.465	GPR56	2.194	CTD-2306M10.1	2.719	TBL2	2.001	RP11-126O1.2	2.99	RP11-254F7.1	2.362	ZNF471	3.608	HIST1H3F	2.814	PVRL4	1.586	RP11-1055B8.8	1.609	RP11-51J9.5	1.965	APOBEC3B	3.075	AL590708.2	3.01	PHF19	1.576
RP11-9M16.2	1.636	FIZ1	3.037	AL591806.1	1.511	MOB1B	2.695	TIMP2	1.884	AURKAIP1	2.412	AC068538.4	2.822	AC090617.1	2.874	ARRB1	2.211	VPS37C	2.236	TM9SF2	2.293	MAP3K3	2.213	AP005482.1	3.46	IFITM2	3.598	CLEC5A	2.147	RP11-134G8.8	1.565	TRAPPC10	1.777	RP11-93B14.4	1.556	hsa-mir-8072	2.812	RP11-371A19.2	3.139
RP1-45N11.1	2.015	CTD-2623N2.11	3.535	FHAD1	1.572	DSCAML1	2.284	YTHDF3-AS1	1.855	LETM2	2.504	KRTAP12-3	1.523	GALNT2	1.826	DEFB136	2.372	SLC15A3	2.137	KB-1615E4.2	1.706	RP11-157E21.1	1.565	IGHV2-26	4.027	AC010894.3	2.45	CTA-941F9.9	3.091	RP3-508I15.14	2.139	CPOX	1.912	LINC00880	3.018	COMTD1	1.515	RP11-21M24.2	1.522
CD22	2.449	C9orf163	2.982	ICA1	2.134	WDR66	2.81	CTSB	1.637	TERC	2.024	RP11-691H4.3	1.776	TRDJ4	4.19	RP11-145E5.5	2.143	RP11-229P13.20	1.928	MDS2	1.671	RP11-192H23.4	1.537	SRXN1	1.551	RP11-414H17.5	1.737	SSBP3-AS1	3.647	PPP6R3	1.989	RP11-58E21.5	1.562	MGAT4A	1.835	HMGN2	2.685	DAD1	1.775
AC016292.1	1.809	RP11-367N14.2	3.746	ATXN7	2.168	CACNB4	1.658	ECE1	1.568	CLK1	2.828	HADH	3.827	RP5-942I16.1	2.144	CTB-138E5.1	2.51	CD1C	1.552	XXYLT1-AS1	2.132	CTB-174O21.2	1.684	AC016735.1	3.267	AP5S1	1.936	ANXA5	1.929	RP11-94C24.11	2.427	USP20	1.863	RFFL	1.826	ADRBK1	1.673	FOXO1	1.722
MDS2	2.023	MBD6	3.25	RP11-613C6.2	1.836	ALG2	2.276	RP11-213H15.1	2.112	PDE4A	1.765	AEN	2.381	AC004637.1	2.884	FMN1	2.303	TBC1D7	1.754	NPBWR2	3.655	CXCL16	2.152	ZNF667	3.864	C1orf200	3.058	ADORA2B	1.641	PGAM2	2.253	KLRK1	3.004	C8orf46	3.441	CDK9	1.645	TNIK	2.417
AP001057.1	1.705	RNPEPL1	2.68	ANXA4	2.26	AXL	3.112	NSMCE2	2.344	RP5-1170K4.7	2.588	BPGM	2.119	APMAP	2.825	DTNBP1	2.521	RILPL2	2.236	BLOC1S5-TXNDC5	3.518	C5AR2	2.275	SLC1A4	1.665	IL10RA	1.523	DOCK2	2.117	MIR503HG	3.049	RP11-420G6.4	2.179	RP11-610P16.1	2.008	HNRNPUL2-BSCL2	2.485	RP3-425P12.5	2.175
XXYLT1-AS2	1.902	KIFC1	3.738	AC092316.1	2.138	AC012507.3	3.754	DNAJB5	2.265	C10orf91	2.804	AC007950.1	1.642	RP11-335L23.5	2.288	RP11-190C22.9	1.894	SLC22A4	2.806	PRM1	1.988	SLC15A3	1.517	GS1-122H1.2	1.659	ITGB2	2.968	AGPAT9	1.574	NRN1	1.612	SURF4	3.15	RP11-253I19.3	2.268	PRR7	1.982	PHACTR2	2.943
VPREB3	4.052	IZUMO4	2.285	RP4-597N16.4	2.711	GPR55	2.65	RP3-470L22.1	1.71	CCDC97	1.518	CTB-12A17.3	1.962	CREG1	2.452	CD63	1.596	EPB41L3	1.966	TLR9	1.59	CTB-35F21.3	2.694	RP11-168L22.2	1.691	CCND3	2.044	EXT1	1.563	RP3-395M20.3	1.748	IL17C	1.734	AC078883.3	1.851	HLA-E	1.633	WIBG	2.199
AC104782.3	3.602	RP11-572O17.1	3.399	D2HGDH	1.892	TRGV3	1.636	MPDU1	2.5	ABCG1	1.786	KRTAP12-4	1.522	NR6A1	3.737	ICAM5	1.935	RP6-159A1.3	1.626	FFAR1	2.274	RP11-274B18.2	2.235	AGPAT9	1.503	FBXO16	2.096	FARP1-AS1	3.345	RP11-504I13.3	1.846	RABGAP1L	1.83	USP35	2.197	C16orf13	2.545	MYL6B	1.513
TPD52	1.97	RP11-407N17.4	3.135	ZBP1	2.217	RP11-214O1.3	2.378	NFIL3	2.531	RP5-1119A7.14	2.568	SSTR3	3.213	CTD-2555O16.4	3.766	CTSD	1.736	RP5-1096J16.1	2.439	BCAS4	2.894	IRAK3	1.843	RP11-447M4.1	1.769	TRIM8	1.979	RP11-472N13.2	1.585	EIF3H	1.599	MIAT	1.843	ATG16L1	2.608	KANSL1	3.182	CD84	2.012
ZNF395	1.981	SIAH2-AS1	3.047	ST3GAL5	2.139	TTC39A	3.548	HSPA6	2.382	ZFYVE28	1.888	RP1-45N11.1	1.541	C11orf89	2.219	RP11-330A16.1	2.449	DOT1L	1.756	TMEM154	3.347	RP11-472N13.2	1.572	C7orf41	3.083	TERC	1.988	RP11-523H20.3	1.726	RP11-449P15.2	3.933	GGA2	2.873	CD226	2.079	DDX5	1.974	AC009505.2	2.632
MSGN1	2.376	NDUFAF3	2.751	MGAT4A	1.641	CRYM-AS1	2.459	CTC-232P5.3	1.774	HES7	2.272	AP000253.1	1.789	GAS1	2.335	KCNIP1	1.553	VASH1	1.821	MAP4K4	1.664	RP11-63P12.6	2.851	FLNB	1.914	RP11-413M3.4	2.551	CTD-2337J16.1	1.829	RP11-618K13.2	3.938	PLP2	1.931	GPR15	1.648	BCL6	2.314	SLC25A26	1.732
ELL3	2.865	NR1D1	2.201	PLXND1	1.752	CUX2	2.112	RP11-701P16.5	2.309	CYB5D1	1.994	RP11-219G17.4	2.702	PTGDR	2.919	TTYH3	1.857	PFKFB4	1.544	RP11-616M22.7	4.002	LILRB2	1.848	RP5-850E9.3	1.938	CTB-55O6.4	3.041	PHC2	1.557	SERINC4	1.617	B4GALT5	1.939	SPTB	3.766	RP11-895M11.3	1.963	METTL8	2.651
TMEM138	3.171	SCAF1	3.721	CDC16	3.047	RP11-982M15.6	1.505	HMGA1	1.765	KCNA3	2.343	LAT	2.292	IGF1R	1.84	AGAP3	1.949	HBEGF	2.595	DOK3	1.682	RNF122	2.457	AC009506.1	1.543	CARNS1	2.636	ANXA2	2.111	ATP8B3	2.215	FBXO48	1.538	OR4D1	2.478	TRPT1	2.188	RASGRP1	2.158
IGLV5-37	4.021	TPT1	3.262	PLCXD2	2.167	SCAMP4	1.916	ZYX	1.511	RP11-253M7.4	1.697	CTD-2113L7.1	1.79	TOX2	1.543	RP6-109B7.4	2.328	SNAI1	1.71	CTD-3064M3.4	2.167	TIMP1	2.07	LRRC27	2.657	RP11-1094M14.10	1.778	MTHFD2L	2.79	AC098820.2	1.637	RP11-59O6.3	1.633	CYB561	2.934	RPL19	3.338	RP11-517C16.4	2.125
KB-431C1.4	1.611	EMD	3.284	EPB41L4A-AS2	2.327	PHLPP1	2.088	C10orf128	2.325	SYNGAP1	2.227	AC103563.8	3.449	RHOQ	1.553	RP11-96O20.4	1.717	ATF3	2.178	AC084809.2	2.039	RP11-338C15.3	1.983	CTD-3035D6.2	1.975	SLC25A11	1.641	RP11-146I2.1	1.553	ZSWIM8-AS1	3.372	CTB-186G2.4	1.941	DAPK2	1.642	OAZ1	1.701	TLDC1	2.214
ESR2	3.155	MRPS18B	3.291	NCALD	1.965	IGHV6-1	2.837	AC023137.2	1.632	C16orf86	1.856	PTPRN2	2.938	AC000003.2	1.557	SBNO2	1.773	RP3-438O4.4	1.814	IRF4	1.835	UNC119	2.916	EPAS1	2.821	RP11-247A12.8	1.874	FOXN3-AS2	1.53	C5orf45	1.56	RP3-512E2.2	2.627	RBPJ	1.614	ESRRA	2.101	GIMAP8	1.646
AC008940.1	2.703	AP003068.9	2.072	FAM102B	1.843	PLXNA2	2.864	RP11-661A12.5	2.375	RP11-547D24.3	2.159	ATP10A	2.127	RP5-1100I6.1	2.374	GRB2	1.711	SH2D6	2.124	DAPP1	2.57	ARHGAP30	1.765	CCDC135	4.042	HIST1H4G	2.793	C19orf45	1.744	MMP17	1.984	CMTM7	1.548	IFFO2	1.546	AC011558.5	1.531	SARDH	2.221
RP11-329N22.1	3.375	CTD-2659N19.10	1.508	CTD-2561B21.4	2.197	RP11-71G12.1	3.59	S100A9	3.059	PVRIG	1.665	SMPD1	1.722	RP11-732A19.8	1.857	RAB20	2.37	SLC45A4	1.747	GEMIN7	1.607	ACRBP	2.863	CTA-833B7.2	1.834	TRABD2A	1.935	AP3S2	1.687	RP3-508I15.21	2.803	RP1-111C20.3	1.884	AC093323.1	2.114	ARHGDIA	2.752	ARID4B	1.976
C12orf61	1.501	EMP3	3.184	AC022400.2	1.605	SNX29P2	1.503	PCBP1-AS1	1.989	CIB1	2.084	CTC-490E21.12	1.918	TNFRSF4	2.209	CD180	1.53	TPRA1	2.157	RASGRP3	2.935	PICALM	1.917	OR2C3	4.135	HIST1H2BH	2.652	RP11-168K11.2	1.614	TMEM184A	3.96	RP11-50E11.3	1.784	HHAT	3.052	TP53INP2	2.34	ESPN	1.544
ST6GALNAC4	1.775	PABPN1	3.443	AC098973.1	3.311	45546	1.999	FOXO3	1.794	CTB-129O4.1	2.436	GTSF1L	2.408	RP11-118F19.1	2.452	RP11-10J21.6	2.743	RP1-28O10.1	2.799	LARGE	2.098	ADAMTS4	1.941	MAP3K6	1.924	SETD1B	2.862	TRPS1	1.66	TNNT3	3.338	RP5-1119A7.14	1.725	MICAL2	1.503	CTD-2033C11.1	1.583	RP11-245C17.2	2.523
CIITA	2.192	PRMT5	3.507	AC079612.2	3.481	FGFR1OP	1.912	RP11-247A12.8	1.656	ARID5A	1.725	KRT2	3.2	SORCS2	1.799	KIAA0930	3.386	RP11-563J2.2	1.928	RP11-367G18.1	2.094	AC004257.1	2.412	LPAR1	2.699	IER5L	2.147	IFITM10	2.046	MYBPC3	3.078	PBX4	1.602	RP3-428L16.2	2.346	RP11-45M22.5	3.15	TRAJ7	1.882
ENTPD1	1.806	HEXIM1	2.837	RP11-1029J19.5	1.974	IGHV3-74	2.589	PMAIP1	1.649	RP11-806H10.4	2.41	CMTM8	2.451	BRD7	2.701	RP11-384O8.1	2.914	RP4-781K5.5	2.286	ST8SIA4	1.918	TMED10	2.041	AC004637.1	1.678	AC114730.8	2.047	CTC-349C3.1	2.414	EXOC4	1.901	RP11-815J21.4	2.33	AC074366.3	2.543	TMEM238	2.638	AC002310.7	2.322
U51244.2	3.391	RP11-442H21.2	1.881	SLC16A6	1.6	GRAMD3	3.267	C10orf54	1.959	GTPBP1	1.655	WIBG	2.101	TBKBP1	1.521	PAX8	3.166	TMEM104	3.204	TNIP2	2.476	VPS53	2.138	CTD-2531D15.5	3.695	FBXW5	2.321	MYO5A	1.653	GPR17	1.663	YARS	2.99	RP11-563J2.2	2.194	JMJD8	2.785	MDS2	1.525
ZNF608	2.983	AC067945.2	2.448	ME3	3.132	PI4KA	2.07	TXNIP	1.661	RPS19BP1	1.797	FAM118A	1.847	C1orf21	2.028	TBC1D1	1.547	C5AR1	1.732	RP11-264E20.2	1.521	BRAT1	2.121	MAX	2.868	RP11-353K11.1	1.786	AC092570.2	2.593	RP11-203F10.5	1.866	CBX7	1.824	TMIGD1	2.799	ISCU	2.552	WWOX	1.685
DGKD	2.433	HMGB2	3.549	ADRB1	2.359	RP3-380E11.2	2.481	FPR2	2.921	RP11-317P15.4	1.637	MAL	3.349	RP11-277P12.20	1.844	SPHK1	2.626	EIF2B5-AS1	1.953	PRKCD	1.585	HAVCR2	1.632	TMEM131	1.785	STK24-AS1	2.909	LEP	2.24	RP11-613D13.8	3.038	OASL	2.331	ZBTB20-AS4	1.884	AC011500.1	1.785	DOPEY2	1.709
RP11-533O20.2	2.001	MIR4453	2.841	GGA2	1.946	RP5-905G11.3	2.294	SIRT7	2.382	MED14-AS1	2.995	CTC-432M15.3	1.689	STARD3NL	2.216	RP11-93B14.5	2.586	ARHGAP31-AS1	2.081	DNM3	2.673	UNC93B1	1.697	EGLN3-AS1	2.971	GRK6	1.752	TRNP1	1.694	CDKN2B	1.881	RP11-613C6.2	2.39	LINC00334	2.527	LTBP4	2.317	SELL	2.276
RP11-219B4.7	2.16	U2AF2	3.02	SNAP47	1.804	IQCJ-SCHIP1	2.642	ENSA	1.923	SRGN	1.527	R3HDM4	1.812	SHMT2	2.551	RP11-396F22.1	2.269	ARHGEF40	1.85	AC018755.17	3.038	CTD-2547L16.1	1.601	RP11-490M8.1	1.591	GFI1	2.451	RP11-599B13.3	1.799	CPAMD8	2.105	AC067969.2	2.935	TC2N	1.893	HMGA1	2.204	TAB2	1.573
RP11-542M13.3	1.623	AC013449.1	3.191	RP11-222K16.1	1.77	RP11-148O21.4	2.308	GZF1	1.721	AP001046.5	2.003	FRMD4A	1.756	VPS16	3.722	RP11-290F20.1	2.373	AL356356.1	2.275	HSH2D	2.54	ASAH1	2.052	FOXK2	1.915	BMI1	2.77	MFAP4	1.623	MECOM	1.615	RP4-799D16.1	2.457	RP11-503N18.1	1.662	HIST1H2AK	1.814	TSHZ2	2.472
PTGIR	2.663	RP11-474N24.6	2.964	RP1-151B14.6	1.815	C12orf75	1.915	CTB-114C7.3	1.554	SLC35G6	1.764	RP11-582J16.4	1.59	OSTF1	2.244	SLC27A3	1.733	ASAH1	2.93	BASP1	1.884	CTD-2616J11.3	3.404	MECOM	3.138	MESDC1	3.028	H2AFY	1.984	ARL15	1.702	TSPAN17	2.779	PRRC2B	1.809	RP11-442N24__B.1	2.544	RP3-400N23.6	1.965
ELOVL5	1.824	SIN3A	3.637	RP11-525A16.4	2.186	TIFAB	1.925	CTD-2562J15.6	1.814	BAK1	2.736	RP11-664D1.1	2.855	RP4-799D16.1	1.708	C5orf55	2.768	TRNP1	2.321	IGHJ6	2.783	MCTP1	2.113	MRPL16	3.27	ZBTB42	2.586	CTD-2531D15.4	2.572	SATB2-AS1	2.242	SETD2	2.752	S1PR2	1.901	RPS19BP1	2.048	LAT	2.175
RP11-325F22.2	1.942	KLF10	2.447	TBC1D31	2.081	ASIC2	3.022	CD1C	2.36	KCNC4-AS1	1.997	AC010504.2	1.603	SMCR2	1.663	P2RX7	2.059	RP11-467C18.1	1.623	WDFY1	3.102	CTD-2357A8.3	1.941	HELZ2	2.15	C8orf58	2.169	DENND5A	2.055	AC018766.4	3.603	AC007050.17	1.641	HYAL2	1.537	PHPT1	2.52	C1orf112	2.444
FAM81A	2.568	CTC-273B12.7	3.819	IGLV3-9	2.149	RP1-230L10.1	2.489	CYTH4	1.688	CTD-3193O13.9	2.984	PAQR8	2.421	TRDV2	3.207	ABHD12	2.348	TPCN2	2.977	IGLV4-60	1.678	NUDT3	2.917	RP11-205K6.1	2.553	STMN3	1.821	SNX30	1.658	NUDCD1	1.849	HRASLS2	2.558	RP11-266N13.2	2.114	STUB1	2.786	PASK	2.501
PIK3C2B	3.039	SERTAD1	3.41	SH2D7	2.164	RP11-256I23.3	2.063	CTD-2235C13.2	2.769	UBAC2-AS1	1.749	PCBP3	2.594	TXK	3.217	SPI1	2.547	RP11-439L8.4	1.999	RNF4	1.617	FLVCR2	1.555	KIF26B	2.368	CBX4	2.37	RP11-352D3.2	1.644	RP11-446E9.2	1.895	KLRC4-KLRK1	2.835	RP11-168L22.2	2.607	SHC1	2.27	RP11-433M22.2	1.504
RP1-150O5.3	1.53	PSME2	3.914	IGLV2-14	2.969	C1orf186	1.853	SLC11A1	1.621	SSBP4	2.065	BCL9	2.185	TRAJ58	3.935	MYO1E	1.973	DNAH17	2.456	TP73	3.805	MFAP4	1.587	PRDM16	3.412	SIGIRR	2.658	RP11-375H17.1	2.609	SYN3	1.841	LYST	3.061	RP3-512E2.2	1.891	RP11-353N14.1	2.071	RP11-712B9.2	1.74
NEIL1	3.549	LENG1	3.295	HENMT1	2.489	EPB41L1	2.896	RP11-346C20.3	2.09	RP11-895M11.3	1.646	RASGRF2	2.974	SLFN12L	1.541	CUEDC1	1.508	FFAR2	1.65	NEDD4L	2.041	FLT1	1.545	RP11-284F21.7	2.812	NUDT22	2.473	KIF13A	1.927	UNC5B	2.481	FAM179A	2.565	PAN2	1.628	C8orf58	2.377	AC112721.2	1.574
BANK1	3.084	CDK2	3.877	RP11-305L7.3	2.32	AP001055.1	1.61	AP001434.2	1.815	CTD-2020K17.4	1.684	FBXL22	1.544	CTD-2600O9.1	1.708	MMP19	2.822	CD93	1.722	RP4-553F4.2	2.142	DMXL2	1.788	DNAJB8	4.183	LBH	1.611	PLIN3	2.667	C8orf82	1.56	TTC39C	2.014	MYO18A	2.118	ARL6IP4	1.687	SUFU	1.666
MOB3B	2.1	AC005523.2	3.512	NCOA2	1.759	CTD-2287O16.4	2.796	ALOX5	2.391	SLC2A3	3.038	SH3RF3-AS1	2.69	RP11-686D22.9	1.607	RP11-982M15.6	2.449	WDR25	2.692	CLECL1	3.211	ADRBK2	2.407	RP4-800F24.1	3.554	MRPS34	2.697	AC019349.5	2.527	LRRC29	1.587	AOAH	2.027	SNAP47-AS1	2.168	AC005775.2	1.684	TRAJ8	1.872
HLA-DPA1	2.281	LINC00106	3.733	KB-1615E4.2	1.529	C6orf223	1.692	CD300A	1.834	USP21	1.75	RP11-276H1.3	3.061	RP11-302L19.1	3.482	MAML1	1.512	KCNJ15	1.548	RP4-784A16.5	1.569	RNF144B	2.836	AC012457.2	1.666	C11orf35	2.626	PELO	1.786	RP11-665N17.4	2.259	RP11-218M22.2	1.624	RASAL3	2.374	CTD-3193O13.11	1.706	HSF4	1.755
IGHV3-48	3.446	JOSD1	2.71	RP11-434D11.4	1.593	FILIP1L	1.974	PLEKHO1	1.738	WHSC1L1	2.779	TAF8	2.316	ITPK1	1.568	RP11-146I2.1	2.124	C5orf27	2.589	ITPR2	2.437	RP11-19P22.8	2.028	RNF220	2.527	ARHGAP5-AS1	2.571	TM4SF20	1.994	RP11-463P17.3	2.359	D2HGDH	2.406	C14orf182	1.669	ATF5	2.864	EVI2A	2.51
STRBP	3.206	CTB-129P6.4	3.622	RP11-706D8.3	1.849	CDHR5	2.265	CD300C	2.767	LTBP4	1.962	CHFR	2.613	RP3-467K16.7	1.729	EREG	2.372	LILRB3	2.239	TRAM2	3.765	RP11-661A12.7	1.737	ZNF704	2.663	ARHGDIA	2.364	AC007182.6	1.937	PHF2	2.365	RP11-103H7.5	1.544	TPRG1	1.547	HNRNPA2B1	1.846	LCK	1.501
HDAC9	1.896	KLF6	1.723	AC015849.2	2.919	GP5	2.222	ITGA5	2.275	TNK2-AS1	1.854	AC009133.12	2.859	RP11-629G13.1	3.847	RP11-316O14.1	1.766	ABCA1	2.279	CTD-2509G16.2	2.657	LDHAL6B	2.111	SMOX	1.951	RP11-686O6.2	2.6	EREG	1.624	AP001092.4	1.576	KLHL21	1.677	RP11-1079K10.3	1.523	CBX4	2.607	CTD-2589H19.6	1.734
CD55	1.558	GNB2	2.809	GNGT2	2.247	WNT10B	2.97	RP11-644F5.11	1.789	CSNK1G2	3.3	ZC3H3	2.951	ITPK1-AS1	2.008	SCARB1	1.884	AL109927.1	2.231	TXNDC5	3.527	TMEM104	2.029	CHURC1-FNTB	2.765	POLR3GL	2.571	CNBP	2.898	RP11-114H24.7	2.878	ITM2C	2.263	CLN5	1.662	ZNF580	2.834	AC010504.2	1.527
AP001059.5	3.686	RP11-474G23.3	3.346	RP11-305L7.6	2.361	RP11-134G8.8	2.69	DEDD2	2.122	CREM	2.682	HBS1L	3.041	C14orf182	1.614	DMXL2	2.466	TIMP1	2.619	WEE1	1.98	AC100830.5	2.075	FNTB	2.765	NME3	2.725	STAB1	2.338	INHBB	3.474	RP1-68D18.4	1.51	FAM71B	2.032	FBXW5	2.46	AC097381.1	1.805
CTD-2545M3.6	2.611	CTB-31O20.8	2.202	RP11-277P12.20	1.667	UCK2	2.726	MID1IP1-AS1	2.236	LSM4	2.324	ESYT2	1.676	AL391421.1	3.299	SIRPA	2.593	PTGES	2.679	REM2	2.249	RP11-362F19.1	3.271	MMP25	1.601	RP11-108L7.15	1.589	ZBED5-AS1	1.519	RP5-956O18.3	1.859	B3GNT2	3.114	TNF	1.803	C11orf83	2.486	RP5-837J1.4	2.257
CD1C	1.7	ZBTB11-AS1	3.378	RP11-586D19.1	3.024	RP4-550H1.5	3.398	RP11-61J19.2	2.466	MCL1	2	GP5	3.3	GPR97	1.876	RP11-874J12.4	1.555	SH2D3C	1.721	RP11-333E1.1	1.935	SNX30	1.543	TEC	3.039	LCN12	2.391	CTD-2050E21.2	2.488	IGLC3	2.926	TMEM14E	2.129	OBFC1	2.41	H1FX	2.676	RP5-1028K7.2	1.735
TCTN1	3.733	C11orf68	3.478	LGR6	2.887	SLC32A1	3.048	RP11-336K24.12	2.713	RP4-794H19.2	1.998	SFMBT2	1.567	RP11-613M10.6	3.241	CTD-2325P2.4	2.43	APBB3	1.595	RP11-197K3.1	4.184	APLP2	1.511	RP11-497D6.3	2.624	AP001579.1	1.696	RP11-792D21.2	2.239	NEUROG2	2.289	HMBOX1	3.432	CAST	2.299	BOLA1	2.269	RP4-607I7.1	1.644
SERF2	1.636	MDC1	3.837	GAS1	1.924	SPECC1	1.858	TBC1D7	2.756	RP11-998D10.7	1.671	RP11-435O5.6	1.533	RP11-1029J19.5	1.881	TRIM69	2.338	RP11-204L24.2	1.675	OPRL1	2.284	LILRA5	2.48	ADCY4	1.644	SAMD1	3.031	TMEM52B	1.633	TBR1	3.275	CTD-2616J11.4	1.597	NDRG1	1.746	PRDX5	1.848	HNRNPLL	3.048
RP5-942I16.1	2.076	EPM2AIP1	3.363	RP11-222K16.2	2.196	LILRA4	2.881	PLEK	2.483	AC068831.3	1.619	RP5-1184F4.5	1.606	EGOT	2.604	LAIR1	1.501	KRT80	1.764	GRB2	1.507	LINC01032	1.81	MTHFD2	2.234	ZNF768	2.437	RP11-1008C21.2	1.559	RECQL5	1.751	GLB1L	3.13	KAT2B	2.346	HIST1H2AI	2.418	CTD-2370N5.3	2.125
CTA-407F11.8	1.795	ACD	2.906	PHOSPHO1	1.972	SLC29A3	2.049	CLIC1	2.051	TRIM39	3.314	PYGM	1.73	CD244	2.723	ARHGEF10L	2.176	P4HA2	2.368	DIRAS1	2.56	ACTR3	1.814	C19orf81	3.467	ZBTB14	2.29	RP11-93B14.5	1.635	MCIDAS	1.676	RP11-395I6.2	2.106	FHOD1	2.485	SNAPC2	1.575	FBLN7	2.767
AFF3	2.061	TMEM80	3.67	IFNG	2.237	RP11-218M11.3	3.781	BX470102.3	1.626	TRAPPC10	2.01	FAM187B	1.818	DLG5	2.298	TM4SF2	2.125	IL1RL2	2.002	LA16c-329F2.1	2.685	UBE2R2	2.663	AC119673.1	4.082	AC007383.3	2.993	PPAP2B	1.959	PDIA5	1.847	C1orf174	1.544	BCL9	2.22	AC084082.3	2.537	RP11-167N4.2	2.422
PRDM2	1.843	ORMDL2	3.382	CTD-2600O9.1	1.52	KLHL33	3.067	CD93	2.781	RP5-1073O3.7	3.055	LINC00598	2.327	MAFF	1.816	AC007182.6	2.708	BASP1	1.662	BMF	1.846	CTA-126B4.7	1.85	AP003039.3	3.205	C10orf105	2.87	RP11-344J7.2	1.664	TSPAN9	3.158	IFNG	2.995	TAB2	1.591	AC131971.1	2.174	IRF4	1.632
AC010733.4	2.695	CTB-50L17.16	3.738	CMKLR1	1.713	ZNF385C	3.095	RP11-295K3.1	1.821	RP11-168O16.1	2.786	XXbac-BPG308K3.6	1.696	CD226	1.783	CTD-2003C8.2	1.599	PVRL4	1.994	USP7	2.671	TKT	2.15	PEX11G	1.582	RP11-307C12.12	1.597	RP11-1082L8.3	2.834	MYO7B	2.112	CCSER2	2.5	IGHV3-16	2.594	RP11-500C11.3	1.696	CD3G	1.523
NDUFAF6	1.629	FEM1A	3.582	RP11-486G15.2	1.717	RP11-472N19.3	2.702	AGRP	3.143	GRASP	1.939	CDHR3	2.39	CTD-3224K15.3	1.741	LINC00607	1.565	RP3-454B23.1	1.589	AP000569.9	1.6	RP11-1149M10.2	1.644	CACNG8	3.722	LINC00861	2.204	IGF2BP2	2.321	SMC4	1.644	TIGIT	2.495	GFRA4	3.895	SOX12	2.14	EPC1	1.644
RP11-296A16.1	1.635	AC079305.10	2.239	STARD3NL	1.887	RP11-218C14.5	1.725	AP000640.10	2.868	ZNF250	2.948	G3BP2	1.561	TACC1	2.105	FNIP2	2.294	ACSL1	2.055	RP11-396C23.2	1.913	RHOC	2.051	BMP2	4.134	LTBP3	2.482	S100A4	1.879	RP11-923I11.5	1.786	RP11-553L6.5	3.425	TRIM47	2.432	RP11-573D15.9	2.885	DEF6	1.76
MS4A1	3.967	MZF1	3.046	TMEM14C	2.966	TP53I11	2.687	TGM2	3.011	TSEN54	2	RP13-977J11.2	1.814	RP11-466A19.3	2.253	TWF2	1.581	NUDT16	1.659	AF131215.8	2.3	TLR10	2.355	KCTD15	2.126	45536	2.277	IFFO1	2.172	CTNNA1	1.986	RP11-73M14.1	2.407	CD40LG	2.943	ACTRT3	2.516	MIR146A	2.683
TMEM129	2.18	RP5-1050D4.3	2.938	OSBPL5	2.128	NUBP1	1.54	ETS2	2.527	VASN	3.299	DEGS2	1.991	TRBV27	2.744	HCK	1.811	C11orf86	1.521	UGCG	2.542	WAS	2.732	RP11-635L1.3	2.37	CTC-336P14.1	2.947	EPHB2	2.529	LIMS2	1.915	APOBEC3G	1.967	RP11-359E10.1	2.549	RP13-270P17.3	2.168	LGALS8-AS1	1.588
RP11-701H16.4	1.776	AC124057.5	3.44	CTB-51J22.1	2.693	RP11-317L10.1	2.655	AC011747.7	1.629	AL133493.2	2.188	AC004510.3	2.599	SLA2	2.516	KAT8	1.507	GNAT2	2.737	RP11-66H6.3	2.668	C5orf55	1.63	RP11-360L9.7	2.128	AC018890.6	1.517	TIMP4	2.512	RP11-809N8.4	2.561	RP5-1011O1.2	2.415	LINC00881	2.314	RP11-298J23.9	2.567	CAMK4	1.897
SPRY1	2.233	TSSC4	3.496	RP11-23P13.7	1.69	SLITRK5	2.956	MAP3K5	2.223	CTD-2562J15.6	1.738	MCHR1	2.007	RP11-706D8.3	1.855	DOT1L	1.502	RP11-875O11.2	1.796	MYO1D	1.93	CTD-3032J10.2	2.151	GSE1	2.54	HAGHL	3.041	CCDC26	2.34	AC010536.1	1.602	RP11-14C22.6	2.103	KCNA2	2.317	EFNA3	2.753	LMNB1	2.138
LY9	2.116	RP11-135A24.4	3.051	RP11-73M14.1	1.742	CTD-2653D5.1	1.887	METTL9	3.123	CRIP2	2.185	SUFU	1.505	CCL18	2.524	CDC42EP2	2.825	CLN8	1.547	DENND5B-AS1	2.697	CACNB4	1.615	AC005498.3	2.334	RP4-583P15.10	2.989	KIAA0232	1.874	RP11-21L23.3	1.913	AC093495.4	1.651	MCHR1	2.169	ATP5I	2.49	HIST1H4K	2.085
RP11-644L4.1	1.593	SFR1	3.633	RGS9	2.68	C1orf127	3.575	KAT8	2.617	CTD-2017C7.1	1.776	RP11-610P16.1	1.558	RP11-17J14.2	2.212	NUP62	2.222	C1orf228	1.779	IGLV4-69	3.086	VPS35	2.109	IQCJ-SCHIP1	2.673	ANKRD13D	1.99	EIF4G3	2.86	RP11-709D24.6	2.228	PIGV	1.801	RP11-654D12.3	1.942	PPDPF	2.593	FAS	2.076
DIRAS1	2.862	AF129408.17	3.703	RP11-133I21.2	3.235	RP11-612B6.2	3.012	SGK1	1.532	RP11-758P17.3	1.818	CYB561D1	2.46	HRASLS2	1.67	LRP1	2.589	RP11-388M20.2	1.51	SOWAHD	2.711	AC020571.3	1.503	FZD5	1.753	C9orf139	1.836	IPO9-AS1	2.428	AC068858.1	2.353	AC004528.1	2.388	MFAP3	2.775	RP11-708J19.1	2.463	RP5-836N10.1	1.834
MAP4K4	1.804	DDX26B-AS1	3.1	ACOX3	2.837	GLT1D1	2.83	ACTG1	1.587	RP11-453F18__B.1	2.423	CHD7	2.235	TRAJ59	3.943	LILRB4	2.701	SOGA1	1.656	RP11-363E6.4	2.526	TLR1	2.074	ZNF608	1.613	RP11-473M20.7	3.741	CTB-66B24.1	1.542	TESC	1.675	EIF2D	2.087	BTBD11	1.961	SLC25A11	1.67	FAM118A	1.604
CAMK2D	2.37	RP11-102M11.2	3.923	SRM	2.187	ANKS1A	2.861	AC026310.1	2.243	ARPC1B	3.251	FOXK1	2.026	TBC1D31	1.966	RP11-218C14.8	2.456	MTHFD1L	2.864	ILDR1	2.646	HSPBAP1	2.132	KCNJ2	2.373	ATP5D	1.648	ARL11	1.974	PODXL	1.755	SLFN12L	1.922	RP11-403P17.5	1.809	MBNL1-AS1	2.648	SETD2	1.624
RP5-1098D14.1	2.842	TCTA	3.541	RASGEF1A	2.155	CASC15	1.634	PLAU	1.869	ATPIF1	1.808	C1orf112	2.212	TRDD3	4.098	CSTB	3.18	MANBA	1.832	ARHGAP31-AS1	2.006	FGD2	1.951	RP11-133K1.6	1.601	S100A5	2.368	AC017002.4	1.645	ADSSL1	3.086	RAD51L3-RFFL	1.723	RP3-340N1.5	3.316	NANOS3	2.002	RP11-302M6.5	2.241
FMNL3	2.124	SF3B5	3.259	KLRC4-KLRK1	1.904	INPP5F	2.712	KIAA0226L	2.244	RP13-977J11.8	1.838	ACPL2	3.103	AP000569.9	1.608	CLN8	1.589	RP11-701P16.2	1.655	CLDN23	2.684	LSAMP	2.088	HOXA4	3.64	MRFAP1L1	1.891	NTSR1	1.616	RP11-124O11.1	1.785	PIK3R1	1.881	TRAJ6	1.601	NFKBIE	1.652	LDLR	1.518
RP5-1115A15.1	2.386	NFKB2	2.654	TOX	1.911	LINC00870	1.854	VASP	2.713	DDX39A	2.06	GPC2	2.25	ARHGAP9	1.764	RP5-991C6.3	1.503	RP11-519G16.3	2.162	SLC37A1	2.326	RP11-1197K16.2	1.939	RP11-452H21.2	2.462	CTD-2527I21.7	2.035	RP11-478K15.6	1.596	TCAP	2.65	SLC25A26	2.088	DLG5	2.185	ZNF865	2.534	ICA1	1.641
RP11-540A21.2	1.934	COMTD1	2.672	NPC1	2.589	SLC12A7	2.531	RP1-93H18.7	1.832	TMEM187	1.793	MDM4	1.754	ATP6V1E2	1.528	LINC00886	2.947	PRKCZ	2.179	STAMBPL1	3.233	RP11-447M12.2	2.189	TPST1	2.025	AC016999.2	2.727	XRCC4	2.382	RP4-784A16.4	3.015	RP11-686D22.9	1.96	RP11-540A21.2	1.592	RNF151	2.496	CMTM8	2.173
MYO5C	2.852	DRAP1	3.526	KRTAP10-9	3.7	UVRAG	2.142	RP4-633O19__A.1	1.537	NXT1	1.708	CD3E	1.869	FAM179A	1.727	AL031666.2	3.048	FAM46B	2.132	FABP5	2.655	RP11-5K23.5	2.013	EGOT	1.562	RASSF1	2.415	RP5-1096J16.1	1.56	RP11-31L23.3	3.184	TRAJ3	2.062	RP11-435O5.6	1.512	POP7	2.957	RNF125	1.521
RP11-175K6.1	2.328	RP11-831H9.3	3.421	RP11-380L11.3	1.882	MEIS1	2.23	BRE	3.197	RP4-549L20.3	2.455	CTA-212D2.2	2.232	CTB-35F21.1	1.846	RP11-61J19.3	2.399	CATX-2	1.553	SEC14L1	1.853	RP11-426L16.3	3.262	SIGLEC8	3.197	HIST1H2BG	1.904	CTD-2184D3.3	3.421	TFAP2A-AS1	1.834	RP1-111C20.4	1.888	TRAJ5	1.522	C16orf86	1.886	TIGIT	1.706
AC010761.6	2.665	C17orf59	2.077	CCR5	1.876	ALK	2.844	GLIPR2	2.778	ATP5D	1.539	RP3-512E2.2	1.588	SLC9A9	1.517	RP11-701P16.4	2.401	CSNK1D	1.741	NCOA3	3.353	RP11-566J3.2	3.768	C21orf58	1.511	RP11-1007G5.2	1.79	LBX2-AS1	1.644	YJEFN3	1.783	RP11-227H4.5	1.718	SLC25A30	3.257	RP11-201K10.3	3.07	ZNF114	2.169
LY86-AS1	2.188	CTD-2410N18.3	3.066	SNTB1	1.59	AC147651.3	3.166	RPS9	1.927	RP11-603J24.6	1.715	FOXP1-AS1	3.614	TLE1	2.269	RP11-621L6.3	1.682	IL3RA	1.544	RP4-536B24.3	2.039	AC100830.4	2.078	SYN3	3.278	RP11-50E11.3	2.095	C15orf52	1.616	CORO2B	2.741	RP11-291B21.2	2.947	RP11-179A10.1	2.955	NEURL4	3.151	RP11-100E13.1	1.76
RP11-203B7.2	3.718	RP11-156E8.1	3.478	ADPGK-AS1	2.066	RP5-855F14.1	1.65	AP5B1	2.681	KLC2	1.769	ARHGEF7-AS1	1.542	ADAMTS10	2.318	RP3-454B23.1	1.577	LINC00696	2.286	TMEM95	1.648	RP11-239E10.3	2.083	RP11-424I19.2	2.477	RP11-326C3.11	3.561	TMEM158	1.571	TTC39A	1.786	LASP1	1.554	RP11-543F8.2	3.103	MRGBP	1.581	PDIK1L	2.046
C6orf99	1.642	SPAG4	2.638	LINC00334	2.128	RP11-382A20.5	2.495	AC091729.9	2.458	TMEM107	1.841	ATM	1.749	PLAC8	2.285	SRXN1	1.99	RP1-117O3.2	1.991	CIITA	1.551	GNAT2	1.97	IFITM3	2.248	ZNF101	3.096	S100A12	1.859	RPS6KA4	1.607	SYNE1	1.65	SOCS2	1.803	HIST1H2BM	1.983	ABCC1	1.509
SNX22	3.325	RN7SL1	3.147	RP11-448A19.1	1.609	DRGX	2.966	SDE2	1.821	CTD-3148I10.9	1.521	RP11-33I11.2	1.932	RAMP1	2.98	FLVCR2	2.183	SEMA4A	1.922	TCP10L2	3.891	CDIP1	2.747	CACNA1D	2.981	RP4-583P15.15	2.739	AC069547.2	1.515	CTB-58E17.2	2.684	RP11-473O4.3	1.842	NR3C2	2.298	FBL	2.766	CCM2	2.211
RP4-680D5.9	2.276	ZC3H10	3.004	SNAP47-AS1	1.809	SCT	2.962	ATG7	3.695	RP11-104H15.9	1.579	TC2N	1.509	CARD11	2.064	MANBAL	2.007	RP11-58E21.3	2.135	SNX25	1.93	RP11-214O1.3	2.233	NFIX	1.513	CCDC106	1.864	RFT1	1.712	RP11-909N17.2	3.165	C9orf96	3.08	CTC-459I6.1	3.004	RMRP	1.572	RP11-552F3.9	1.637
CNR1	3.657	RP11-474P2.2	3.343	ACOXL	1.896	MYLK	3.474	PSAP	1.711	METTL23	2.082	TXNRD2	2.963	CCL4	1.768	CTC-326K19.6	2.359	RP11-800A3.2	1.635	CTD-3224K15.3	1.54	LINC00111	3.152	HCAR1	1.703	IGLV3-9	3.159	RP11-108K3.1	2.694	IGLJ2	3.524	ASTL	2.512	RP5-1184F4.5	1.517	FOXN3-AS1	1.519	BIRC2	1.792
RAB11FIP4	2.109	RNASEK-C17orf49	3.006	FCGR3A	1.952	CPVL	1.668	RP1-257A7.5	2.505	CTD-3222D19.10	2.783	SSBP3	1.799	RRBP1	2.492	TIFAB	2.587	GS1-122H1.2	1.935	RP3-395M20.9	1.625	OR1D5	1.586	RP11-360O19.4	1.831	CTD-3184A7.4	1.763	RFX8	2.435	RP11-461F16.3	2.343	P2RY11	1.567	AXIN2	2.336	ATP6V0C	1.871	RP11-514O12.4	2.681
EHMT1	1.967	MIA	3.557	CTD-2200A16.1	2.362	RP11-9N20.3	3.807	CTSD	2.475	ZHX2	2.905	RP11-167N4.2	2.211	RP11-326C3.15	1.604	SERPINE1	1.625	TMCO6	2.147	AIM2	2.324	AC021016.8	1.919	FBXL18	2.846	FGD3	2.168	PPM1H	1.917	KALRN	1.564	RP11-403A21.2	1.734	TMBIM1	1.803	KAT5	3.312	TCF20	2.386
RP4-584D14.6	1.899	RNF44	1.996	SBK1	2.082	VDR	1.92	AC068282.3	2.398	SUV420H2	1.702	TTC9	2.345	ZBP1	1.855	S100A9	1.7	RRP12	2.215	45541	1.532	GDF15	1.52	ERI2	2.281	RP11-474O21.5	2.17	AC007327.5	1.989	UAP1L1	1.768	PTP4A2	2.018	EMP1	1.973	RP11-483H20.4	2.403	C15orf53	2.102
FFAR1	2.263	RP11-424N24.2	3.363	MAF	1.538	NTM	2.089	RAB11FIP1	1.687	VPS9D1	1.605	KCTD2	1.9	RP11-266N13.2	1.865	SDCCAG8	1.751	CPNE5	1.661	CD151	1.623	DENND5A	1.704	AC145343.2	1.913	CYTH4	1.594	AC074091.13	2.439	ZFX	1.696	TRAC	1.83	LUZP1	2.574	CTC-435M10.3	1.802	PLCL1	1.767
SEMA4B	2.191	RP11-318E3.9	2.41	PTGER1	2.274	SMIM6	3.355	RP11-750H9.5	1.523	RP5-1092A3.4	2.072	MPP7	1.919	TET3	3.173	C5AR1	1.534	TPD52L2	1.716	IGLV11-55	2.55	RP11-299H21.1	2.035	SP8	3.796	COMMD3-BMI1	2.769	USP10	1.927	SFTPB	1.938	AIM1	1.775	RP11-335L23.5	1.736	KAZALD1	3.193	CD3E	1.772
LINC01023	1.854	RP11-867G23.2	3.064	SLAMF8	2.523	IKBKB	2.874	RP11-520A21.1	1.672	HES4	2.312	EIF2B5-AS1	1.672	NME4	1.993	IGF2R	1.613	RRM2B	1.606	USP6NL	2.621	SPATC1	1.842	RP11-548O1.3	2.114	CISD3	2.111	ADAP2	1.979	HSD11B2	2.587	KB-1615E4.2	1.85	SPOCK2	1.513	DYRK1B	2.64	MCHR1	1.765
RP11-87G24.6	3.718	HSPE1	3.543	RP11-462L8.1	1.61	IGKJ5	3.291	RP11-404E16.1	2.362	CCNL1	2.652	IGSF8	1.584	RP11-333E1.1	1.804	MANBA	1.791	TPPP3	1.995	LINC01058	1.783	RPS10-NUDT3	2.19	RP11-424I19.1	2.158	XXbac-BPG170G13.32	2.279	DHRS9	2.697	SPR	2.054	CTC-241F20.3	1.837	PLB1	1.627	SYNGR3	2.17	LINC00598	2.112
RP11-138I18.1	1.573	COX14	3.474	FLJ00104	1.818	RP3-416J7.5	1.618	VPS37B	2.586	HINT2	1.572	KIAA1671	1.526	NCR2	2.739	AL158091.1	2.029	CTD-2337J16.1	1.982	ST6GALNAC6	2.154	HSBP1	2.836	RASGRP3	1.653	HIST1H2AE	1.904	NAV1	2.255	GPR124	2.242	IFNG-AS1	2.428	RP11-394J1.2	2.7	RP3-465N24.6	2.344	DPM2	1.508
FCHO1	2.858	AC020922.1	3.086	ZBTB38	1.603	CA5A	1.594	RPS27	2.375	AGAP3	2.983	CEP85L	1.795	FHL3	2.585	GPR35	2.267	TNNI2	2.067	SUB1	1.929	STK11	1.586	CTA-293F17.1	2.239	AES	3.424	KCTD6	1.801	SCRT1	2.858	CCR5	2.48	LPP-AS2	1.586	C10orf111	2.684	RP11-673P17.4	2.21
RP11-158I9.5	2.529	HIST1H2AH	2.23	OSTF1	1.721	KIRREL3	3.116	HIP1	2.313	AC006486.9	1.639	SNRK	2.063	FAM92B	3.154	TNFAIP8L1	2.027	MIR202	1.926	MDM4	1.735	AC023128.1	1.648	RP11-256I23.3	1.967	ABHD15	1.75	METTL7B	2.363	RP11-334E6.10	2.233	RFFL	1.795	RP11-402G3.3	2.913	HSPA6	2.538	RP4-778K6.3	2.63
FOXO1	1.675	KIAA1984	3.42	OSBPL7	2.235	RNLS	2.685	RP3-438O4.4	2.609	RP11-816J6.3	1.641	TRIM14	1.66	LZTFL1	2.571	OLIG1	1.545	RAB20	1.789	MYO1E	1.685	RP11-540K16.1	2.287	AC118754.4	2.066	RP11-44N21.1	3.13	SHISA4	2.047	POU4F1	2.886	MORN3	1.533	CRYGN	2.798	B3GALT4	3.146	RP11-203J24.8	1.602
SLC37A1	2.689	TAPSAR1	2.41	AC008686.1	1.507	RP11-93K22.13	3.283	RP11-293M10.2	2.226	SRSF7	2	FAM71B	1.706	MYOM2	2.148	C17orf96	2.276	SERPINB1	1.68	CTD-2568A17.5	4.138	ADPRH	1.758	BCAN	3.103	PPDPF	2.132	DNAH17	1.571	ZBTB7C	1.991	RP11-93B14.4	1.511	C21orf91-OT1	2.158	RP11-452L6.5	1.744	RP11-367G6.3	2.262
BMF	2.018	CTC-332L22.1	2.045	KLRK1	1.787	AK2	2.435	CORO1C	1.745	RP11-553K8.5	1.928	CTD-3065B20.2	2.107	DLG5-AS1	2.966	DAO	2.493	STARD5	2.307	AC007386.2	2.459	CTB-113P19.4	2.116	IGHD2-8	4.136	RP11-276E15.4	1.998	CLMN	1.668	RP11-71G12.1	1.767	SLFN5	1.976	RP11-33I11.2	1.971	EIF5A	1.95	TRAT1	2.418
GDI2	3.238	GPD1	3.468	NOP14-AS1	1.593	SPINT2	3.149	LYST-AS1	1.61	RAB11A	2.071	PCSK5	3.161	SASH3	1.683	AC097495.3	2.06	RP11-93B14.5	1.948	TMEM131	2.527	TPM3	2.246	CTD-2267D19.3	1.609	RP5-943J3.2	2.658	MFSD7	1.539	RP5-1092A11.2	2.709	N4BP1	1.884	RP11-279O9.4	1.706	CFL1	2.213	EPB41	1.612
HLA-DRA	1.773	RP11-452L6.5	3.431	FRMD4B	1.819	ATP5L2	1.705	SORCS2	2.484	LEPROTL1	1.527	GDF10	3.55	AC132872.2	2.655	SPATC1	2.518	RP11-305L7.7	2.498	KMT2B	2.164	RCAN1	2.229	RP11-129J12.2	2.888	GIMAP5	2.192	COPG1	2.018	PIGN	1.657	CTD-2647L4.5	3.336	RP3-425P12.5	1.753	CRIP2	2.482	RP11-292F22.7	1.55
OSBPL10	2.103	RP3-496C20.1	2.596	PPP2R2B	3.185	RP11-276H7.3	2.048	PFKFB4	2.468	RP3-322G13.7	1.678	ZNF609	2.663	CDYL	2.546	BRI3	1.773	AFMID	3.26	CALHM1	3.006	PPP5D1	1.542	SUOX	2.892	ZNF747	2.477	LTBP2	1.661	ATP11A	1.539	TRAJ5	1.911	GLIPR1	2.611	RP11-589P10.7	2.635	MDM4	1.51
PRKRIP1	2.89	TUBA1B	3.251	TACC1	1.503	RP11-87C12.5	2.215	CTD-2530H12.1	2.81	ZC3HAV1	1.604	PLLP	3.74	RP11-355N15.1	2.813	PDXK	2.51	DHRS3	1.7	AL450226.2	1.873	RP1-265C24.8	1.973	RP11-572C15.5	2.592	TMPO-AS1	2.261	RP11-460I19.2	2.211	MLNR	1.665	NR3C1	2.012	AC005592.2	3.371	CHD2	1.539	ATF7IP	1.571
E2F5	2.809	HIST1H2BF	1.843	RP11-474B16.1	2.456	RP11-359N11.2	2.041	RP11-24F11.2	2.435	SPATA2L	2.448	RP11-1127D7.1	2.4	WWC2-AS2	2.209	TMEM158	2.221	PPARG	1.71	SOGA1	1.635	PPM1L	1.684	AC073283.4	2.324	RNF167	1.683	RP11-239E10.3	1.972	AC018878.3	2.139	TRAJ4	1.924	VASH1	1.519	RNF208	2.494	RILPL2	1.612
KBTBD7	3.056	ESYT1	3.182	AC018737.1	1.883	TANC1	1.714	RP11-732A19.9	2.679	AL139333.1	2.462	MBOAT4	1.799	PTGER1	2.348	CXCL1	2.403	OLIG2	1.529	BANK1	2.356	LUZP6	1.8	IPO11	2.428	ZNF580	2.191	CXCL1	1.754	RP11-1070A24.2	2.244	GALM	1.548	NCOA7	2.833	MCL1	2.126	TBL1XR1	2.083
ZNF860	2.416	TMSB10	1.863	RP3-510L9.1	1.887	RP11-600F24.7	1.673	NEU1	1.579	ATRAID	2.07	MCF2L-AS1	2.429	RP11-549B18.1	2.087	SOWAHC	2.597	TOR1B	2.421	SCIMP	2.135	CTD-2265O21.7	1.751	ALDH3B1	1.983	HMGN2	1.892	STON2	2.328	UCK1	1.698	TMEM43	1.604	LOXL1	3.245	SSNA1	2.981	RP11-305K5.1	2.097
AC092667.2	3.07	C9orf89	2.77	DLG5	1.914	RP11-59J16.2	3.633	MAPK13	1.61	NFATC1	1.717	RP11-20G13.1	2.761	RP4-535B20.4	1.654	ABCA1	2.089	SLC37A2	1.625	RP11-830F9.6	1.595	AC108868.5	2.881	IL13	3.222	PLCB3	2.475	CRYBA1	2.639	CTB-39G8.3	2.342	MBOAT4	2.497	GALNT10	2.021	FUS	2.569	RP11-138A9.1	2.112
DBNL	2.246	HDGF	3.133	CTD-2616J11.14	1.977	LMTK2	1.883	RP11-136O12.2	2.709	AC004528.1	2.688	AAK1	1.645	TMEM8A	2.548	CCL1	1.838	BID	1.539	CTD-3126B10.1	3.248	PTCH2	1.783	SLC45A3	2.51	RP11-393I2.4	2.338	PPP5D1	1.51	RP11-715J22.2	1.85	PLCXD2	2.316	RP11-23P13.7	1.587	HNRNPUL2	2.391	WNK1	1.821
DTX1	3.287	YPEL5	1.729	KAT2B	1.769	RP11-124O11.1	3.01	IFNGR2	1.886	CALM1	1.66	RP11-641A6.2	4.186	ACOXL	1.933	NRM	1.946	CTB-174O21.2	1.693	SLC37A2	1.845	RP11-326C3.12	2.036	FAM124B	3.356	C11orf21	2.621	C15orf26	2.71	PNMT	1.748	C15orf62	1.591	TNFSF10	1.984	CTD-2369P2.8	2.183	AC067969.2	1.683
CYB561A3	2.506	LRCH4	3.747	RP11-25K19.1	1.532	RP11-521C20.2	1.627	GNA15	2.226	RP1-315G1.3	1.953	LINS	2.174	C20orf26	2.389	AC009506.1	1.861	ZSWIM4	2.315	MSGN1	1.696	RP11-8L8.2	2.171	BACE2	3.426	TP53I13	1.774	RP11-473I1.6	1.957	RP11-157F20.3	2.598	C6orf99	1.785	ITGA6	1.618	JUP	1.743	RP4-666F24.3	1.544
RP11-38J22.6	2.185	LL09NC01-139C3.1	2.942	RP11-291B21.2	2.081	PVRL1	2.593	N4BP1	2.585	RP11-103H7.5	1.632	FBLN7	2.444	CD2BP2	1.889	GRINA	2.041	GGT7	2.498	AC020743.4	1.555	RP11-452K12.7	1.536	SLC2A6	1.815	RP1-309F20.4	2.683	RP11-511B23.3	2.897	STK3	1.518	SEC24C	2.655	CERK	3.063	RP11-138I1.4	2.745	PDXDC1	1.77
GALNT6	2.398	RP11-169K16.9	2.03	KRT71	3.659	SRGAP3	1.996	RP11-875O11.2	3.16	PTPRC	1.557	DPP4	1.868	IGHV1-3	1.81	ICAM1	1.72	IL1RAP	2.533	RP4-680D5.9	1.744	RALB	2.011	TNFRSF21	1.855	VPS9D1	1.601	SLC16A5	1.905	CCDC64B	1.511	MXRA7	1.914	FAS	1.968	MRPS34	2.755	XXbac-BPG299F13.14	1.589
MICAL1	2.065	TBCC	2.04	AL353354.2	2.466	HSPG2	3.082	GPAA1	2.156	UBE2D3	1.602	GCSAM	2.136	RP11-923I11.6	1.894	PTGIR	1.86	EREG	1.809	FLJ00104	1.809	AF064858.10	1.9	AC074389.9	3.683	CTD-2186M15.3	2.4	GPBAR1	1.945	PAQR6	2.903	CD84	2.204	LDLRAP1	1.671	CSNK2B	2.533	KMT2B	1.864
LINC00336	2.863	CA11	1.963	SHMT2	1.866	MTHFD1L	1.622	RP11-1055B8.4	1.594	PPCS	2.805	MVP	2.027	KLRC4-KLRK1	1.842	LINC00884	1.807	RHBDD2	1.667	WASF2	2.316	ZSCAN16-AS1	1.598	H1F0	1.722	RP11-379F12.4	1.869	LINC00696	1.575	CHCHD3	1.762	STIM2	1.548	LIPE-AS1	1.798	MRPL49	1.818	QPRT	1.913
PRDM8	1.69	RP11-574K11.5	3.547	RP5-1178H5.2	1.601	GEM	3.469	LUCAT1	1.996	RBM14-RBM4	1.641	RGS14	1.576	BLM	2.36	TIPARP	2.288	LINC01032	2.014	TOR3A	3.404	AC074289.1	1.529	PNPLA6	1.824	RP11-528I4.2	2.345	RP11-358M14.2	1.682	TAS1R3	3.344	AC112721.2	1.827	OSTF1	1.74	ZNF581	2.847	CTD-3064H18.2	2.572
SLC25A19	1.603	APOF	3.633	PROM1	2.775	ITGB5-AS1	3.367	RP11-443B7.2	1.66	RP11-54O7.17	2.421	EDAR	4.068	DIP2A	2.263	TPRA1	1.532	RP11-796G6.2	1.638	SNX8	2.058	ADAP2	1.868	SLC25A29	2.084	PCED1B	2.485	AC079163.1	3.437	RP11-737O24.5	3.434	MSN	2.032	AC010441.1	2.113	RP11-247A12.8	1.753	MAN1B1	1.74
PAOX	1.622	CASP9	3.911	C1orf106	2.207	WDR33	1.779	ARHGEF40	2.91	DDX3X	2.436	TMEM45B	2.506	DSCR3	1.731	CTD-2540B15.9	1.591	ERICH1	1.71	IRF2	1.838	KCTD15	1.896	RP11-284A20.3	2.361	ZNF48	2.284	RP11-445P17.8	1.572	EN1	2.429	CREM	1.517	AC018737.1	1.947	C19orf43	2.516	RP11-1018N14.5	3.421
ORAI2	2.191	FIBP	2.224	RP3-467K16.2	2.85	TRGV5	1.563	RP11-533O20.2	2.456	TSTD1	2.574	AC012507.4	3.491	MATK	3.049	SH2D6	1.544	METTL22	2.077	RP11-568J23.4	2.123	HS1BP3	2.432	AC092171.4	1.826	ANKRD34A	2.926	RHBDL3	3.249	C19orf71	2.792	NCOA2	2.177	ZNF652	2.115	RP11-424N24.2	1.623	TNS4	2.462
C1ORF220	2.665	RP11-792A8.4	2.697	RP11-317J19.1	3.291	TRIT1	2.245	SNAI1	2.633	PURA	1.779	AC020571.3	1.982	SDHAF1	2.085	SQRDL	2.66	RETN	1.818	MYBL2	3.053	H2AFY	1.536	GCSAML	4.004	DENND2D	3.339	NKX2-3	1.93	MCC	1.511	RP11-486G15.2	2.147	M6PR	1.541	RP11-881M11.1	2.109	COX10	2.289
IGLV8-61	2.485	AC002467.7	3.438	RP11-259O18.4	2.085	ENOX1	3.45	CALR	1.572	PHF1	1.667	GIMAP4	2.306	TRAJ57	3.957	RP5-1061H20.5	2.837	WARS	1.883	QSOX2	2.702	DISC1	1.578	CD9	1.697	LSP1	2.01	PGD	1.873	ST5	2.649	AC114730.2	1.947	RGS14	1.761	HIST1H2BH	2.508	GRPEL2-AS1	2.115
RP11-230C9.3	1.536	SMARCA5-AS1	3.359	RP3-495K2.3	2.922	KCNMA1	1.837	GATSL3	1.833	PHOSPHO2	3.646	RP11-120K24.3	2.414	CACNA2D2	2.008	TBC1D8	1.605	RP11-146I2.1	1.571	UBE2D2	2.428	TOR1B	1.619	SUPT3H	1.528	HMGN4	1.821	DIP2B	1.773	NPPC	2.966	PCED1B	1.697	TMC1	2.254	TM7SF2	2.657	RP11-664D1.1	2.063
TRAV14DV4	2.372	CCDC115	3.426	APMAP	1.795	RP11-284A20.1	1.518	NAGK	2.891	LINC01004	1.521	SLC16A10	3.304	ZNF750	2.323	C15orf48	2.754	KIAA1279	2.499	IGLV8-61	2.129	BEGAIN	2.655	SMAD5-AS1	2.714	F12	1.835	EAF1	2.368	RP11-465B22.8	1.641	PPP3CA	1.577	LYSMD2	1.967	KLF16	1.617	LRRC8D	2.905
SP140	1.835	C14orf80	1.61	RP11-383H13.1	2.521	CRIM1	2.756	RP11-47I22.4	2.065	PPM1N	2.274	PTPRK	2.813	LPP-AS1	3.31	RP11-420L9.5	1.545	APLP2	1.745	CDC42EP3	2.079	SAMHD1	1.696	GUCY1B3	2.998	RP11-118K6.3	2.494	TAS2R38	2.318	SPEG	1.828	CDK6	2.126	DEF6	1.553	TNFSF13	2.305	GCSAM	1.958
RP11-465B22.5	3.357	RPS5	3.469	C15orf53	1.892	RP11-503L23.1	3.574	BCL11A	1.511	NTRK1	2.325	SOD1	1.721	PTPN2	2.501	IRF2	1.719	C11orf42	2.353	RP11-16E12.2	2.289	45352	1.566	OXR1	2.354	COMMD3	2.672	RNF130	1.829	VPS13B	2.507	B3GNT5	1.653	RALGPS1	2.069	SLC39A7	2.458	EVI2B	2.023
CD40	3.042	RP11-18H7.1	3.667	BFSP1	2.785	RUFY4	2.172	TMEM44-AS1	2.268	ARHGDIB	1.7	RP11-266N13.2	1.508	KLRK1	1.796	IKBKE	2.19	CTA-31J9.2	2.048	GPT2	3.04	RP11-680A11.5	1.693	RP11-22L13.1	2.635	KISS1R	2.232	BLOC1S2	2.236	TRBV5-5	1.94	TRAJ6	1.853	SLC34A1	3.259	HIST1H4H	2.417	CLEC2D	1.941
CTB-35F21.1	1.858	ISCA2	3.653	RP11-435O5.5	2.198	RP11-662I13.2	1.803	LENG8-AS1	1.827	RP5-1056L3.1	2.224	RP11-1140I5.1	2.8	AP001421.1	2.048	RP3-473L9.4	1.713	C6orf223	2.07	C1orf186	2.454	RP5-1029F21.2	2.093	KIF21B	2.142	RP13-1032I1.7	1.982	RP11-218C14.8	1.552	PLEKHA6	1.886	TRGC2	2.245	CAMK4	1.749	NR1H2	1.612	RP11-138A9.2	2.293
DTX3L	3.163	CTD-2302E22.4	3.15	RP11-23P13.6	1.897	FAM69B	2.101	RP11-732A19.5	2.98	CTD-2623N2.5	1.676	RAPGEF6	2.455	RHOBTB3	2.203	CTD-2582M21.1	1.536	TSNAX-DISC1	1.583	LINC00322	3.221	HIGD1A	1.783	AC007787.2	2.632	CTD-2260A17.2	2.08	AC007919.2	2.344	RP11-394B2.6	3.461	PDGFB	2.247	TRAJ7	1.536	HCG27	2.2	FBXW7	1.886
PIGX	1.563	TARBP2	3.614	GBP5	1.596	PTPRD	3.282	AL590714.1	1.83	NFKB1	2.44	KCNN3	1.969	ADAMTS1	3.884	ACSL1	1.781	RP11-305L7.3	1.648	BAIAP3	2.271	PTPRN2	1.531	SERPIND1	3.642	RNF166	1.853	NLRP12	1.545	LHX2	2.248	XCL2	2.741	KCTD16	2.114	RP11-140K17.3	2.637	TNFSF10	1.552
SNX8	2.384	RP11-96K19.5	3.363	FOXN3-AS2	1.601	VASH2	3.505	NEK6	1.83	BCLAF1	2.254	FAM178B	2.355	AC092316.1	1.523	GLUL	1.506	DDX41	2.186	MYO5C	2.202	RP11-150O12.3	3.517	RBPMS-AS1	3.734	AL360181.1	3.11	NCEH1	2.385	ASIC1	1.935	ST8SIA1	2.066	RP11-132N15.3	2.167	RELA	2.046	TIAM2	2.022
IGHV7-81	1.641	CXorf40B	3.244	PEX14	1.94	AC100830.5	1.566	AC084082.3	1.743	MORN3	1.94	DIP2A	1.961	HMGN3-AS1	1.62	MRVI1	1.651	CTB-138E5.1	1.706	TBC1D9	2.356	DNASE2	1.585	AC092198.1	2.196	FUT7	1.501	AF124730.4	1.973	INF2	2.322	C14orf183	1.658	PCNX	1.875	NME3	2.724	MBOAT4	1.564
IRF4	1.668	RP11-254F7.2	2.365	ARHGAP35	2.797	LMCD1-AS1	2.332	LAIR1	2.387	MUC1	2.257	AC011366.3	3.206	AC079779.7	3.363	RP1-80N2.2	2.698	RP11-70C1.1	1.54	AP003774.1	1.528	XRCC4	2.041	TRDD1	2.718	RP11-126O1.5	2.23	ADORA3	1.584	GRID1	2.041	RP11-706C16.5	2.255	TNFRSF10A	1.951	ENO3	1.904	TRIB2	1.514
RP11-377G16.2	1.674	MATN1-AS1	3.667	AC139100.2	3.499	CTD-3037G24.4	2.967	SLC43A3	3.071	CEP19	2.692	CCNE1	1.628	NFIX	2.411	TTC7B	2.022	TM4SF20	2.06	SNED1	2.676	MAP3K7CL	1.788	RP11-484K9.4	1.847	PSD4	3.036	HM13-AS1	1.97	IGLJ3	2.799	GYG1	2.821	POMT1	3.106	CTB-54O9.9	2.338	RANGAP1	1.827
DENND5B-AS1	2.682	RP11-216L13.17	3.48	RP11-434D12.1	1.871	ASCL4	3.989	RP5-973M2.2	2.083	HIST1H4H	1.673	SLC35G3	2.185	UTP11L	2.692	SLC23A2	2.068	NDUFA10	2.051	KCTD11	1.667	PCDH12	2.536	LINC00311	1.826	RP11-338E21.1	3.006	HK3	2.479	RP11-569A11.1	2.307	KSR1	1.693	SMIM3	2.012	AC010336.1	2.576	RP11-157J24.2	2.659
FAIM3	1.558	MRGBP	2.925	VCL	2.967	RP11-154H12.3	2.527	RP11-109P14.10	1.602	PFN3	1.974	PRKAR1B	1.695	C1orf106	2.301	LINC00499	3.404	CTD-3252C9.2	2.019	SND1	1.69	U73166.2	1.534	PP13439	1.763	ATP8B2	2.291	SNX1	1.692	RP11-654A16.3	2.518	RP11-259O18.4	2.786	LOXL1-AS1	3.38	EMC6	2.37	RP11-167J8.3	4.098
RP11-396C23.2	1.845	TESK1	3.616	RP11-512N4.2	1.804	MEIS1-AS1	3.074	ZNF385A	1.912	ZFPM1	1.726	WNT7A	2.675	PEX14	2.176	TGM2	1.633	TNFAIP8L1	1.518	CTD-2545M3.6	1.895	KIAA1279	1.642	NR1H3	1.702	TRAC	2.238	RP11-511B23.2	2.501	RASA1	1.703	RP4-784A16.5	1.733	CPNE5	1.663	RPL36	1.97	TRIM47	1.705
PHF15	1.811	RP11-293A21.1	1.98	PLCXD2-AS1	2.467	DAB2IP	2.079	FPR3	1.534	ASTL	2.782	TGFBR1	1.774	TRGJP1	4.073	RP5-850E9.3	2.182	AC097495.3	1.7	MGAT3	2.51	ARMC9	1.687	DKFZP434A062	2.903	TRAF1	1.624	CTC-349C3.2	2.905	AC016586.1	3.604	GSTO2	2.635	ARHGEF6	2.826	TRIM8	1.679	RP11-162J8.3	1.862
IFNK	2.793	EEF1A1	3.075	RBL2	2.095	WDFY4	1.539	RP11-498C9.12	2.45	TMEM91	1.574	NELL2	2.539	IGHV1-2	1.701	SLC7A7	1.89	AATK	2.415	LL22NC03-23C6.13	3.274	RP11-502H18.2	2.301	ANGPT1	3.97	RP4-612B15.3	1.566	PAX8	1.623	TRAPPC12	1.805	CAB39	2.617	LPAR3	2.945	C6orf47-AS1	2.877	KCTD16	1.738
TRANK1	2.119	RP11-326A19.3	1.98	DUSP8	1.53	BBX	2.159	LAMB3	2.818	PNN	1.62	RANBP3	2.23	GOLIM4	1.977	AC093677.1	1.794	RP11-417L19.2	2.647	MYO5A	1.992	FAR2	1.677	RP11-360L9.4	2.075	ABHD14B	2.892	PRKCDBP	2.457	RP5-1160K1.6	2.076	LRRC46	1.772	RGS9	2.39	NCBP2-AS2	2.096	TMEM245	3.251
RP1-93H18.6	2.629	MPV17L2	3.142	CAB39	1.505	SEMA5B	2.715	RP11-195M16.3	3.08	ISG20	1.552	CRYGN	2.456	UBE2F-SCLY	2.413	BID	1.63	RP11-638I2.9	1.778	RP11-25K19.1	1.523	CH25H	1.794	CTD-3032H12.2	2.962	ZBTB7B	1.777	VPS53	1.559	RCN1	2.129	AGFG2	1.789	LAMA3	2.721	AC002117.1	2.538	RBL1	2.881
CD72	2.381	STRA13	3.775	RALGPS1	1.699	GABARAPL2	2.204	GSG1	2.675	AC021860.1	2.028	RP11-395N3.2	2.389	RP11-796G6.2	1.782	TCIRG1	2.123	FZD5	2.016	CTD-2231E14.8	2.792	RP5-855F14.1	1.574	STYXL1	1.94	CTF1	2.42	IL1RAP	1.671	FAM101A	1.726	AC012074.2	2.291	ZSWIM1	2.411	ACTG1	1.775	TRAJ1	2.033
HLA-DPB1	1.979	NEK8	2.43	RARRES3	2.135	AC012451.1	2.214	RP5-899E9.1	2.411	UCKL1	2.5	NDUFB8	2.151	CTD-2582M21.1	1.519	SERPINB10	3.396	IKBKE	1.814	CTB-43E15.3	2.748	ISL2	1.526	AC019181.2	2.098	DUS2	1.787	PLEKHG6	2.535	LMO1	2.053	RP1-45N11.1	1.508	RP11-370F5.4	2.552	GPANK1	2.464	RP11-168L22.2	1.632
FCER2	2.717	TLCD1	2.411	KLRG1	1.935	LY86	1.617	AC093732.1	1.926	RBM14	1.813	RBM20	2.229	RP4-655C5.4	3.093	AP001053.11	1.855	AC011899.9	2.064	ALPK2	1.692	TMPRSS4-AS1	1.628	EEF2K	2.891	KLLN	2.577	MAGEF1	1.568	RP11-443B20.1	1.505	RP11-510I5.4	2	IFIT3	2.19	RPS2	2.493	APOL6	2.154
RP11-428G5.5	2.189	SNHG10	3.445	RP4-533D7.5	1.746	ATOH8	2.433	TNFRSF8	2.9	WDR37	2.385	HPCAL4	2.733	IFNL1	2.288	RP5-1096J16.1	1.925	DENND4B	1.535	KCNQ5	2.797	CDC42	1.685	LINC00323	4.194	HNRNPF	2.177	AC011484.1	1.891	RP11-322D14.2	2.352	CD8B	3.572	TUBB2A	1.586	CTD-3065J16.9	1.695	RBM17	1.728
RP4-584D14.5	2.032	CITED2	2.306	GALNT10	1.586	RP11-3P22.2	3.795	ERN1	1.944	CTC-548K16.5	2.413	TLK1	2.735	DNAH10OS	3.061	C2orf61	1.85	MID1IP1	1.579	RP5-1115A15.1	1.556	C15orf38-AP3S2	1.978	LINC00853	3.032	CTD-2308L22.1	1.569	ZDHHC7	1.705	RP13-379O24.3	2.945	MAP3K14-AS1	1.885	MVB12B	1.704	LCN12	2.375	PMVK	1.58
SYPL1	2.673	KB-1732A1.1	2.688	PTGDR	1.931	CCL22	2.519	RP4-794H19.1	2.394	ALDH16A1	1.548	RP11-728E14.2	2.395	CTD-2200A16.1	2.171	P2RX4	1.909	RP11-375H17.1	2.583	RP11-960L18.1	2.696	AC008697.1	2.195	VPS53	1.531	CDT1	2.615	AC007879.3	2.614	TMEM132A	1.693	TGIF1	1.609	AC020571.3	1.998	HIST1H3F	2.454	SFXN1	3.062
IGLV11-55	2.596	CNGA4	3.587	GAB3	2.079	RBMS3	3.999	SLC25A25	1.81	CTD-2035E11.3	1.937	SUPT3H	2.325	AL450226.2	1.677	SLAMF8	2.31	WIPI1	1.751	NUP210	2.097	RP11-483P21.2	3.24	CNR2	1.725	RP11-85G18.6	2.734	CTC-276P9.3	2.526	NEURL	1.509	LDHA	2.196	RP11-131N11.4	2.903	RP11-264F23.4	1.783	RP11-463C8.4	1.614
IGHJ6	2.567	PIM1	1.557	AC010090.1	2.581	GRB10	1.527	LDLR	2.623	SPAG8	1.653	KIAA0355	2.382	RP3-510L9.1	1.724	RP11-352D3.2	1.88	INSR	2.038	EHD3	3.644	LINC00309	1.601	FOXD3	2.277	FKBP5	1.812	CTB-113P19.4	1.881	AC007292.6	3.997	OSBPL7	2.672	RP11-338N10.3	1.763	RP11-506M12.1	2.766	CTD-3065B20.2	1.696
CCDC69	2.567	FLNA	2.427	PCID2	2.054	RP11-188P17.2	3.356	CREB3L4	2.231	GDPGP1	2.124	CCDC109B	2.562	OR52W1	2.047	AC093627.9	1.698	CTD-2653D5.1	2.244	FCHO1	1.941	RP11-1105G2.4	1.559	ADORA3	1.508	EML3	1.987	RP5-1029F21.2	1.975	PHOX2A	2.476	CD99	1.72	TRIP13	3.882	RP3-406P24.3	2.254	RP11-320N7.2	1.756
PWWP2B	1.971	RPL18	3.88	IGHV1-46	1.655	CTSV	3.375	RP11-65J3.1	2.568	SPOCK2	2.204	RP11-179A10.1	2.497	SLC12A8	1.867	RP11-254F7.1	2.406	CXCL16	1.931	EFHC1	3.615	FEM1C	1.906	AC008592.8	2.136	ITGB2-AS1	2.507	RP11-474I11.7	2.068	TMEM92	3.236	ST3GAL5	1.951	PDHX	2.208	LINC00638	2.627	MIR1587	1.686
LA16c-329F2.1	2.483	RP11-555M1.3	3.108	CDH13	2.579	MIMT1	3.504	RTN4	2.674	45536	1.575	YPEL2	2.39	LINC00271	3.13	S100A8	1.883	C19orf45	1.618	ABTB2	1.599	LRRC20	1.812	JAG1	1.649	RP5-1142A6.8	2.757	CD200R1L	2.265	DOK7	1.85	RP11-145E17.2	3.296	TRAJ8	1.502	AC005606.14	2.18	NCAPH	2.307
EDEM1	1.624	RP11-244N9.4	3.781	CRADD	1.661	RP11-691N7.6	1.75	CTU2	1.602	DHRS12	2.338	RP1-225E12.2	2.012	SLFN13	3.278	CDCP1	1.51	DDC8	1.599	SLC23A2	2.011	KCNMA1	1.868	PPM1H	1.642	ZNF581	2.206	C1orf100	1.793	ZBTB47	1.68	NEK7	2.813	CTD-2020K17.1	1.654	RPL3	3.049	SYNE2	1.53
TLE1	2.115	HNRNPA1	3.507	CTD-3032J10.4	2.11	RP11-359N11.1	1.596	C1orf35	1.767	SRSF3	2.2	RP11-344B5.4	2.77	PRKAR1B	1.696	AP000295.10	1.938	CEP68	1.939	SRP14-AS1	2.217	SIDT2	1.968	AC007405.8	2.086	RGS10	1.757	CTD-2184D3.5	3.293	AGAP2-AS1	3.017	RP11-431M7.3	2.307	RBM17	2.095	AC068831.3	1.579	LINS	1.737
C17orf62	1.967	RNF5	3.554	LAG3	1.78	CDH1	2.47	FFAR2	2.431	LCP1	2.161	AC093818.1	3.037	TRDJ2	4.14	TRGV1	1.669	AP3S2	1.547	AP006621.8	1.574	ZDHHC7	1.655	EMID1	3.862	RP1-150O5.3	1.907	KB-1460A1.5	2.53	ADNP2	1.581	SNRPA	1.745	WNT7A	2.727	MARK4	1.977	TRIP12	2.345
RP11-1036E20.9	2.784	RP11-867G23.1	2.964	LINC00365	2.451	RP11-76C10.2	3.925	ZMIZ1-AS1	1.61	EFNA3	1.64	ACTN1-AS1	1.692	AC005041.17	1.587	RP3-429O6.1	2.091	ACSS2	2.52	SLC1A5	1.571	CEACAM3	2.306	ACACA	1.574	C11orf83	1.652	RP11-320N21.2	2.188	FAAH	1.855	GPR18	1.815	PRNP	2.969	CYB5D1	1.676	SUMO4	2.205
PLEKHF2	2.603	AC015849.12	3.231	RABGGTB	2.413	VTRNA2-1	1.53	HIST1H2AL	2.137	RP6-65G23.3	1.785	SEPN1	2.834	PSMB1	2.678	RAC1	2.144	CTB-50L17.14	2.22	KLHL6-AS1	2.098	SIGLEC10	2.315	MCTP1	1.515	TNF	2.585	HCCAT5	1.655	CTD-2105E13.13	3.465	ISCA1	2.126	ADAMTS10	1.889	HIST1H2AG	1.912	TRAJ2	2.402
NRROS	1.762	RP11-490O6.2	3.285	STK39	1.96	TGM5	3.085	RFX1	1.602	RP11-326K13.4	1.704	GAL3ST4	2.907	RP3-495K2.3	2.874	STAB1	2.619	VEGFA	1.832	RP11-428G5.5	1.764	CTD-2516F10.2	1.837	CTD-3239E11.2	2.623	GIMAP7	1.95	C10orf11	1.983	KCNK17	2.126	LYSMD2	2.372	AAK1	1.51	CCDC96	1.647	ADSL	2.053
REPIN1	1.782	RBM15B	3.652	SAMD3	1.873	DEPTOR	3.113	CCL3	2.156	RP4-789D17.5	1.856	AC012506.4	2.881	MVD	1.735	SLC43A3	1.572	CAMKK2	1.591	AC091878.1	2.154	RP11-298D21.2	3.675	CHRM4	2.753	PFN3	2.092	AP000695.6	2.652	MPO	1.679	AC010504.2	1.589	CCR5	1.614	LENG8-AS1	2.189	NUMA1	2.059
ST3GAL2	1.625	CKS1B	3.53	ABLIM2	2.775	RP5-1050E16.2	3.784	ERI1	2.675	C12orf61	1.531	TOM1L2	1.795	RAB8B	1.822	AC017028.1	1.61	OR52W1	1.775	FARS2	1.755	ASGR1	1.549	AC145110.1	3.339	RP1-202O8.3	1.746	RP11-1080G15.2	3.224	GPRIN2	2.494	PDCL3	1.721	RP11-138A9.2	2.455	ZNF576	3.011	TLK1	2.361
TTC9	2.386	IBA57	3.571	CTB-32O4.2	2.554	PPP1R14A	2.29	RP11-379C10.4	2.105	YDJC	2.213	ISY1-RAB43	1.628	KIFC3	1.896	ZNF703	1.534	RP11-293F5.1	2.394	MTG1	2.473	ADA	1.598	ACVR1B	1.792	CNPPD1	2.137	TM4SF19	2.037	RP11-286H15.1	1.621	RAP1A	1.525	TMEM173	1.695	ARIH2OS	2.672	TSPAN2	1.511
FAM187B	1.674	CTD-2545G14.7	2.559	SMKR1	1.746	KIT	1.961	LINC00884	3.085	CTC-548K16.2	2.517	CASC11	1.587	MLLT11	2.014	MFSD7	2.071	KIAA0232	1.994	SEC61B	1.78	AF124730.4	1.867	GPT2	1.89	SPN	1.977	TRMT6	1.975	NEU4	3.055	NTRK1	1.599	RASGRF2	2.448	ZBTB7B	2.195	RANBP3	1.799
FAM159A	2.354	AC053503.4	3.645	PARD6G	3.521	KALRN	2.596	MXD3	1.911	VPS13A-AS1	1.765	CTC-459I6.1	2.481	RP11-130L8.2	1.895	RP11-1055B8.7	1.816	CTB-35F21.3	2.402	MIR155HG	1.972	RP11-1036E20.9	1.656	RP11-269G24.4	3.738	ITPRIPL1	2.686	RP11-640I15.1	2.518	IGLJ1	3.467	CD3G	1.582	ABTB2	1.581	hsa-mir-1199	2.913	ANXA11	1.648
AC007386.4	3.698	GZF1	3.43	NMRAL1	2.238	RP11-556O15.1	2.643	NBPF18P	1.717	RP11-379F12.4	1.501	CACUL1	2.254	PILRB	1.876	RP1-117O3.2	1.75	TMED10	1.814	SUSD1	1.777	RP11-69E11.4	2.478	FANCC	3.839	CTU2	1.677	CTB-43E15.4	2.011	RP11-498C9.2	1.575	CELF2-AS1	2.048	CMTM8	1.904	GNL1	2.525	RPS26	1.616
FCHSD2	2.385	MRPL49	3.296	PRDM11	1.832	MTA3	1.715	ZSWIM6	2.625	RP11-654D12.3	2.55	TMEM243	1.914	CYBA	2.373	MGAM	1.78	RP11-305L7.6	1.572	SNX5	1.512	RP11-218F10.3	1.752	IL17RE	2.752	RP11-402D21.2	1.9	SRCAP	1.581	RP5-1142A6.5	1.642	NOP14-AS1	1.899	RP11-521B24.5	1.999	RP4-535B20.1	1.839	RP11-45M22.3	2.045
RP11-420L9.5	1.626	DDX5	3.096	ADAM10	2.294	C9orf3	1.765	RP11-1055B8.6	1.811	HRAS	1.675	HMOX2	1.849	KDM4C	2.447	TLR2	1.743	PTGS2	1.575	SLC35F2	2.542	RASL11A	1.931	AC079602.1	4.088	LINC00638	2.103	SLC29A3	1.604	PRKG1	1.858	AP000569.9	1.565	EHD4	1.617	THTPA	3.258	MIR155HG	1.62
RP11-624C23.1	2.718	RP11-1348G14.5	2.499	MKI67	1.724	POC1A	1.646	SIGLEC9	1.557	RCAN3	1.554	OSER1-AS1	1.645	RP11-713D19.1	2.459	FRMD4B	1.578	ZNF787	1.592	PIP5K1B	2.22	SLC9A8	1.732	PLAGL1	3.494	AC091633.3	1.639	RP11-1058N17.1	1.791	FARP2	1.797	DHRS12	1.532	RP11-132N15.1	2.088	PPP1R14B	1.54	EDEM3	1.936
C17orf99	2.611	MBD1	3.748	CD244	1.797	RP11-162P23.2	2.297	AKIRIN2	2.541	KLF3	2.12	FAM174B	1.766	TRMT1	1.532	SLC15A3	1.517	CTD-2228A4.1	2.1	ADORA2A	1.599	PDGFRB	1.978	PVRL2	1.816	RP11-266L9.5	2.541	TALDO1	1.919	RP11-174J11.1	2.774	ANO10	1.868	RP11-430G17.3	1.984	CTD-3222D19.7	3.177	TXNRD2	2.159
UBE2E1-AS1	1.619	CHRAC1	3.475	SLC2A1-AS1	1.763	AC100830.4	1.565	RNF166	1.527	DNAJA3	3.122	CTD-2535L24.2	2.897	RP11-157N3.1	2.174	RP11-19P22.8	2.251	DAO	1.816	CTD-2139B15.2	2.054	NACC2	2.409	GFI1B	2.63	LL21NC02-1C16.2	2.909	C10orf71	1.674	MIR145	1.84	GNAO1	1.998	WWC2-AS2	1.859	CTB-179K24.3	2.451	HMOX2	1.56
AC019294.1	1.543	HIST1H3D	1.723	RP11-80H5.2	2.795	MB	2.534	P2RX7	2.69	ETV3	2.678	THEMIS	1.887	AP000487.4	2.792	CTD-2373H9.5	2.429	NOD2	1.559	UTS2B	2.878	INHBA-AS1	2.081	RP1-142L7.8	3.285	GATA3	1.675	KANK1	2.38	IFT80	2.064	SNAP47	1.646	ELF4	1.588	RPL12	3.134	AC006372.5	2.236
C16orf74	3.116	AAMP	3.572	RP11-133K1.6	1.781	RP1-80N2.2	1.59	RAB3D	3.012	MOAP1	1.873	KAT6A	2.333	CD38	3.162	PLA2G7	3.661	SPAG9	1.744	RP11-521C20.2	2.375	RP11-72L22.1	2.168	RP11-2E17.2	2.142	RPL7	2.263	AC002480.3	2.322	E2F8	2.107	MVB12B	2.16	MPRIP-AS1	3.686	RP11-867G23.4	2.693	LRP10	2.352
SNX9	1.66	RP11-141B14.1	3.111	PTPN4	2.486	RP11-703I16.1	2.831	AC004069.2	2.502	RASGRP2	1.573	RP11-239E10.2	2.502	HEG1	2.898	SLCO4A1	2.15	IL18BP	2.407	RP4-597N16.4	1.606	VDR	1.683	TNFRSF11A	3.768	S1PR4	1.808	PIK3CB	1.857	RP11-73M18.9	3.392	RP3-416J7.5	2.865	ARNTL	2.54	RP11-347C12.10	1.715	RP5-1011O1.3	2.298
BICD2	2.455	AC062029.1	3.446	FBXO32	1.892	TRGV4	2.216	RP11-61J19.4	2.478	CTD-2287O16.5	2.743	MYB	2.257	GIPR	1.839	ADAP2	2.444	TMEM158	1.67	METTL8	1.797	RP11-527N22.1	2.435	SAPCD2	1.545	RP11-649A18.12	2.602	AL031666.2	1.717	RP11-1100L3.8	2.392	YPEL4	1.518	RP11-23P13.4	1.769	MRPL54	2.542	CDR2	2.451
NIN	1.829	KRI1	3.284	C12orf75	2.102	IGLV4-3	2.41	DSE	2.546	VAV1	2.399	SLC30A7	2.136	TANC1	2.391	TRGV5	2.433	RP11-462P6.1	2.385	LINC00336	2.116	ADORA2A-AS1	1.725	IL18R1	2.217	MRPL17	1.731	RHO	2.114	RP11-619A14.3	1.755	RASGEF1A	2.239	RGS16	2.779	C1orf35	2.263	CDHR3	1.537
RP11-68I3.5	2.009	ENO1-AS1	1.502	WIPI1	1.646	PTPRS	3.075	RP11-140K17.3	1.93	TMEM102	1.56	TBC1D10A	1.577	LIMK1	2.263	SIGLEC7	2.373	CTD-2357A8.3	1.801	RP11-108K14.8	2.48	RP4-580N22.2	1.618	RP11-495O10.1	4.106	AC064834.2	2.597	LILRB4	1.519	RP11-115K3.1	1.553	RASGRP1	1.972	LMO4	1.525	USP21	1.571	HBS1L	1.939
RP5-1042K10.13	2.331	MAZ	1.882	ZNF750	1.749	RP11-550A5.2	1.907	ARAP1-AS2	2.271	GLI1	3.103	RAB43	2.278	LINC00092	3.04	RP11-556H2.4	2.666	RP11-809C9.2	2.339	MIR4435-1HG	2.979	TM2D3	1.525	RP11-277J6.2	1.536	ZNF319	2.2	SGMS2	1.806	NKX2-2-AS1	1.516	NIN	2.093	AC063976.3	2.618	DDX39A	2.148	RP11-158I9.5	1.503
TRMT1	1.798	AC011500.1	2.955	SPIRE2	2.448	ALCAM	1.912	KLHDC7B	1.85	CCDC107	1.728	CTD-2031P19.3	1.503	ACOT7	2.389	HCCAT5	2.266	SLCO4A1	1.803	ANKRD16	2.072	PCCA	1.961	NTM	1.91	CITED4	2.12	VWF	1.929	RP11-538D16.3	1.803	IGLV2-11	3.338	ADPGK-AS1	1.6	TMEM102	2.282	LDLRAD4-AS1	3.099
CCDC102A	1.502	C12orf57	2.004	GPR107	1.689	RP11-893F2.15	3.737	RP1-310O13.7	3.082	PRPF38B	2.319	ERMN	2.783	UBE2F	3.28	AF064858.11	2.401	QKI	1.525	RP11-219G17.4	1.829	DHX57	3.268	RP13-638C3.4	2.747	RP6-65G23.3	1.948	RP11-383J24.1	1.505	SOX2	2.955	NIF3L1	2.339	CTD-2517O10.6	2.093	ZNF846	1.753	ZNF831	1.803
45354	2.956	FAM109B	3.656	KIFC3	1.624	C10orf71-AS1	1.939	FRAT1	1.691	DUSP8	2.58	OXT	2.51	FAM105B	2.19	AF064858.10	2.335	SPATC1	1.981	PDLIM1	2.49	PKN1	1.674	RNF103	2.455	RP11-107N15.1	2.389	RP11-661G16.1	2.384	CDKAL1	1.884	RP5-1028K7.2	1.701	EGLN3	1.506	HIST1H4G	2.436	FXYD5	2.186
RP11-148O21.2	2.246	MUS81	2.677	EPG5	2.796	S100B	2.45	AP001057.1	1.696	ARHGAP9	2.346	RP11-673P17.4	1.838	AL583828.1	2.844	SNX30	1.71	RP11-498C9.2	3.55	TRPV3	3.914	ZZEF1	1.728	ATP10D	2.786	RP3-508I15.22	2.586	DNAH17-AS1	2.038	GJD3	1.621	NDFIP2-AS1	2.064	GALNT6	1.529	RP4-739H11.4	1.514	FASTKD3	3.078
LYRM7	1.881	SWSAP1	3.48	KIAA1551	1.814	PKIB	3.195	GRN	2.442	AMDHD2	1.705	RP11-127L20.5	3.416	SCIMP	1.77	SMG9	2.572	INTS9	2.163	CSNK1E	2.154	LILRB1	1.818	FAM73B	2.374	CTD-2012K14.2	2.615	UBE2R2	1.736	AC007009.1	2.503	CD53	1.836	ACTL9	2.275	CTD-2192J16.24	3.347	RP11-416N2.4	2.313
FADS3	3.43	RP5-1148A21.3	2.631	IFNL1	1.939	NRXN2	1.86	RP11-280G9.1	2.017	CTD-2007H13.3	2.307	RGMB	2.342	BCL2L1	1.606	TRIM25	1.768	PDE2A	1.599	RNF223	2.528	SIRPB2	1.591	MIR145	3.449	MGAT1	1.764	IL1R2	1.508	EDN2	2.637	MRPL10	1.764	MYOM2	1.711	RNF224	2.491	WDR53	1.896
LRRC32	3.433	PITPNA-AS1	3.764	DLG5-AS1	2.229	RP11-69H7.3	1.586	CCDC159	2.203	CCDC167	1.579	KRT73	4.023	ZNF674-AS1	1.796	MITF	3.375	RP13-314C10.5	1.564	PLEKHF2	2.02	CTD-2537I9.12	1.987	LINC01022	3.527	AC104820.2	1.573	RP11-313P22.1	1.73	STK11IP	1.531	LINC00221	2.612	MPZL3	2.044	RP11-574F21.2	2.405	STAM	3.036
RP11-112J3.15	2.432	CHKB-AS1	3.813	ITGAL	1.791	RP11-355E10.1	4.171	AGTRAP	3.549	AC110792.1	1.806	IFT140	2.144	CCR9	3.343	CTD-2650P22.1	1.597	RP11-181G12.2	2.205	CTA-268H5.14	1.552	LINC00311	1.622	LA16c-349E10.1	1.875	RP11-344P13.6	1.793	CSRP1	1.914	TRIM36	2.213	TRAJ1	2.595	SLC9A5	2.534	TMEM187	1.898	RP11-756J15.3	3.361
AC079630.4	2.458	ZNF687	3.284	MAPK14	1.566	RALGAPA2	1.943	PTAFR	2.15	RBM4	1.656	SPZ1	2.597	RP11-50C13.1	2.608	ZGLP1	3.013	OLR1	2.802	P2RX5	2.547	GPBAR1	1.554	AC092570.2	1.812	CD7	2.099	SCNN1A	2.073	INSM1	1.679	LIMD1-AS1	1.81	MFHAS1	1.584	LRRC23	1.558	TSPAN5	2.013
CTB-133G6.1	2.202	TECR	2.538	RP11-132N15.1	1.76	PRED58	2.492	ATP6C	1.952	CTB-31O20.2	2.571	IGHV1-46	1.584	CRADD	1.677	MFSD2A	2.253	RP11-360L9.7	2.115	ST7-AS1	2.442	CTD-2228A4.1	1.574	LMTK2	1.646	WNT1	1.595	RP11-218F10.3	1.581	RP11-1379J22.2	2.872	AC009505.2	2.363	TSPAN2	1.743	AC005003.1	1.678	RP11-379C10.1	1.606
RP11-166B2.7	2.659	CTDNEP1	2.731	CTD-2506J14.1	2.235	RP11-650P15.1	2.906	CLN8	2.577	XXcos-LUCA11.4	1.765	ZNF862	2.74	PARK7	1.557	AF064858.8	2.307	RP11-286N3.1	2.326	PUS10	2.692	LINC01073	1.518	AHI1	2.906	NECAB3	2.505	CD109	2.439	RP11-21B21.4	1.594	AC018737.1	2.112	SUPT3H	2.232	C9orf69	2.713	RP11-1105O14.1	2.58
LRCH1	2.435	RP11-359K18.3	2.885	RP11-157N3.1	1.849	RP11-576N17.5	1.773	RP13-516M14.1	1.756	RP11-867G23.4	1.85	RP11-263K19.4	1.568	RP11-168K11.2	1.578	C10orf55	1.585	TIFAB	1.948	ZFAT	1.888	RP11-89H19.1	1.738	RP11-497D6.5	2.506	APOLD1	2.017	RP11-557H15.3	1.732	AC016735.3	1.661	RP11-279F6.3	1.871	LZTFL1	2	RPS27	2.582	TRAJ32	2.26
RP11-333E1.1	1.504	TOB1	2.786	ELOVL6	2.206	TACSTD2	1.771	RP1-90J20.8	1.832	RP5-1136G13.2	1.617	CERS6	1.513	RP11-1079K10.4	2.429	AF124730.4	2.48	KHK	1.593	ANKRD13A	2.575	DTHD1	1.562	RP11-256I23.1	1.645	PATL2	2.441	WI2-87327B8.1	2.315	RP5-906A24.2	2.264	RP11-117D22.2	2.36	MIR1587	1.824	FBXL8	2.229	RP11-234B24.4	3.155
RRM2B	1.594	FBXL12	3.926	BRD7	1.541	RP11-16K12.1	1.719	AL591806.1	1.853	RP11-617D20.1	1.97	FBLN5	2.015	RP11-523H20.3	1.634	MRAS	3.171	RP11-112L6.3	2.191	AC005237.4	3.099	IGKV1OR2-108	3.004	CXCL17	2.17	MIAT	1.565	LRRC20	1.509	IGHD	1.561	PILRB	2.412	RP11-298E9.5	3.272	DVL2	2.328	AC074289.1	1.672
TSPAN33	3.168	HSD11B1L	3.435	ACYP2	2.288	RP11-203F10.5	2.547	TNFSF8	2.519	RP11-138I1.2	1.772	MT1X	1.789	XCL2	1.849	RP11-447M12.2	2.435	USP4	1.986	E2F1	1.707	CD46	1.945	ST8SIA6	2.033	HDAC7	1.979	SLC46A2	1.647	ARHGEF17	1.637	RP6-99M1.3	1.624	KIAA0319L	2.587	RP11-613M10.9	1.766	ZNF570	1.652
CTA-268H5.14	1.803	RP11-266K4.9	3.61	C1orf177	2.698	CMP21-97G8.1	3.428	ZFAND2A	2.506	RP11-95M15.1	1.512	SPEF2	1.644	RP11-415F23.3	2.434	C15orf52	1.882	RP11-344J7.2	1.556	PCDHGA1	3.007	GAPT	2.212	CHRM3	2.482	ABHD14A	3.045	RP11-867G23.12	2.032	SLC35D3	3.425	PARK7	2.181	PKDCC	2.321	AC114730.8	1.701	TMEM45B	1.941
MYO1C	1.938	RP1-168L15.5	3.257	SRPK2	2.029	FAM221B	2.131	AMDHD2	1.791	SDR42E2	1.708	UBOX5-AS1	3.615	RP11-542C16.1	1.614	CLEC5A	2.033	C15orf52	1.601	XX-C283C717.1	1.755	AC093850.2	1.588	RP4-668G5.1	4.109	HIST1H4F	2.625	PNPLA1	2.053	MYB-AS1	1.622	LRIG1	1.594	FAM50B	2.298	TXNIP	1.522	RP11-563N4.1	1.544
RP11-333E1.2	2.46	PTBP1	3.437	ADHFE1	2.044	DIRC3	2.992	ZNF526	1.657	CORO6	1.6	MPHOSPH9	2.08	ADAM10	2.34	GSAP	1.642	TM2D3	2.201	C7orf13	2.089	RP11-488C13.7	1.979	PRKAB1	2.104	RGS3	1.768	LINC00536	2.78	MIR194-2	2.261	GLIS1	2.86	BAG3	2.27	CTC-425F1.4	2.686	CD40LG	1.923
FAM212A	1.824	TMEM69	3.587	RP11-47L3.1	1.527	ST7	2.108	ATG16L2	2.497	HNRNPF	1.667	TGIF2	1.822	HENMT1	1.6	AP3S2	1.642	ATRIP	2.373	POU3F1	1.852	FCN1	2.128	TRIQK	2.619	VEGFB	2.405	LINC00211	2.383	RP11-334G22.1	1.541	ZBTB38	1.667	CBR3	2.675	RP11-264F23.3	1.685	C1orf194	1.606
IGLV6-57	3.007	CAHM	1.56	NCAPH	2.169	PCDHGA1	1.732	RABGGTA	1.625	HCG18	3.35	RP3-403L10.3	3.003	RP11-154B12.3	1.629	CTB-50L17.14	2.323	RP4-684O24.5	1.873	PRKRIP1	1.632	SLC46A2	1.667	IGHD1-26	3.89	ANKRD9	1.661	SDHD	2.056	GLIS3	1.621	NUDCD2	1.767	RP1-225E12.2	1.904	RP11-686O6.2	2.38	TRAJ30	2.433
MCM5	2.081	HIST1H2AM	1.572	SLA2	1.647	LINC00589	2.123	HLA-A	1.635	RP11-201K10.3	1.682	EFCC1	1.822	PAM	2.325	CTB-41I6.2	2.057	RP11-77A13.1	1.615	GGA3	2.278	MAN2A2	1.958	TSNAX	3.036	RARG	1.867	S100A3	2.407	IGLC1	3.461	STARD3NL	1.767	TNFRSF12A	1.575	RP11-568N6.1	1.706	RP11-143J12.3	1.969
AC091177.1	1.754	AC022154.7	3.724	ADCY4	1.59	RP11-81K2.1	1.769	POR	2.879	RP11-503N18.1	1.904	AC005481.5	3.203	LAT2	1.583	ICAM4	2.793	C20orf26	1.556	GALNT10	1.516	SNX10	1.56	RP11-556I14.1	1.556	HLA-A	1.774	ATPAF2	1.614	COL13A1	1.848	TRAJ7	1.62	RP11-305K5.1	1.82	LETM2	2.021	PSMD5	2.637
QSOX2	2.539	DUSP28	3.094	CTSC	2.42	AK5	2.266	KRT80	2.381	ZNF48	1.571	ARRDC4	2.062	IL12RB2	3.284	LILRB2	1.761	AC017002.4	1.582	SREBF2	2.304	LRLE1	1.941	GPR98	1.736	CTD-2035E11.3	1.96	CTD-2555C10.3	2.213	SMURF1	1.624	ITPK1-AS1	1.576	AKT3	1.728	ANKRD9	2.173	PHTF2	2.179
ZNF70	3.739	TMEM256	3.178	IFIT3	1.564	TSPAN15	2.141	FXYD6-FXYD2	2.981	HNRNPU	1.628	GIMAP6	1.786	ADCY4	1.784	AL356356.1	1.582	RP11-360L9.4	2.51	COBLL1	2.859	OR52K2	1.77	RP11-472M19.2	3.243	GATSL3	1.597	METTL6	1.856	CYP26A1	2.567	LY9	1.597	MAP3K4	3.511	TMEM88	1.538	TRAJ31	2.187
RP11-148O21.3	2.206	RP11-109E24.2	2.441	TNIP3	2.02	EPDR1	1.692	S100A8	2.811	TM7SF2	1.63	NUMA1	2.03	PROM1	2.448	RP11-1058N17.1	2.73	ASGR2	1.576	P2RX5-TAX1BP3	2.086	AC105398.3	2.36	CCNA1	3.394	RP11-423C15.3	1.884	WBSCR27	2.911	LHX4	2.2	LPAR2	1.563	RP11-305L7.1	2.547	CKS1B	1.568	TESPA1	2.119
RCSD1	1.801	ZBTB18	2.588	PDP2	1.715	CDK2AP1	2.168	ASPRV1	2.523	CXorf65	2.484	CARS	1.98	MTMR12	1.756	IFITM10	1.993	ASGR1	1.882	PASK	1.672	C3AR1	1.805	CHCHD6	2.416	HDAC10	2.59	ITGA1	2.136	RP13-379O24.2	2.797	CTD-2020K17.3	1.996	MB21D2	2.716	CTD-2517M22.17	2.987	RP1-225E12.2	1.526
ANK3	1.81	PCBP1	1.63	KRTAP5-AS1	1.913	PCDHGA4	1.797	S100A2	1.775	SREBF1	1.848	RP11-451H23.3	3.856	SBK1	1.572	ST3GAL6	1.813	TSPAN16	2.094	SLC7A7	1.608	ADAM17	1.703	RP11-597D13.8	1.803	MMP25	3.3	PCCA	1.796	CTC-260F20.3	1.581	RP11-333E1.1	1.634	KRTAP17-1	3.022	RPLP2	2.023	SLC35G3	1.671
RP11-148O21.6	2.221	LRRC23	3.302	RP11-665C16.5	1.71	PCDHGB2	1.814	TOM1	2.785	GPR148	1.957	FGF14-AS2	2.639	AKT3	1.626	GDF15	1.772	RP11-313P22.1	2.156	RP11-624C23.1	2.214	NCOA4	1.918	GUCY1A3	3.64	PURA	1.632	RP11-1078H9.5	2.233	PTPRM	1.924	RP11-512M8.5	1.611	MAP3K1	1.707	RPL13	2.898	ATG2A	1.693
ADARB2	3.404	FBXO24	3.8	TMCC3	1.99	TLR10	1.5	CCL20	1.913	ALKBH2	2.161	ADAMTS10	1.531	EPB41L4A-AS2	1.532	ABHD16B	2.511	CYSLTR2	1.561	PTP4A3	1.812	PHF20	1.751	RP11-674N23.1	1.985	HIST1H2BE	2.589	ABCB8	1.63	SMIM5	3.191	RP11-1029J19.5	1.564	GPR35	1.785	CTD-2256P15.1	2.465	PPP3CC	1.523
LINC00870	2.471	PRDX5	2.906	MIR1587	1.538	PCDHGA5	1.817	RP11-1334A24.6	1.817	TPM4	2.006	RP11-438D8.2	2.588	RP11-434D12.1	1.657	ANXA5	1.756	EPHB3	1.522	CTD-2616J11.16	1.801	CD300LF	2.069	Z69720.2	2.023	CBX7	1.626	RP11-314C9.2	1.815	RP11-45A12.1	2.496	AP001421.1	2.055	KLRG1	1.82	MIF	2.423	AP006216.12	2.389
CABLES1	1.638	RP11-10L12.4	3.289	STAT5B	1.627	PCDHGB1	1.797	AC005786.7	2.353	IQCC	2.16	RP11-2C7.1	2.794	ARPC2	1.84	GLRX	1.503	STK11	1.604	IFNLR1	2.299	RP13-137A17.5	2.024	SCOC	2.229	HIST1H3I	2.396	RP11-22L13.1	2.223	MYO7A	1.664	TNFRSF10A	2.006	RP11-23P13.6	1.699	UBTF	1.876	RP11-536K7.5	2.108
RNASET2	1.562	KIFC2	3.127	HSPA9	1.847	PCDHGA3	1.791	C5AR1	2.157	RP11-4E23.2	1.519	AC006372.5	2.258	ARMC2	1.62	TXN	2.197	PPM1L	1.744	PCDHGA2	3.013	RP11-417L19.2	1.816	PCDH8	3.029	ATP13A1	2.775	TRBV5-3	1.707	LINC00605	2.929	SLA2	2.19	45546	2.23	KISS1R	2.38	RSBN1	2.006
RP11-92K15.1	1.827	TOMM40	3.647	RP11-415J8.7	1.5	AP000797.4	1.881	MXD1	2.448	HIST1H4D	2.746	SLC22A23	2.856	DIS3L2	2.18	ADPRH	2.045	LINC01073	1.909	RP11-329N22.1	2.021	RP11-286N3.2	2.183	RP11-1012A1.4	1.843	RP11-1079K10.3	2.042	DNAJC5B	2.201	SMARCAL1	1.565	ADAT1	3.21	EVA1C	3.043	KRTCAP2	3.248	CTD-2227I18.1	1.658
RP11-463C8.4	1.896	BAD	2.556	ARPC2	1.611	PCDHGA6	1.831	PEX11G	2.974	ESYT2	2.223	PRMT2	2.624	CTD-3032J10.4	1.989	RP11-95P2.3	2.339	RP4-781K5.4	2.151	PPARGC1B	2.838	EPS8	2.437	LINC00676	2.409	SPATA25	2.373	RP11-58O15.1	2.366	AHNAK2	3.63	TRAJ8	1.622	GAB3	1.972	CCND2	1.892	RP11-528G1.2	1.656
PHF21A	2.875	LRRC45	3.585	RP11-466P24.7	1.916	PCDHGA2	1.771	TMEM259	1.887	RP11-7F18.2	2.292	NR3C2	1.572	MARS	1.743	LINC00462	1.587	AP001422.3	1.658	PCDHGA4	2.995	POC1A	1.619	DRAM1	1.638	ZFX-AS1	2.139	UPB1	1.534	FLNB-AS1	1.75	RMDN3	2.776	RP11-1149O23.4	1.852	PNKP	1.923	FAM178B	1.707
IL6	3.062	ARRDC3	3.117	AP002954.4	2.687	PCDHGA8	1.85	LPIN1	2.13	RNF215	2.834	ADSL	1.966	RP11-256L11.3	3.956	QKI	1.63	RP11-379K17.4	1.987	PCDHGB1	2.995	POLI	2.424	RP11-181G12.2	1.511	AC073046.25	1.514	RP11-395B7.4	2.628	SLC6A8	3.641	THEMIS	2.213	RP11-536K7.5	2.508	CTD-3184A7.4	1.73	RP5-1158E12.3	2.729
SP100	2.906	SENP3	3.511	MATK	2.261	C21orf128	1.849	RP11-875O11.3	3.585	FAM173A	1.568	RP11-47L3.1	1.529	AP000708.1	3.537	SH3PXD2B	2.205	TCN2	2.25	CTA-223H9.9	2.761	OPRM1	1.801	RAPGEF5	3.991	PCAT6	2.261	RP11-699L21.2	2.009	AC017006.2	2.183	RP4-535B20.4	1.514	RP11-1149M10.2	1.748	ZNF213	2.608	FCGRT	1.697
BTLA	3.363	RP5-1050D4.2	3.231	ACOT7	1.902	DYRK3	1.834	AP000769.1	2.634	AL020996.1	2.175	ASB7	1.915	RFC2	2.104	SYT6	2.358	SCAMP4	1.667	ZMYND8	2.345	FAM20A	2.804	ITGA2B	3.327	AC093323.1	2.405	LPAR3	1.661	TLL2	2.002	RP11-512N4.2	2.056	TCF20	1.826	MIR940	2.843	PSMD5-AS1	2.643
GCSAM	2.011	RP11-320M2.1	3.24	RP11-67L3.4	1.7	PCDHGB3	1.831	STX11	1.837	TMEM2	1.547	TXK	2.118	RP11-848P1.4	2.371	TMEM51	3.203	FAR2	1.828	PCDHGA3	2.991	RP11-133O22.6	2.084	KCNMA1	1.659	ZNF512B	2.772	RNF212	2.768	DRD4	2.015	C21orf91-OT1	1.988	IGHV2-70	3.479	CLDN6	2.493	ARHGEF6	1.805
PLD4	2.559	AP000692.10	3.309	TIAM2	1.667	TRAV5	3.668	RP11-728F11.4	2.67	RNF125	2.098	TMIGD1	1.639	UBE2V1	1.9	CD9	2.147	BNIP3L	1.591	PCDHGA5	2.994	CELF1	1.88	RP11-946L16.1	2.089	hsa-mir-1199	2.202	RP11-640A1.3	3.264	AC007431.1	2.091	LDOC1L	2.561	COX10	2.098	NUDT22	2.154	RTKN2	3.189
C11orf24	2.249	TMUB2	3.387	RP11-393K12.2	3.006	AC074391.1	2.035	FCGR2A	3.677	BTBD6	2.625	VIPR1	2.321	RP11-611E13.2	2.923	BCAT1	1.721	RABGEF1	1.714	PCDHGB2	2.985	CLCN6	1.52	AC074391.1	2.382	DPM2	2.64	AC004447.2	2.644	RP11-548P2.2	1.732	RP11-563J2.2	1.527	C1orf194	1.862	HIST1H3B	2.693	AP000783.1	1.614
GSTP1	1.702	SP1	3.962	RP11-227H15.4	1.955	NUPR1	1.962	TRIM25	3.033	ELL2	2.618	CLSTN1	1.959	AC004906.3	1.722	RP11-370F5.4	2.118	CTA-126B4.7	1.545	RP4-555D20.3	3.16	JDP2	1.574	UGP2	1.673	RP11-77H9.8	2.57	RP11-350N15.6	1.901	RNF219-AS1	2.085	HIST1H4K	1.825	TACR2	2.447	AL645728.1	3.356	SIRPG	2.412
IGHD	3.849	RP11-467P9.1	1.906	LINC00944	3.173	PCDHGB4	1.85	B3GNT5	1.836	RP11-325F22.2	1.725	ANXA11	1.572	LUZP1	1.811	CTB-171A8.1	2.455	RP11-893F2.9	2.264	RBM33	2.71	NUPR1	2.131	FFAR3	2.899	RPS6KB2	2.716	DNAJC5	1.668	UBAP2	1.884	RP5-968D22.1	1.972	IGLV10-54	2.965	RP11-16C1.1	3.115	KBTBD6	1.785
CTD-3065B20.2	1.882	RPS12	3.302	AP000487.4	2.316	USP2-AS1	2.602	LINC00167	1.74	SMAP2	1.646	RP11-109D9.4	2.006	Z99756.1	2.341	SH3D21	1.934	FAM195B	2.16	IGLV6-57	2.616	NFAM1	2.21	RHOBTB1	3.312	NOTCH1	2.157	DGUOK	2.673	NR2F1	1.895	ZNF674-AS1	2.069	RP11-45M22.3	2.127	AL590822.2	1.525	BAG3	1.655
USPL1	1.742	RP11-107F6.3	3.118	RP4-778K6.3	1.829	LRRC26	3.009	UNK	1.683	ATP8B2	1.654	RP11-794M8.1	1.765	TRGV11	4.15	TMC1	1.754	RP11-112L6.2	2.071	RP11-134N1.2	2.569	RP11-431M7.2	2.057	NHLRC1	2.431	HSPB1	2.115	ANO6	2.267	C15orf27	2.177	GZMK	3.654	RP11-162J8.3	1.753	C6orf100	2.73	RP11-195F19.9	1.551
CCDC71L	1.637	AC005523.3	3.582	MAN1A1	1.739	PCDHGA9	1.852	TUBA1C	2.279	CKAP4	1.628	DNAH6	2.859	HELZ2	2.044	C1orf100	2.328	CTD-2139B15.2	1.573	CD81	2.165	CTC-435M10.6	1.514	PCDH9	2.307	RASGRP2	1.653	RP11-417L19.2	1.752	ELFN2	2.193	IGSF6	2.251	RP11-367G6.3	1.76	AURKAIP1	1.799	ASB7	1.591
LINGO3	2.273	MAP1LC3B	3.368	PYHIN1	3.036	KCNJ12	2.034	PHC2	2.786	EIF1AX-AS1	1.788	RBL2	1.713	LINC00996	1.853	AC079807.4	1.87	PTK6	1.611	MSH6	2.593	FGL2	2.112	CYR61	3.87	AC022400.2	2.043	RP11-350N15.3	2.385	GRAMD1B	2.467	SAMD3	2.145	C15orf53	1.624	RP4-736L20.3	3.231	IL19	1.546
CMSS1	1.937	AC079922.3	3.475	EDEM2	2.153	PCDHGA7	1.85	RP11-128M1.1	2.068	RP11-386G11.5	3.273	C3orf17	2.463	NCOA1	2.585	ITPRIPL2	2.002	ANKRD10	1.733	SNAI3	1.573	CTA-217C2.2	3.146	FRY-AS1	1.937	RP11-91I20.2	1.868	TRBV7-3	1.702	AC004466.1	2.641	RP4-718J7.4	1.583	AC034228.2	2.361	HIST1H2BG	1.792	RP5-984P4.4	3.999
CTC-1337H24.1	3.488	RP5-1125A11.1	3.644	AL353354.1	2.243	RP11-389C8.3	2.671	TPP1	1.553	RP11-603J24.14	1.656	AC009041.2	2.575	TNNC1	2.207	MKNK1	3.02	MX2	1.723	TCF3	2.013	PPP1R3G	1.539	TCF15	4.043	LTC4S	2.358	C3orf80	1.504	DMRTA2	3.108	TOX	1.655	ANXA2	1.834	SRSF3	2.742	RP11-554E23.4	2.908
P2RY14	2.881	CNOT3	3.586	MIR146A	1.641	KCNA5	3.392	AL162389.1	2.048	EPOR	1.843	CTB-25B13.9	1.619	RMDN3	2.072	RP11-74K11.2	1.754	PHLPP1	1.721	RP5-1042K10.13	1.769	GCH1	1.541	ZNF423	2.992	RP11-316M1.3	3.133	BAZ2B	2.233	TMEM82	3.617	GPR107	2.113	RP4-555L14.4	3.053	METTL23	2.07	RAB35	1.749
EIF2AK3	1.951	RP11-147L13.2	3.013	USP24	2.85	A2M-AS1	1.584	AC005264.2	2.404	NSMF	2.097	RP11-27K13.3	2.446	KRT86	2.87	PRPSAP1	2.249	PPARD	2.013	BFSP2	3.262	CCDC13	1.995	KLF5	2.745	ABT1	1.661	PRUNE2	1.848	RP11-469H8.6	2.893	BIRC2	1.582	RP11-492E3.51	2.121	SETD1B	2.315	AGPAT3	1.826
RP11-654D12.2	2.351	RP3-430A16.1	2.404	NCK1	1.929	NDRG2	1.717	AC097495.2	2.055	RP11-464F9.20	2.782	KLHL3	2.78	TRAV14DV4	1.518	ZMYND8	2.261	SHISA4	1.946	FUT8	2.953	RP11-98C1.2	1.876	RP11-346I3.4	1.733	RP11-83N9.5	1.678	RP11-47I22.3	1.54	WNT6	2.542	AC012485.2	2.473	OLIG3	2.677	VPS51	3.099	CARD8	2.26
RP1-90J20.2	1.991	GNAI2	2.796	AC022210.1	1.531	AC005162.4	3.336	SBNO2	2.036	LINC00957	2.661	RP11-189E14.4	3.608	ACOX3	1.91	VAMP5	2.574	HCAR1	1.575	ACAP1	1.898	RP5-1024N4.4	3.389	EGFL7	2.359	RP11-403A21.2	1.843	RUSC2	1.982	RP4-763G1.2	2.92	RP11-19J5.2	1.636	RP11-379C10.1	1.752	RP11-783K16.13	1.677	KIAA0319L	1.83
FAM111B	3.585	MIR378D2	2.561	APOBEC3C	1.779	COL8A2	2.794	TBC1D22A	2.059	KISS1R	1.54	LY86	2.049	CTB-51J22.1	1.826	LRFN4	1.52	TM9SF4	2.118	C11orf24	1.897	RP11-69H7.3	1.556	RP11-501J20.5	3.925	HIST1H4L	2.464	ATF7	2.473	IGLV1-36	1.597	LINC00334	1.917	IGFBP6	2.315	BMI1	2.31	CNTRL	2.149
IGLV1-40	2.256	45360	2.654	ARAP2	1.895	SYT15	2.434	TPD52L2	2.617	LINC00594	2.309	TMEM57	1.834	SMKR1	1.532	CCNY	1.815	IRAK1	2.274	PCDHGA6	2.983	RP11-286N3.1	1.668	ROR1	2.543	PLCG1	2.181	RP11-793H13.10	2.473	HTRA3	2.543	DGKQ	2.334	RP11-441F2.5	2.354	KLC2	1.73	CEP128	2.798
ANKRD16	2.052	RP11-73K9.2	3.515	RP11-417F21.2	1.546	RP11-334A14.8	2.751	RP11-661A12.7	3.04	C11orf1	1.903	UMODL1	1.719	RP11-154D17.1	2.577	IRAK3	1.575	H2AFY	1.508	RP11-422N16.3	3.055	NDUFS2	1.621	KDELC1	2.59	HIST1H1C	1.891	SLC44A1	1.567	RP11-74E22.6	2.283	RP11-47L3.1	1.928	AC105402.4	3.623	CLIC1	1.916	LIMK2	1.683
RP11-330A16.1	1.642	SNRPD2	3.287	RP3-508I15.19	1.858	OLFML3	2.236	RP11-661A12.9	1.623	CHD1	2.41	TCP11L2	1.672	PER2	1.823	S100A12	1.934	PES1	2.49	KLC1	1.882	TTYH2	2.328	MPG	1.634	RP11-783K16.14	1.94	OR52K1	1.916	ARHGAP23	2.039	SH2D7	1.556	NELL2	2.178	RNF167	1.646	SPZ1	1.915
RP11-359N11.1	2.613	SRF	3.483	RP3-508I15.18	1.879	PRKACG	2.058	HK2	1.592	RP4-539M6.19	2.771	RP11-387D10.2	2.404	RP11-20I20.4	1.871	IL17RA	1.831	AC019349.5	2.079	SNX22	2.061	IFITM3	1.555	KB-1043D8.8	2.72	RP11-46J23.1	2.001	RP11-399K21.13	2.136	RP11-387M24.5	1.601	APMAP	1.816	TXNRD1	1.795	RPL10A	2.716	NID1	2.273
DNAJC17	2.753	SLC35A4	2.522	C9orf172	1.606	MTUS2	3.38	RP11-477J21.6	2.312	MYL6	1.746	PRPF19	2.098	C1orf177	2.59	RP11-290F20.2	2.205	RP11-61J19.3	1.549	PCDHGB3	2.983	CTC-236F12.4	1.621	MNS1	3.278	FOXD2-AS1	1.842	RP11-483I13.5	1.606	GRIP1	2.153	MIR1587	1.98	CLIC5	2.986	PIK3CD	1.559	RP11-383J24.1	1.743
RP11-284A20.3	2.949	NEU1	3.175	AL391421.1	2.084	B3GNT6	3.505	PLXDC2	1.88	HCFC1	1.921	RP11-424M24.5	1.564	DRAXIN	2.557	RP11-288L9.4	1.516	CRY2	1.524	MCM5	1.631	NEURL	2.798	STAM	2.18	DGKA	2.155	RP11-392O1.4	3.429	C10orf10	2.191	RYR1	2.507	ACTA2	2.104	RP11-51J9.5	1.929	PPIL4	2.49
TADA3	1.904	IMP4	3.365	GNPTAB	2.188	AC008703.1	2.246	PTTG1IP	2.425	C6orf99	1.665	C1orf159	2.474	AC012485.2	1.805	RP11-314C9.2	2.456	CFP	1.625	RP11-1105G2.4	2.08	CTD-2270F17.1	2.095	TEX30	1.768	LPIN2	2.225	RP5-1120P11.1	1.596	FZD9	1.881	RP11-132N15.1	2.108	RP11-673P17.4	1.676	TMEM91	1.934	ANKRD46	1.68
RP11-264E20.1	2.018	AC083843.2	3.742	ENPP5	2.581	AP003039.3	2.18	IL10RB-AS1	1.624	NOS3	3.069	SEC14L2	1.759	PPP2R5E	2.007	ARL11	1.979	SLC9A8	1.954	LRCH1	1.769	RP6-109B7.3	1.897	RP11-128L5.1	1.524	MAP7D1	1.655	RP5-1022P6.5	1.86	FGFR1	2.535	FOXN3-AS2	1.698	GYG1	1.574	ZBTB42	2.134	FRYL	1.782
RP1-257A7.4	2.398	HIST1H1E	2.768	STOM	1.533	RP11-324E6.9	1.973	RP11-426C22.6	1.906	FDXACB1	1.903	LIMK2	1.899	ZFAND3	2.316	SLC16A5	2.099	DISC1	1.521	STPG1	2.493	MTPN	1.721	KIAA1462	3.024	PRDM8	2.25	SPATA12	2.047	PIGU	1.662	IGHV1-46	1.796	CTB-189B5.3	2.902	GATSL3	1.928	CCDC109B	1.671
MAPKAP1	1.944	UBALD2	2.403	CTD-2050B12.1	2.151	RP11-108P20.3	3.546	RP11-20I23.1	1.984	RP11-56G10.2	2.547	AC022182.3	2.153	AP001432.14	2.422	RP11-16K12.1	2.415	DNAH17-AS1	2.303	FCHSD2	1.613	RP11-398A8.4	1.537	MAPK10	2.262	UBE2E1-AS1	2.625	RP11-218E20.3	2.35	CTB-3M24.3	2.842	L3MBTL3	2.4	SZT2-AS1	2.565	RP3-412A9.16	2.542	RP3-330M21.5	1.731
TCOF1	1.957	CREB3	3.244	C19orf57	2.633	RP11-461O7.1	2.941	ERICH1	2.801	RP11-464F9.22	2.782	ARHGEF7	1.704	GNPTAB	2.459	RP11-519G16.3	1.51	KB-1507C5.2	1.581	PCDHGA8	2.959	GNS	2.054	RASSF8-AS1	3.919	GBP5	2.723	RP11-798K3.2	2.159	SPNS2	1.943	MPZL3	2.143	RP11-227H15.4	2.048	IER5L	1.587	METTL18	1.642
AC012123.1	3.682	SBDS	3.671	RP11-79M19.2	1.995	AP001092.4	2.086	PAN2	1.912	HCG17	3.055	ATP6V0A4	2.065	NACC1	2.659	C6orf223	1.762	ERLIN2	2.098	PCDHGA9	2.994	TM9SF4	1.54	EFNB2	2.9	PAOX	2.098	PCSK6	1.997	CTB-60E11.4	2.537	RP11-586D19.1	2.531	MINOS1-NBL1	1.885	THAP11	2.049	ZNF589	2.576
LRRK2	2.49	GUK1	3.325	RP11-57A19.2	1.506	GHRL	3.197	SPATA25	2.06	PITX3	1.61	AL138815.2	2.775	LGR6	1.88	EPHB3	1.601	C20orf197	1.635	OXSM	1.561	RP11-125M16.1	3.189	GP1BB	2.223	GGA1	1.547	AC011193.1	2.48	AC099552.4	2.108	GSR	2.018	TPPP	3.227	TOB2	2.254	RP11-174O3.3	2.548
CDCA7L	3.49	RP11-727F15.9	3.448	RP5-866L20.1	1.988	BLNK	1.718	RPN1	2.156	FOXD2-AS1	1.503	IL6ST	2.408	MAN1A1	1.773	PPM1H	1.957	HPS3	2.189	LIMK1	1.873	LINC00114	2.445	ABHD16B	1.595	ADCY7	1.993	ST3GAL3	2.172	RP11-1049A21.2	1.515	RP11-222K16.2	1.709	ZDHHC11	3.598	PRR3	2.151	LRRC8A	1.512
TMEM243	1.88	HIST1H2BB	2.003	FAM92B	1.913	RP11-863P13.1	3.966	LGALS8-AS1	2.196	RP11-77H9.8	1.965	MRPS33	1.644	RNF165	3.357	CLDN23	1.783	C15orf48	1.88	GDPD5	2.408	PTTG2	2.796	YES1	1.553	HRAS	1.615	MLTK	1.791	KCNK5	1.522	UTP3	1.521	TSPAN18	2.693	AC006486.9	1.648	RP11-553L6.5	1.603
TEAD2	3.453	RP11-727F15.12	2.398	MCOLN2	1.928	TSPAN18	1.622	L34079.2	1.975	C1orf86	1.571	RP5-1057I20.2	2.286	PCID2	1.606	PGD	2.164	LINC01057	1.986	MDFIC	2.129	RP11-50C13.1	1.554	TTC28	3.344	SH3BP1	2.16	DPYS	1.573	AC007292.3	3.998	AKT3	1.951	RP11-403A21.1	3.022	CDKN2C	2.728	FBXO45	1.873
PARP14	3.335	C17orf89	3.631	RP11-67L3.5	2.035	RNASE13	4.023	RP11-977B10.2	2.276	IVNS1ABP	1.788	CLUAP1	2.95	LBX2-AS1	1.581	RP11-383H13.1	2.052	EPN2-AS1	1.641	PCDHGB4	2.959	MRAS	2.014	B4GALT6	2.385	DGKZ	1.751	OR52K2	1.58	SLC9A9-AS2	1.773	STAT5B	2.071	RPS6KA3	3.254	HSP90AA1	2.401	SFI1	2.185
OXSM	1.766	SLC25A28	3.548	CDC7	2.288	PCDHGB6	1.846	OLIG2	2.276	FKBP11	3.125	CABIN1	1.782	ADHFE1	1.875	RP11-16E12.2	1.628	PTCH2	1.55	DAAM1	2.398	CMTM6	2.585	HMGA2	2.407	RP11-702F3.1	2.144	SRGAP2-AS1	2.553	RP5-1109J22.2	1.938	RP11-528G1.2	2.222	RP1-120G22.11	2.556	EGR3	1.544	RNF113A	1.579
RP11-132N15.3	1.774	RP5-1092A3.5	2.139	LUZP6	1.597	LMCD1	3.305	NOD2	2.872	CD7	1.588	RP11-340I6.8	2.296	SPIRE2	2.152	RP11-462P6.1	2.288	LA16c-349E10.1	2.009	AC012065.7	3.968	AC006482.1	1.94	USP48	2.742	TNFSF12	2.29	RP11-893F2.9	1.649	LRRC3DN	1.638	ATG16L1	1.525	DNMT1	1.923	CTA-14H9.5	2.396	IL6ST	2.093
SAMD4A	2.335	RP11-603J24.6	3.175	L3MBTL3	1.516	RP11-18D7.2	3.364	NLRP12	2.999	FAM118A	1.938	RP11-485G7.6	1.775	CTD-2538C1.2	2.07	RP11-286N3.1	2.289	IL1A	1.671	CREB5	1.6	C21orf54	2.131	RAB27B	2.894	CMTM3	3.463	RP11-306G20.1	2.098	RP11-74E22.5	2.351	FAM159A	2.008	AC026471.6	1.871	POLR3GL	2.137	MALT1	1.664
KIAA2018	2.29	RP11-6D1.3	3.769	RP11-713D19.1	1.71	GALNT7	2.237	C6orf100	1.898	RP11-96D1.7	1.825	MDH1	1.529	SNX18	2.224	POLA2	2.239	CTD-2050E21.2	1.977	SMKR1	1.582	DDX59	1.946	HLA-AS1	1.884	AL672294.1	2.094	RP4-781K5.4	1.523	RP11-5P18.5	1.891	PER2	2.342	KRT33A	3.003	TAGAP	2.293	ACTA2	1.602
WDFY4	2.149	RP11-533E19.5	2.381	SNX18	1.916	SORBS1	2.375	RP11-290F20.1	2.589	CCDC116	2.107	RP11-45M22.3	1.824	STOM	1.658	RP11-16E12.1	1.68	PLSCR1	2.344	PCDHGA7	2.959	CYBB	1.701	EXD3	2.044	SLC25A1	2.611	APBB2	1.7	RP11-432J24.5	2.488	TRAT1	2.22	SESN1	1.686	RP11-702F3.1	2.805	IFI16	2.098
FCRL1	3.67	TMEM60	3.297	RP11-160H22.5	1.851	RP11-124O11.2	2.652	ZNF165	2.946	RP1-100J12.1	1.686	UNC45B	2.104	PDP2	1.512	RP11-218C14.5	1.807	CTA-339C12.1	2.526	CTB-133G6.1	1.68	CASR	2.023	AP003068.23	1.667	RP11-737O24.1	1.965	MOGAT1	1.716	PARD3	1.574	AC017006.3	2.672	FBLN5	1.807	XXbac-BPG170G13.32	2.101	SNED1	1.71
RP1-91J24.3	2.21	MYADM	1.837	RP11-259K5.1	2.629	VWA3B	1.848	RP11-13A1.3	1.502	NECAP1	3.083	SPECC1	1.741	AC017104.2	2.515	MYEOV	1.952	GPR88	1.657	PCDHGA10	3.038	AC097724.3	1.835	DKK1	3.815	RP11-7F18.2	2.421	OAF	1.729	APLN	2.851	STK17A	1.587	SPTSSB	3.664	DIDO1	2.884	AP000892.4	1.835
AC019181.2	2.629	EIF5A	2.946	AC098973.2	3.033	PHLDA3	2.001	RP6-159A1.3	1.797	AC004449.6	2.065	TACR2	1.742	RP5-1142J19.1	1.569	H2AFY	1.693	NDUFS2	2.25	UBE2I	1.592	RP11-408O19.5	2.157	C2CD2	2.799	TNFSF12-TNFSF13	2.301	RP11-328J14.1	2.094	CTD-2516F10.4	2.698	ARAP2	2.436	CRY1	2.269	HIST1H2AE	1.769	AC009965.2	3.557
PDLIM1	2.376	RGS9BP	3.62	CST11	2.775	RP11-109E10.1	2.201	RP11-403P17.5	2.26	DLG4	1.589	TESPA1	2.049	RHOC	1.787	SMCO4	2.096	SGMS2	1.909	PIGC	2.308	KCNE3	1.69	ACOX1	1.722	RP4-705F19.1	2.053	VWA8	2.698	CNTNAP2	1.713	CCDC121	1.642	C4orf36	1.691	ZBTB4	2.197	KIAA0355	1.565
BRD4	1.971	FKBPL	3.578	MYBL1	1.513	PCDHGA10	1.839	RP11-388M20.2	1.906	TRA2B	1.942	ZNF416	1.769	AE000661.50	3.337	RP11-239E10.3	2.063	P2RY2	1.722	IL19	1.853	TNFSF18	2.25	HJURP	3.409	RP11-326C3.2	2.88	AC073283.4	1.607	RNGTT	1.905	NOP14	1.858	CXCL17	2.704	ATP6V0B	2.392	AC020743.2	2.096
CNR2	2.284	HNRNPA2B1	2.748	PAM	1.772	ERC2	2.41	STX4	1.881	WDR54	2.259	IRS1	2.089	ACACA	1.88	RP11-360O19.4	1.848	RP11-149I9.2	2.499	PCDHGB6	3.021	HPS3	1.505	JDP2	1.508	HIST1H2BK	1.954	PSD3	1.754	SIX2	2.298	RP5-837J1.4	1.628	KIAA0355	1.89	CORO6	2.228	RYR1	1.571
AP1B1	3.796	RAB3A	3.696	RP11-1079K10.4	1.728	ADAM6	3.061	HLA-DRA	1.941	PDCD4	3.423	ZNF563	2.768	KEAP1	1.99	RP11-638I2.9	1.53	ETV3L	1.828	PCDHGB7	3.108	RP11-576N17.5	1.582	PTGER3	3.391	SPEF1	2.586	RP5-1186P10.2	1.941	LRRC3	1.897	CRYAA	2.439	ABCF2	1.635	RASSF7	1.755	NKTR	2.396
RP3-380E11.2	2.709	CALR	3.426	VIT	3.603	RP3-416H24.1	1.755	DLGAP1-AS1	1.532	CLN5	1.685	SEC31B	2.154	QSOX1	2.288	RFT1	1.669	RP3-329E20.2	2.107	PDSS1	3.681	RP11-298D21.1	3.754	RP11-399K21.14	1.926	KAZALD1	1.95	PGF	1.849	RP11-13P5.2	2.523	CDHR3	1.827	DDB2	2.93	EME2	1.653	RP11-187E13.1	3.698
LINC00926	2.84	ATP5G1	3.472	DRAXIN	2.154	MAP2K5	2.224	SRP14	1.558	PURB	2.002	FAM134B	3.562	TMEM14C	1.661	TXNRD1	1.598	IMPA2	1.61	SCAMP2	1.752	LINC00322	1.707	PLXNA2	1.894	HIST1H2BC	1.672	GPR84	1.521	PDZD2	1.842	FAM84B	1.531	TRMT10C	2.291	PLEKHJ1	2.823	OTUB2	1.77
MIR3150B	3.034	HOMEZ	3.964	RP11-188P20.3	1.877	EFNB1	2.79	HM13	2.432	FAM120AOS	2.259	RP5-1185H19.2	2.444	ARVCF	1.631	RP11-472N13.3	1.501	SDSL	1.824	RP11-417L19.4	1.98	HK3	1.901	45359	2.232	TM7SF2	1.666	RP11-502H18.2	1.743	KDELR3	2.793	GCHFR	2.179	RP11-1149M10.1	2.02	CDT1	2.719	LINC00365	1.508
DHTKD1	2.721	TMEM70	3.611	ST7-AS1	1.64	INSM1	2.699	SERPINB1	2.76	DSE	1.654	RP11-728E14.3	2.278	RP11-478C1.7	1.928	RP11-387D10.2	2.38	TK1	2.049	RP11-283G6.4	2.144	RP3-369A17.4	2.199	COMMD8	2.544	PDGFB	2.463	SDS	1.603	PRRT4	2.621	GSTO1	1.613	MYBL1	1.757	PLEKHH3	2.651	DNAI2	1.66
MACROD2	3.596	CTD-3154N5.1	2.646	PIGL	2.041	CLRN1-AS1	3.398	NDRG1	2.015	LMTK3	1.95	FAM83F	2.696	RARRES3	1.649	CCDC26	2.187	RP11-644F5.16	1.656	RP13-152O15.5	1.729	FAM110B	2.923	TSPAN4	1.811	ZNF414	1.716	HCRTR1	2.542	B3GNT4	1.702	ANXA11	1.976	STX1A	1.91	RAB1B	2.699	LINC00544	2.183
TCF12	2.657	CYCS	3.273	AGTPBP1	2.437	RP11-423G4.7	1.71	TSPO	2.99	ZFX-AS1	1.54	RPA1	2.224	PKN1	2.043	RP11-800A3.7	1.505	TNFRSF10B	1.893	PCDHGC3	3.258	RP11-227H15.5	1.691	RP11-277J6.3	2.423	RP11-377G16.2	2.285	RP3-369A17.4	2.174	INS	2.68	RP11-275I4.1	2.357	FRYL	2.125	MRPL24	2.466	C6orf89	1.917
CTC-428G20.3	2.009	MDP1	2.592	RP11-405F3.5	2.32	RECQL5	2.309	MARCO	2.411	HCFC1-AS1	2.21	ATP8A2	2.613	LMAN2	2.379	CTD-2531D15.4	2.16	B3GNTL1	1.607	SELRC1	2.42	VRK2	1.503	MBOAT1	1.922	CDC25B	2.974	VSIG4	2.089	RP11-130C6.1	2.787	GIPR	1.731	HK1	1.836	C9orf139	1.55	TRMT10C	1.781
CTD-2509G16.2	1.811	RNU12	2.274	PTRH1	2.543	FIGNL1	1.614	CD63	1.643	UNC45A	1.523	RP11-57A19.2	1.529	EFCAB4B	2.341	RP11-488C13.7	2.475	SLC16A5	1.614	NIPAL4	1.806	PIK3R6	1.977	TALDO1	1.592	THAP11	1.519	RP11-689K5.3	1.894	C16orf3	2.221	SLC35G3	2.021	SYS1	1.832	AC005606.15	2.301	AC073342.12	1.575
TTF1	3.212	RP11-191L17.1	3.243	RP11-182L7.1	3.034	AC110781.3	2.15	CCR3	1.604	TUBA1A	1.533	RP13-131K19.7	1.61	MIR181A2HG	3.824	NSMAF	1.66	CTD-3032J10.2	1.566	ZNF608	1.591	RP11-181C3.1	1.685	SLC17A9	1.551	JSRP1	1.61	RP11-219E7.3	2.965	RP1-32B1.4	1.841	CLEC2D	1.881	APOL3	2.216	HIST1H1C	2.384	AL138815.2	2.376
CLIC4	1.864	MRPL51	3.259	RP11-574K11.8	1.62	RP11-52J3.3	1.855	OLIG1	2.01	RP1-317E23.3	2.138	IL19	1.556	E2F5	1.579	IL18BP	2.197	EDN1	1.598	MDGA1	1.908	C16orf45	1.558	OSGIN2	1.737	HOXB2	3.262	CHST13	2.221	IGLJ4	2.939	IFT27	1.583	RP11-445P17.8	1.64	ZMYND10	1.923	TRAK2	1.844
LPAR5	1.516	HIST1H2BO	1.534	PROK2	2.549	EP400	2.492	DUSP3	3.458	LINC00984	1.631	RP11-1149M10.1	1.815	ELOVL6	1.875	IPO9-AS1	2.228	GPR84	1.994	ACTR3	1.562	NACA	2.131	RALGAPA2	1.855	PIGV	1.586	RP11-285B24.1	1.96	EPPK1	1.79	IGLV3-16	3.073	C1orf106	1.664	B9D2	1.728	DDX47	1.783
PXK	2.493	IER5	2.086	WDR63	2.042	SAMD12	1.852	AC093391.2	3.217	ETF1	1.518	CBL	3.429	TRBV28	2.011	EPHB2	2.326	RIPK2	1.749	RP11-493L12.5	2.134	NRXN2	1.604	RP11-2E11.10	2.629	C9orf69	1.877	CXCL5	2.964	WNK2	2.918	EIF2AK3	1.845	VCL	2.061	AC006547.8	2.145	LGALS8	2.13
PKIG	2.337	AC090952.5	3.736	RP11-111E14.1	2.449	FAM160A1	3.094	RP11-263K19.6	2.228	RP11-326C3.2	2.406	RP11-161M6.2	1.649	ILK	1.535	FERMT3	1.563	MEI1	1.97	RPRD1B	3.371	RNF14	1.989	F2RL3	3.816	IDH1-AS1	2.142	VAV3-AS1	1.863	TMEM27	2.057	MAN2A1	2.164	ITPR3	1.816	PCAT6	2.649	TRAJ33	2.394
IGLV4-69	2.384	TMEM194A	3.218	RP11-421M1.8	1.553	RP1-32B1.4	3.296	RP11-439L8.4	2.295	AC016907.3	1.983	RP11-358M14.2	1.628	CERS4	2.304	SLCO2B1	3.169	AC100830.5	1.514	AC012506.4	2.505	CHIT1	1.969	RP5-1018K9.1	3.571	RP11-245P10.4	3.164	MLXIPL	1.848	AC006126.4	1.805	WISP1	1.853	ANKRD28	2.096	RXRB	2.585	RP11-864G5.3	2.579
RP11-87C12.5	2.726	P4HB	3.474	TTC22	2.462	CTSE	2.837	CTD-2369P2.5	1.704	JMJD1C	1.84	RNF144A	3.159	JAZF1-AS1	2.364	PVRL2	2.119	RP11-452L6.1	1.74	AP000349.1	1.851	RP1-256G22.2	1.507	DCBLD2	2.601	RP11-20B24.4	2.89	CST3	1.979	VASH2	1.573	C1QTNF6	1.696	CA5A	1.769	AC025442.3	2.914	TRAJ13	1.921
C12orf42	3.382	MED29	1.899	NAA40	1.911	RP11-3P22.1	4.091	AGPAT9	2.339	DKFZP434E1119	2.754	C2orf40	2.717	TRAJ52	3.601	IL1A	1.874	ABCD1	1.766	PPFIBP2	2.56	C14orf166B	2.189	TMEM164	2.454	NFKBID	1.565	CTD-2256P15.4	1.845	GP9	1.834	AZI2	1.765	CTD-2050B12.1	2.242	HIST1H2AL	2.35	RP13-726E6.1	3.26
NDE1	1.541	DPAGT1	3.453	CBR4	2.35	PAK1	1.736	DHX34	1.736	RP11-435O5.6	1.58	AP001628.7	1.993	CTC-239J10.1	2.426	CTA-126B4.7	1.565	AGPAT2	2.025	C20orf201	2.407	RP11-472N19.3	1.919	LATS2	2.012	RP11-222K16.1	2.088	METTL17	2.152	GJB2	2.187	GATS	1.597	RP11-10J5.1	2.325	TMEM14E	2.355	HPCAL4	1.778
RP11-800A3.3	1.878	SUV420H2	3.083	VPS26B	1.516	TRAV22	2.504	BRI3	2.472	ICAM2	1.564	IGHV3-20	4.074	TRDD1	2.781	MAP3K7CL	2.023	ABHD1	2.608	ELOF1	2.644	EMR3	1.985	CHST14	2.036	TAPBPL	2.666	RP11-72L22.1	1.631	CHD5	3.05	RP11-333E1.2	2.164	STOM	1.595	ANG	3.08	NOL6	1.634
LINC00996	1.982	INSIG1	2.099	GOPC	1.61	RP11-433A10.2	2.348	C11orf86	1.927	CTC-490E21.12	1.788	ASXL1	2.089	EDEM2	1.898	RP11-779O18.1	2.861	RP11-366L5.1	1.675	CNP	1.969	CAT	2.472	AP000477.2	2.304	RP11-582J16.4	1.91	CASR	1.934	SHANK2	2.615	RP11-728F11.4	1.527	RP11-383J24.1	1.864	CTB-129P6.11	3.086	ZWINT	2.1
RP11-540O11.1	1.995	SOCS1	1.634	RP11-116O18.3	2.69	RP13-895J2.7	2.777	RP5-1065P14.2	2.061	KMT2E	1.782	RP11-439C15.4	2.675	GOPC	1.88	CTD-2349B8.1	2.408	AP1S2	1.948	TIAM2	1.676	MAPK10	1.997	NME7	2.536	AP000255.6	1.732	RP11-281P23.1	1.776	AP002348.1	1.918	PAM	2.307	TEX264	1.792	RP11-445F12.2	3.083	TRAJ20	1.707
SESN3	1.748	RP11-143J12.2	3.5	GGTLC1	2.769	GRID1	2.918	RP11-78A19.4	3.366	XXbac-BPG308K3.6	1.812	AGPAT3	1.813	APOBEC3C	1.643	AC102953.6	1.563	TTC21A	1.787	RP11-67L3.4	1.709	PDP1	1.869	SLC40A1	3.056	EFCAB4A	1.703	CNIH1	1.789	AC090574.1	2.478	RP11-563N4.1	1.911	QPCT	2.279	RP11-54A4.2	1.508	BCS1L	1.753
WIPI2	2.951	FSTL3	3.315	AC017048.1	3.238	LIMCH1	3.305	RP11-390F4.10	2.486	RP11-110I1.14	1.961	SUSD3	1.539	RRAS2	1.69	SLC29A3	2.015	RP11-398A8.4	1.742	RP11-162J8.3	1.537	MILR1	2.827	PALM	2.418	LCP1	1.758	TRPM3	1.785	OSTM1	1.55	LINC01059	1.94	NEO1	3.343	RAI1	1.854	TRAJ10	1.985
NIPAL4	1.959	SNORA76	3.274	XIRP1	1.931	TLR3	4.094	FAM63A	2.696	RDH14	2.608	TNIP3	1.691	RP11-188P20.3	1.949	RP11-268F1.3	2.798	SIGLEC14	1.972	PXK	2.189	LIPN	2.246	GNAI1	3.955	RP11-286O18.1	1.908	C6orf3	2.338	MEIS3	1.853	DTHD1	2.331	RP11-311H10.4	2.638	RP11-816J6.3	1.575	TRAJ34	2.452
RP11-383G10.5	2.255	ARL6IP4	2.648	KIF21A	2.215	GOLGA3	1.775	CTB-120L21.1	1.818	RP13-638C3.3	2.547	PDE3B	2.64	AL353354.2	1.706	CTA-293F17.1	2.206	RP11-78A19.4	1.657	FAM105B	1.662	ACOT9	3.275	SORBS1	2.575	GIMAP8	1.884	AC096677.1	2.04	F3	1.904	PRCP	1.514	THEMIS	1.55	RP11-528I4.2	2.209	RP11-431M7.2	2.193
DNPH1	1.583	SHC1	3.181	XPNPEP1	2.055	PCDHGB7	1.805	KCNJ15	1.78	VAMP2	2.098	MSL3	2.303	PLCXD2-AS1	1.834	CACNA2D4	3.218	TEX14	1.7	PAPD7	2.171	DNMBP	1.585	DHRS11	2.046	ABHD14A-ACY1	2.725	CACNA1C-AS4	2.191	FOXQ1	2.114	RP11-466A19.3	1.519	TMEM63A	1.941	HYAL2	2.439	PPP1R3F	2.049
RP11-328M4.2	2.513	AC007249.3	2.903	GZMM	1.876	BEND6	3.526	GSN-AS1	2.299	CCDC28B	2.149	PARD3B	3.002	TRGJ1	3.906	AC093850.2	1.899	FBP1	2.165	SP110	2.506	RP11-699L21.1	1.943	RP11-545H22.1	3.82	ACY1	2.725	RP11-133O22.6	1.682	RP3-510D11.1	3.084	TRPS1	1.502	NDUFB8	1.508	C9orf169	2.343	RP11-770J1.5	1.513
ZNF165	1.628	TMEM18	3.756	FUT11	1.583	RP11-798K3.4	2.399	IFNAR1	2.225	ZNF511	2.777	NRTN	1.585	MR1	1.713	SLC37A3	1.585	YTHDF3	1.78	RBM20	1.662	RP11-371F15.3	2.463	RP11-480I12.7	2.922	PTP4A2	1.923	SSR1	1.947	RP11-802E16.3	3.553	PRDM11	1.777	MCF2L-AS1	1.724	RNASE4	3.046	RP11-275I4.1	1.548
RP11-1100L3.7	1.936	TBC1D10B	3.652	RP11-544A12.8	2.355	REC8	1.81	PIPOX	1.695	RP3-486I3.7	3.018	GALR2	1.668	SCUBE1	2.284	RP11-436D10.3	1.92	COLEC12	1.576	BICD1	2.576	POPDC2	1.954	CDK2AP1	2.148	RP11-473C18.3	2.143	AC007879.7	2.558	COL4A3BP	1.624	RP11-434D12.1	1.641	GDPD5	2.057	ARPC5L	1.504	MAL	1.794
45352	1.897	APOA2	3.124	PDCD1	1.771	PRMT7	1.978	ST3GAL6	2.651	RP11-271M24.2	2.025	MX2	1.605	CD47	1.785	RHOU	2.337	GK	1.88	NXPE3	1.85	ANKUB1	1.793	AC007556.3	1.976	AC142528.1	2.264	CPEB3	1.577	RP11-746M1.1	3.569	SH2D1A	3.158	IFNL1	1.702	SYVN1	1.973	PPP1R2	1.995
SMIM14	2.951	HSP90AB1	2.196	NUMBL	1.815	RP11-168P13.1	2.486	ZNF516	1.539	MPZ	1.83	FBXO15	1.918	RP1-137K2.2	2.882	CTD-2540B15.6	2.585	CTB-113P19.4	1.627	AP001619.3	3.365	ASH1L	1.957	DLC1	3.171	H3F3A	1.629	RP13-30A9.2	2.359	CTD-2587H19.1	1.997	PPIL3	2.547	RP11-433J20.2	2.66	GRIN2D	3.251	EIF4E3	1.613
METTL8	1.551	HSD17B8	2.88	RP11-478C1.7	1.62	RP11-21L19.1	3.466	DOK3	1.721	STAG3	1.779	CLLU1	3.104	CLASP1	1.89	RP11-1275H24.1	1.572	TP53BP2	1.571	SYNGR2	2.122	CTA-407F11.7	2.772	AK1	2.045	LPP-AS2	2.192	RP11-886P16.6	2.678	DARC	2.669	GATAD2B	1.712	AC021188.4	1.751	AC009005.2	2.874	GJA10	1.718
WWC3	2.657	C6orf47	2.679	AC073610.5	1.564	GHRLOS	3.121	AC009892.10	2.262	NFKBIZ	1.678	C1GALT1C1	1.51	PTPRA	3.297	LDHAL6B	1.749	AC100830.4	1.557	ZFAND6	2.775	MSR1	2.949	ATP2A2	1.969	RP11-343C2.12	1.832	AC093382.1	2.855	AQP6	2.561	STARD7	1.831	ADHFE1	1.716	RP11-188D8.1	1.618	TBC1D4	2.546
RP11-686F15.3	2.544	PCNXL3	3.31	GLIS1	1.695	KB-1047C11.2	1.685	IFNGR1	1.502	MIR210HG	1.931	KAAG1	3.304	ZNF594	2.289	AC021016.8	1.771	RP5-1120P11.1	1.712	C12orf77	2.991	CTD-2562J17.9	1.888	STARD4-AS1	1.672	PIGY	2.45	RP11-486M23.2	1.628	CTD-2545M3.8	2.264	RP11-665C16.5	1.777	ZC3H18	1.652	FBXL15	3.023	TRAJ35	2.332
USP34	1.754	RP1-40E16.12	2.505	MMP24-AS1	2.06	HOMER2	2.804	SCARB1	2.026	ISCA1	2	RP11-12M5.3	2.746	RP11-122M14.1	2.174	AC100830.5	1.756	PNPLA1	2.006	DNASE1L3	1.992	AC004593.3	2.144	PRIMPOL	1.532	ZNF395	1.604	AC012668.2	2.663	GPSM1	2.419	LRRC47	3.688	TSPAN15	2.787	RP11-5A19.5	1.929	SNRNP35	1.963
RP11-864J10.4	3.475	RPL36	3.221	RP3-468B3.2	2.357	KLHL3	1.656	FCER1G	1.72	SLC5A6	2.163	CDR2	1.94	POLR1E	2.101	RP11-534L20.5	2.41	TRPV4	2.603	TOR4A	2.003	PIK3CG	1.807	ADRA2A	3.729	PRRG2	2.001	RP11-571I18.4	2.38	NFASC	2.412	RP11-305L7.1	2.371	CASS4	2.314	RP11-498C9.13	1.896	NRP1	2.085
RP5-956O18.3	3.441	TP53I3	3.331	LINC01054	2.566	RP5-1119A7.10	2.852	AC069547.2	2.628	ARL5B-AS1	1.941	LRRC8A	1.534	RP1-5O6.5	2.16	AC002511.3	1.658	C3orf58	1.56	DOCK2	1.575	SLC9A7	1.671	RP11-131L23.2	3.969	CTA-14H9.5	1.643	ASH1L	2.014	KIAA0556	1.69	AC015849.2	2.084	RP11-120K24.3	1.759	PUSL1	2.709	CREBL2	2.406
ITGB3	3.549	ATF4	2.596	IFI16	1.859	BIK	2.657	AP000282.2	2.27	RP11-100E13.1	1.893	PTK2	1.801	FLJ20306	2.428	AC073283.7	1.681	RP6-99M1.2	1.534	ABI1	1.996	LILRA1	2.369	RP11-650P15.1	2.758	RP11-336K24.12	1.82	CTA-797E19.2	1.793	RP11-310H4.3	2.731	ARHGAP18	2.045	LGALS8	2.468	KCNK4	2.921	RP11-131N11.4	1.652
RP11-16E12.2	1.717	DDIT4	2.462	COLGALT2	1.945	TRMT61A	1.767	SLC1A2	1.5	RP11-263K19.4	2.291	KRT72	3.658	RP11-462G12.4	2.477	RP11-557H15.3	2.079	GPIHBP1	2.242	RP11-447L10.1	1.833	CEP63	2.355	ENPP3	3.221	RP11-292F22.7	2.451	PCNXL2	1.696	SLC39A11	1.519	HHAT	1.83	DSEL	1.941	RP11-503E24.2	1.923	TRAJ11	1.91
RP11-436H11.6	3.26	BRICD5	3.461	GZMA	1.541	LINC00319	3.263	AC112518.3	1.648	SLC25A22	2.618	GIMAP1	2.283	LINC00941	2.85	RP11-285E9.6	3.152	SLC19A1	1.578	WDR33	2.218	AFMID	1.524	PDE11A	3.382	RPL19	1.708	SLC39A8	2.559	CTD-2207O23.12	1.713	TNIP3	2.068	CAPSL	3.121	TRADD	2.248	EIF3A	2.72
