# Supplementary material for: Impact of disease-associated chromatin accessibility QTLs across immune cell types and contexts
Source: Cell Genom. 2025 Nov 10;6(1):101061. doi: 10.1016/j.xgen.2025.101061 (PMC12926193; doi:10.1016/j.xgen.2025.101061)
Supplement: Table S3. Top ten enriched GO BP pathways in topic-driving genes with q value <0.05, related to Figure 2 [file mmc4.xlsx]

## Sheet: Table S3
Table S3. Top 10 enriched GO BP pathways in topic driving genes (qvalue < 0.05), related to Figure 2
Cluster	ID	Description	GeneRatio	BgRatio	pvalue	p.adjust	qvalue	geneID	Count	gRatio	BgRatioNew	OR
k1	GO:0042113	B cell activation	39/270	307/15576	9.27119e-23	3.09658e-19	2.77843e-19	CD74/TNFRSF13C/CD79A/LFNG/LAPTM5/CCR6/LYL1/PLCG2/LYN/IGHM/ICOSLG/BLK/CXCR5/PRKCB/INPP5D/BCL2/POU2AF1/IGLC7/IRF8/SWAP70/HHEX/VAV3/CD180/IGKC/MEF2C/CD79B/CD22/TPD52/BANK1/IGHV3-48/HDAC9/MS4A1/CD40/IGHV7-81/IFNK/C17orf99/IL6/IGHD/FCRL1	39	0.144444	0.0197098	7.32856
k1	GO:0050853	B cell receptor signaling pathway	21/270	111/15576	2.75169e-16	4.59532e-13	4.12319e-13	FOXP1/CD79A/PLCG2/LYN/IGHM/BLK/PRKCB/BCL2/IGLC7/RFTN1/VAV3/IGKC/MEF2C/CD79B/CD22/BANK1/IGHV3-48/MS4A1/IGHV7-81/GCSAM/IGHD	21	0.0777778	0.00712635	10.9141
k1	GO:0050851	Antigen receptor-mediated signaling pathway	26/270	217/15576	7.54587e-15	8.40107e-12	7.53793e-12	FOXP1/CD79A/LAPTM5/PLCG2/LYN/IGHM/ICOSLG/BLK/PRKCB/INPP5D/BCL2/IGLC7/RFTN1/VAV3/IGKC/MEF2C/CD79B/CD22/BANK1/IGHV3-48/MS4A1/FCHO1/IGHV7-81/HLA-DPB1/GCSAM/IGHD	26	0.0962963	0.0139317	6.91203
k1	GO:0002768	Immune response-regulating cell surface receptor signaling pathway	29/270	295/15576	3.70092e-14	3.09027e-11	2.77277e-11	FOXP1/CD79A/LAPTM5/PLCG2/LYN/IGHM/ICOSLG/PRKCE/BLK/PRKCB/INPP5D/BCL2/IGLC7/RFTN1/VAV3/IGKC/MEF2C/CD79B/CD22/BANK1/IGHV3-48/MS4A1/FCHO1/CD40/IGHV7-81/HLA-DPB1/BTLA/GCSAM/IGHD	29	0.107407	0.0189394	5.67111
k1	GO:0002429	Immune response-activating cell surface receptor signaling pathway	27/270	269/15576	1.78876e-13	9.95745e-11	8.9344e-11	FOXP1/CD79A/LAPTM5/PLCG2/LYN/IGHM/ICOSLG/PRKCE/BLK/PRKCB/INPP5D/BCL2/IGLC7/RFTN1/VAV3/IGKC/MEF2C/CD79B/CD22/BANK1/IGHV3-48/MS4A1/FCHO1/IGHV7-81/HLA-DPB1/GCSAM/IGHD	27	0.1	0.0172702	5.79033
k1	GO:0002757	Immune response-activating signal transduction	27/270	269/15576	1.78876e-13	9.95745e-11	8.9344e-11	FOXP1/CD79A/LAPTM5/PLCG2/LYN/IGHM/ICOSLG/PRKCE/BLK/PRKCB/INPP5D/BCL2/IGLC7/RFTN1/VAV3/IGKC/MEF2C/CD79B/CD22/BANK1/IGHV3-48/MS4A1/FCHO1/IGHV7-81/HLA-DPB1/GCSAM/IGHD	27	0.1	0.0172702	5.79033
k1	GO:0002440	Production of molecular mediator of immune response	26/270	278/15576	2.64046e-12	1.25988e-09	1.13043e-09	CD74/LAPTM5/CCR6/PLCG2/HLA-DMB/IGLV4-60/SWAP70/SEMA7A/IGKC/HLA-DOA/CD22/VPREB3/IGLV5-37/HLA-DPA1/CD55/HLA-DRA/IGLV8-61/TRAV14DV4/CD40/HLA-DPB1/IGLV11-55/C17orf99/IGLV6-57/IL6/IGLV1-40/IGLV4-69	26	0.0962963	0.017848	5.39536
k1	GO:0002253	Activation of immune response	28/270	345/15576	1.14137e-11	4.69544e-09	4.21302e-09	FOXP1/CD79A/LAPTM5/PLCG2/LYN/IGHM/ICOSLG/PRKCE/BLK/PRKCB/INPP5D/BCL2/IGLC7/RFTN1/VAV3/IGKC/MEF2C/CD79B/CD22/BANK1/IGHV3-48/CD55/MS4A1/FCHO1/IGHV7-81/HLA-DPB1/GCSAM/IGHD	28	0.103704	0.0221495	4.682
k1	GO:0002377	Immunoglobulin production	21/270	188/15576	1.26524e-11	4.69544e-09	4.21302e-09	CCR6/HLA-DMB/IGLV4-60/SWAP70/IGKC/HLA-DOA/CD22/VPREB3/IGLV5-37/HLA-DPA1/HLA-DRA/IGLV8-61/TRAV14DV4/CD40/HLA-DPB1/IGLV11-55/C17orf99/IGLV6-57/IL6/IGLV1-40/IGLV4-69	21	0.0777778	0.0120699	6.44397
k1	GO:0002764	Immune response-regulating signaling pathway	31/270	432/15576	2.04121e-11	6.81766e-09	6.1172e-09	FOXP1/CD79A/LAPTM5/PLCG2/LYN/IGHM/ICOSLG/PRKCE/BLK/PRKCB/INPP5D/PIK3AP1/BCL2/IGLC7/RFTN1/VAV3/IGKC/MEF2C/CD79B/CD22/BANK1/IGHV3-48/MS4A1/FCHO1/CD40/IGHV7-81/IRF4/HLA-DPB1/BTLA/GCSAM/IGHD	31	0.114815	0.027735	4.13971
k2	GO:0002181	Cytoplasmic translation	25/718	141/15576	5.87712e-09	2.56242e-05	2.43869e-05	RPL41/EIF4A1/RPS5/RPL18/RPS12/RPL36/RPL35/RPL14/RPL18A/RPS11/RPS3A/RPLP0/PABPC1/EIF5/RPLP2/UNK/RBM4/HNRNPU/ETF1/RPS2/RPL23A/RPL26/RPS18/RPS16/RPL13A	25	0.0348189	0.00905239	3.84638
k2	GO:0043620	Regulation of dna-templated transcription in response to stress	14/718	51/15576	4.55721e-08	9.93471e-05	9.455e-05	JUN/DDIT3/EGR1/DNAJB1/KLF2/SIN3A/CITED2/ATF4/HSPA5/TMBIM6/MAPK7/RELA/SIRT2/BCLAF1	14	0.0194986	0.00327427	5.9551
k2	GO:0010498	Proteasomal protein catabolic process	48/718	472/15576	2.24971e-07	0.000326958	0.00031117	DDIT3/GABARAP/NR1D1/PSME2/CDK2/FEM1A/RNF5/FBXL12/TMUB2/CALR/HSP90AB1/DCAF11/FBXL19/DNAJB2/USP5/DDA1/PSMB9/SPSB2/SDF2L1/UBE2D3/DNAJB9/SHARPIN/PLK3/HSPA5/GSK3B/FBXO48/SYVN1/DERL3/UBE2S/UBB/HSP90B1/GSK3A/FBXO31/PSMD8/RNF139/ARRB2/PSME1/RBX1/PCBP2/TMEM259/SIRT2/TNFAIP1/KLHDC3/FBXW5/ZFAND2A/GBA/SPSB3/PSMC4	48	0.0668524	0.030303	2.20613
k2	GO:0043618	Regulation of transcription from rna polymerase ii promoter in response to stress	12/718	46/15576	7.70035e-07	0.000839338	0.00079881	JUN/DDIT3/EGR1/DNAJB1/KLF2/SIN3A/CITED2/ATF4/HSPA5/TMBIM6/MAPK7/SIRT2	12	0.0167131	0.00295326	5.6592
k2	GO:0043161	Proteasome-mediated ubiquitin-dependent protein catabolic process	40/718	394/15576	2.42244e-06	0.00211237	0.00201037	DDIT3/GABARAP/CDK2/FEM1A/RNF5/FBXL12/TMUB2/CALR/HSP90AB1/DCAF11/FBXL19/DNAJB2/USP5/DDA1/SPSB2/UBE2D3/DNAJB9/SHARPIN/PLK3/HSPA5/GSK3B/FBXO48/SYVN1/DERL3/UBE2S/HSP90B1/GSK3A/FBXO31/PSMD8/ARRB2/RBX1/PCBP2/SIRT2/TNFAIP1/KLHDC3/FBXW5/ZFAND2A/GBA/SPSB3/PSMC4	40	0.0557103	0.0252953	2.2024
k2	GO:0008380	Rna splicing	39/718	383/15576	3.00936e-06	0.0021868	0.00208121	TSEN34/U2AF1L4/CIRBP/HNRNPL/SRSF2/RBM15/HSPA8/RNU11/SCAF1/PRMT5/U2AF2/SF3B5/ZC3H10/HNRNPA1/RBM15B/DDX5/PTBP1/SNRPD2/HNRNPA2B1/ARL6IP4/HNRNPA3/SF1/AKAP8L/KHSRP/PNN/TMBIM6/LUC7L2/PABPC1/THOC6/RBM4/HNRNPU/PPP2R1A/ACIN1/RBM14/SNRPA/PRMT1/POLR2A/FUS/SRSF1	39	0.0543175	0.0245891	2.20901
k2	GO:0061077	Chaperone-mediated protein folding	13/718	65/15576	6.79272e-06	0.00423089	0.0040266	HSPA8/DNAJB1/FKBP2/HSPE1/HSPB6/DNAJB2/SDF2L1/HSPA5/HSPA13/TCP1/PPIB/PDIA4/TOR2A	13	0.0181058	0.00417309	4.33872
k2	GO:0006397	Mrna processing	40/718	436/15576	2.71015e-05	0.0144943	0.0137945	TSEN34/U2AF1L4/CIRBP/HNRNPL/SRSF2/RBM15/HSPA8/RNU11/SCAF1/PABPN1/PRMT5/U2AF2/SF3B5/ZC3H10/HNRNPA1/RBM15B/DDX5/PTBP1/SNRPD2/HNRNPA2B1/ARL6IP4/HNRNPA0/HNRNPA3/SF1/AKAP8L/KHSRP/PNN/TUT1/PAF1/LUC7L2/PABPC1/THOC6/RBM4/HNRNPU/ACIN1/AURKAIP1/RBM14/SNRPA/PCF11/SRSF1	40	0.0557103	0.0279918	1.99024
k2	GO:0006839	Mitochondrial transport	21/718	170/15576	3.70494e-05	0.0144943	0.0137945	ALKBH7/RNF31/NAIF1/TOMM40/BAD/SLC25A6/UBE2D3/GSK3B/GRPEL1/HSPD1/BBC3/BCL2L2/GSK3A/TIMM21/SPG7/TOMM40L/LEPROT/TMEM102/FIS1/MOAP1/TIMM44	21	0.0292479	0.0109142	2.6798
k2	GO:0090316	Positive regulation of intracellular protein transport	19/718	145/15576	3.79926e-05	0.0144943	0.0137945	RNF31/EMD/FLNA/HSP90AB1/OAZ1/JUP/UBE2D3/PLK3/GSK3B/CIB1/BBC3/GSK3A/CDK5/TRIM28/LEPROT/FIS1/HRAS/RAN/SFN	19	0.0264624	0.00930919	2.84261
k2	GO:0016226	Iron-sulfur cluster assembly	7/718	22/15576	3.98927e-05	0.0144943	0.0137945	ISCA2/IBA57/NUBP2/CIAO1/NDOR1/GLRX5/ISCU	7	0.0097493	0.00141243	6.90251
k2	GO:0031163	Metallo-sulfur cluster assembly	7/718	22/15576	3.98927e-05	0.0144943	0.0137945	ISCA2/IBA57/NUBP2/CIAO1/NDOR1/GLRX5/ISCU	7	0.0097493	0.00141243	6.90251
k3	GO:0042267	Natural killer cell mediated cytotoxicity	10/197	70/15576	1.7106e-08	2.43699e-05	2.22322e-05	GZMB/NKG7/KLRD1/CADM1/SLAMF7/CD226/KLRC4-KLRK1/FCGR3A/KLRK1/LAG3	10	0.0507614	0.00449409	11.2951
k3	GO:0001906	Cell killing	14/197	166/15576	2.4701e-08	2.43699e-05	2.22322e-05	PRF1/GZMB/NKG7/CX3CR1/KLRD1/CADM1/SLAMF7/GNLY/CD226/IFNG/KLRC4-KLRK1/FCGR3A/KLRK1/LAG3	14	0.071066	0.0106574	6.66822
k3	GO:0002228	Natural killer cell mediated immunity	10/197	73/15576	2.59255e-08	2.43699e-05	2.22322e-05	GZMB/NKG7/KLRD1/CADM1/SLAMF7/CD226/KLRC4-KLRK1/FCGR3A/KLRK1/LAG3	10	0.0507614	0.0046867	10.831
k3	GO:0032103	Positive regulation of response to external stimulus	21/197	404/15576	4.42084e-08	3.11669e-05	2.8433e-05	NKG7/SLC15A4/CCL5/CX3CR1/CCL4/KLRD1/CADM1/MAPK1/DAPK2/OASL/CD226/ZBP1/IFNG/CMKLR1/KLRC4-KLRK1/KLRK1/GBP5/CDH13/LAG3/STK39/ADAM10	21	0.106599	0.0259373	4.10987
k3	GO:0001909	Leukocyte mediated cytotoxicity	12/197	124/15576	5.5372e-08	3.12298e-05	2.84904e-05	PRF1/GZMB/NKG7/CX3CR1/KLRD1/CADM1/SLAMF7/CD226/KLRC4-KLRK1/FCGR3A/KLRK1/LAG3	12	0.0609137	0.00796097	7.65155
k3	GO:0071674	Mononuclear cell migration	14/197	186/15576	1.03621e-07	4.8702e-05	4.44299e-05	TBX21/CCL5/CX3CR1/CCL4/MAPK1/ZAP70/CCL18/CMKLR1/KLRC4-KLRK1/CCR5/SLAMF8/KLRK1/STK39/ADAM10	14	0.071066	0.0119414	5.9512
k3	GO:0002688	Regulation of leukocyte chemotaxis	11/197	117/15576	2.70446e-07	0.000108951	9.9394e-05	CCL5/CX3CR1/CCL4/MAPK1/DAPK2/CMKLR1/KLRC4-KLRK1/SLAMF8/KLRK1/STK39/ADAM10	11	0.0558376	0.00751156	7.43355
k3	GO:0002443	Leukocyte mediated immunity	20/197	418/15576	3.57599e-07	0.000126054	0.000114996	PRF1/GZMB/NKG7/TBX21/SMAD7/SLC15A4/SPON2/CX3CR1/CD8A/KLRD1/CADM1/SLAMF7/CD226/IGHV1-3/BCR/KLRC4-KLRK1/FCGR3A/KLRK1/PTGDR/LAG3	20	0.101523	0.0268362	3.78306
k3	GO:0045954	Positive regulation of natural killer cell mediated cytotoxicity	6/197	26/15576	7.07288e-07	0.000199455	0.000181959	KLRD1/CADM1/CD226/KLRC4-KLRK1/KLRK1/LAG3	6	0.0304569	0.00166923	18.246
k3	GO:1901623	Regulation of lymphocyte chemotaxis	6/197	26/15576	7.07288e-07	0.000199455	0.000181959	CCL5/CCL4/KLRC4-KLRK1/KLRK1/STK39/ADAM10	6	0.0304569	0.00166923	18.246
k4	GO:0002478	Antigen processing and presentation of exogenous peptide antigen	7/200	36/15576	3.15458e-07	0.000855523	0.000799604	CD74/HLA-DPA1/HLA-DPB1/HLA-DOA/LGMN/IKBKB/CTSV	7	0.035	0.00231125	15.1433
k4	GO:0019886	Antigen processing and presentation of exogenous peptide antigen via mhc class ii	6/200	28/15576	1.23773e-06	0.00129463	0.00121001	CD74/HLA-DPA1/HLA-DPB1/HLA-DOA/LGMN/CTSV	6	0.03	0.00179764	16.6886
k4	GO:0019884	Antigen processing and presentation of exogenous antigen	7/200	45/15576	1.55519e-06	0.00129463	0.00121001	CD74/HLA-DPA1/HLA-DPB1/HLA-DOA/LGMN/IKBKB/CTSV	7	0.035	0.00288906	12.1147
k4	GO:0002495	Antigen processing and presentation of peptide antigen via mhc class ii	6/200	30/15576	1.90949e-06	0.00129463	0.00121001	CD74/HLA-DPA1/HLA-DPB1/HLA-DOA/LGMN/CTSV	6	0.03	0.00192604	15.576
k4	GO:0002504	Antigen processing and presentation of peptide or polysaccharide antigen via mhc class ii	6/200	32/15576	2.85252e-06	0.00154721	0.00144608	CD74/HLA-DPA1/HLA-DPB1/HLA-DOA/LGMN/CTSV	6	0.03	0.00205444	14.6025
k4	GO:0048002	Antigen processing and presentation of peptide antigen	7/200	58/15576	8.94923e-06	0.00404505	0.00378066	CD74/HLA-DPA1/HLA-DPB1/HLA-DOA/LGMN/IKBKB/CTSV	7	0.035	0.00372368	9.39931
k4	GO:0019882	Antigen processing and presentation	8/200	101/15576	4.67717e-05	0.0181207	0.0169363	CD74/HLA-DPA1/HLA-DPB1/HLA-DOA/LGMN/IKBKB/WDFY4/CTSV	8	0.04	0.00648433	6.16871
k4	GO:0051965	Positive regulation of synapse assembly	6/200	60/15576	0.000116922	0.0373911	0.0349471	EPHB1/SEMA4A/CUX2/ASIC2/SLITRK5/PTPRD	6	0.03	0.00385208	7.788
k4	GO:0051962	Positive regulation of nervous system development	12/200	257/15576	0.000124085	0.0373911	0.0349471	PLXNA4/BIN1/BAIAP2/EPHB1/SEMA4A/SERPINF1/CUX2/PLXNA2/ASIC2/SLITRK5/PTPRD/KIT	12	0.06	0.0164997	3.63642
k4	GO:0050808	Synapse organization	15/200	393/15576	0.000172677	0.04683	0.0437691	BAIAP2/EPHB1/SDK2/ANK3/LGMN/SEMA4A/CACNB4/CUX2/ASIC2/SLITRK5/KIRREL3/TANC1/PTPRD/DAB2IP/CDH1	15	0.075	0.0252311	2.97252
k5	GO:0050729	Positive regulation of inflammatory response	22/373	131/15576	5.74714e-13	1.31106e-09	1.01321e-09	OSM/IL1B/CEBPB/TNIP1/NINJ1/TNFRSF1A/IL23A/ADAM8/S100A9/MAPK13/LDLR/FFAR2/CCL3/GRN/S100A8/NLRP12/TLR2/PTGS2/LGALS1/TLR4/CASP1/ADORA2B	22	0.0589812	0.00841037	7.01291
k5	GO:0001819	Positive regulation of cytokine production	40/373	447/15576	6.26255e-13	1.31106e-09	1.01321e-09	OSM/RUNX1/MBP/IL1B/CEBPB/RARA/FGR/BCL3/IL6R/LAPTM5/GAPDH/HMOX1/IL23A/ADAM8/ARHGEF2/SLC11A1/MAPK13/TNFRSF8/FFAR2/CCL3/AKIRIN2/P2RX7/PTAFR/HLA-A/C5AR1/NOD2/NLRP12/IFNGR1/FCER1G/TLR2/PTGS2/XBP1/PNP/TLR4/HPSE/IL12RB1/CASP1/ADORA2B/CLEC5A/IL4R	40	0.107239	0.028698	3.7368
k5	GO:0050727	Regulation of inflammatory response	34/373	337/15576	1.32173e-12	1.8447e-09	1.42561e-09	OSM/IL1B/CEBPB/TNFRSF1B/TNIP1/NINJ1/FGR/TNFRSF1A/GPX1/KLF4/IL23A/ADAM8/PROC/ZYX/S100A9/FPR2/ALOX5/MAPK13/LDLR/FFAR2/CCL3/GRN/S100A8/SBNO2/NOD2/NLRP12/TLR2/PTGS2/TREX1/PPARG/LGALS1/TLR4/CASP1/ADORA2B	34	0.0911528	0.0216359	4.21305
k5	GO:0043068	Positive regulation of programmed cell death	40/373	484/15576	7.82065e-12	8.18626e-09	6.32649e-09	GADD45B/ADM/PHLDA2/TNFRSF1B/CDKN1A/ZC3H12A/G0S2/GADD45G/TNFRSF1A/LAPTM5/RHOB/RASSF2/HMOX1/GADD45A/ADAM8/PRELID1/S100A9/FOXO3/PMAIP1/TXNIP/DEDD2/TGM2/MAP3K5/ATG7/CTSD/TNFRSF8/CCL3/P2RX7/GRN/S100A8/TSPO/IGF2R/GSN/ATF3/PTGS2/TNFRSF12A/PPARG/LGALS1/BNIP3L/SLC9A1	40	0.107239	0.0310734	3.45113
k5	GO:0002366	Leukocyte activation involved in immune response	29/373	272/15576	1.64735e-11	1.37949e-08	1.0661e-08	ERCC1/RARA/PTK2B/FGR/BCL3/ZC3H12A/IL6R/HMOX1/IL23A/CD1C/SLC11A1/CD300A/CCL3/GRN/PTAFR/SBNO2/STX4/HLA-DRA/FCER1G/ICAM1/LAT2/TREX1/XBP1/LGALS1/TLR4/STAT6/IL12RB1/ADORA2B/IL4R	29	0.077748	0.0174628	4.45222
k5	GO:0002263	Cell activation involved in immune response	29/373	275/15576	2.15845e-11	1.50624e-08	1.16405e-08	ERCC1/RARA/PTK2B/FGR/BCL3/ZC3H12A/IL6R/HMOX1/IL23A/CD1C/SLC11A1/CD300A/CCL3/GRN/PTAFR/SBNO2/STX4/HLA-DRA/FCER1G/ICAM1/LAT2/TREX1/XBP1/LGALS1/TLR4/STAT6/IL12RB1/ADORA2B/IL4R	29	0.077748	0.0176554	4.40365
k5	GO:0043065	Positive regulation of apoptotic process	38/373	472/15576	5.86333e-11	3.50711e-08	2.71036e-08	GADD45B/ADM/PHLDA2/TNFRSF1B/ZC3H12A/G0S2/GADD45G/TNFRSF1A/RHOB/RASSF2/HMOX1/GADD45A/ADAM8/PRELID1/S100A9/FOXO3/PMAIP1/TXNIP/DEDD2/TGM2/MAP3K5/ATG7/CTSD/TNFRSF8/CCL3/P2RX7/GRN/S100A8/TSPO/IGF2R/GSN/ATF3/PTGS2/TNFRSF12A/PPARG/LGALS1/BNIP3L/SLC9A1	38	0.101877	0.030303	3.36193
k5	GO:0002237	Response to molecule of bacterial origin	30/373	325/15576	2.64541e-10	1.38454e-07	1.07e-07	ADM/IL1B/TRIB1/CEBPB/RARA/TNFRSF1B/CD68/TNIP1/ZC3H12A/MAP2K3/LITAF/S100A9/SLC11A1/CCL3/AKIRIN2/P2RX7/PTAFR/S100A8/C5AR1/SBNO2/NOD2/TSPO/IFNAR1/SCARB1/TLR2/PTGS2/XBP1/CXCL1/TLR4/CASP1	30	0.080429	0.0208654	3.85465
k5	GO:0032496	Response to lipopolysaccharide	29/373	311/15576	4.18823e-10	1.91688e-07	1.4814e-07	ADM/IL1B/TRIB1/CEBPB/RARA/TNFRSF1B/CD68/TNIP1/ZC3H12A/MAP2K3/LITAF/S100A9/SLC11A1/CCL3/AKIRIN2/P2RX7/PTAFR/S100A8/SBNO2/NOD2/TSPO/IFNAR1/SCARB1/TLR2/PTGS2/XBP1/CXCL1/TLR4/CASP1	29	0.077748	0.0199666	3.8939
k5	GO:0007159	Leukocyte cell-cell adhesion	31/373	354/15576	4.88601e-10	1.91688e-07	1.4814e-07	ZMIZ1/RUNX1/IL1B/CEBPB/RARA/TNIP1/ZC3H12A/LAPTM5/KLF4/EGR3/IL23A/ADAM8/S100A9/FOXO3/ALOX5/CD300A/ITGA5/PTAFR/HLA-A/S100A8/NOD2/HLA-DRA/DUSP3/FERMT3/ICAM1/XBP1/LGALS1/PNP/IL12RB1/F11R/IL4R	31	0.0831099	0.0227273	3.65684
k5	GO:0002274	Myeloid leukocyte activation	24/373	218/15576	5.03599e-10	1.91688e-07	1.4814e-07	FGR/ZC3H12A/HMOX1/FPR2/SLC11A1/CD300A/CD93/IFNGR2/LDLR/CCL3/GRN/PTAFR/C5AR1/SBNO2/STX4/NDRG1/IFNGR1/FCER1G/TLR2/LAT2/TREX1/TLR4/ADORA2B/IL4R	24	0.0643432	0.0139959	4.59729
k7	GO:0030217	T cell differentiation	23/225	258/15576	3.21536e-12	6.05014e-09	5.49995e-09	FOXP1/BCL11B/CCR7/LEF1/ITPKB/TCF7/TGFBR2/ITK/CD3D/RHOH/IL7R/IL23A/CD28/PIK3CD/STAT3/LCK/CAMK4/CD3G/CHD7/CD3E/SOD1/THEMIS/MYB	23	0.102222	0.0165639	6.17137
k7	GO:0042110	T cell activation	31/225	488/15576	3.84766e-12	6.05014e-09	5.49995e-09	FOXP1/BCL11B/CCR7/LEF1/ITPKB/TCF7/CD6/TGFBR2/ITK/CD3D/RHOH/IL7R/IL23A/CD28/CD5/PIK3CD/CASP8/CD7/NDFIP1/PAG1/STAT3/LCK/CAMK4/CD3G/LAT/CHD7/CD3E/DPP4/SOD1/THEMIS/MYB	31	0.137778	0.0313303	4.3976
k7	GO:0030098	Lymphocyte differentiation	27/225	374/15576	5.66493e-12	6.05014e-09	5.49995e-09	FOXP1/BCL11B/CCR7/LEF1/ITPKB/TCF7/HDAC4/TGFBR2/ITK/CD3D/RHOH/ST3GAL1/IL7R/IL23A/CD28/PIK3CD/NDFIP1/STAT3/LCK/CAMK4/CD3G/CHD7/CD3E/ATM/SOD1/THEMIS/MYB	27	0.12	0.0240113	4.99765
k7	GO:1903131	Mononuclear cell differentiation	28/225	423/15576	1.76771e-11	1.41593e-08	1.28717e-08	FOXP1/BCL11B/CCR7/LEF1/ITPKB/TCF7/HDAC4/TGFBR2/ITK/CD3D/MYC/RHOH/ST3GAL1/IL7R/IL23A/CD28/PIK3CD/NDFIP1/STAT3/LCK/CAMK4/CD3G/CHD7/CD3E/ATM/SOD1/THEMIS/MYB	28	0.124444	0.0271572	4.58238
k7	GO:0045058	T cell selection	10/225	49/15576	1.62687e-09	1.0425e-06	9.47692e-07	BCL11B/CCR7/ITPKB/CD3D/IL23A/CD28/STAT3/CD3G/CD3E/THEMIS	10	0.0444444	0.00314587	14.1279
k7	GO:0043368	Positive t cell selection	8/225	36/15576	3.57614e-08	1.90966e-05	1.73599e-05	BCL11B/ITPKB/CD3D/IL23A/STAT3/CD3G/CD3E/THEMIS	8	0.0355556	0.00231125	15.3837
k7	GO:0050863	Regulation of t cell activation	20/225	328/15576	6.30646e-08	2.88656e-05	2.62406e-05	CCR7/LEF1/ITPKB/TCF7/CD6/TGFBR2/RHOH/IL7R/IL23A/CD28/CD5/NDFIP1/PAG1/LCK/CAMK4/LAT/CD3E/DPP4/SOD1/MYB	20	0.0888889	0.021058	4.22114
k7	GO:0033077	T cell differentiation in thymus	10/225	77/15576	1.52606e-07	6.11188e-05	5.55608e-05	BCL11B/CCR7/ITPKB/CD3D/IL7R/CD28/CAMK4/CD3G/CD3E/SOD1	10	0.0444444	0.0049435	8.99048
k7	GO:0045061	Thymic t cell selection	6/225	22/15576	5.2269e-07	0.000186078	0.000169156	CCR7/ITPKB/CD3D/CD28/CD3G/CD3E	6	0.0266667	0.00141243	18.88
k7	GO:1903039	Positive regulation of leukocyte cell-cell adhesion	15/225	235/15576	1.68252e-06	0.00053908	0.000490056	CCR7/LEF1/ITPKB/ETS1/CD6/TGFBR2/RHOH/IL7R/IL23A/CD28/CD5/LCK/CD3E/DPP4/MYB	15	0.0666667	0.0150873	4.41872
k8	GO:0002429	Immune response-activating cell surface receptor signaling pathway	22/238	269/15576	1.59353e-10	2.70582e-07	2.36011e-07	CD247/PLCG2/PDE4D/MAPK1/CD300A/TRDC/PLA2G6/KLRD1/VAV3/ZAP70/PLCL2/TXK/CD226/SLA2/CARD11/IGHV1-3/KLRC4-KLRK1/PTPN2/KLRK1/CD38/LIMK1/LAT2	22	0.092437	0.0172702	5.35241
k8	GO:0002757	Immune response-activating signal transduction	22/238	269/15576	1.59353e-10	2.70582e-07	2.36011e-07	CD247/PLCG2/PDE4D/MAPK1/CD300A/TRDC/PLA2G6/KLRD1/VAV3/ZAP70/PLCL2/TXK/CD226/SLA2/CARD11/IGHV1-3/KLRC4-KLRK1/PTPN2/KLRK1/CD38/LIMK1/LAT2	22	0.092437	0.0172702	5.35241
k8	GO:0002768	Immune response-regulating cell surface receptor signaling pathway	22/238	295/15576	9.25321e-10	1.04746e-06	9.13633e-07	CD247/PLCG2/PDE4D/MAPK1/CD300A/TRDC/PLA2G6/KLRD1/VAV3/ZAP70/PLCL2/TXK/CD226/SLA2/CARD11/IGHV1-3/KLRC4-KLRK1/PTPN2/KLRK1/CD38/LIMK1/LAT2	22	0.092437	0.0189394	4.88067
k8	GO:0002764	Immune response-regulating signaling pathway	26/238	432/15576	2.59791e-09	2.20563e-06	1.92382e-06	CD247/SLC15A4/PLCG2/PDE4D/PIK3AP1/MAPK1/CD300A/TRDC/PLA2G6/KLRD1/VAV3/ZAP70/PLCL2/TXK/CD226/SLA2/CARD11/IGHV1-3/KLRC4-KLRK1/PTPN2/KLRK1/CYBA/CD38/LIMK1/SCIMP/LAT2	26	0.109244	0.027735	3.93884
k8	GO:0002253	Activation of immune response	23/238	345/15576	3.31877e-09	2.25411e-06	1.96611e-06	CD247/PLCG2/PDE4D/MAPK1/CD300A/TRDC/PLA2G6/KLRD1/VAV3/ZAP70/PLCL2/TXK/CD226/SLA2/CARD11/ZBP1/IGHV1-3/KLRC4-KLRK1/PTPN2/KLRK1/CD38/LIMK1/LAT2	23	0.0966387	0.0221495	4.36303
k8	GO:0002443	Leukocyte mediated immunity	25/238	418/15576	6.09017e-09	3.44703e-06	3.00662e-06	PRF1/GZMB/SLC15A4/NKG7/PLCG2/TGFB1/SPON2/NCR1/TBX21/SH2D1B/CD300A/TRDC/KLRD1/BCR/CX3CR1/SLAMF7/PTGDR/CD226/SLA2/SASH3/IGHV1-3/KLRC4-KLRK1/KLRK1/SCIMP/LAT2	25	0.105042	0.0268362	3.9142
k8	GO:0050851	Antigen receptor-mediated signaling pathway	17/238	217/15576	3.92977e-08	1.9065e-05	1.66291e-05	CD247/PLCG2/PDE4D/MAPK1/CD300A/TRDC/VAV3/ZAP70/PLCL2/TXK/CD226/SLA2/CARD11/IGHV1-3/PTPN2/CD38/LAT2	17	0.0714286	0.0139317	5.12706
k8	GO:0002697	Regulation of immune effector process	20/238	330/15576	1.75342e-07	7.44328e-05	6.49228e-05	SLC15A4/PLCG2/TGFB1/SPON2/NCR1/TBX21/DUSP10/SH2D1B/CD300A/KLRD1/BCR/CX3CR1/TNFRSF4/CD244/CD226/SASH3/KLRC4-KLRK1/KLRK1/IFNL1/SCIMP	20	0.0840336	0.0211864	3.96639
k8	GO:0032729	Positive regulation of interferon-gamma production	10/238	76/15576	2.26739e-07	8.55563e-05	7.46251e-05	PDE4D/ZFPM1/TXK/CD244/CD226/SASH3/KLRC4-KLRK1/KLRK1/IFNL1/IL12RB2	10	0.0420168	0.0048793	8.61123
k8	GO:0032103	Positive regulation of response to external stimulus	22/238	404/15576	2.67342e-07	9.07894e-05	7.91896e-05	MIR142/SLC15A4/NKG7/PLCG2/TGFB1/SH2D1B/MAPK1/KLRD1/CX3CR1/CCL5/IGF1R/TXK/CD226/CCL4/ZBP1/KLRC4-KLRK1/KLRK1/CYBA/SCIMP/PARK7/XCL2/ADAM10	22	0.092437	0.0259373	3.56386
k9	GO:0097529	Myeloid leukocyte migration	25/270	208/15576	2.36747e-14	8.85434e-11	7.18964e-11	CCL2/THBS1/IL1B/CXCL2/CXCL3/CSF1R/CCR1/CMKLR1/CCL3/LGALS3/SPI1/SIRPA/SERPINE1/S100A9/C5AR1/CXCL1/CCL1/P2RX4/SLAMF8/S100A8/RAC1/PLA2G7/CD9/S100A12/IL17RA	25	0.0925926	0.0133539	6.93376
k9	GO:0060326	Cell chemotaxis	28/270	286/15576	1.16149e-13	1.98101e-10	1.60856e-10	CCL2/THBS1/IL1B/NINJ1/CXCL2/CXCL3/DOCK4/CCRL2/CCR3/CSF1R/CCR1/CMKLR1/CCL3/LGALS3/PRKCD/SPI1/SERPINE1/S100A9/C5AR1/CXCL1/CCL1/P2RX4/SLAMF8/S100A8/RAC1/PLA2G7/S100A12/IL17RA	28	0.103704	0.0183616	5.64786
k9	GO:0050900	Leukocyte migration	31/270	359/15576	1.58904e-13	1.98101e-10	1.60856e-10	CCL2/THBS1/IL1B/NINJ1/CXCL2/CXCL3/MMP9/SRC/CSF1R/CCR1/CMKLR1/CCL3/LGALS3/PTAFR/SPI1/SIRPA/HCK/SERPINE1/S100A9/C5AR1/CXCL1/CCL1/ICAM1/P2RX4/SLAMF8/S100A8/RAC1/PLA2G7/CD9/S100A12/IL17RA	31	0.114815	0.0230483	4.98149
k9	GO:0030595	Leukocyte chemotaxis	23/270	218/15576	4.26529e-12	3.98805e-09	3.23826e-09	CCL2/THBS1/IL1B/NINJ1/CXCL2/CXCL3/CSF1R/CCR1/CMKLR1/CCL3/LGALS3/SPI1/SERPINE1/S100A9/C5AR1/CXCL1/CCL1/SLAMF8/S100A8/RAC1/PLA2G7/S100A12/IL17RA	23	0.0851852	0.0139959	6.08644
k9	GO:0002237	Response to molecule of bacterial origin	27/270	325/15576	1.58771e-11	1.18761e-08	9.64324e-09	CCL2/IL1B/CEBPB/CD14/CXCL2/CXCL3/SRC/IRF5/CCL3/PTAFR/SBNO2/CD180/P2RX7/SPI1/SCARB1/SIRPA/HCK/SERPINE1/S100A9/C5AR1/CXCL1/ABCA1/PTGIR/S100A8/TLR2/LILRB2/IRAK3	27	0.1	0.0208654	4.79262
k9	GO:0071621	Granulocyte chemotaxis	17/270	118/15576	2.03216e-11	1.26671e-08	1.02856e-08	CCL2/THBS1/IL1B/CXCL2/CXCL3/CSF1R/CMKLR1/CCL3/LGALS3/S100A9/C5AR1/CXCL1/CCL1/S100A8/RAC1/S100A12/IL17RA	17	0.062963	0.00757576	8.31111
k9	GO:0097530	Granulocyte migration	18/270	141/15576	4.10915e-11	2.19546e-08	1.78269e-08	CCL2/THBS1/IL1B/CXCL2/CXCL3/CSF1R/CMKLR1/CCL3/LGALS3/S100A9/C5AR1/CXCL1/CCL1/SLAMF8/S100A8/RAC1/S100A12/IL17RA	18	0.0666667	0.00905239	7.36454
k9	GO:0032496	Response to lipopolysaccharide	25/270	311/15576	1.88498e-10	8.81227e-08	7.15547e-08	CCL2/IL1B/CEBPB/CD14/CXCL2/CXCL3/SRC/CCL3/PTAFR/SBNO2/CD180/P2RX7/SPI1/SCARB1/SIRPA/HCK/SERPINE1/S100A9/CXCL1/ABCA1/PTGIR/S100A8/TLR2/LILRB2/IRAK3	25	0.0925926	0.0199666	4.63737
k9	GO:0071222	Cellular response to lipopolysaccharide	20/270	198/15576	2.46309e-10	1.02355e-07	8.31112e-08	CCL2/IL1B/CEBPB/CD14/CXCL2/CXCL3/SRC/CCL3/PTAFR/SBNO2/CD180/SPI1/SCARB1/SIRPA/HCK/SERPINE1/CXCL1/ABCA1/TLR2/LILRB2	20	0.0740741	0.0127119	5.82716
k9	GO:0071219	Cellular response to molecule of bacterial origin	20/270	206/15576	5.00077e-10	1.87029e-07	1.51865e-07	CCL2/IL1B/CEBPB/CD14/CXCL2/CXCL3/SRC/CCL3/PTAFR/SBNO2/CD180/SPI1/SCARB1/SIRPA/HCK/SERPINE1/CXCL1/ABCA1/TLR2/LILRB2	20	0.0740741	0.0132255	5.60086
k10	GO:0001819	Positive regulation of cytokine production	25/223	447/15576	6.17457e-09	2.20988e-05	1.78478e-05	OSM/IL1B/RARA/BCL3/SMAD3/CD14/SLC11A1/NLRP3/LAPTM5/FGR/TYROBP/ADAM8/SULF2/FCER1G/IFNGR1/C5AR1/FFAR2/IL1RL2/PRKCZ/IL1RAP/EREG/FZD5/TMED10/PTGS2/NOD2	25	0.112108	0.028698	3.90646
k10	GO:0002673	Regulation of acute inflammatory response	8/223	45/15576	2.12745e-07	0.000380708	0.000307473	OSM/IL1B/NLRP3/ADAM8/F12/FFAR2/PTGES/PTGS2	8	0.0358744	0.00288906	12.4173
k10	GO:0006909	Phagocytosis	15/223	276/15576	1.07283e-05	0.00882815	0.00712993	IL1B/RARA/CD14/SLC11A1/FGR/TYROBP/RAB31/MYO1G/FCER1G/TREX1/IGLC7/CD93/ABCA1/RAB20/NOD2	15	0.0672646	0.0177196	3.79606
k10	GO:0002237	Response to molecule of bacterial origin	16/223	325/15576	1.86615e-05	0.00882815	0.00712993	IL1B/RARA/CD14/SLC11A1/NLRP3/TRIB1/VIM/LITAF/IRAK2/NOTCH1/C5AR1/ABCA1/FZD5/PTGS2/NOD2/IL18BP	16	0.0717489	0.0208654	3.43865
k10	GO:1901888	Regulation of cell junction assembly	12/223	193/15576	2.23015e-05	0.00882815	0.00712993	IL1B/SMAD3/S100A10/LIMS1/FZD1/SLC9A1/PPM1F/SNAI1/SEMA4A/IL1RAP/FZD5/VEGFA	12	0.0538117	0.0123909	4.34285
k10	GO:0002460	Adaptive immune response based on somatic recombination of immune receptors built from immunoglobulin superfamily domains	16/223	331/15576	2.33445e-05	0.00882815	0.00712993	IL1B/ERCC1/BCL3/SLC11A1/NLRP3/MYO1G/FCER1G/TREX1/IGLC7/NOTCH1/CD1C/PRKCZ/SEMA4A/FZD5/NOD2/IL18BP	16	0.0717489	0.0212506	3.37632
k10	GO:0032753	Positive regulation of interleukin-4 production	5/223	25/15576	2.41881e-05	0.00882815	0.00712993	RARA/NLRP3/FCER1G/PRKCZ/IL1RAP	5	0.0224215	0.00160503	13.9695
k10	GO:0019221	Cytokine-mediated signaling pathway	19/223	449/15576	2.57419e-05	0.00882815	0.00712993	OSM/IL1B/LAPTM5/FOXO3/IRAK2/LIMS1/FCER1G/TREX1/CCL20/IFNGR1/NOTCH1/LILRB3/IL1RL2/ACSL1/IL3RA/PPARG/IL1RAP/EREG/IKBKE	19	0.0852018	0.0288264	2.95569
k10	GO:0002526	Acute inflammatory response	9/223	109/15576	2.65337e-05	0.00882815	0.00712993	OSM/IL1B/NLRP3/TREM1/ADAM8/F12/FFAR2/PTGES/PTGS2	9	0.0403587	0.00699795	5.76723
k10	GO:0050727	Regulation of inflammatory response	16/223	337/15576	2.90424e-05	0.00882815	0.00712993	OSM/IL1B/SMAD3/NINJ1/NLRP3/KLF4/FGR/ADAM8/F12/TREX1/FFAR2/PTGES/IL1RL2/PPARG/PTGS2/NOD2	16	0.0717489	0.0216359	3.3162
k10	GO:0002675	Positive regulation of acute inflammatory response	5/223	26/15576	2.95998e-05	0.00882815	0.00712993	OSM/IL1B/ADAM8/FFAR2/PTGS2	5	0.0224215	0.00166923	13.4322
k10	GO:0051894	Positive regulation of focal adhesion assembly	5/223	26/15576	2.95998e-05	0.00882815	0.00712993	SMAD3/S100A10/LIMS1/PPM1F/VEGFA	5	0.0224215	0.00166923	13.4322
k11	GO:0042113	B cell activation	30/287	307/15576	7.85806e-14	2.54208e-10	2.35907e-10	PLCG2/TNFRSF13C/BCL2/POU2AF1/MZB1/DOCK10/IGKC/INPP5D/CCR6/TPD52/TNFRSF13B/MEF2C/BLK/SWAP70/IL10/BATF/IGHM/HDAC9/CD70/SYK/IGLC7/CD86/CD27/TLR9/TNIP2/PRKCD/BANK1/CD81/MSH6/TCF3	30	0.10453	0.0197098	5.30343
k11	GO:0007156	Homophilic cell adhesion via plasma membrane adhesion molecules	17/287	148/15576	1.96925e-09	3.18526e-06	2.95595e-06	PCDHGA1/PCDHGA2/PCDHGA4/PCDHGB1/PCDHGA3/PCDHGA5/PCDHGB2/PCDHGA6/PCDHGB3/PCDHGA8/PCDHGA9/PCDHGB4/PCDHGA7/PCDHGA10/PCDHGB6/PCDHGB7/PCDHGC3	17	0.0592334	0.0095018	6.23392
k11	GO:0050864	Regulation of b cell activation	17/287	175/15576	2.53412e-08	2.65274e-05	2.46176e-05	TNFRSF13C/BCL2/MZB1/IGKC/INPP5D/TNFRSF13B/MEF2C/BLK/IL10/IGHM/SYK/IGLC7/CD27/TLR9/TNIP2/BANK1/CD81	17	0.0592334	0.0112352	5.27212
k11	GO:0098742	Cell-cell adhesion via plasma-membrane adhesion molecules	20/287	247/15576	3.28005e-08	2.65274e-05	2.46176e-05	IL10/CLDN23/PCDHGA1/PCDHGA2/PCDHGA4/PCDHGB1/PCDHGA3/PCDHGA5/PCDHGB2/PCDHGA6/PCDHGB3/PCDHGA8/PCDHGA9/PCDHGB4/PCDHGA7/PCDHGA10/PCDHGB6/PCDHGB7/PCDHGC3/MDGA1	20	0.0696864	0.0158577	4.39448
k11	GO:0032944	Regulation of mononuclear cell proliferation	18/287	224/15576	1.82009e-07	0.000112292	0.000104208	TNFSF9/HES1/ST6GAL1/TNFRSF13C/BCL2/MZB1/INPP5D/TNFRSF13B/MEF2C/BLK/IL10/CD70/SYK/CD80/CD86/TLR9/CLECL1/CD81	18	0.0627178	0.0143811	4.36112
k11	GO:0030888	Regulation of b cell proliferation	10/287	63/15576	2.08269e-07	0.000112292	0.000104208	TNFRSF13C/BCL2/MZB1/INPP5D/TNFRSF13B/MEF2C/BLK/IL10/TLR9/CD81	10	0.0348432	0.00404468	8.61457
k11	GO:0042100	B cell proliferation	12/287	99/15576	2.7007e-07	0.000124811	0.000115825	TNFRSF13C/BCL2/MZB1/INPP5D/TNFRSF13B/MEF2C/BLK/IL10/CD70/TLR9/PRKCD/CD81	12	0.0418118	0.00635593	6.5784
k11	GO:0002764	Immune response-regulating signaling pathway	25/287	432/15576	4.56468e-07	0.00017078	0.000158485	PLCG2/BCL2/VAV2/KCNN4/IGKC/INPP5D/KLHL6/MEF2C/BLK/IGHM/TRAF3/SH2B2/SYK/IGLC7/TLR9/IRF4/TNIP2/PRKCD/WDFY1/SEC14L1/BANK1/SCIMP/FCHO1/CD81/LIMK1	25	0.087108	0.027735	3.14073
k11	GO:0032943	Mononuclear cell proliferation	20/287	291/15576	4.75121e-07	0.00017078	0.000158485	TNFSF9/HES1/ST6GAL1/TNFRSF13C/BCL2/MZB1/INPP5D/TNFRSF13B/MEF2C/BLK/IL10/CD70/SYK/CD80/CD86/TLR9/PRKCD/CLECL1/CD151/CD81	20	0.0696864	0.0186826	3.73002
k11	GO:0070663	Regulation of leukocyte proliferation	18/287	244/15576	6.46616e-07	0.000202618	0.000188031	TNFSF9/HES1/ST6GAL1/TNFRSF13C/BCL2/MZB1/INPP5D/TNFRSF13B/MEF2C/BLK/IL10/CD70/SYK/CD80/CD86/TLR9/CLECL1/CD81	18	0.0627178	0.0156651	4.00366
k11	GO:0050670	Regulation of lymphocyte proliferation	17/287	221/15576	7.43397e-07	0.000202618	0.000188031	TNFSF9/HES1/TNFRSF13C/BCL2/MZB1/INPP5D/TNFRSF13B/MEF2C/BLK/IL10/CD70/SYK/CD80/CD86/TLR9/CLECL1/CD81	17	0.0592334	0.0141885	4.17475
k11	GO:0050871	Positive regulation of b cell activation	13/287	129/15576	7.51595e-07	0.000202618	0.000188031	TNFRSF13C/BCL2/IGKC/INPP5D/MEF2C/IL10/IGHM/SYK/IGLC7/CD27/TLR9/TNIP2/CD81	13	0.0452962	0.00828197	5.46925
k12	GO:0071706	Tumor necrosis factor superfamily cytokine production	12/175	161/15576	2.70387e-07	0.000370565	0.000331722	PTPN6/ARRB2/SPN/IFNGR1/CD86/TREX1/CLEC7A/C5AR2/IRAK3/HAVCR2/LILRA5/TLR1	12	0.0685714	0.0103364	6.63397
k12	GO:1903555	Regulation of tumor necrosis factor superfamily cytokine production	12/175	161/15576	2.70387e-07	0.000370565	0.000331722	PTPN6/ARRB2/SPN/IFNGR1/CD86/TREX1/CLEC7A/C5AR2/IRAK3/HAVCR2/LILRA5/TLR1	12	0.0685714	0.0103364	6.63397
k12	GO:0002764	Immune response-regulating signaling pathway	19/175	432/15576	4.08832e-07	0.000373536	0.000334382	LYN/PTPN6/MYO1G/HCK/CTLA4/ARRB2/FCER1G/FFAR2/SEC14L1/C5AR1/CLEC7A/C5AR2/SLC15A3/IRAK3/LILRB2/HAVCR2/UNC93B1/TLR10/TLR1	19	0.108571	0.027735	3.9146
k12	GO:0008360	Regulation of cell shape	11/175	143/15576	6.29522e-07	0.00043138	0.000386162	RHOB/RHOG/LIMD1/HCK/FMNL2/EPB41L3/PLXNB2/FGD4/MARK2/RHOC/FGD2	11	0.0628571	0.00918079	6.84659
k12	GO:0032640	Tumor necrosis factor production	11/175	156/15576	1.49494e-06	0.000663611	0.00059405	PTPN6/ARRB2/SPN/IFNGR1/TREX1/CLEC7A/C5AR2/IRAK3/HAVCR2/LILRA5/TLR1	11	0.0628571	0.0100154	6.27604
k12	GO:0032680	Regulation of tumor necrosis factor production	11/175	156/15576	1.49494e-06	0.000663611	0.00059405	PTPN6/ARRB2/SPN/IFNGR1/TREX1/CLEC7A/C5AR2/IRAK3/HAVCR2/LILRA5/TLR1	11	0.0628571	0.0100154	6.27604
k12	GO:0002221	Pattern recognition receptor signaling pathway	11/175	158/15576	1.69474e-06	0.000663611	0.00059405	LYN/ARRB2/FFAR2/SEC14L1/CLEC7A/SLC15A3/IRAK3/HAVCR2/UNC93B1/TLR10/TLR1	11	0.0628571	0.0101438	6.1966
k12	GO:0032635	Interleukin-6 production	10/175	139/15576	3.7869e-06	0.00115332	0.00103243	PTPN6/POU2F2/ARRB2/CLEC7A/C5AR2/IRAK3/LILRB2/HAVCR2/LILRA5/TLR1	10	0.0571429	0.00892399	6.40329
k12	GO:0032675	Regulation of interleukin-6 production	10/175	139/15576	3.7869e-06	0.00115332	0.00103243	PTPN6/POU2F2/ARRB2/CLEC7A/C5AR2/IRAK3/LILRB2/HAVCR2/LILRA5/TLR1	10	0.0571429	0.00892399	6.40329
k12	GO:0050672	Negative regulation of lymphocyte proliferation	7/175	79/15576	2.94123e-05	0.00795652	0.00712251	LYN/PTPN6/CTLA4/SPN/CD86/LILRB2/HAVCR2	7	0.04	0.00507191	7.88658
k12	GO:0032945	Negative regulation of mononuclear cell proliferation	7/175	80/15576	3.19306e-05	0.00795652	0.00712251	LYN/PTPN6/CTLA4/SPN/CD86/LILRB2/HAVCR2	7	0.04	0.00513611	7.788
k13	GO:0048706	Embryonic skeletal system development	11/199	123/15576	4.9741e-07	0.000825933	0.000735338	CHST11/HOXA9/RUNX2/IRX5/EXT1/HOXA6/HOXA3/PBX1/HOXA7/HOXA5/HOXA4	11	0.0552764	0.00789676	6.99988
k13	GO:0021700	Developmental maturation	16/199	277/15576	5.48975e-07	0.000825933	0.000735338	LYL1/RUNX2/GATA2/RAB32/NFIA/CD63/EXT1/CEBPA/TAL1/ABHD2/SHANK1/HOXA5/EPAS1/BMP2/FZD5/BCAN	16	0.080402	0.0177838	4.52109
k13	GO:0048568	Embryonic organ development	20/199	437/15576	8.45622e-07	0.000848159	0.000755126	CHST11/HOXA9/RUNX2/GATA2/IRX5/HLX/HOXA6/CEBPA/TAL1/IL3/HOXA3/PBX1/KCNQ1/FOXC1/HOXA7/KIT/HOXA5/EPAS1/FZD5/HOXA4	20	0.100503	0.028056	3.58221
k13	GO:0003002	Regionalization	17/199	341/15576	1.85498e-06	0.00120484	0.00107268	HOXA9/HHEX/EXT1/HOXA6/NRARP/SPRY1/HOXA3/PBX1/FOXC1/HOXA7/HOXA10/HOXA5/RNF220/BMP2/FZD5/HOXA4/SP8	17	0.0854271	0.0218927	3.90209
k13	GO:0009952	Anterior/posterior pattern specification	13/199	203/15576	2.10693e-06	0.00120484	0.00107268	HOXA9/HHEX/HOXA6/NRARP/HOXA3/PBX1/FOXC1/HOXA7/HOXA10/HOXA5/BMP2/FZD5/HOXA4	13	0.0653266	0.0130329	5.01245
k13	GO:0048704	Embryonic skeletal system morphogenesis	9/199	91/15576	2.40248e-06	0.00120484	0.00107268	CHST11/HOXA9/RUNX2/IRX5/HOXA6/HOXA3/HOXA7/HOXA5/HOXA4	9	0.0452261	0.00584232	7.74112
k13	GO:0030099	Myeloid cell differentiation	17/199	362/15576	4.14967e-06	0.00178377	0.00158811	HOXA9/GATA2/GAB2/CEBPA/TAL1/KCNQ1/MEIS1/HOXA7/KIT/CEBPE/NKX2-3/HOXA5/EPAS1/JAG1/ACVR1B/TNFRSF11A/MIR145	17	0.0854271	0.0232409	3.67573
k13	GO:0001501	Skeletal system development	20/199	499/15576	6.35538e-06	0.00239042	0.00212822	CHST11/SOX4/HOXA9/RUNX2/IRX5/RAI1/EXT1/HOXA6/TAL1/HOXA3/PBX1/FOXC1/MEIS1/HOXA7/HOXA10/KIT/HOXA5/BMP2/HOXA4/BCAN	20	0.100503	0.0320365	3.13713
k13	GO:0035162	Embryonic hemopoiesis	5/199	24/15576	1.12922e-05	0.00377535	0.00336124	GATA2/TAL1/IL3/PBX1/KIT	5	0.0251256	0.00154083	16.3065
k13	GO:0007389	Pattern specification process	18/199	437/15576	1.30767e-05	0.00393477	0.00350317	HOXA9/HHEX/EXT1/HOXA6/NRARP/SPRY1/HOXA3/PBX1/FOXC1/MEIS1/HOXA7/HOXA10/HOXA5/RNF220/BMP2/FZD5/HOXA4/SP8	18	0.0904523	0.028056	3.22399
k14	GO:0042110	T cell activation	33/358	488/15576	3.09094e-08	0.000117023	0.00010558	ZFP36L2/ZFP36L1/CORO1A/SOCS1/IRF1/LFNG/PTPN6/RAC2/PIK3CD/B2M/BCL6/HLA-E/CSK/PRR7/CCND3/FUT7/ZBTB7B/SPN/GATA3/CD7/WNT1/HLA-A/NFKBID/LCP1/ELF4/RASAL3/PSMB10/TNFRSF14/LCK/LAG3/FOXJ1/SASH3/FZD7	33	0.0921788	0.0313303	2.94217
k14	GO:1903037	Regulation of leukocyte cell-cell adhesion	23/358	322/15576	1.61986e-06	0.00112701	0.0010168	CORO1A/SOCS1/IRF1/ETS1/PTPN6/B2M/BCL6/HLA-E/CSK/ITGB2/FUT7/ZBTB7B/TNF/SPN/GATA3/HLA-A/NFKBID/RASAL3/TNFRSF14/LCK/LAG3/FOXJ1/SASH3	23	0.0642458	0.0206728	3.10774
k14	GO:0022409	Positive regulation of cell-cell adhesion	21/358	279/15576	2.02247e-06	0.00112701	0.0010168	CORO1A/SOCS1/ETS1/CITED2/PTPN6/B2M/BCL6/HLA-E/CSK/ITGB2/FUT7/ZBTB7B/TNF/GATA3/HLA-A/NFKBID/RASAL3/TNFRSF14/LCK/PIEZO1/SASH3	21	0.0586592	0.0179122	3.27482
k14	GO:1903039	Positive regulation of leukocyte cell-cell adhesion	19/358	235/15576	2.18361e-06	0.00112701	0.0010168	CORO1A/SOCS1/ETS1/PTPN6/B2M/BCL6/HLA-E/CSK/ITGB2/FUT7/ZBTB7B/TNF/GATA3/HLA-A/NFKBID/RASAL3/TNFRSF14/LCK/SASH3	19	0.0530726	0.0150873	3.5177
k14	GO:0030217	T cell differentiation	20/358	258/15576	2.26253e-06	0.00112701	0.0010168	ZFP36L2/ZFP36L1/SOCS1/IRF1/LFNG/PIK3CD/B2M/BCL6/PRR7/FUT7/ZBTB7B/SPN/GATA3/WNT1/NFKBID/LCK/LAG3/FOXJ1/SASH3/FZD7	20	0.0558659	0.0165639	3.37274
k14	GO:0007159	Leukocyte cell-cell adhesion	24/358	354/15576	2.40274e-06	0.00112701	0.0010168	CORO1A/SOCS1/IRF1/ETS1/PTPN6/RAC2/B2M/BCL6/HLA-E/CSK/ITGB2/FUT7/ZBTB7B/TNF/SPN/GATA3/HLA-A/NFKBID/RASAL3/TNFRSF14/LCK/LAG3/FOXJ1/SASH3	24	0.0670391	0.0227273	2.94972
k14	GO:0022407	Regulation of cell-cell adhesion	27/358	431/15576	2.53557e-06	0.00112701	0.0010168	CORO1A/SOCS1/IRF1/ETS1/CITED2/PTPN6/B2M/BCL6/HLA-E/CSK/ITGB2/FUT7/ZBTB7B/TNF/SPN/GATA3/WNT1/HLA-A/NOTCH1/NFKBID/RASAL3/TNFRSF14/LCK/LAG3/FOXJ1/PIEZO1/SASH3	27	0.075419	0.0276708	2.72558
k14	GO:0048103	Somatic stem cell division	5/358	11/15576	2.5718e-06	0.00112701	0.0010168	ZFP36L2/LBH/NOTCH1/FZD7/HOXB4	5	0.0139665	0.000706215	19.7765
k14	GO:0046631	Alpha-beta t cell activation	15/358	154/15576	2.6791e-06	0.00112701	0.0010168	SOCS1/IRF1/BCL6/HLA-E/PRR7/FUT7/ZBTB7B/SPN/GATA3/HLA-A/NFKBID/ELF4/RASAL3/TNFRSF14/SASH3	15	0.0418994	0.00988701	4.23783
k14	GO:0002819	Regulation of adaptive immune response	16/358	176/15576	3.09735e-06	0.00117266	0.00105799	IRF1/PTPN6/B2M/BCL6/HLA-E/FUT7/ZBTB7B/TNF/GATA3/HLA-A/ADCY7/NFKBID/TNFRSF14/FOXJ1/HLA-F/SASH3	16	0.0446927	0.0112994	3.95531
k15	GO:0001819	Positive regulation of cytokine production	24/188	447/15576	9.07344e-10	2.97155e-06	2.44887e-06	RUNX1/HMOX1/IL10/MAPK13/IL1R1/SERPINE1/PTAFR/IFNGR1/CCL1/CLEC7A/HAVCR2/CSF1R/ANXA1/CD86/TLR4/TLR2/HPSE/CLEC5A/ADORA2B/LEP/EREG/EPHB2/NLRP12/IL1RAP	24	0.12766	0.028698	4.44838
k15	GO:0050900	Leukocyte migration	19/188	359/15576	7.23718e-08	9.65949e-05	7.96044e-05	CCL2/CXCL3/CXCL2/HMOX1/IL10/IL1R1/SERPINE1/PTAFR/CCL1/CCR1/LGALS3/CSF1R/ANXA1/EXT1/LEP/S100A12/CXCL1/NKX2-3/NLRP12	19	0.101064	0.0230483	4.38488
k15	GO:0032635	Interleukin-6 production	12/188	139/15576	1.17978e-07	9.65949e-05	7.96044e-05	IL10/MAPK13/PTAFR/CLEC7A/HAVCR2/TLR4/TLR2/ADORA2B/LEP/EREG/NLRP12/IL1RAP	12	0.0638298	0.00892399	7.15261
k15	GO:0032675	Regulation of interleukin-6 production	12/188	139/15576	1.17978e-07	9.65949e-05	7.96044e-05	IL10/MAPK13/PTAFR/CLEC7A/HAVCR2/TLR4/TLR2/ADORA2B/LEP/EREG/NLRP12/IL1RAP	12	0.0638298	0.00892399	7.15261
k15	GO:0032755	Positive regulation of interleukin-6 production	9/188	90/15576	1.36667e-06	0.000895167	0.000737713	MAPK13/PTAFR/CLEC7A/TLR4/TLR2/ADORA2B/LEP/EREG/IL1RAP	9	0.0478723	0.00577812	8.28511
k15	GO:0001525	Angiogenesis	20/188	489/15576	1.95417e-06	0.00106665	0.000879034	RUNX1/CCL2/HMOX1/IL10/HIPK2/ANPEP/ENG/SERPINE1/TGFBI/CCR3/ITGA5/PPARG/ANXA1/HPSE/MMP19/ANXA2/LEP/EREG/STAB1/EPHB2	20	0.106383	0.0313945	3.38859
k15	GO:1903557	Positive regulation of tumor necrosis factor superfamily cytokine production	9/188	103/15576	4.24504e-06	0.00184258	0.00151848	PTAFR/IFNGR1/CLEC7A/HAVCR2/CD86/TLR4/TLR2/LEP/EPHB2	9	0.0478723	0.00661274	7.23941
k15	GO:0071216	Cellular response to biotic stimulus	13/188	231/15576	4.67284e-06	0.00184258	0.00151848	CCL2/CXCL3/CXCL2/IL10/SERPINE1/PTAFR/CLEC7A/HAVCR2/CD86/TLR4/TLR2/EPHB2/CXCL1	13	0.0691489	0.0148305	4.66261
k15	GO:0071222	Cellular response to lipopolysaccharide	12/188	198/15576	5.1489e-06	0.00184258	0.00151848	CCL2/CXCL3/CXCL2/IL10/SERPINE1/PTAFR/HAVCR2/CD86/TLR4/TLR2/EPHB2/CXCL1	12	0.0638298	0.0127119	5.02128
k15	GO:0002366	Leukocyte activation involved in immune response	14/188	272/15576	5.62619e-06	0.00184258	0.00151848	HMOX1/DOCK10/IL10/PTAFR/CLEC7A/LGALS3/HAVCR2/ANXA1/LGALS1/CD86/TLR4/ADORA2B/DOCK2/NKX2-3	14	0.0744681	0.0174628	4.26439
k17	GO:0042110	T cell activation	40/244	488/15576	5.26014e-18	1.75583e-14	1.4828e-14	FYN/CD8A/TCF7/TNFSF14/RUNX3/PREX1/GPR183/CBLB/MYH9/CD44/NKG7/NCK2/PRKCQ/CRTAM/ZC3H12A/SLAMF7/RAB27A/EOMES/JMJD6/TBX21/LAX1/CCL5/PTPRC/KLRK1/KLRC4-KLRK1/IFNG/TIGIT/CD84/MSN/PPP3CA/CDK6/CD8B/GPR18/CD3G/RASGRP1/LY9/SLA2/THEMIS/TOX/STAT5B	40	0.163934	0.0313303	5.23246
k17	GO:0030217	T cell differentiation	20/244	258/15576	4.39253e-09	3.88822e-06	3.28361e-06	CD8A/TCF7/RUNX3/PREX1/GPR183/CRTAM/ZC3H12A/EOMES/JMJD6/TBX21/PTPRC/IFNG/CDK6/GPR18/CD3G/RASGRP1/LY9/THEMIS/TOX/STAT5B	20	0.0819672	0.0165639	4.94853
k17	GO:0030098	Lymphocyte differentiation	24/244	374/15576	5.19152e-09	3.88822e-06	3.28361e-06	CD8A/TCF7/RUNX3/PREX1/GPR183/PTPRJ/CRTAM/ZC3H12A/EOMES/JMJD6/TBX21/IKZF3/PTPRC/CMTM7/IFNG/CDK6/GPR18/NTRK1/CD3G/RASGRP1/LY9/THEMIS/TOX/STAT5B	24	0.0983607	0.0240113	4.09643
k17	GO:0050852	T cell receptor signaling pathway	14/244	120/15576	5.66283e-09	3.88822e-06	3.28361e-06	FYN/CD8A/PDE4B/CBLB/PTPRJ/LCP2/ZC3H12A/PVRIG/MAPK1/UBASH3A/PTPRC/CD8B/SLA2/THEMIS	14	0.057377	0.00770416	7.44754
k17	GO:0002768	Immune response-regulating cell surface receptor signaling pathway	21/244	295/15576	8.12588e-09	3.88822e-06	3.28361e-06	PRKCH/NFATC2/FYN/CD8A/IGHV1-45/PDE4B/CBLB/PTPRJ/LCP2/PRKCQ/ZC3H12A/PVRIG/MAPK1/LAX1/UBASH3A/PTPRC/KLRK1/KLRC4-KLRK1/CD8B/SLA2/THEMIS	21	0.0860656	0.0189394	4.54426
k17	GO:0002429	Immune response-activating cell surface receptor signaling pathway	20/244	269/15576	8.96961e-09	3.88822e-06	3.28361e-06	PRKCH/NFATC2/FYN/CD8A/IGHV1-45/PDE4B/CBLB/PTPRJ/LCP2/ZC3H12A/PVRIG/MAPK1/LAX1/UBASH3A/PTPRC/KLRK1/KLRC4-KLRK1/CD8B/SLA2/THEMIS	20	0.0819672	0.0172702	4.74618
k17	GO:0002757	Immune response-activating signal transduction	20/244	269/15576	8.96961e-09	3.88822e-06	3.28361e-06	PRKCH/NFATC2/FYN/CD8A/IGHV1-45/PDE4B/CBLB/PTPRJ/LCP2/ZC3H12A/PVRIG/MAPK1/LAX1/UBASH3A/PTPRC/KLRK1/KLRC4-KLRK1/CD8B/SLA2/THEMIS	20	0.0819672	0.0172702	4.74618
k17	GO:0050851	Antigen receptor-mediated signaling pathway	18/244	217/15576	9.31868e-09	3.88822e-06	3.28361e-06	PRKCH/NFATC2/FYN/CD8A/IGHV1-45/PDE4B/CBLB/PTPRJ/LCP2/ZC3H12A/PVRIG/MAPK1/LAX1/UBASH3A/PTPRC/CD8B/SLA2/THEMIS	18	0.0737705	0.0139317	5.29516
k17	GO:1903131	Mononuclear cell differentiation	25/244	423/15576	1.28227e-08	4.75578e-06	4.01627e-06	CD8A/TCF7/RUNX3/PREX1/GPR183/MYH9/PTPRJ/CRTAM/ZC3H12A/EOMES/JMJD6/TBX21/IKZF3/PTPRC/CMTM7/IFNG/CDK6/GPR18/NTRK1/CD3G/RASGRP1/LY9/THEMIS/TOX/STAT5B	25	0.102459	0.0271572	3.77282
k17	GO:0050900	Leukocyte migration	22/244	359/15576	5.30563e-08	1.77102e-05	1.49563e-05	FYN/TNFSF14/CXCR3/PREX1/PDE4B/GPR183/MYH9/CRTAM/TBX21/WDR1/MAPK1/CCL5/KLRK1/KLRC4-KLRK1/LYST/CCR5/MSN/PDGFB/XCL2/CD99/GPR18/STAT5B	22	0.0901639	0.0230483	3.91196
k18	GO:0042110	T cell activation	25/227	488/15576	5.00329e-08	0.000166559	0.000146307	RORA/IL7R/RUNX2/GPR183/CD2/SMAD7/IL23A/PRDM1/CD6/RORC/SLAMF1/CCR6/DPP4/IL2RA/CD28/PPP3CA/PAG1/CCR2/TNFRSF4/RASAL3/CD40LG/DLG5/CAMK4/PRNP/ELF4	25	0.110132	0.0313303	3.5152
k18	GO:0051249	Regulation of lymphocyte activation	22/227	493/15576	3.30103e-06	0.00549457	0.00482645	IL7R/GPR183/CD2/SMAD7/IL23A/PRDM1/CD6/IGHV1-18/SLAMF1/DPP4/IL2RA/CD28/IGHV3-9/PAG1/CCR2/TNFRSF4/RASAL3/IGHV3-16/CD40LG/DLG5/CAMK4/PRNP	22	0.0969163	0.0316513	3.062
k18	GO:0050863	Regulation of t cell activation	17/227	328/15576	6.55784e-06	0.00578498	0.00508155	IL7R/CD2/SMAD7/IL23A/PRDM1/CD6/SLAMF1/DPP4/IL2RA/CD28/PAG1/CCR2/RASAL3/CD40LG/DLG5/CAMK4/PRNP	17	0.0748899	0.021058	3.55636
k18	GO:0002460	Adaptive immune response based on somatic recombination of immune receptors built from immunoglobulin superfamily domains	17/227	331/15576	7.39438e-06	0.00578498	0.00508155	RORA/IL7R/BACH2/SMAD7/IL23A/RORC/IGHV1-18/SLAMF1/CCR6/LTA/CD28/IGHV3-9/CCR2/CD226/TNF/IGHV3-16/CD40LG	17	0.0748899	0.0212506	3.52412
k18	GO:0042982	Amyloid precursor protein metabolic process	8/227	71/15576	8.68876e-06	0.00578498	0.00508155	SORL1/ABCG1/AGO2/ADAM19/EPHA4/TNF/LDLRAP1/PRNP	8	0.0352423	0.00455829	7.73146
k18	GO:0002696	Positive regulation of leukocyte activation	18/227	383/15576	1.33619e-05	0.00642928	0.00564751	IL7R/GPR183/CD2/IL23A/CD6/IGHV1-18/SLAMF1/DPP4/IL2RA/CD28/IGHV3-9/CCR2/TNFRSF4/CD226/RASAL3/TNF/IGHV3-16/CD40LG	18	0.0792952	0.0245891	3.22481
k18	GO:0070665	Positive regulation of leukocyte proliferation	11/227	153/15576	1.504e-05	0.00642928	0.00564751	GPR183/IL23A/CD6/SLAMF1/IL2RA/CD28/CCR2/CSF2/TNFRSF4/RASAL3/CD40LG	11	0.0484581	0.0098228	4.93323
k18	GO:0045785	Positive regulation of cell adhesion	19/227	425/15576	1.54504e-05	0.00642928	0.00564751	IL7R/SMAD7/IL23A/CD6/PRKCA/SLAMF1/TNFRSF18/DPP4/IL2RA/CD28/PPP3CA/ADAM19/CCR2/EPHA4/HYAL1/RASAL3/TNF/CD40LG/SPOCK2	19	0.0837004	0.0272856	3.06757
k18	GO:0002274	Myeloid leukocyte activation	13/227	218/15576	1.91173e-05	0.00695504	0.00610935	RORA/CD2/SLAMF1/CCR2/CSF2/CD226/RBPJ/HYAL2/MYO18A/TNF/NDRG1/CAMK4/MFHAS1	13	0.0572687	0.0139959	4.09182
k18	GO:0050867	Positive regulation of cell activation	18/227	396/15576	2.08923e-05	0.00695504	0.00610935	IL7R/GPR183/CD2/IL23A/CD6/IGHV1-18/SLAMF1/DPP4/IL2RA/CD28/IGHV3-9/CCR2/TNFRSF4/CD226/RASAL3/TNF/IGHV3-16/CD40LG	18	0.0792952	0.0254237	3.11894
k19	GO:0002181	Cytoplasmic translation	27/468	141/15576	1.09458e-14	4.11671e-11	3.98426e-11	RPL41/RPL35/RPS18/RPL19/RPL36/RPS2/RPL3/RPL12/RPS27/RPLP2/RPL13/RPL10A/RPL26/EIF4A2/RPL7/RPL7A/DPH1/HNRNPU/RPS21/RPL9/UNK/RPLP1/RPL6/RPL28/RPS16/RPL23/RPL13A	27	0.0576923	0.00905239	6.37316
k19	GO:0022613	Ribonucleoprotein complex biogenesis	29/468	381/15576	4.57731e-06	0.00860763	0.0083307	RNU11/HSP90AB1/TRMT112/RPL35/ABT1/POP7/FBL/RMRP/RPL3/RPS27/RPL10A/HSP90AA1/RPL26/EMG1/RPL7/MRPL36/SRSF1/RPL7A/MRPS7/RAN/POP5/RPS21/RPL6/SF3A2/SRSF6/DDX39B/RPS16/DDX3X/RPL13A	29	0.0619658	0.0244607	2.53328
k19	GO:0034470	Ncrna processing	28/468	376/15576	1.00751e-05	0.010472	0.0101351	TGFB1/TRMT112/ZC3H10/RPL35/DALRD3/ABT1/DDX5/TRPT1/HNRNPA2B1/POP7/FBL/RMRP/RPS27/RPL10A/PUSL1/RPL26/DUS3L/EMG1/TSEN54/RPL7/RPL7A/GTPBP3/POP5/RPS21/ELP5/RPS16/MOCS3/DDX3X	28	0.0598291	0.0241397	2.47845
k19	GO:1901798	Positive regulation of signal transduction by p53 class mediator	7/468	27/15576	1.11374e-05	0.010472	0.0101351	HEXIM1/HIC1/DDX5/EIF5A/RPL26/UBB/RPL23	7	0.0149573	0.00173344	8.62868
k19	GO:0034660	Ncrna metabolic process	32/468	485/15576	2.76635e-05	0.0208085	0.0201391	TGFB1/TRMT112/ZC3H10/RPL35/DALRD3/ABT1/DDX5/TRPT1/HNRNPA2B1/SNAPC2/POP7/FBL/RMRP/RELA/RPS27/RPL10A/ANG/PUSL1/RPL26/DUS3L/EMG1/TSEN54/RPL7/RPL7A/GTPBP3/POP5/RPS21/ELP5/RPS16/MOCS3/DDX3X/BRF1	32	0.0683761	0.0311376	2.19593
k19	GO:0043484	Regulation of rna splicing	15/468	149/15576	4.29645e-05	0.0269316	0.0260651	U2AF2/MBNL1/ZC3H10/DDX5/HNRNPA2B1/FUS/SRSF3/POLR2A/SRSF7/HNRNPF/SRSF1/CLK2/CLK1/HNRNPU/SRSF6	15	0.0320513	0.009566	3.35054
k19	GO:0042254	Ribosome biogenesis	21/468	276/15576	9.50892e-05	0.0463337	0.044843	TRMT112/RPL35/ABT1/POP7/FBL/RMRP/RPL3/RPS27/RPL10A/RPL26/EMG1/RPL7/MRPL36/RPL7A/MRPS7/RAN/POP5/RPS21/RPL6/RPS16/DDX3X	21	0.0448718	0.0177196	2.53233
k19	GO:0008380	Rna splicing	26/468	383/15576	9.8556e-05	0.0463337	0.044843	RNU11/U2AF2/MBNL1/THOC6/ZC3H10/DDX5/TRPT1/ARL6IP4/HNRNPA2B1/FUS/DDX39A/SRSF3/POLR2A/RBM14/WDR83/TSEN54/SRSF7/HNRNPF/SRSF1/CLK2/CLK1/HNRNPU/PPP1R9B/SF3A2/SRSF6/DDX39B	26	0.0555556	0.0245891	2.25936
k20	GO:0042110	T cell activation	27/189	488/15576	4.15871e-11	1.16361e-07	1.06638e-07	BCL11B/FYN/ITK/NCK2/CD2/CD44/CD28/CTLA4/LEF1/CD6/ICOS/CD3D/IL6R/CD5/CASP8/BATF/GATA3/SLAMF1/CD84/RASGRP1/LAT/LCK/IRF4/CD3G/CAMK4/TIGIT/CD3E	27	0.142857	0.0313303	4.55972
k20	GO:0045058	T cell selection	9/189	49/15576	6.37107e-09	8.91313e-06	8.16839e-06	BCL11B/CD28/CD3D/IL6R/BATF/GATA3/IRF4/CD3G/CD3E	9	0.047619	0.00314587	15.137
k20	GO:0030098	Lymphocyte differentiation	20/189	374/15576	2.9575e-08	2.75836e-05	2.52788e-05	BCL11B/ITK/HDAC4/CD2/CD28/CTLA4/LEF1/CD3D/IL6R/IKZF3/CMTM7/BATF/GATA3/SLAMF1/RASGRP1/LCK/IRF4/CD3G/CAMK4/CD3E	20	0.10582	0.0240113	4.4071
k20	GO:1903131	Mononuclear cell differentiation	21/189	423/15576	4.6976e-08	3.28597e-05	3.01141e-05	BCL11B/ITK/HDAC4/CD2/CD28/CTLA4/GPR68/LEF1/CD3D/IL6R/IKZF3/CMTM7/BATF/GATA3/SLAMF1/RASGRP1/LCK/IRF4/CD3G/CAMK4/CD3E	21	0.111111	0.0271572	4.09141
k20	GO:0007159	Leukocyte cell-cell adhesion	19/189	354/15576	6.31833e-08	3.53574e-05	3.24031e-05	FYN/NCK2/ETS1/CD44/CD28/CTLA4/LEF1/CD6/ICOS/CD5/GATA3/SLAMF1/RASGRP1/SELL/LCK/MIR146A/TIGIT/CD3E/WNK1	19	0.100529	0.0227273	4.42328
k20	GO:1903037	Regulation of leukocyte cell-cell adhesion	18/189	322/15576	7.76947e-08	3.61793e-05	3.31563e-05	FYN/NCK2/ETS1/CD44/CD28/CTLA4/LEF1/CD6/ICOS/CD5/GATA3/SLAMF1/RASGRP1/LCK/MIR146A/TIGIT/CD3E/WNK1	18	0.0952381	0.0206728	4.60692
k20	GO:0050863	Regulation of t cell activation	18/189	328/15576	1.02597e-07	3.61793e-05	3.31563e-05	FYN/NCK2/CD2/CD28/CTLA4/LEF1/CD6/ICOS/CD5/GATA3/SLAMF1/RASGRP1/LAT/LCK/IRF4/CAMK4/TIGIT/CD3E	18	0.0952381	0.021058	4.52265
k20	GO:0030217	T cell differentiation	16/189	258/15576	1.03443e-07	3.61793e-05	3.31563e-05	BCL11B/ITK/CD2/CD28/CTLA4/LEF1/CD3D/IL6R/BATF/GATA3/RASGRP1/LCK/IRF4/CD3G/CAMK4/CD3E	16	0.0846561	0.0165639	5.11087
k20	GO:0051249	Regulation of lymphocyte activation	22/189	493/15576	1.43452e-07	4.45976e-05	4.08712e-05	TRBC2/FYN/NCK2/CD2/CD28/CTLA4/LEF1/CD6/ICOS/CD5/IKZF3/SH3KBP1/GATA3/SLAMF1/SAMSN1/RASGRP1/LAT/LCK/IRF4/CAMK4/TIGIT/CD3E	22	0.116402	0.0316513	3.67765
k20	GO:0043368	Positive t cell selection	7/189	36/15576	2.14826e-07	6.01083e-05	5.50859e-05	BCL11B/CD3D/IL6R/BATF/IRF4/CD3G/CD3E	7	0.037037	0.00231125	16.0247
