# Supplementary material for: Impact of disease-associated chromatin accessibility QTLs across immune cell types and contexts
Source: Cell Genom. 2025 Nov 10;6(1):101061. doi: 10.1016/j.xgen.2025.101061 (PMC12926193; doi:10.1016/j.xgen.2025.101061)
Supplement: Table S4. TF motif enrichment in top 3,000 topic-driving genes in each topic, related to Figure 2 [file mmc5.xlsx]

## Sheet: Table S4
Table S4. TF motif enrichment in top 3,000 topic-driving genes in each topic, related to Figure 2
Only showing top 30 TFs by -log10(Padj) and with a -log10(Padj) > 10 in each topic
TF	Topic	minusLog10Padj	Enrichment
PAX5	k1	76.1357	2.59495
SPIB	k1	74.9078	1.72481
SPI1	k1	68.4141	1.4627
PAX1	k1	52.6671	3.37169
PAX9	k1	52.2396	3.00763
SPIC	k1	48.6035	1.62802
IRF1	k1	40.4972	1.34775
BCL11A	k1	38.5486	1.41322
BCL11B	k1	38.5486	1.41322
PAX6	k1	31.8044	2.47155
MESP1	k1	31.7346	1.6746
MESP2	k1	31.7346	1.6746
MEF2C	k1	30.9926	1.47252
RELA	k1	30.6721	1.75946
STAT2	k1	27.8094	1.35399
POU2F2	k1	27.0727	1.75175
ID3	k1	25.3712	1.55853
ID4	k1	25.3712	1.55853
POU5F1B	k1	23.0591	1.72178
TCF4	k1	22.9809	1.53313
POU2F3	k1	22.5631	1.71799
MEF2A	k1	19.3913	1.47708
POU2F1	k1	19.3573	1.62329
IRF4	k1	18.8785	1.44661
EBF1	k1	17.1291	1.41079
NFKB2	k1	16.8928	1.75453
POU3F4	k1	15.6665	1.62195
ZEB1	k1	15.6454	1.44974
NFKB1	k1	15.4357	1.49985
ARID3A	k1	15.1276	1.28891
CEBPA	k10	172.134	3.18059
CEBPD	k10	132.657	2.98072
CEBPB	k10	127.946	3.20741
ATF4	k10	57.603	2.64646
CEBPG	k10	50.2902	3.26028
CEBPE	k10	49.0526	3.30185
HLF	k10	41.5435	2.83517
TEF	k10	30.5538	2.36441
DBP	k10	28.8275	2.89572
NFIL3	k10	25.7159	2.33188
POU2F2	k11	303.656	3.9488
POU5F1B	k11	270.661	3.90693
POU2F3	k11	270.452	3.92748
POU3F4	k11	179.948	3.45042
POU2F1	k11	174.91	3.12588
POU3F3	k11	102.733	2.4662
IRF1	k11	59.7196	1.42424
MEF2C	k11	49.3607	1.60428
AC0021266	k11	47.2557	1.85881
MEF2B	k11	47.2557	1.85881
MEF2D	k11	45.343	1.77364
MEF2A	k11	43.5472	1.7357
HOXD8	k11	40.8396	1.82634
PAX5	k11	40.6421	2.11856
FUBP1	k11	37.421	1.47824
AL7735441	k11	34.252	1.76927
CR3882292	k11	34.252	1.76927
AL6628334	k11	34.252	1.76927
CR7598154	k11	34.252	1.76927
BX0885802	k11	34.252	1.76927
CR8477943	k11	34.252	1.76927
PAX1	k11	31.493	2.75178
IRF8	k11	30.1801	1.75585
IRF3	k11	29.9726	1.57294
ZBTB3	k11	29.7943	1.49725
IRF9	k11	29.2566	1.77936
STAT2	k11	27.8094	1.35399
PAX9	k11	27.3594	2.38056
HMGA1	k11	22.7528	1.44201
ID3	k11	19.2483	1.4821
ID4	k11	19.2483	1.4821
SPIB	k12	175.82	2.14341
SPI1	k12	119.273	1.61489
SPIC	k12	105.025	1.94866
POU2F1	k12	47.5644	2.01871
POU3F3	k12	45.3459	1.93024
NR4A1	k12	45.0073	2.02932
POU5F1B	k12	43.0581	2.01707
POU2F3	k12	41.4659	2.00279
ARID3A	k12	41.0699	1.48628
NR4A2	k12	37.1864	2.01974
POU2F2	k12	35.6268	1.87358
CEBPA	k12	35.5095	1.89519
NR2F2	k12	34.2057	1.83902
POU3F4	k12	32.9953	1.93425
CEBPD	k12	29.8243	1.8552
RARB	k12	26.6816	1.70722
ESRRA	k12	26.4157	1.87533
ARID3C	k12	22.8177	1.5747
MEF2C	k12	22.1392	1.39595
HOXC12	k12	20.0739	1.64447
IRF1	k12	19.9754	1.24222
NR4A3	k12	18.7941	1.58235
HOXC13	k12	18.7902	1.59656
POU1F1	k12	18.7672	1.67453
ELF5	k12	18.0056	1.52225
DMRT2	k12	17.7145	1.67644
FOXD2	k12	17.6041	1.5365
POU5F1	k12	17.4443	1.56792
ESRRG	k12	17.4178	1.68131
CDX2	k12	16.9576	1.59793
GATA2	k13	290.742	4.28119
GATA1	k13	258.568	4.35665
GATA3	k13	219.362	4.63592
GATA5	k13	193.533	4.69144
GATA4	k13	153.278	3.31006
GATA6	k13	109.516	3.12171
MECOM	k13	105.751	3.03825
RUNX1	k13	63.7939	1.42863
PRDM16	k13	51.6687	2.18069
RUNX2	k13	48.4005	1.67679
ENSG00000250096	k13	48.4005	1.67679
CBFB	k13	36.53	1.70046
RUNX3	k13	34.6311	2.00389
CEBPA	k13	20.4674	1.66268
HOXB7	k13	17.3685	1.8421
HOXB8	k13	16.9509	1.82154
ALX1	k13	14.4721	1.71164
NFE2L2	k13	13.9812	1.46744
ZNF333	k13	13.8084	1.93949
HOXA11	k13	12.5275	1.62431
DUXA	k13	12.4926	1.65907
POU3F4	k13	12.1025	1.54136
STAT5B	k13	11.7809	1.58376
NFE2	k13	11.5589	1.43315
PROP1	k13	11.4816	1.59807
PHOX2A	k13	11.0254	1.5954
ARID3A	k13	10.5257	1.23957
ARX	k13	10.3877	1.56192
PHOX2B	k13	10.2408	1.59817
TBPL2	k13	10.1379	1.3836
WT1	k14	176.651	2.13311
ZBTB7A	k14	172.773	2.25747
SMAD5	k14	168.591	3.50326
DNMT1	k14	167.571	3.4351
MBD2	k14	162.989	3.74161
EGR1	k14	160.533	2.63352
KLF6	k14	147.442	2.4674
ZNF148	k14	136.665	1.74049
SP1	k14	132.557	1.77375
SP2	k14	132.375	1.76907
KLF15	k14	129.461	1.85332
ZFX	k14	123.527	2.03802
TFAP2D	k14	123.205	2.03787
MAZ	k14	114.242	1.5655
ELK4	k14	102.883	2.68513
PATZ1	k14	93.2704	1.89851
ZNF263	k14	92.296	1.54717
PURA	k14	90.3847	1.68418
KLF5	k14	89.2484	1.68476
MECP2	k14	87.2807	2.91568
KLF16	k14	85.0701	1.85298
E2F6	k14	82.6616	2.17347
E2F4	k14	76.8975	2.78714
GABPA	k14	75.0852	2.65014
ZIC5	k14	65.9562	2.34718
SP3	k14	64.4829	1.68126
ZNF740	k14	63.955	1.87654
KLF4	k14	62.9663	1.58612
ZNF281	k14	57.2087	1.7579
NR0B1	k14	55.6432	2.06944
JUN	k15	406.986	3.94036
SMARCC1	k15	394.92	3.74502
JUNB	k15	379.337	3.803
FOSL1	k15	375.051	3.75808
FOS	k15	371.114	3.78948
JUND	k15	354.039	3.74344
FOSL2	k15	351.571	3.78853
BACH1	k15	283.822	3.60085
FOSB	k15	242.511	3.36432
BACH2	k15	214.851	3.44604
JDP2	k15	197.467	3.71376
NFE2	k15	137.155	2.67641
NFE2L2	k15	122.826	2.5328
BATF	k15	76.9517	2.38142
CEBPB	k15	60.3413	2.4318
CEBPD	k15	52.1149	2.16519
CEBPA	k15	51.2784	2.097
MAFF	k15	48.5347	2.10298
MAFK	k15	38.6248	1.89224
NRL	k15	29.5536	1.92265
CEBPG	k15	26.2142	2.54389
IRF4	k15	23.8429	1.50545
MAFG	k15	23.5753	2.09814
ATF4	k15	23.0701	1.98102
CEBPE	k15	21.5068	2.42239
CIC	k15	17.327	1.63618
SOX1	k15	14.2768	1.53074
HMGA1	k15	13.7151	1.33886
HOXC6	k15	11.8759	1.3831
NFE2L1	k15	11.8095	1.60974
NFE2L3	k15	11.8095	1.60974
LMO2	k16	56.7166	1.79823
TFAP2C	k16	54.9488	1.72871
ZFX	k16	54.6753	1.67026
ZNF263	k16	47.7752	1.39034
TCF12	k16	45.8471	1.65519
NEUROD1	k16	43.7447	1.78768
ZFY	k16	42.6506	1.59022
MAZ	k16	39.8335	1.33068
SNAI1	k16	39.5005	1.71907
PLAGL1	k16	39.4865	1.82391
ZNF148	k16	32.8916	1.35447
ZBTB7A	k16	31.1359	1.50174
KLF15	k16	30.9901	1.40305
KLF12	k16	30.5451	1.65061
SMAD1	k16	29.8673	1.56575
TCF4	k16	29.5922	1.61034
MESP1	k16	29.1241	1.6441
MESP2	k16	29.1241	1.6441
PURA	k16	28.8989	1.37711
TFAP2B	k16	27.4917	1.78957
PLAG1	k16	26.1198	1.50002
INSM1	k16	25.0415	1.60634
TFAP4	k16	24.5749	1.54722
EBF1	k16	24.3354	1.4946
KLF1	k16	24.192	1.41721
MYOG	k16	24.1758	1.50433
ATOH8	k16	22.1707	1.55998
ZIC2	k16	21.9334	1.67671
REST	k16	21.8679	1.60871
MYOD1	k16	21.299	1.53505
JUN	k17	245.724	3.20011
FOS	k17	238.989	3.16664
JUNB	k17	224.835	3.07676
FOSL2	k17	204.439	3.04179
SMARCC1	k17	196.22	2.84305
FOSL1	k17	196.161	2.90412
JUND	k17	194.26	2.94484
BACH1	k17	150.209	2.80437
FOSB	k17	135.993	2.69808
JDP2	k17	130.522	3.12908
BACH2	k17	125.933	2.79722
EOMES	k17	113.681	3.00436
TBX10	k17	97.6234	2.67994
TBR1	k17	93.6352	2.73664
BATF	k17	80.9143	2.42111
TBX5	k17	77.9865	2.44025
TBX4	k17	77.9865	2.44025
MGA	k17	67.0747	2.28278
NR4A2	k17	46.9012	2.16065
NFE2	k17	36.0974	1.79861
RUNX1	k17	27.6927	1.27983
NFE2L2	k17	24.5949	1.6324
NR4A1	k17	22.816	1.7089
TBX1	k17	22.3863	1.57165
RUNX2	k17	21.6122	1.44092
ENSG00000250096	k17	21.6122	1.44092
TBX20	k17	19.7121	1.70989
IRF4	k17	18.8785	1.44661
T	k17	18.4738	1.86217
NR4A3	k17	18.1126	1.57091
RORA	k18	147.599	3.63185
RORB	k18	132.651	3.63417
NR1D2	k18	124.959	3.57851
NR1D1	k18	106.805	2.95874
FOS	k18	95.9712	2.29467
FOSL1	k18	93.7922	2.25805
JUNB	k18	91.6948	2.25327
SMARCC1	k18	90.7348	2.19704
FOSL2	k18	87.4088	2.26421
RORC	k18	84.9603	2.87922
JUND	k18	84.7074	2.21944
JUN	k18	82.298	2.18799
BACH1	k18	60.4153	2.08197
FOSB	k18	58.7695	2.06129
BACH2	k18	58.1216	2.1613
RUNX1	k18	46.7071	1.36553
JDP2	k18	45.4074	2.16545
RUNX2	k18	40.4133	1.61461
ENSG00000250096	k18	40.4133	1.61461
CBFB	k18	29.6409	1.6259
RUNX3	k18	28.4699	1.9007
FOXP1	k18	10.5965	1.57782
FOXP4	k18	10.5965	1.57782
FOXK2	k18	10.5965	1.57782
FOXJ3	k18	10.5965	1.57782
CTCFL	k19	88.7245	1.92021
CTCF	k19	63.5035	1.74242
TFAP2D	k19	34.2717	1.52361
PITX2	k19	30.9546	1.61621
ZFY	k19	28.4552	1.47636
ZNF524	k19	24.4509	1.77287
E2F4	k19	23.153	1.90699
SP2	k19	21.7649	1.30129
ZBTB7A	k19	20.1361	1.39877
ZNF219	k19	19.4259	1.39488
SP1	k19	17.2473	1.26854
E2F5	k19	17.1698	2.90669
FUBP1	k19	16.5451	1.31225
E2F2	k19	14.822	2.67769
TOPORS	k19	14.7671	1.3933
E2F6	k19	13.9092	1.44685
TFDP2	k19	11.365	1.96329
TFDP3	k19	11.365	1.96329
TFDP1	k19	11.365	1.96329
ARNT2	k19	10.0231	1.41087
SP6	k2	1484.23	6.64417
SP5	k2	1484.23	6.64417
KLF6	k2	1336.96	6.0789
SP2	k2	1234.35	3.35346
SP4	k2	1224.4	6.40877
SP1	k2	1211.23	3.35055
KLF7	k2	1153.03	5.82663
WT1	k2	1133.15	4.02792
KLF14	k2	1038.63	6.69725
KLF11	k2	1038.63	6.69725
EGR1	k2	1030.87	5.71601
KLF16	k2	1010.79	4.25741
SMAD5	k2	969.279	8.19266
KLF5	k2	967.062	3.35722
KLF2	k2	863.721	4.63224
SP3	k2	859.254	3.72463
ZBTB7A	k2	810.979	3.91657
SP8	k2	778.051	4.22006
SP7	k2	778.051	4.22006
SP9	k2	778.051	4.22006
KLF4	k2	769.771	3.17792
ZNF148	k2	712.579	2.71121
ZFX	k2	704.565	3.6738
DNMT1	k2	698.671	6.73194
NFYB	k2	609.24	7.16993
PBX3	k2	607.609	7.12272
NRF1	k2	602.007	11.4438
MBD2	k2	580.625	6.93375
E2F4	k2	470.516	6.28106
NFYC	k2	470.45	6.05192
LEF1	k20	71.7177	2.21615
TCF7L2	k20	59.1953	2.16629
TCF7L1	k20	46.2011	1.99169
BATF	k20	44.7039	2.0198
ARID3A	k20	38.2266	1.46834
RUNX3	k20	32.6316	1.9713
FOS	k20	31.6888	1.70461
JUN	k20	30.7919	1.6934
FOXO4	k20	30.0045	1.68166
FOXD3	k20	28.3625	1.54735
FOXJ2	k20	27.553	1.54069
FOXA3	k20	27.1476	1.54846
FOXP2	k20	26.6879	1.70734
FOXI1	k20	26.5713	1.54258
FOXK1	k20	26.1582	1.79001
KIAA0415	k20	26.1582	1.79001
FOXD4	k20	26.0401	1.80451
FOXD4L1	k20	26.0401	1.80451
FOXJ1	k20	26.0401	1.80451
ARID3C	k20	25.4361	1.60921
FOXS1	k20	24.6788	1.62255
FOXN3	k20	23.9323	1.7431
FOXN2	k20	23.9323	1.7431
FOXL2	k20	23.9323	1.7431
TBPL2	k20	23.2791	1.59672
FUBP1	k20	22.9416	1.37019
TCF7	k20	22.8935	1.81321
BPTF	k20	22.6564	1.47686
PRDM16	k20	22.1039	1.73866
FOXI2	k20	21.8595	1.49801
RUNX1	k3	93.1733	1.51998
TBX10	k3	91.29	2.61682
EOMES	k3	83.7405	2.68047
RUNX2	k3	81.1046	1.89336
ENSG00000250096	k3	81.1046	1.89336
TBR1	k3	59.2328	2.3381
RUNX3	k3	55.5634	2.308
MGA	k3	39.4615	1.95476
CBFB	k3	30.1483	1.63163
ARID3A	k3	29.6465	1.41002
FOXE1	k3	26.1275	1.46351
TBX20	k3	26.0823	1.82729
TBX5	k3	24.6935	1.76033
TBX4	k3	24.6935	1.76033
BPTF	k3	21.2133	1.46053
FUBP1	k3	20.9387	1.35297
ZNF35	k3	18.7535	1.404
FOXD3	k3	18.7338	1.43923
FOXA2	k3	15.5927	1.46341
FOXJ2	k3	15.4641	1.39821
FOXB1	k3	15.0501	1.51977
FOXM1	k3	14.8661	1.361
FOXA3	k3	14.8488	1.39836
TBX19	k3	14.7349	2.03333
FOXK1	k3	14.4822	1.57333
KIAA0415	k3	14.4822	1.57333
BATF	k3	14.2987	1.54792
FOXA1	k3	14.2175	1.52401
IRF8	k3	14.1364	1.50227
FOXD2	k3	13.3243	1.46249
BCL11A	k4	346.246	2.29586
BCL11B	k4	346.246	2.29586
SPI1	k4	231.799	1.86197
IRF4	k4	85.1972	2.00318
SPIB	k4	75.8914	1.72985
TCF12	k4	67.8863	1.80876
RUNX1	k4	66.0089	1.43617
ASCL2	k4	61.5122	2.21131
ASCL1	k4	52.3731	1.9039
NHLH2	k4	49.2827	1.87385
STAT2	k4	47.4754	1.46736
TFAP4	k4	43.0986	1.73994
MYOG	k4	41.5372	1.67336
NHLH1	k4	41.4046	1.85981
LYL1	k4	41.4046	1.85981
IRF1	k4	40.4972	1.34775
RUNX2	k4	35.7827	1.57601
ENSG00000250096	k4	35.7827	1.57601
MYF5	k4	35.3868	1.7138
CBFB	k4	25.0113	1.57142
MSC	k4	23.8697	1.77278
FERD3L	k4	22.6502	1.62823
TCF21	k4	22.2973	1.81967
ENSG00000187728	k4	22.2973	1.81967
MYOD1	k4	21.5204	1.53802
PRDM1	k4	20.768	1.35935
SPIC	k4	19.6733	1.38944
ZNF683	k4	18.7914	1.39987
LMO2	k4	16.8645	1.41774
IRF3	k4	15.0701	1.3979
SMARCC1	k5	211.376	2.92227
FOSL1	k5	209.107	2.97448
JUND	k5	200.138	2.97811
FOSL2	k5	196.099	2.99383
JUNB	k5	196.067	2.92114
FOS	k5	163.118	2.74376
JUN	k5	162.906	2.74154
BACH2	k5	157.897	3.04644
BACH1	k5	135.35	2.70064
FOSB	k5	113.914	2.53612
JDP2	k5	93.9902	2.76095
CEBPB	k5	81.9941	2.70588
CEBPA	k5	67.2923	2.27686
CEBPD	k5	65.3163	2.32258
CEBPE	k5	58.7647	3.56415
CEBPG	k5	57.0173	3.43572
PBX3	k5	49.2333	2.37205
NFYB	k5	48.8062	2.37231
ATF4	k5	46.8724	2.46289
NFE2	k5	43.2026	1.88101
CEBPZ	k5	41.1281	2.20066
NFYA	k5	39.0831	2.2598
NFYC	k5	34.4881	2.09032
SPI1	k5	32.3961	1.31544
USF2	k5	27.318	2.08038
NFE2L2	k5	26.1024	1.65302
USF1	k5	25.4049	2.00092
TFE3	k5	24.4235	2.33327
HLF	k5	24.3377	2.34807
TFEC	k5	23.1807	2.11179
EGR1	k6	52.5508	1.88023
KLF6	k6	50.4773	1.81402
SP6	k6	48.9752	1.83146
SP5	k6	48.9752	1.83146
WT1	k6	47.3305	1.56218
SP2	k6	46.8931	1.44831
SP1	k6	45.7172	1.44469
SMAD5	k6	45.4274	2.17919
ZBTB7A	k6	39.5768	1.56974
KLF16	k6	37.1662	1.54832
KLF14	k6	33.5969	1.79972
KLF11	k6	33.5969	1.79972
KLF15	k6	33.5355	1.41998
ZFX	k6	33.0694	1.51319
SP8	k6	32.8454	1.56952
SP7	k6	32.8454	1.56952
SP9	k6	32.8454	1.56952
KLF7	k6	32.3612	1.65575
KLF5	k6	31.1738	1.39508
SP3	k6	30.9624	1.46226
SP4	k6	30.8157	1.67985
TFAP2D	k6	30.7968	1.49482
EGR2	k6	28.2646	1.98297
DNMT1	k6	28.0583	1.88239
CREB1	k6	27.3538	3.08531
ZNF219	k6	27.0136	1.46974
ZNF148	k6	24.678	1.30565
ZNF740	k6	23.2876	1.50934
EGR4	k6	22.9563	1.81287
CTCFL	k6	22.939	1.44693
TCF7L2	k7	163.79	3.07707
LEF1	k7	151.213	2.85262
TCF7L1	k7	113.648	2.64195
TCF7	k7	80.6673	2.64706
SOX4	k7	14.9855	1.62043
RUNX1	k7	14.4452	1.20073
RUNX3	k7	14.2924	1.61831
RUNX2	k7	13.3458	1.34229
ENSG00000250096	k7	13.3458	1.34229
ETV2	k7	12.9275	1.64176
ERG	k7	11.3368	1.65869
ENSG00000235187	k7	10.7686	1.70259
TBX10	k8	95.1677	2.65566
EOMES	k8	94.6802	2.80333
TBR1	k8	81.4839	2.6038
RUNX1	k8	81.3176	1.48514
RUNX2	k8	46.4137	1.66178
ENSG00000250096	k8	46.4137	1.66178
TBX5	k8	38.1262	1.96524
TBX4	k8	38.1262	1.96524
MGA	k8	34.9319	1.89271
TBX20	k8	34.1643	1.96
CBFB	k8	23.6219	1.55421
TBX21	k8	20.113	2.33465
TBX15	k8	16.3419	1.82643
TBX18	k8	16.3419	1.82643
TBX22	k8	16.3419	1.82643
TBX2	k8	15.7013	1.78649
TBX1	k8	14.1894	1.44832
SREBF2	k8	13.6852	1.54929
RUNX3	k8	13.15	1.59116
SREBF1	k8	13.1088	1.54067
NFKB1	k9	64.2498	2.0843
SPIB	k9	59.9711	1.64412
RELA	k9	53.1341	2.02663
REL	k9	41.3864	2.10684
SPIC	k9	38.8265	1.5574
JUN	k9	37.8304	1.77529
SPI1	k9	37.3191	1.33916
JUNB	k9	36.6473	1.75722
FOSL1	k9	36.5224	1.74951
FOSL2	k9	36.4677	1.78123
SMARCC1	k9	31.6245	1.67292
JUND	k9	31.3531	1.70701
FOS	k9	29.2788	1.67511
FOSB	k9	28.8729	1.71897
RELB	k9	22.9171	1.70395
BACH1	k9	22.7034	1.63372
HIVEP1	k9	22.1924	1.62039
HIVEP3	k9	22.1924	1.62039
JDP2	k9	19.8573	1.73778
BACH2	k9	19.4673	1.63709
NFE2L2	k9	18.7407	1.54649
NFE2	k9	18.4103	1.55497
MITF	k9	17.6848	1.6616
IKZF4	k9	17.2178	1.81529
IKZF1	k9	17.2178	1.81529
NFKB2	k9	12.1266	1.63014
ELF5	k9	11.7628	1.41659
MAFF	k9	11.6854	1.50744
RBPJ	k9	10.7958	1.46347
ATF5	k9	10.3105	1.31846
