# Supplementary material for: Impact of disease-associated chromatin accessibility QTLs across immune cell types and contexts
Source: Cell Genom. 2025 Nov 10;6(1):101061. doi: 10.1016/j.xgen.2025.101061 (PMC12926193; doi:10.1016/j.xgen.2025.101061)
Supplement: Table S5. Genes whose activity scores are associated with B cell trajectory from topic k1, related to Figure 2 [file mmc6.xlsx]

## Sheet: Table S5
Table S5. Genes whose activity scores are associated with B cell trajectory from topic k1, related to Figure 2
Symbol	Spearman's ρ with k1 trajectory
AP000477.2	-0.85892
CDCA7L	-0.825323
AC002480.2	-0.821968
KRTAP4-11	-0.81849
IKZF2	-0.817541
MMP7	-0.814291
CTD-2131I18.1	-0.813191
PLEKHA2	-0.799274
TMEM123	-0.798906
P2RY14	-0.798617
AC104782.3	-0.787555
CNN3	-0.785476
CXCR4	-0.774909
ICOSLG	-0.772525
SPRY1	-0.771424
KIAA2018	-0.764378
RHBDD1	-0.762778
MCTP2	-0.761311
LINC00870	-0.75793
PART1	-0.755435
ABCB4	-0.753151
C3orf52	-0.751399
FAM187B	-0.750003
KLF7	-0.748155
IGHD	-0.745398
45354	-0.741063
HMCES	-0.740886
KCNH8	-0.740694
IGHG3	-0.738254
NCK2	-0.736295
TCL1B	-0.734169
DGKD	-0.725184
ZCCHC7	-0.724634
CLLU1OS	-0.721632
YBX3	-0.720776
AC096574.5	-0.720245
FBXO15	-0.718678
SATB1	-0.71778
NAMPTL	-0.717539
MSX1	-0.716044
MTSS1	-0.714779
PMEPA1	-0.712746
KCNA6	-0.709149
ARRDC4	-0.70848
AC007386.4	-0.708249
GS1-24F4.3	-0.708065
DHX57	-0.707664
CAMK2D	-0.707124
STEAP1B	-0.705703
GAB1	-0.704298
ZNF667-AS1	-0.702164
COL19A1	-0.70179
FADS3	-0.701363
BTLA	-0.696983
TCL1A	-0.693225
AP000477.3	-0.693144
AP1B1	-0.692164
GALNT6	-0.690981
EIF2AK3	-0.69098
KIAA1407	-0.690908
TRAV14DV4	-0.68965
AC009495.2	-0.689442
IL16	-0.688049
ZNF667	-0.687861
FCER2	-0.686783
FOXP1	-0.68607
C21orf33	-0.685587
AP000474.1	-0.685164
AC002456.2	-0.684685
CORO2B	-0.682425
ACSM1	-0.681916
XYLT1	-0.68125
LINC00603	-0.680208
IL21R	-0.6802
QTRTD1	-0.679934
ENPP3	-0.679526
AP001628.7	-0.679086
IRS2	-0.678573
GALNT3	-0.675606
AC021860.1	-0.675576
ZBTB10	-0.673861
CALCB	-0.673587
PTGIR	-0.67347
ITGA4	-0.673158
ISG20	-0.673039
GUCY1B3	-0.671523
ZNF471	-0.671482
LINC00865	-0.67117
LINC00598	-0.670929
RHOBTB1	-0.670631
ABCA1	-0.670512
IL6	-0.669814
CABLES1	-0.669752
CD69	-0.669524
GNB4	-0.668223
MGAT5	-0.664751
TCP11L2	-0.664194
GCNT1	-0.662957
SNX9	-0.662893
FOXO1	-0.662532
PRICKLE1	-0.662258
TREML2	-0.661194
MMP17	-0.660539
PRKCE	-0.660499
FAM84B	-0.659764
AC020595.1	-0.659355
MRO	-0.65868
ABCB1	-0.658619
ZBTB16	-0.657069
KRTAP16-1	-0.656947
IQSEC1	-0.656394
CYTL1	-0.656364
EDDM3A	-0.656326
NRIP1	-0.655456
AGPAT5	-0.655289
AVP	-0.654391
E2F5	-0.653996
FAM111B	-0.652056
AC104667.3	-0.650464
JARID2	-0.649936
ERGIC1	-0.648773
LAPTM5	-0.648141
SERPINI1	-0.647183
HEY2	-0.647174
LCA5	-0.646566
LHPP	-0.646274
LYST-AS1	-0.645891
BACH2	-0.644256
CTB-12A17.3	-0.644044
IL21R-AS1	-0.643586
PCDH9-AS4	-0.642602
TAS2R39	-0.642246
KIAA0226L	-0.642184
COPG1	-0.642156
IGLV5-37	-0.641305
PNPLA8	-0.639966
FAM76B	-0.639239
RBM38	-0.638311
CD83	-0.63602
CA2	-0.635532
IL4R	-0.63542
KRTAP29-1	-0.635381
OR7A17	-0.635158
KLF13	-0.634978
GCSAM	-0.634703
AC008940.1	-0.633693
AC010733.4	-0.632714
APLP2	-0.630987
CYTIP	-0.630915
LINC00877	-0.630045
LIG4	-0.629193
SMAD6	-0.629064
KHDRBS2	-0.627979
GCOM1	-0.627553
RAB17	-0.627278
IGLC7	-0.627035
MED12L	-0.625897
AKAP7	-0.625864
MYZAP	-0.625353
LINC01013	-0.624862
ABCG1	-0.624761
TBC1D5	-0.624749
SC5D	-0.623975
AF127577.12	-0.623361
LSM7	-0.623304
ESAM	-0.6227
FOXP1-AS1	-0.622607
ELF2	-0.622277
CLEC17A	-0.622127
STIM2	-0.621897
AC073957.15	-0.621547
VPS37B	-0.621053
ZNF608	-0.620877
U51244.2	-0.620722
SLC2A5	-0.619874
ATP6V1C2	-0.618573
ARRDC2	-0.61813
KLHL14	-0.617974
GBP4	-0.617776
AGO2	-0.617713
CTB-35F21.2	-0.617598
CD55	-0.617418
PLEKHA1	-0.617095
VAV3	-0.617044
LRRC32	-0.61555
ARHGEF1	-0.612247
PLEKHG1	-0.611909
CTC-461F20.1	-0.611669
IGLL5	-0.611632
ACSM3	-0.611504
KDM4B	-0.61048
RASGEF1B	-0.609011
GALNT2	-0.608901
LINC00700	-0.608746
PWWP2B	-0.608373
SESTD1	-0.608265
CHST11	-0.608208
LAMC1	-0.607669
ABHD13	-0.607218
CTC-248O19.1	-0.606689
SPOCK2	-0.604019
PNOC	-0.602444
WDR27	-0.60197
PCDH9	-0.60185
SGCE	-0.601816
FXYD5	-0.60119
SORL1	-0.600874
ZCCHC10	-0.600685
FLJ45079	-0.600086
GRK5	-0.599896
CTD-2267D19.2	-0.598739
PIK3IP1	-0.598368
ZNF256	-0.598143
SCOC	-0.597876
OR6V1	-0.596777
MYO1B	-0.596136
ITPKB	-0.595841
DACT1	-0.595835
OGFRL1	-0.594371
MAD1L1	-0.5928
KLF3	-0.592506
SLCO5A1	-0.59141
USP40	-0.591199
KIAA1467	-0.591131
SORD	-0.591015
LRRFIP1	-0.589822
AFF1	-0.589616
NEIL1	-0.588847
AC013463.2	-0.587421
CTGF	-0.587058
FAM46C	-0.584597
P2RX1	-0.584283
FAM81A	-0.583485
ESR2	-0.582767
MOB3B	-0.582251
BANP	-0.58151
ZSCAN18	-0.581106
FAM69B	-0.58059
LINC00887	-0.580341
STK17B	-0.58031
AHCYL1	-0.579265
CD79A	-0.57909
AC002451.3	-0.578593
CTD-3203P2.2	-0.578201
DFNA5	-0.577507
RRM2B	-0.577206
TSNAXIP1	-0.574641
AC073072.5	-0.574575
MIR3150B	-0.574249
SMAD3	-0.574122
TRABD	-0.573549
NUAK2	-0.573437
PHF21A	-0.573254
C7orf50	-0.572306
KB-431C1.4	-0.571637
AFF3	-0.571582
WNT10A	-0.571334
TBC1D7	-0.571012
JUN	-0.570868
EPN2-AS1	-0.570837
CRELD2	-0.569758
DSEL	-0.569334
CYP2R1	-0.568883
FCRL1	-0.568399
DUSP6	-0.568111
LINC00472	-0.567523
CALCA	-0.566835
TLE6	-0.566573
SCARNA9	-0.56631
HS3ST1	-0.565357
GSG1	-0.565339
IRS1	-0.565332
LBH	-0.564983
CTD-2021J15.1	-0.564971
PHACTR1	-0.564508
STRBP	-0.564436
SIK3	-0.564331
MAML3	-0.562517
ITPR1-AS1	-0.562101
CTD-2382E5.4	-0.561933
C8orf56	-0.560622
CYB5A	-0.560454
HLA-DMB	-0.559369
AC092614.2	-0.559291
TRABD2A	-0.559161
HVCN1	-0.559052
AC110781.3	-0.55898
MXI1	-0.557659
ZFP3	-0.557451
JUNB	-0.557111
DTNBP1	-0.556987
CTD-2540L5.6	-0.55671
ADK	-0.556644
AC019181.2	-0.556582
AC012123.1	-0.556581
AC090587.5	-0.556527
SP100	-0.556295
MEF2C-AS1	-0.555176
PRCD	-0.555007
CHPT1	-0.554786
TSPAN13	-0.554027
TMPRSS15	-0.553866
AC144450.1	-0.55352
MMD	-0.553349
KAT6B	-0.5531
PDE7B	-0.553019
ZNF775	-0.552857
DCHS2	-0.552334
MAPK14	-0.551723
MS4A1	-0.551082
XXbac-BPG181M17.5	-0.550696
WDR66	-0.550556
ERMN	-0.550147
VAV3-AS1	-0.550059
SH3BP2	-0.549869
LYST	-0.549749
AP001055.1	-0.549126
LYN	-0.54753
CD74	-0.547006
CMTM7	-0.546607
C12orf42	-0.546215
ZNF516	-0.54598
INPP5A	-0.5455
LINC00441	-0.54538
TMEM243	-0.545001
TAPT1-AS1	-0.54445
UBAC2-AS1	-0.544126
CYGB	-0.543204
MKLN1	-0.542545
FAM90A26	-0.54211
AC007381.2	-0.541292
RPA3-AS1	-0.540431
WHSC1L1	-0.540244
CTD-2024P10.1	-0.540221
BTG1	-0.539589
IRF1	-0.539259
AC123023.1	-0.538244
CTC-428G20.3	-0.538031
TAS2R38	-0.537621
INTS4	-0.537219
SERINC2	-0.5367
EPN2	-0.53647
AP001059.5	-0.535126
TTC23L	-0.534941
ANGPTL5	-0.534192
TAPT1	-0.534127
GYLTL1B	-0.533749
ELOVL5	-0.533006
BRAF	-0.531958
SIPA1L3	-0.531472
CCDC69	-0.530809
ACSS1	-0.530779
CRYM-AS1	-0.530687
SMAD7	-0.530472
RARA	-0.530472
ITPKB-AS1	-0.529798
UCP2	-0.526941
CPQ	-0.526347
TMEM2	-0.525946
ZNF318	-0.525684
CTD-2007H13.3	-0.525475
HBP1	-0.525317
LY75-CD302	-0.524233
FNIP1	-0.523942
IFNA1	-0.523595
DLEU7	-0.523204
CCDC148	-0.522506
MYADM	-0.521228
VPREB3	-0.520776
KLRK1	-0.520438
C9orf72	-0.5204
UBXN11	-0.520024
ABRACL	-0.518079
AC003051.1	-0.517504
AC007381.3	-0.517178
PELI2	-0.516927
SPG7	-0.516885
SLC2A3	-0.516645
WDR86	-0.516021
LFNG	-0.515692
WBP11	-0.515527
CTC-1337H24.1	-0.515251
RAD51B	-0.515239
PAIP2B	-0.514812
CTD-2540L5.5	-0.51478
FAM177B	-0.514727
HES1	-0.514545
LY86-AS1	-0.514112
CTD-2353F22.1	-0.513819
CTD-3131K8.3	-0.513415
LCN6	-0.512074
LYL1	-0.511787
UBE2E2	-0.511697
LINC01023	-0.511479
TGFBR2	-0.510916
POLR2M	-0.51088
LINC00926	-0.510735
CTD-2368P22.1	-0.510224
SNX29	-0.509272
AP001042.1	-0.50925
PPM1K	-0.509176
IFNK	-0.508968
LY75	-0.508664
ERV3-1	-0.508612
PEG10	-0.508255
CTC-265F19.3	-0.507826
TBXA2R	-0.50782
ICAM2	-0.507502
RCSD1	-0.507489
CACTIN-AS1	-0.506869
AC083862.1	-0.506636
HOOK2	-0.506623
N4BP2L1	-0.506069
SIPA1L1	-0.505273
DCBLD2	-0.505069
TTC7A	-0.50499
ELL3	-0.504082
RFTN1	-0.504041
HMGCS1	-0.504001
DHODH	-0.502896
AMPD3	-0.502366
GNG8	-0.502266
MSI2	-0.502193
PITPNM2	-0.501396
NKIRAS1	-0.501252
KLF9	-0.501142
AC016907.3	-0.501118
TCTN1	-0.500867
CTD-2659N19.10	-0.500678
ZNF70	-0.499727
IGLJ1	-0.499436
NREP	-0.499381
AMZ2	-0.498763
C1QTNF7	-0.498017
CCR7	-0.497406
NSMCE1	-0.496923
OTUD1	-0.49679
CD72	-0.496543
SSTR3	-0.496161
ARHGEF7	-0.495496
RASA2	-0.495352
AP001439.2	-0.49499
SAP30BP	-0.494655
MGST2	-0.493922
GLYATL1	-0.492939
GH1	-0.492597
TTF1	-0.492541
MSMP	-0.49149
FOS	-0.491215
CMSS1	-0.491095
AC008753.6	-0.490873
ZNF750	-0.490319
C6orf99	-0.490316
FAM134B	-0.489782
EHD4	-0.489776
AC012457.2	-0.489729
BTBD9-AS1	-0.48972
FAM65A	-0.489258
PRDM4	-0.488783
NCR2	-0.487877
LY9	-0.487442
FADS1	-0.487273
C1orf162	-0.487052
EIF2B5-AS1	-0.48565
CXCR5	-0.485342
ARL4A	-0.48487
AC005498.3	-0.484589
KCNA5	-0.484537
AC092667.2	-0.484273
INSIG1	-0.484113
TUBA1A	-0.48403
CNR1	-0.484029
FAM129C	-0.483948
TMEM66	-0.483829
MICAL1	-0.483684
PALM2-AKAP2	-0.483343
DDX18	-0.483219
SIPA1	-0.482866
SYCP3	-0.482817
AC022498.1	-0.482777
AP001058.3	-0.48211
PDE3B	-0.481329
AKAP2	-0.481268
ACSL3	-0.48111
KCNG1	-0.481037
TPCN1	-0.480873
IGLV7-46	-0.4807
FMNL1	-0.479884
ST6GALNAC3	-0.479629
SKIL	-0.479548
KB-1047C11.1	-0.479446
CCR6	-0.478466
AKR1D1	-0.478356
PRDM8	-0.477348
PLCL2	-0.477126
RPS14	-0.476576
IGHV3-48	-0.476558
RAB30	-0.476442
PTTG2	-0.475983
NR4A1	-0.475799
CREM	-0.475491
AC093609.1	-0.475435
C8orf44-SGK3	-0.475356
TGIF1	-0.475055
VN1R2	-0.474141
IGLJ3	-0.474062
TMEM241	-0.473885
ZFP28	-0.473676
KLRC4-KLRK1	-0.473452
CLCF1	-0.472955
CTD-2659N19.9	-0.47013
TCF4	-0.47001
SSBP2	-0.469794
BIRC3	-0.46949
C18orf25	-0.467329
MTMR6	-0.467311
AP001056.1	-0.46701
LINGO3	-0.466288
AC102953.6	-0.466048
IQCD	-0.46584
PPAPDC1B	-0.465701
NR4A2	-0.464477
IGLV4-3	-0.464188
KBTBD7	-0.463567
SLC38A1	-0.463322
S1PR2	-0.46329
YPEL5	-0.462983
DUSP1	-0.462754
SDE2	-0.461586
GRASP	-0.461481
CLCN3	-0.461279
PRM1	-0.461104
FAM46A	-0.460665
NSUN7	-0.460296
BIRC2	-0.460122
C8orf59	-0.459717
UXS1	-0.459634
TBC1D16	-0.459454
RAB5C	-0.459405
KLF4	-0.458486
FAM159A	-0.45722
NR5A2	-0.456619
UBASH3B	-0.456573
ANKRD50	-0.456485
APP	-0.456257
HIP1R	-0.455598
IGHV3-53	-0.455133
SLC37A1	-0.454184
PPCS	-0.453917
C15orf57	-0.453363
IRX5	-0.453327
IGLV4-60	-0.452752
IGHM	-0.452054
ALOX5	-0.45205
AP001057.1	-0.452016
GPR18	-0.451391
PHLPP1	-0.451145
ZBTB18	-0.451067
VCPKMT	-0.45082
AL162424.1	-0.450786
KCNJ2	-0.449743
IGLJ4	-0.449705
C17orf62	-0.448342
ZNF891	-0.448285
BTBD3	-0.445967
CTD-2325P2.3	-0.445682
JUND	-0.44534
AC116614.1	-0.444291
C1orf112	-0.443608
IGHV5-51	-0.442213
SETD7	-0.44062
LHFPL2	-0.44024
LINC00311	-0.440145
MS4A6A	-0.44014
AC100830.4	-0.439536
CTD-2383M3.1	-0.439001
IGLC3	-0.438571
ARHGEF7-AS1	-0.438161
NHSL1	-0.437114
CTD-3032H12.2	-0.436573
ZNF416	-0.43645
C12orf61	-0.435885
OR5A2	-0.435545
CD248	-0.435525
RECQL5	-0.435001
KREMEN1	-0.434659
FADS2	-0.434658
KDM6B	-0.434588
CTC-432M15.3	-0.434497
AP001055.6	-0.434015
SLC25A28	-0.433798
AL157902.3	-0.433732
FAM117A	-0.433146
SIAH2-AS1	-0.432687
FLT1	-0.431822
CTD-3239E11.2	-0.431404
PDE4B	-0.431361
KBTBD3	-0.430743
ANKRD11	-0.430575
JHDM1D-AS1	-0.428871
TBCD	-0.428256
PTMA	-0.427455
AL136218.1	-0.426369
SPATA24	-0.425015
CDKN1A	-0.424862
MAPRE2	-0.424831
FOXO6	-0.424102
AC144652.1	-0.423791
HILPDA	-0.423526
PEX16	-0.423266
BCR	-0.422616
AC114808.2	-0.422592
SPG20OS	-0.420764
CTD-2517O10.6	-0.419451
PTGER4	-0.418262
AASDHPPT	-0.417588
C2orf81	-0.417354
CTD-2619J13.19	-0.417295
AC062029.1	-0.416187
AC100830.5	-0.415691
IGLV11-55	-0.415468
ZNF132	-0.415372
SOGA2	-0.415312
RAI14	-0.413021
AP003733.1	-0.412725
CD5	-0.412428
AC006042.7	-0.412369
NSMF	-0.412156
AP001627.1	-0.411605
PDE4D	-0.409689
SLC9A9	-0.408931
SGK3	-0.408626
SLITRK5	-0.408401
CCDC148-AS1	-0.407709
LAIR1	-0.407503
IGLV1-36	-0.407167
TNFRSF13C	-0.406647
SPG20	-0.406614
TMEM129	-0.405689
S1PR1	-0.405499
AC062017.1	-0.405222
MIR181A1HG	-0.404585
SBP1	-0.404503
ADARB2	-0.404272
SLC2A1	-0.403688
HMGCR	-0.403613
PIK3R1	-0.403574
STMN3	-0.403276
LARGE	-0.402955
LDLRAD4	-0.402028
LMO2	-0.400652
ARPP21	-0.400627
CDC37	-0.400407
TNFAIP3	-0.40009
CD79B	-0.400059
DNAJB9	-0.399335
AC005592.2	-0.399288
AC129492.6	-0.399092
PSMA1	-0.398939
CCL3	-0.398541
HHIP-AS1	-0.398249
PPFIBP1	-0.396814
TRPS1	-0.396625
EFCC1	-0.396413
APOF	-0.396392
C15orf62	-0.396142
YWHAZ	-0.39596
CRNDE	-0.39544
ZNF165	-0.394752
ARPP21-AS1	-0.394409
KCNJ2-AS1	-0.394308
HIP1	-0.392516
PSD3	-0.389042
RNF31	-0.388319
INO80B	-0.38793
LINC00426	-0.387523
TNS4	-0.386644
AC091177.1	-0.386635
LINC01057	-0.386535
SELL	-0.383319
MPP7	-0.382166
ETS1	-0.381385
CSRNP1	-0.381162
AC079610.2	-0.380731
N4BP3	-0.380269
TP53I13	-0.380227
AP4B1	-0.379537
MEX3B	-0.379469
ARID5A	-0.378665
AP000442.1	-0.37837
PIM1	-0.378222
MKNK2	-0.37691
WBP1	-0.376731
CTD-2235C13.2	-0.376454
RFX8	-0.376409
ABHD15	-0.376031
SLC16A11	-0.374632
MAN1A1	-0.374414
FBXO4	-0.373532
MAP2K5	-0.372302
HRK	-0.370998
TCOF1	-0.370384
IGLV7-43	-0.369901
MYLPF	-0.369437
KIAA1683	-0.368884
UBALD2	-0.36863
DKK1	-0.368166
AAMP	-0.368116
CTD-2561B21.4	-0.367925
AP000295.10	-0.367712
ASPDH	-0.367428
OR5AN1	-0.366532
CD38	-0.366418
ZNF331	-0.365997
JOSD1	-0.365422
MMP9	-0.365301
EMC9	-0.365286
AC103801.2	-0.363578
RDH14	-0.363065
AF186192.1	-0.363
TPP1	-0.362656
CTD-2287O16.5	-0.360444
SKI	-0.359774
NAIF1	-0.359447
SH3RF3-AS1	-0.358364
AES	-0.357114
AC022210.1	-0.356999
TIPARP-AS1	-0.354435
IGF1R	-0.353853
FANCF	-0.35312
DKFZP667F0711	-0.352155
DNAJB12	-0.350984
POP4	-0.350869
CTC-428G20.6	-0.350411
CTD-2012K14.3	-0.350391
FAM26F	-0.348335
PSME2	-0.347452
CTD-2012K14.4	-0.34678
CCNY	-0.345946
CTD-2227C6.2	-0.34565
RAB11FIP1	-0.34528
CTD-2517M22.9	-0.344498
LOH12CR2	-0.343709
GALR2	-0.343482
HSPA13	-0.341914
AC012307.2	-0.341727
AC013468.1	-0.341173
CCDC151	-0.340762
IGLV3-1	-0.340323
DUSP2	-0.340264
MME	-0.33958
CTA-250D10.23	-0.338653
AP000251.3	-0.338504
MKLN1-AS1	-0.338358
DNAJB2	-0.337375
EPM2AIP1	-0.336134
SELK	-0.335861
SHQ1	-0.334328
IGLV1-40	-0.333321
UTRN	-0.33136
SNTG2	-0.330682
MEPCE	-0.330599
AC008440.5	-0.330413
GALNT4	-0.329786
POC1B-GALNT4	-0.329786
ARHGAP32	-0.329473
TAGLN2	-0.329104
SOX4	-0.328218
KCNA3	-0.328006
CERS6	-0.327915
hsa-mir-150	-0.32708
RNF122	-0.326961
CHMP1B	-0.32651
SELPLG	-0.326059
CRIM1	-0.324817
RAB3A	-0.32462
PHOSPHO2	-0.324306
AC097713.3	-0.322424
AL096677.1	-0.320722
TTC30B	-0.320547
NRARP	-0.320502
SIK1	-0.320496
AC093732.1	-0.320152
SPRY2	-0.319607
ATG9B	-0.318259
CTD-2006O16.2	-0.318105
FXYD2	-0.31693
CTD-2377O17.1	-0.315524
POLR2K	-0.314759
CDK2	-0.313583
SPRED2	-0.313506
TBC1D1	-0.313239
KMT2E-AS1	-0.312521
AC096649.2	-0.311285
ORMDL2	-0.308899
ITPR1	-0.308698
PRKCG	-0.308282
VPS13A-AS1	-0.306973
TRERNA1	-0.305677
FAM53B	-0.30464
JARID2-AS1	-0.303673
ERCC1	-0.302996
MZF1	-0.301368
TNFRSF21	-0.300722
IGLV1-44	-0.300672
BAALC	-0.300267
SPRY4	-0.30012
AC020922.1	-0.299848
DKFZP434E1119	-0.29939
SF3B14	-0.298383
RBMS1	-0.297239
AC019294.1	-0.296718
DCLK2	-0.29591
CD9	-0.295501
CTB-55O6.10	-0.294132
REPIN1	-0.292932
HS3ST3B1	-0.292322
RPS3A	-0.291893
AP001816.1	-0.29176
C10orf91	-0.291144
AC010894.3	-0.29095
IGHV4-31	-0.290703
LINC00332	-0.289724
TNFSF8	-0.288564
AC097713.4	-0.287064
UBE2S	-0.286248
MBD3L1	-0.284615
TRAPPC5	-0.283212
APBB2	-0.28235
INSR	-0.280447
AC016683.5	-0.280252
GAS7	-0.279252
TRBV30	-0.273398
ADM	-0.272783
ZNF558	-0.272004
C2CD4D	-0.270745
IGKJ1	-0.27066
SPAG4	-0.269949
GS1-279B7.2	-0.26593
MGC4771	-0.263139
CRY1	-0.262318
KB-1410C5.5	-0.258762
GABARAPL1	-0.25804
IGHJ6	-0.257565
CTD-3214H19.16	-0.256785
OSBPL1A	-0.256358
CTC-503K11.2	-0.253315
FOSB	-0.251295
RAMP1	-0.25026
ITM2C	-0.250139
SDK2	-0.247877
PDE9A	-0.244105
GUK1	-0.243359
AL049829.1	-0.242949
HIST2H2AB	-0.239597
AC000003.2	-0.236901
CTD-2308L22.1	-0.236201
TRBC2	-0.235154
AC009506.1	-0.227717
C1orf213	-0.227211
TRAF4	-0.226862
PRUNE2	-0.226681
TMEM55B	-0.220065
CTD-2192J16.11	-0.219641
IGLV2-8	-0.219107
AP001046.6	-0.214231
NAV2-AS3	-0.21273
TMEM88	-0.212453
HIST2H2AC	-0.212401
HIST2H2BE	-0.207691
XXYLT1-AS1	-0.205984
IL23A	-0.204266
LOH12CR1	-0.203469
C20orf195	-0.20248
SH3RF3	-0.201525
IL7R	-0.199937
CLEC11A	-0.198758
NFKBIA	-0.19776
PER1	-0.197614
OSBPL10	-0.196824
CTD-2521M24.5	-0.191834
AC010761.6	-0.190747
HIST1H1E	-0.19055
ZNF521	-0.190507
CDK6	-0.18508
MYOM2	-0.184498
CCSER1	-0.184254
H3F3C	-0.181487
ZNF704	-0.162202
CTD-2012K14.2	-0.156924
CTD-2302E22.4	-0.155458
EBF1	-0.153924
CTD-2363C16.2	-0.151705
LA16c-380H5.5	-0.151219
AC016292.1	-0.142048
CLCN7	-0.140691
LA16c-390E6.4	-0.137769
RGS19	-0.136961
CTD-2623N2.5	-0.133017
TMEM132A	-0.13104
ILDR1	-0.126759
WNT16	-0.124535
IQGAP2	-0.118595
RUNX1	-0.11455
PIGC	-0.106684
LA16c-329F2.1	-0.104918
CHST10	-0.103045
AGPAT4	-0.0988967
LCN15	-0.0984347
IGLV4-69	-0.0963928
CTB-43E15.3	-0.0961415
EHMT1	-0.0949882
C17orf107	-0.0922335
AC005237.4	-0.0902823
EPHA4	-0.090053
TMEM154	-0.0810649
CHRNE	-0.0809827
ARHGAP26	-0.0809449
AC011247.3	-0.0734324
SYK	-0.0695501
TBC1D9	-0.0664536
TNF	-0.0582909
FNBP1	-0.0556362
CTD-2013N17.4	-0.053041
SLC35B2	-0.0525633
LEF1	-0.0371835
EHD3	-0.036012
BCAR3	-0.0359266
AL118506.1	-0.0333866
CATX-2	-0.0253137
CORO1B	-0.0249861
PTPRCAP	-0.02321
SNED1	-0.0188415
ZNF532	-0.0180789
OPRL1	-0.017794
NIPSNAP3B	-0.0177733
B3GNT7	-0.0173682
U47924.27	-0.0156082
BCAS4	-0.0154437
45352	-0.0143588
SETBP1	-0.0123161
PPAP2B	-0.0104294
NRM	-0.0100783
SRMS	-0.00957522
TMEM131	-0.00835832
LL22NC03-23C6.13	-0.0030307
FAM167A	-0.00298714
ACTL10	-0.00207513
AC012065.7	0.00104017
C14orf182	0.00181513
AC012368.1	0.00839387
PIK3R2	0.00980944
PUS10	0.0110899
CTD-2517M22.17	0.0138868
AC018890.6	0.0164508
AP1S3	0.018186
LIMS1	0.0183806
VAV2	0.0184593
COL9A3	0.0189553
RNF223	0.0193791
CTSH	0.02139
OSBPL3	0.0247145
BFSP2	0.0261318
PXDC1	0.0281612
SCIMP	0.0286599
MEF2A	0.028979
AC006076.1	0.0297821
PPAN-P2RY11	0.0299048
PPAN	0.0299243
IFI30	0.0309323
SMKR1	0.0314012
AC104024.2	0.032779
KCNQ5	0.0336253
BHLHE41	0.0367801
AIM2	0.0371382
PASK	0.0380391
TRAJ53	0.0383245
LPCAT1	0.0383729
CTC-367J11.1	0.0398324
CTD-2555A7.1	0.0401271
BCL2A1	0.0405756
MIR144	0.041993
AC018755.17	0.0422534
SREBF2	0.0427947
DOK3	0.0433774
KB-173C10.1	0.0434925
NCOA3	0.0467334
AP006621.8	0.047677
PIGT	0.0502814
AC005220.3	0.0535659
CD151	0.0545593
AC011475.1	0.0547454
SSPN	0.0557748
ARHGAP31-AS1	0.0565615
ANGPTL6	0.0587709
AC015660.1	0.0594255
DOK7	0.0594451
ALPL	0.0602702
EMC6	0.0606829
DOT1L	0.061354
CTD-2509G16.5	0.0622309
PFN1	0.0645874
SGK223	0.0646945
CTA-223H9.9	0.0654501
AC093642.3	0.0687848
AL163953.2	0.0693955
ST14	0.0708799
EIF3K	0.0710777
TXNDC5	0.0732813
ELOF1	0.0734275
AC004490.1	0.0752203
LBX2-AS1	0.0754597
FAM102A	0.0767346
AP003419.16	0.0776818
SUSD1	0.0777195
BLOC1S5-TXNDC5	0.0813067
SMIM20	0.0817382
AC005041.17	0.0817788
FAM49A	0.0821525
BZRAP1	0.0826898
ISCU	0.0835418
BAIAP3	0.0846543
RPS6KB2	0.0847752
TNIP2	0.0870939
PTPN18	0.088049
KLHDC9	0.0889818
BASP1	0.0898761
CCDC12	0.0921504
NME3	0.0923426
AP001046.5	0.093445
CCL22	0.0944846
TM9SF2	0.0944877
AC007285.6	0.0955677
GPT2	0.09617
CAPN10-AS1	0.0964135
LINC00494	0.0969361
RABGGTB	0.0972122
ZBED2	0.0995353
DTNB	0.0999789
KCNJ11	0.10029
DOCK10	0.102836
NECAB3	0.103249
TMEM75	0.109227
RPL11	0.109742
AF131215.8	0.109915
CAPZB	0.109982
DNM3	0.110167
AC011648.1	0.110487
FHIT	0.110737
CTD-2616J11.16	0.111075
MRPS34	0.11151
NEK6	0.111608
HMHA1	0.115061
PTPN1	0.115682
PLXNC1	0.116025
RAN	0.116537
MIR155HG	0.117335
CTD-2528A14.5	0.118384
RELB	0.118762
PRKAG2	0.119028
MFHAS1	0.119677
SGPP1	0.12018
UCKL1	0.120984
VSIG10L	0.121439
ZFAND6	0.122648
SDC3	0.122739
TK1	0.12406
ESPNL	0.124752
PLEKHJ1	0.125138
AP000355.2	0.125941
P2RY11	0.125954
MFSD10	0.126057
MGAT3	0.126246
KLHDC7B	0.126486
IL10RA	0.126805
CTD-2616J11.9	0.127495
UGCG	0.127699
AC104699.1	0.128725
TRAJ20	0.129346
NCKIPSD	0.130003
SELRC1	0.132589
FAM170B	0.13376
ACAP1	0.133762
C6orf106	0.134143
TLE3	0.135204
AIP	0.135478
SEL1L3	0.135507
TNIP1	0.135561
DPM2	0.136271
E2F1	0.136879
APBB1IP	0.1382
ALPK2	0.138841
APOBEC3H	0.139757
GPR183	0.140246
MYO9B	0.140352
ZBTB32	0.142057
UBE2I	0.14519
AC084809.2	0.145806
CD200R1L	0.146365
IGHG1	0.148121
TMEM235	0.149341
SUPT5H	0.150067
PIEZO1	0.150781
SOCS3	0.152292
NLRC5	0.152449
CD86	0.155388
ENC1	0.156406
RAPGEF1	0.156638
FBXO10	0.157928
RILPL2	0.15807
CD27-AS1	0.1587
AC108488.3	0.158855
MLKL	0.160086
PGBD3	0.162587
HIC1	0.162768
LMAN1L	0.163634
TRAJ19	0.164082
TEC	0.16418
HAGHL	0.164366
AC104024.1	0.165638
TOR4A	0.166262
AC008697.1	0.166286
CCDC78	0.166292
AC007036.6	0.166822
VOPP1	0.167067
CORO7	0.167724
CTA-384D8.35	0.168669
PLD6	0.169091
CORO7-PAM16	0.170111
SLC1A5	0.17021
PPM1M	0.170493
KLHL6-AS1	0.171396
PLEKHH3	0.171778
CFLAR	0.171849
CNP	0.172869
C20orf201	0.174938
NTNG1	0.175174
RALGDS	0.175668
ZBTB7A	0.176347
AL136376.1	0.176724
TRAJ18	0.177033
STAMBPL1	0.177343
KMT2B	0.178954
CLEC16A	0.179205
DAAM1	0.1803
AKAP13	0.181065
HAUS8	0.182841
AC104655.3	0.185218
GOLGA3	0.188104
CTA-384D8.31	0.192581
ITPR2	0.193447
NSMCE2	0.193646
PIK3R6	0.193876
AP001619.3	0.195311
FGF22	0.197545
CD27	0.197812
C12orf74	0.197827
SLC35E4	0.198327
TRAJ14	0.202027
NOP14-AS1	0.202387
TRAJ52	0.203859
CTA-373H7.7	0.204459
EPB41L4A-AS2	0.204759
PIP5KL1	0.204923
FCRL5	0.205351
CCDC50	0.206193
IER3	0.206832
ASCL2	0.207181
ANKRD9	0.208263
TNFRSF13B	0.208998
FUT7	0.210004
IL19	0.210278
PTP4A2	0.21029
PCED1B	0.211581
RPRD1B	0.212789
LINC00484	0.212806
CCDC113	0.213358
CTD-2555O16.4	0.213411
PAG1	0.214318
CSNK1E	0.214604
COTL1	0.214685
AC004156.3	0.215479
LINC00885	0.21577
CTA-384D8.34	0.216374
NPBWR2	0.216414
ASAP1	0.216427
DIAPH1	0.216935
AC002306.1	0.218473
ACSF3	0.219282
SRC	0.219658
ZMYND8	0.220724
CD58	0.22283
PAPD7	0.223425
PIP4K2A	0.223718
TRAJ17	0.223871
PPP1R15A	0.224586
MAP4K1	0.224818
SLC37A2	0.225624
EXOC2	0.226671
AC037199.1	0.227223
USP48	0.227545
ERCC6-PGBD3	0.228355
DUSP8	0.229395
MTA3	0.229613
CTD-3032J10.4	0.229774
GLB1	0.23086
ARHGAP31	0.232599
HOXA1	0.23374
LINC00322	0.234035
RASGRF1	0.234322
CTC-756D1.3	0.234529
TWF2	0.235592
AKAP11	0.236756
ABCC1	0.23747
TBL1XR1	0.238504
CTC-548K16.5	0.240181
MCL1	0.240582
ZDHHC19	0.242199
HIVEP1	0.243701
SCRN1	0.245035
JDP2	0.245861
CTD-2240E14.4	0.246352
PTGES3	0.246761
CTD-3193K9.4	0.246978
CTD-2568A17.5	0.248544
RABGAP1L	0.24899
AC069368.3	0.249237
KLC1	0.249703
LMNB1	0.249837
KCTD12	0.250209
HIST1H2BL	0.25027
TIGIT	0.251518
XXbac-BPG252P9.10	0.251702
CCR10	0.251864
HIST1H3H	0.252655
SYTL3	0.253274
IL12B	0.255143
ISL2	0.256585
TRAJ41	0.257301
AL022328.1	0.258661
ADPRH	0.258939
LTBP4	0.258953
UPF2	0.259491
BAI2	0.259962
SMG9	0.26073
HIST1H3B	0.261201
SCARB1	0.261739
WDR18	0.263053
RNF126	0.264826
LA16c-390E6.5	0.26523
AF131215.5	0.265663
CSMD1	0.266135
BMP8A	0.266398
AC006132.1	0.266963
ARID3A	0.267835
DLGAP1-AS2	0.269471
CLIP1	0.269887
PPP1CC	0.270436
AC022819.2	0.270668
ENTPD4	0.270917
TFR2	0.271315
AL133493.2	0.271822
HIST1H2AB	0.27345
NEFH	0.273565
BIK	0.278616
FOXD2-AS1	0.278927
LRRK1	0.279415
GPR68	0.27964
RASA3	0.281705
RNF130	0.282005
KLK4	0.282023
SCAMP2	0.282521
CTD-3126B10.4	0.28356
KRTAP5-AS1	0.285467
STAC3	0.285965
SMYD4	0.286746
MAPK11	0.286819
POU3F1	0.28797
WDFY1	0.290076
RAB3GAP2	0.290478
GPD2	0.291717
TUBB4A	0.292345
SYNJ2	0.292836
TULP2	0.293409
CD80	0.293445
C15orf39	0.293948
WARS	0.294258
AC004449.6	0.294465
S100A6	0.295212
ZEB2	0.295411
KLHL6	0.295618
ARHGEF3	0.29595
DYNLT1	0.296151
OGDH	0.296978
HOTAIRM1	0.297448
S100A11	0.298027
NUP62	0.299605
GPR45	0.300768
TRAJ42	0.302335
CDH23	0.302701
RUNX3	0.30288
RBM33	0.304191
PRX	0.305756
PDSS1	0.306018
AC104781.1	0.306101
ABTB2	0.307567
CTD-3064M3.4	0.308167
AC012531.25	0.30868
KSR1	0.308935
CTC-563A5.2	0.310231
TRAJ43	0.310432
COCH	0.311154
TP73	0.31123
SIGLEC6	0.311277
WDR34	0.311567
NFATC2	0.311815
KLK1	0.312453
C9orf139	0.313884
CLDN23	0.313966
METRNL	0.314175
XKR6	0.314616
ZMIZ1	0.315628
TMCC3	0.31586
ACTA2	0.315902
TCP10L2	0.315911
RBPMS2	0.316069
LRLE1	0.3168
TBX21	0.316888
CDC42EP3	0.317391
AC147651.3	0.317772
NELFB	0.320124
ID2	0.3205
AC005391.2	0.320852
MED16	0.32122
GGA3	0.321505
E2F7	0.321745
CTD-2135D7.3	0.321947
EBI3	0.322134
RASSF6	0.32214
PSTPIP1	0.32284
TNFSF9	0.323037
TKT	0.323168
LINC01079	0.323671
LINC00515	0.324181
TLDC1	0.324563
FUT8	0.324836
HIST1H3J	0.325121
C10orf99	0.325354
THEMIS2	0.325665
ULBP3	0.325777
KB-1980E6.3	0.326195
G0S2	0.326426
AC005757.6	0.326692
NAV2	0.326772
TVP23A	0.327332
TRDC	0.327675
TRAJ4	0.328237
TNFRSF8	0.329249
CCDC154	0.330155
AFMID	0.330229
NCOR2	0.33112
TBKBP1	0.331573
TRAJ5	0.33282
LYRM4	0.333212
KYNU	0.333601
KCNN4	0.333641
FZD1	0.334312
ZBTB17	0.334476
CTD-3126B10.1	0.33514
ANKRD24	0.336077
ACOXL	0.338314
APOC2	0.338329
ALDH3A1	0.338561
CPOX	0.33895
HIST1H2AI	0.340054
FABP5	0.341493
CTD-3032J10.3	0.341663
ARHGEF37	0.342026
EXOC3L4	0.342177
CALHM3	0.342294
RBCK1	0.342668
AC118754.4	0.343567
CELSR1	0.343851
VGLL4	0.345563
BCAT1	0.346458
BATF3	0.346993
CARKD	0.346994
TAS1R3	0.347755
SEMA4D	0.347795
LITAF	0.347845
CTD-2616J11.4	0.347912
LIME1	0.350128
PTP4A3	0.350181
MCOLN2	0.350244
ZBTB20	0.350245
FGD4	0.351649
BBC3	0.351805
TRAJ50	0.351905
AC009133.12	0.35213
CD70	0.352414
AC006369.2	0.352461
ZBTB38	0.35293
LAX1	0.353089
LA16c-358B7.3	0.354271
SLC23A2	0.355021
AC098823.3	0.355407
HIVEP3	0.356422
NDUFA13	0.35777
NIPA1	0.358796
EPB41L4A	0.359417
HIST1H2BO	0.360223
CTD-2207O23.3	0.360811
ZFPM1	0.361249
HOXC4	0.361496
AP003774.1	0.364221
C10orf71-AS1	0.364727
ZZEF1	0.365162
EML2	0.366003
CARS	0.366528
NETO2	0.367489
LRRC4	0.368738
C1orf216	0.368932
AL163953.3	0.368973
CX3CL1	0.369313
SLC35F2	0.369349
ABCA2	0.369691
FMNL2	0.37046
MAPT	0.370477
NDUFS6	0.371095
S100A5	0.372422
ITPK1-AS1	0.373145
AC012506.4	0.373172
SUB1	0.373285
KANK1	0.373653
LRRC4C	0.373718
KIF3B	0.375314
TRAJ30	0.376238
MRPS6	0.376261
CTD-2616J11.14	0.376363
PRSS16	0.376371
BX470102.3	0.376882
CD200R1	0.377014
CLIC3	0.379218
NEDD4L	0.380182
AC114752.1	0.380501
AC010536.1	0.381166
AC055764.1	0.381532
CYB5R2	0.38337
SH3RF1	0.383652
TRAJ34	0.384653
AP002348.1	0.384886
CTD-2647L4.5	0.385691
TRAJ29	0.386113
PGS1	0.386204
AC099552.3	0.386971
LCP2	0.38758
CTA-342B11.1	0.387675
CHRNA1	0.388328
RAB39A	0.391608
AC079163.1	0.392326
MIR4435-1HG	0.392537
PREX1	0.393119
RBFOX1	0.393983
CTB-51J22.1	0.395116
GAPDH	0.395349
CTD-3064M3.7	0.396168
TRAM2	0.396572
TNFRSF1B	0.396807
GTDC1	0.396851
AC063976.3	0.398696
TMEM132D	0.399569
BCAS1	0.400048
CARS-AS1	0.400176
GPR107	0.401366
HIST1H2BM	0.403048
RGCC	0.403521
TNR	0.403997
ANXA2	0.404516
CLUH	0.404525
C10orf128	0.404617
CALHM1	0.405566
MGMT	0.407567
MIAT	0.407764
STH	0.407798
TBC1D12	0.408294
EFHC1	0.409336
FLJ00104	0.409355
LINC01073	0.409399
STK38L	0.410566
CLIP2	0.410685
AP000569.9	0.411132
NRXN3	0.411753
FAS	0.412221
CTD-2616J11.3	0.413669
ITPK1	0.414357
PTPRS	0.414997
CTA-342B11.2	0.415004
CELSR3	0.417656
VMP1	0.41825
SBNO2	0.418721
DTD1	0.418905
NIPAL2	0.418976
STK39	0.419887
SPNS2	0.420874
LINC00477	0.422045
AC092597.3	0.423291
ICA1	0.423962
ELP3	0.424562
PPP1R3G	0.426471
AF165138.7	0.42666
C10orf71	0.426922
AC114730.2	0.426933
AC025262.1	0.426999
TRAJ31	0.427975
SAMSN1	0.42814
C21orf91-OT1	0.428542
PPARGC1B	0.430997
TRAJ33	0.431759
IL10	0.431823
ZYG11A	0.432851
ASTL	0.43299
FBXW8	0.43485
AC108463.1	0.437232
PIK3R5	0.437419
CACNA1A	0.438218
CTD-2011F17.2	0.43827
TRAJ32	0.440874
TRAJ16	0.44103
MDFIC	0.441407
CTD-2050B12.1	0.442699
BATF	0.44378
COX19	0.443803
TXN	0.444124
TEX9	0.444312
MAST4	0.444456
SASH1	0.445587
SHANK2	0.447341
CILP2	0.447713
DUSP4	0.447881
RBM47	0.450245
CTB-50L17.5	0.451539
ATXN7L1	0.453798
LSAMP	0.453969
KRTAP5-1	0.455673
RAB31	0.456922
TTC38	0.458374
CTC-484P3.3	0.458772
TRAJ49	0.459064
PBX4	0.459842
TCF7	0.460642
ST7-AS1	0.461327
KB-173C10.2	0.462774
DAB1	0.463474
PRKD1	0.463682
GDPD5	0.463812
TBXAS1	0.46398
SND1	0.464583
CTD-2555A7.2	0.464817
DNAJB6	0.466281
WDR63	0.467301
SLIT3	0.467536
CTA-211A9.5	0.468242
ZFAT-AS1	0.468291
NCAPH	0.468923
TRAJ48	0.471363
LINC00578	0.47206
FGF12	0.473388
CTD-2227E11.1	0.47399
PHLDA2	0.474486
GCN1L1	0.476184
DENND1B	0.476327
ENO4	0.47665
CALD1	0.477453
AC011747.3	0.478149
BMP8B	0.479932
CD247	0.480422
HIPK2	0.480425
CTD-2349B8.1	0.481059
SAA1	0.482226
ITGAE	0.483226
CTD-2171N6.1	0.484034
CACNA1I	0.484164
UPP1	0.485408
GPR137B	0.48807
KLHDC4	0.488528
LA16c-306A4.1	0.488998
BOC	0.48997
CAMK2B	0.490441
PCDHGC4	0.491016
CTIF	0.491507
ATP1B1	0.491578
ARHGAP19-SLIT1	0.491761
KEAP1	0.493184
MT1B	0.493747
C10orf105	0.494229
PCDHGC5	0.494713
AC026310.1	0.495923
SPECC1L	0.496504
CD274	0.496678
WWTR1-AS1	0.497168
TSNARE1	0.497393
SLC29A3	0.497413
PLA1A	0.500076
ZNF683	0.501652
AC147651.4	0.501823
PCDHGC3	0.50227
ZFAT	0.502513
AC093495.4	0.502749
PCYT1A	0.504184
PRLR	0.505206
CALHM2	0.505589
SMG6	0.505925
SRXN1	0.50599
LDB3	0.50636
AC080094.1	0.507014
SMPD3	0.507908
CREB5	0.509002
ABCC8	0.509291
CDCA7	0.510969
ATP9B	0.512691
TTLL11	0.513037
TRAJ47	0.513441
APOBEC3A	0.514742
LOXL2	0.514774
FRMD5	0.515162
TRAJ46	0.515376
POPDC2	0.517811
BMPR1A	0.518035
TRAJ44	0.520525
HHAT	0.521255
ITGAL	0.522714
DLG2	0.523899
ACTN4	0.525827
KCNMA1	0.526366
AC130469.2	0.526585
HIST1H2AJ	0.526684
CTD-3224I3.3	0.527349
TRAJ45	0.527508
ZBTB20-AS1	0.527565
SLC7A5	0.527924
B4GALT5	0.52903
SLC44A5	0.530383
AL355531.2	0.53073
AC133785.1	0.531314
ASTN2	0.531465
CTD-2072I24.1	0.532065
SOX5	0.534087
TFEC	0.535022
CDK5RAP1	0.5351
TTN-AS1	0.536705
NOD2	0.537693
TMEM163	0.538644
CSF2RB	0.539505
SMYD3	0.540216
CTB-12O2.1	0.540444
PADI2	0.542551
AC007327.5	0.544002
PLCL1	0.544254
CACNA1E	0.544344
UBASH3A	0.54459
ADAP1	0.546006
LINC01022	0.54738
PXDNL	0.548417
FA2H	0.549503
LINC00385	0.55179
ARHGAP21	0.552931
PPP1R17	0.553221
KRTAP5-2	0.553844
NCS1	0.554114
PCDHGA12	0.555027
SAMD12	0.557901
AC011308.1	0.558797
RGS20	0.559841
GRIK4	0.559965
LINC00649	0.56017
SYT1	0.560503
CYFIP1	0.562705
AC008069.1	0.562947
C12orf55	0.564445
ITPRIPL2	0.565839
ARHGAP44	0.567018
TTN	0.567493
SMCO4	0.568149
LINC01010	0.568782
CSF2	0.570585
TGM2	0.571254
ATP2B2	0.571572
NBPF18P	0.572188
VWA8	0.576569
PTPN3	0.579057
CACNA1C	0.580404
CTD-2050B12.2	0.580439
CTD-3195I5.4	0.582157
MGAT4A	0.582186
ADAM29	0.582828
PRR5	0.584314
CTD-3023L14.2	0.588049
RYR3	0.588295
SORBS2	0.58928
PCDHGA11	0.589493
ATP2B4	0.590114
GPHN	0.591629
PCDHGB7	0.592132
S100A10	0.592219
GRM8	0.592444
GPAM	0.592488
MGLL	0.592536
WWTR1	0.592599
AC011343.1	0.592605
FBLN7	0.593455
AGK	0.594456
RASGEF1A	0.594562
COL4A3	0.596086
TRPV3	0.597479
HPSE2	0.600508
F2R	0.601382
CTB-186G2.4	0.601607
SRGN	0.60275
TENM4	0.603487
PCDHGA1	0.603625
PCDHGA10	0.604136
PCDHGB6	0.604429
PCDHGA9	0.606033
COL4A4	0.607427
TSHZ2	0.607836
ARL14	0.608344
KCNH2	0.608548
ELN	0.609488
DAB2IP	0.61036
ITGB1	0.610907
GAS1	0.611679
PCDHGA8	0.612233
PCDHGB4	0.614904
CAPN2	0.615535
SYT12	0.615957
FOSL2	0.616375
AICDA	0.616721
PCDHGA7	0.616826
ROR2	0.617148
CTB-60E11.4	0.617377
PCDHGB2	0.61762
ANK2	0.618875
CTD-2357A8.3	0.619042
PCDHGA5	0.619063
ARMC3	0.619166
PCDHGB3	0.619581
CXXC11	0.619592
C17orf97	0.622719
PCDHGA6	0.623127
EYA2	0.62496
PCDHGA4	0.625136
AC108004.3	0.625583
TMEM178B	0.625932
PCDHGB1	0.62796
RBPJ	0.629327
PCDHGA3	0.629459
MYO1F	0.630021
TMEM184B	0.630564
THEM4	0.631518
PCDHGA2	0.633121
DOCK2	0.633654
AC104695.3	0.633812
AC017048.1	0.635092
KLHL29	0.636388
MFAP5	0.636738
SLC12A8	0.637865
GPR25	0.638345
LINC00511	0.640323
PLEKHA7	0.641185
CTSC	0.642669
RPA1	0.643714
CTD-3195I5.5	0.644851
CTLA4	0.645626
PDCD1	0.649997
AL109767.1	0.651533
ATP8B4	0.652032
CACNA1C-AS4	0.652559
FAM65C	0.652565
IL6R	0.652682
HKDC1	0.655094
AC006460.2	0.65563
CTD-2200A16.1	0.656974
LMCD1	0.657303
TOX	0.657991
PCDH8	0.658535
AC090617.1	0.659805
GPR15	0.660844
AC067969.2	0.660943
AC008703.1	0.66174
LINC00384	0.661884
ITGAX	0.662269
GPR148	0.664012
LINC00944	0.665459
EHF	0.6658
GNAO1	0.666066
PCCA	0.666205
AL450226.2	0.669037
GTSF1L	0.670521
ATP11A	0.671445
PTPRG	0.674931
TIAM2	0.676194
SGPP2	0.677778
GPR88	0.678705
HIST3H2A	0.680091
ATXN1	0.680243
CACNA1D	0.680256
AC092316.1	0.683446
AQP3	0.687449
CDYL2	0.687652
PCBP3	0.688345
HIST3H2BB	0.690131
PITPNC1	0.690617
AC105344.2	0.691151
AC017002.2	0.691842
DLG5	0.693456
ARHGEF10L	0.694529
AP000797.4	0.694719
UBE2QL1	0.6976
ADTRP	0.698373
ESR1	0.698802
LMCD1-AS1	0.699282
SGCD	0.70286
PTCH1	0.703802
IPCEF1	0.704773
ST7	0.707655
AC105398.3	0.708415
SPATA41	0.709019
CDH13	0.709366
ABCC4	0.710316
KCNN3	0.711668
TOX2	0.715897
ST7-OT4	0.720006
IGSF9B	0.725521
AC106873.4	0.727119
CADM1	0.730255
NEO1	0.730969
PRTFDC1	0.731425
CHN2	0.73201
C1orf106	0.734852
GPR55	0.736336
MB21D2	0.744002
TESC	0.744035
KIF21A	0.746294
CD226	0.749601
MSC	0.752835
TNFSF14	0.757117
RYR1	0.758352
FAM129A	0.759035
CTD-2501E16.2	0.763218
CDH1	0.766773
IL2RB	0.772604
EGFR	0.772908
TRERF1	0.81522
RORA	0.855329
