# Supplementary material for: Impact of disease-associated chromatin accessibility QTLs across immune cell types and contexts
Source: Cell Genom. 2025 Nov 10;6(1):101061. doi: 10.1016/j.xgen.2025.101061 (PMC12926193; doi:10.1016/j.xgen.2025.101061)
Supplement: Table S6. s-LDSC results on top 10% scored peaks from each topic with 50 GWASs, related to Figure 2 [file mmc7.xlsx]

## Sheet: Table S6
Table S6. s-LDSC results on top 10% scored peaks from each topic with 50 GWAS, related to Figure 2
Category	Prop._SNPs	Prop._h2	Prop._h2_std_error	Enrichment	Enrichment_std_error	Enrichment_p	Coefficient	Coefficient_std_error	Coefficient_z-score	trait
k1	0.0140201	0.219323	0.0463904	15.6435	3.30885	9.12691e-06	5.56721e-07	1.84275e-07	3.02113	lange_ibd
k2	0.0111245	0.145397	0.0424045	13.07	3.81181	0.00191313	4.01745e-07	2.71214e-07	1.48128	lange_ibd
k3	0.0141283	0.275934	0.0398976	19.5306	2.82395	8.1185e-10	8.29121e-07	1.72094e-07	4.81783	lange_ibd
k4	0.0154289	0.202887	0.047538	13.1498	3.08111	6.93266e-05	3.94085e-07	1.72568e-07	2.28365	lange_ibd
k5	0.0136274	0.239762	0.036075	17.5941	2.64724	8.53502e-10	5.38645e-07	1.68779e-07	3.19143	lange_ibd
k6	0.0130243	0.205374	0.047649	15.7685	3.65846	8.99109e-05	6.33818e-07	2.28723e-07	2.77111	lange_ibd
k7	0.0143514	0.174915	0.0425853	12.188	2.96733	0.000192098	3.60395e-07	1.65311e-07	2.1801	lange_ibd
k8	0.0142167	0.220157	0.0438669	15.4858	3.08559	5.85211e-06	5.49537e-07	1.92523e-07	2.8544	lange_ibd
k9	0.0146683	0.275247	0.0489068	18.7648	3.33418	5.36565e-07	6.73342e-07	2.17608e-07	3.0943	lange_ibd
k10	0.0150652	0.223397	0.0373883	14.8287	2.48177	1.24118e-07	4.04391e-07	1.50593e-07	2.68532	lange_ibd
k11	0.0141228	0.206193	0.040854	14.6001	2.89277	5.48669e-06	4.72179e-07	1.67671e-07	2.81611	lange_ibd
k12	0.0149026	0.208902	0.0389543	14.0178	2.61392	1.41164e-06	3.64061e-07	1.56974e-07	2.31925	lange_ibd
k13	0.0149468	0.123897	0.0419595	8.2892	2.80727	0.00986133	8.47393e-08	1.67707e-07	0.505283	lange_ibd
k14	0.0123645	0.256438	0.0439305	20.7398	3.55294	7.23989e-08	9.63227e-07	2.00288e-07	4.8092	lange_ibd
k15	0.0151494	0.189726	0.0381849	12.5237	2.52056	1.34091e-05	2.39917e-07	1.54796e-07	1.54989	lange_ibd
k16	0.0132353	0.162554	0.0322209	12.2818	2.43446	1.60699e-05	4.45698e-07	1.67484e-07	2.66114	lange_ibd
k17	0.0135633	0.289389	0.0439382	21.3362	3.23949	2.30457e-09	9.23373e-07	1.96555e-07	4.69779	lange_ibd
k18	0.0141821	0.272724	0.0472498	19.2301	3.33164	5.854e-08	7.99617e-07	1.98216e-07	4.03408	lange_ibd
k19	0.0112725	0.156905	0.0401304	13.9193	3.56003	0.00034157	5.26868e-07	2.30933e-07	2.28147	lange_ibd
k20	0.0139622	0.273866	0.0502378	19.6148	3.59813	4.66247e-07	8.45506e-07	2.19378e-07	3.85411	lange_ibd
k1	0.0140201	0.225332	0.0482152	16.0721	3.43901	3.29451e-05	7.66732e-07	2.60491e-07	2.94341	lange_cd
k2	0.0111245	0.14945	0.0464077	13.4343	4.17166	0.00351057	5.63078e-07	3.75872e-07	1.49806	lange_cd
k3	0.0141283	0.264997	0.041773	18.7565	2.95669	9.86634e-09	1.00942e-06	2.33465e-07	4.32362	lange_cd
k4	0.0154289	0.240102	0.0496505	15.5619	3.21803	2.03698e-05	7.17961e-07	2.41146e-07	2.97729	lange_cd
k5	0.0136274	0.28575	0.0435598	20.9688	3.19649	1.0726e-09	1.0212e-06	2.3502e-07	4.34518	lange_cd
k6	0.0130243	0.208765	0.0508846	16.0289	3.90689	0.000257837	8.51166e-07	3.2013e-07	2.65881	lange_cd
k7	0.0143514	0.169991	0.0450604	11.8449	3.13979	0.000729078	4.37698e-07	2.30376e-07	1.89993	lange_cd
k8	0.0142167	0.232895	0.0472976	16.3818	3.3269	6.798e-06	7.95704e-07	2.59761e-07	3.06321	lange_cd
k9	0.0146683	0.319412	0.0608062	21.7757	4.14542	2.20377e-06	1.16078e-06	3.29339e-07	3.52457	lange_cd
k10	0.0150652	0.263095	0.0431631	17.4638	2.86509	1.11747e-07	7.76122e-07	2.167e-07	3.58156	lange_cd
k11	0.0141228	0.198906	0.041235	14.0841	2.91976	3.62401e-05	5.67803e-07	2.38974e-07	2.37601	lange_cd
k12	0.0149026	0.244045	0.0416438	16.376	2.79439	1.50245e-07	6.91879e-07	1.94801e-07	3.55173	lange_cd
k13	0.0149468	0.192785	0.0478273	12.8981	3.19984	0.00028093	5.2556e-07	2.39687e-07	2.19269	lange_cd
k14	0.0123645	0.278482	0.0520383	22.5227	4.20867	1.07299e-06	1.42157e-06	3.37202e-07	4.21578	lange_cd
k15	0.0151494	0.239139	0.0446894	15.7854	2.94991	1.23815e-06	6.13265e-07	2.25325e-07	2.72169	lange_cd
k16	0.0132353	0.165997	0.0384093	12.5419	2.90203	0.000183709	6.12999e-07	2.48853e-07	2.46329	lange_cd
k17	0.0135633	0.294062	0.0466276	21.6807	3.43778	1.91543e-08	1.2327e-06	2.73552e-07	4.50628	lange_cd
k18	0.0141821	0.279278	0.0513001	19.6922	3.61723	9.73211e-07	1.0817e-06	2.93259e-07	3.68855	lange_cd
k19	0.0112725	0.151012	0.0426516	13.3965	3.78369	0.0013392	6.30206e-07	3.25271e-07	1.93748	lange_cd
k20	0.0139622	0.259079	0.0510622	18.5557	3.65717	2.47891e-06	1.00582e-06	2.86078e-07	3.51589	lange_cd
k1	0.0140201	0.193313	0.0491713	13.7883	3.5072	0.000119801	3.86826e-07	1.67867e-07	2.30436	lange_uc
k2	0.0111245	0.107763	0.0377438	9.68697	3.39285	0.00991798	9.12068e-08	1.94359e-07	0.469271	lange_uc
k3	0.0141283	0.211611	0.0414802	14.9778	2.93597	1.49988e-06	4.61315e-07	1.51394e-07	3.04712	lange_uc
k4	0.0154289	0.152821	0.0526398	9.90485	3.41177	0.00688577	1.74905e-07	1.74321e-07	1.00335	lange_uc
k5	0.0136274	0.140443	0.0355435	10.3059	2.60824	0.000354665	4.39881e-08	1.50798e-07	0.291702	lange_uc
k6	0.0130243	0.209305	0.0470861	16.0703	3.61524	1.98412e-05	5.58822e-07	1.7902e-07	3.12156	lange_uc
k7	0.0143514	0.180518	0.0492713	12.5784	3.43321	0.000657356	3.39712e-07	1.62649e-07	2.08861	lange_uc
k8	0.0142167	0.161239	0.0427469	11.3415	3.00681	0.000534964	2.29177e-07	1.48494e-07	1.54334	lange_uc
k9	0.0146683	0.210948	0.0479441	14.3813	3.26855	6.72003e-05	3.36886e-07	2.02082e-07	1.66707	lange_uc
k10	0.0150652	0.153889	0.0475291	10.2149	3.1549	0.00316254	8.61674e-08	1.73045e-07	0.497949	lange_uc
k11	0.0141228	0.184131	0.0482083	13.0379	3.41352	0.000211765	3.47708e-07	1.62608e-07	2.13832	lange_uc
k12	0.0149026	0.154973	0.0471783	10.399	3.16577	0.00243237	1.26013e-07	1.67389e-07	0.752819	lange_uc
k13	0.0149468	0.116194	0.0534075	7.77383	3.57318	0.0606262	3.41063e-08	1.90022e-07	0.179486	lange_uc
k14	0.0123645	0.23972	0.0452914	19.3877	3.663	2.2069e-07	7.43821e-07	1.72258e-07	4.31807	lange_uc
k15	0.0151494	0.0968779	0.0423213	6.39483	2.79359	0.0560953	-1.32167e-07	1.56236e-07	-0.845945	lange_uc
k16	0.0132353	0.15984	0.0387219	12.0767	2.92564	0.000293098	3.50086e-07	1.76909e-07	1.9789	lange_uc
k17	0.0135633	0.266011	0.0479367	19.6126	3.53429	5.88023e-08	7.28497e-07	1.64728e-07	4.42242	lange_uc
k18	0.0141821	0.224149	0.0440525	15.805	3.10619	1.88241e-06	4.97935e-07	1.46771e-07	3.39259	lange_uc
k19	0.0112725	0.128852	0.0378066	11.4307	3.35389	0.00157578	2.64934e-07	1.59921e-07	1.65665	lange_uc
k20	0.0139622	0.253958	0.0461339	18.1889	3.3042	2.34914e-07	6.72711e-07	1.62791e-07	4.13237	lange_uc
k1	0.0140201	0.0999899	0.0701552	7.1319	5.00391	0.21204	-2.79507e-09	9.70343e-08	-0.0288049	eagle
k2	0.0111245	0.0594465	0.082054	5.34374	7.37596	0.550351	-1.2723e-07	1.56418e-07	-0.813399	eagle
k3	0.0141283	0.201219	0.0736128	14.2422	5.21031	0.00994955	1.77394e-07	9.87101e-08	1.79712	eagle
k4	0.0154289	0.121706	0.0684394	7.8882	4.4358	0.129179	4.93393e-08	9.70531e-08	0.508374	eagle
k5	0.0136274	0.141023	0.0655793	10.3485	4.81232	0.0525115	8.1889e-08	9.93729e-08	0.824059	eagle
k6	0.0130243	0.143816	0.0710745	11.0422	5.45706	0.0645867	7.19028e-08	1.07991e-07	0.66582	eagle
k7	0.0143514	0.114996	0.0709696	8.01287	4.94513	0.152366	2.1975e-08	9.71456e-08	0.226207	eagle
k8	0.0142167	0.166118	0.0814238	11.6847	5.72733	0.0549758	1.14773e-07	1.12987e-07	1.01581	eagle
k9	0.0146683	0.133065	0.0759298	9.07161	5.17646	0.106053	5.85621e-08	1.0129e-07	0.578165	eagle
k10	0.0150652	0.12327	0.0782934	8.18246	5.19698	0.148274	3.37937e-08	9.9694e-08	0.338974	eagle
k11	0.0141228	0.208905	0.077071	14.7921	5.45722	0.00598935	1.9962e-07	1.0723e-07	1.8616	eagle
k12	0.0149026	0.0925978	0.0716932	6.21352	4.81077	0.272305	-8.52219e-09	9.37224e-08	-0.0909301	eagle
k13	0.0149468	0.125735	0.098835	8.41218	6.61247	0.252889	3.97099e-08	1.31691e-07	0.301539	eagle
k14	0.0123645	0.246897	0.0827737	19.9682	6.69444	0.00194943	3.12843e-07	1.19899e-07	2.60921	eagle
k15	0.0151494	0.0970024	0.0673261	6.40305	4.44414	0.208282	-1.23931e-10	9.16175e-08	-0.0013527	eagle
k16	0.0132353	0.0461988	0.0612368	3.49056	4.62676	0.585547	-1.07215e-07	9.74828e-08	-1.09983	eagle
k17	0.0135633	0.232175	0.0778975	17.1179	5.74326	0.00202315	2.50248e-07	1.02644e-07	2.43802	eagle
k18	0.0141821	0.365648	0.0918609	25.7823	6.47722	3.77828e-05	4.62574e-07	1.24888e-07	3.70393	eagle
k19	0.0112725	0.148616	0.0774004	13.184	6.86632	0.0844329	1.04912e-07	1.47244e-07	0.712505	eagle
k20	0.0139622	0.248435	0.0727776	17.7934	5.21246	0.000718444	2.64111e-07	1.02345e-07	2.5806	eagle
k1	0.0140201	0.58517	0.163687	41.738	11.6752	1.24919e-07	2.4141e-06	6.65246e-07	3.62888	sle
k2	0.0111245	0.344717	0.136295	30.9871	12.2518	0.000498184	8.06018e-07	8.97912e-07	0.897659	sle
k3	0.0141283	0.400236	0.152476	28.3287	10.7923	0.0001025	1.06112e-06	6.36981e-07	1.66586	sle
k4	0.0154289	0.356639	0.125774	23.115	8.15185	0.000321688	7.45179e-07	5.11801e-07	1.45599	sle
k5	0.0136274	0.292316	0.134169	21.4506	9.84555	0.00636981	1.47704e-07	5.52506e-07	0.267334	sle
k6	0.0130243	0.419239	0.154132	32.189	11.8342	0.000147292	1.42064e-06	8.05405e-07	1.76388	sle
k7	0.0143514	0.350438	0.137277	24.4184	9.56541	0.000203731	7.93712e-07	6.10596e-07	1.2999	sle
k8	0.0142167	0.488573	0.172433	34.3661	12.1289	3.31558e-06	1.69615e-06	6.34579e-07	2.67287	sle
k9	0.0146683	0.281894	0.125011	19.2179	8.52255	0.00663055	1.94472e-08	5.22831e-07	0.037196	sle
k10	0.0150652	0.243785	0.121239	16.182	8.04763	0.0186899	-2.58456e-07	5.33803e-07	-0.484178	sle
k11	0.0141228	0.678272	0.194529	48.0269	13.7742	1.23646e-06	3.1167e-06	8.35615e-07	3.72983	sle
k12	0.0149026	0.240674	0.119306	16.1497	8.00572	0.0181209	-2.14279e-07	5.28402e-07	-0.405522	sle
k13	0.0149468	0.286057	0.117464	19.1384	7.85883	0.00573274	2.69491e-07	6.14654e-07	0.438444	sle
k14	0.0123645	0.443044	0.159443	35.8318	12.8951	2.48189e-05	1.62019e-06	8.43624e-07	1.92051	sle
k15	0.0151494	0.159336	0.0951437	10.5176	6.28036	0.0848485	-8.07337e-07	5.34588e-07	-1.5102	sle
k16	0.0132353	0.317692	0.134624	24.0033	10.1716	0.0116937	1.01124e-06	8.48059e-07	1.19242	sle
k17	0.0135633	0.435687	0.163368	32.1225	12.0449	7.07711e-06	1.35013e-06	6.0819e-07	2.21991	sle
k18	0.0141821	0.434339	0.153559	30.6258	10.8277	4.39375e-05	1.28412e-06	5.44787e-07	2.3571	sle
k19	0.0112725	0.322556	0.13057	28.6145	11.5831	0.000843338	7.10077e-07	9.77399e-07	0.726497	sle
k20	0.0139622	0.425831	0.159663	30.4988	11.4354	3.74796e-05	1.3118e-06	6.28454e-07	2.08734	sle
k1	0.0140201	0.434094	0.054499	30.9623	3.88721	5.69255e-13	0.00361663	0.000625289	5.78393	ms
k2	0.0111245	0.375242	0.0540856	33.7311	4.86184	5.16979e-13	0.00445064	0.000852839	5.21862	ms
k3	0.0141283	0.411333	0.0591289	29.1142	4.18514	8.68215e-13	0.00330443	0.000655638	5.04002	ms
k4	0.0154289	0.300513	0.0456453	19.4773	2.95843	6.34135e-09	0.00160028	0.000463232	3.4546	ms
k5	0.0136274	0.254791	0.0486557	18.697	3.57044	5.09438e-08	0.00104944	0.000586255	1.79008	ms
k6	0.0130243	0.420042	0.0600409	32.2506	4.60991	1.71476e-11	0.00414038	0.000836546	4.94937	ms
k7	0.0143514	0.410314	0.0619938	28.5905	4.31971	2.34687e-10	0.00320074	0.000680741	4.70184	ms
k8	0.0142167	0.37814	0.0561086	26.5983	3.94667	2.06941e-11	0.00283034	0.000639874	4.42328	ms
k9	0.0146683	0.272786	0.053334	18.597	3.63601	6.71071e-08	0.00117188	0.000594836	1.97009	ms
k10	0.0150652	0.29982	0.0572239	19.9015	3.79842	1.999e-08	0.00145034	0.000628211	2.30868	ms
k11	0.0141228	0.496864	0.062968	35.1818	4.45862	1.77428e-12	0.00449352	0.000755894	5.94464	ms
k12	0.0149026	0.317803	0.0598215	21.3253	4.01416	8.59841e-09	0.00177431	0.000620025	2.86167	ms
k13	0.0149468	0.233903	0.0526314	15.649	3.52126	6.55582e-05	0.000864323	0.000596868	1.4481	ms
k14	0.0123645	0.437443	0.0555651	35.3788	4.49391	6.01401e-13	0.00454464	0.00076577	5.93473	ms
k15	0.0151494	0.226689	0.0522606	14.9636	3.44968	7.78367e-06	0.000559117	0.000577018	0.968977	ms
k16	0.0132353	0.262037	0.0495235	19.7983	3.74176	2.45389e-07	0.00196025	0.000588832	3.32904	ms
k17	0.0135633	0.495001	0.0600714	36.4956	4.42897	2.39208e-16	0.00466758	0.000718866	6.49297	ms
k18	0.0141821	0.489871	0.0624389	34.5414	4.40264	7.01323e-13	0.00423418	0.000727885	5.8171	ms
k19	0.0112725	0.345419	0.0454226	30.6427	4.02951	7.80617e-13	0.00397861	0.000732181	5.43391	ms
k20	0.0139622	0.505514	0.060097	36.2059	4.30426	2.15843e-13	0.00464228	0.000743654	6.24252	ms
k1	0.0140201	0.18537	0.0725406	13.2217	5.17405	0.0150432	9.31424e-08	5.90217e-08	1.5781	tagc_asthma
k2	0.0111245	0.0306458	0.0498419	2.7548	4.48036	0.690752	-8.23045e-08	5.77566e-08	-1.42502	tagc_asthma
k3	0.0141283	0.159418	0.0558825	11.2836	3.95536	0.0100789	6.83946e-08	4.17612e-08	1.63775	tagc_asthma
k4	0.0154289	0.175318	0.050924	11.363	3.30056	0.000867268	7.32275e-08	4.47871e-08	1.63501	tagc_asthma
k5	0.0136274	0.0524092	0.045719	3.84588	3.35493	0.384149	-4.04603e-08	5.23146e-08	-0.773404	tagc_asthma
k6	0.0130243	0.16205	0.0739682	12.4421	5.67924	0.0455402	8.51861e-08	6.68929e-08	1.27347	tagc_asthma
k7	0.0143514	0.249301	0.0858211	17.3712	5.97998	0.00647058	1.4832e-07	6.94839e-08	2.13459	tagc_asthma
k8	0.0142167	0.188062	0.0566755	13.2282	3.98654	0.00295165	9.43646e-08	4.43971e-08	2.12547	tagc_asthma
k9	0.0146683	0.0894123	0.0626079	6.09562	4.26825	0.219987	-2.93358e-09	5.93836e-08	-0.0494005	tagc_asthma
k10	0.0150652	0.017814	0.0403439	1.18246	2.67795	0.945556	-6.98184e-08	3.75097e-08	-1.86134	tagc_asthma
k11	0.0141228	0.0986	0.0644406	6.98164	4.56289	0.177954	3.44849e-09	5.40394e-08	0.0638143	tagc_asthma
k12	0.0149026	0.0433266	0.0514622	2.90731	3.45323	0.56977	-4.34297e-08	4.97482e-08	-0.872991	tagc_asthma
k13	0.0149468	0.102744	0.0544322	6.874	3.64174	0.107836	9.74106e-09	4.38575e-08	0.222107	tagc_asthma
k14	0.0123645	0.272921	0.0762166	22.0729	6.16412	0.00073151	2.20858e-07	7.13911e-08	3.09363	tagc_asthma
k15	0.0151494	0.0238425	0.0390158	1.57382	2.5754	0.822834	-6.07831e-08	3.31991e-08	-1.83086	tagc_asthma
k16	0.0132353	0.058059	0.0409771	4.38667	3.09604	0.268705	-1.59774e-08	4.21871e-08	-0.378728	tagc_asthma
k17	0.0135633	0.233144	0.0587453	17.1893	4.3312	0.000470547	1.476e-07	4.92164e-08	2.999	tagc_asthma
k18	0.0141821	0.300928	0.0613435	21.2188	4.3254	1.04647e-05	2.02467e-07	4.77724e-08	4.23816	tagc_asthma
k19	0.0112725	0.0868869	0.0494244	7.70788	4.38452	0.123374	4.89524e-09	4.77902e-08	0.102432	tagc_asthma
k20	0.0139622	0.228088	0.069441	16.3361	4.97349	0.00250341	1.38235e-07	5.95089e-08	2.32293	tagc_asthma
k1	0.0140201	0.193309	0.0484179	13.788	3.45347	0.000158078	1.0673e-07	5.38892e-08	1.98054	allergic_diseases
k2	0.0111245	0.0980691	0.0382838	8.81558	3.44139	0.0165927	-3.00177e-09	5.64369e-08	-0.0531881	allergic_diseases
k3	0.0141283	0.226796	0.044421	16.0526	3.14412	1.18623e-06	1.49834e-07	4.82475e-08	3.10553	allergic_diseases
k4	0.0154289	0.182599	0.0323688	11.8349	2.09794	3.04944e-06	8.55546e-08	3.52295e-08	2.42849	allergic_diseases
k5	0.0136274	0.104685	0.0318598	7.68193	2.33792	0.00323287	-1.8516e-08	4.02198e-08	-0.460372	allergic_diseases
k6	0.0130243	0.179147	0.0482795	13.7548	3.70687	0.000309765	1.11853e-07	6.22789e-08	1.79601	allergic_diseases
k7	0.0143514	0.253125	0.0582786	17.6376	4.06083	4.43841e-05	1.8181e-07	6.29484e-08	2.88824	allergic_diseases
k8	0.0142167	0.247393	0.0554198	17.4016	3.89822	2.49882e-05	1.74036e-07	6.50163e-08	2.6768	allergic_diseases
k9	0.0146683	0.15798	0.0440518	10.7702	3.0032	0.00113227	4.8389e-08	5.0428e-08	0.959567	allergic_diseases
k10	0.0150652	0.139863	0.0362758	9.28382	2.40792	0.000518792	2.20547e-08	3.78682e-08	0.582406	allergic_diseases
k11	0.0141228	0.221437	0.0526732	15.6794	3.72967	9.62265e-05	1.40217e-07	6.12653e-08	2.28868	allergic_diseases
k12	0.0149026	0.153756	0.0467287	10.3174	3.1356	0.00248364	4.34401e-08	5.19609e-08	0.836015	allergic_diseases
k13	0.0149468	0.151087	0.0456215	10.1083	3.05227	0.00267723	5.45747e-08	5.03471e-08	1.08397	allergic_diseases
k14	0.0123645	0.251478	0.0394625	20.3386	3.19159	5.37883e-09	2.32339e-07	5.11955e-08	4.53828	allergic_diseases
k15	0.0151494	0.104302	0.0346858	6.88488	2.28958	0.0094164	-1.55401e-08	3.61609e-08	-0.429748	allergic_diseases
k16	0.0132353	0.0971005	0.0292814	7.33645	2.21236	0.00298932	2.17778e-08	3.75075e-08	0.580624	allergic_diseases
k17	0.0135633	0.263631	0.0456706	19.4371	3.36722	4.15849e-08	2.0531e-07	5.21411e-08	3.93758	allergic_diseases
k18	0.0141821	0.338186	0.0575103	23.8459	4.05512	1.71593e-07	2.87987e-07	7.15025e-08	4.02765	allergic_diseases
k19	0.0112725	0.136904	0.0352573	12.145	3.12773	0.000159663	7.55337e-08	4.71383e-08	1.60238	allergic_diseases
k20	0.0139622	0.314518	0.0533673	22.5264	3.82227	2.45817e-07	2.65101e-07	6.73634e-08	3.93538	allergic_diseases
k1	0.0140201	0.132799	0.0385489	9.47206	2.74955	0.00101288	3.72801e-08	2.5402e-08	1.4676	asthma
k2	0.0111245	0.0552912	0.0337153	4.97021	3.03072	0.173553	-2.95662e-08	2.95438e-08	-1.00076	asthma
k3	0.0141283	0.165642	0.0320167	11.7241	2.26614	3.98939e-07	6.56492e-08	1.94779e-08	3.37044	asthma
k4	0.0154289	0.124645	0.0316544	8.07867	2.05163	0.00017405	2.97537e-08	1.75579e-08	1.6946	asthma
k5	0.0136274	0.0864335	0.0281918	6.34263	2.06876	0.0057352	-4.12331e-09	2.01705e-08	-0.204422	asthma
k6	0.0130243	0.145795	0.0367507	11.194	2.8217	0.000146978	6.0114e-08	2.82112e-08	2.13085	asthma
k7	0.0143514	0.185728	0.0483844	12.9414	3.3714	0.000221194	8.02185e-08	3.27684e-08	2.44805	asthma
k8	0.0142167	0.17593	0.0375255	12.3749	2.63954	8.21238e-06	7.27414e-08	2.5511e-08	2.85138	asthma
k9	0.0146683	0.0989246	0.0388419	6.74411	2.64802	0.0220874	5.62915e-09	2.50253e-08	0.224939	asthma
k10	0.0150652	0.100802	0.0330978	6.69108	2.19697	0.00539162	6.7874e-09	1.99408e-08	0.340378	asthma
k11	0.0141228	0.143393	0.0398782	10.1533	2.82368	0.000310952	4.51803e-08	2.51105e-08	1.79926	asthma
k12	0.0149026	0.0757948	0.0344165	5.086	2.30942	0.0597534	-9.7783e-09	2.29591e-08	-0.4259	asthma
k13	0.0149468	0.118137	0.0361021	7.90388	2.41538	0.00306002	2.68719e-08	2.27737e-08	1.17995	asthma
k14	0.0123645	0.173188	0.0352689	14.0068	2.85242	6.96409e-07	8.93575e-08	2.55988e-08	3.4907	asthma
k15	0.0151494	0.0851637	0.0310766	5.62159	2.05134	0.0161251	-3.53751e-09	1.75267e-08	-0.201835	asthma
k16	0.0132353	0.0617244	0.0295773	4.6636	2.23472	0.0804969	-5.74007e-09	2.03447e-08	-0.282141	asthma
k17	0.0135633	0.209943	0.0399705	15.4787	2.94696	1.50952e-07	1.05543e-07	2.50984e-08	4.20516	asthma
k18	0.0141821	0.228864	0.0414915	16.1375	2.92562	6.90543e-08	1.14864e-07	2.6762e-08	4.29206	asthma
k19	0.0112725	0.0987921	0.0318443	8.76401	2.82496	0.00328845	2.42028e-08	2.58074e-08	0.937822	asthma
k20	0.0139622	0.215655	0.0456507	15.4456	3.26959	3.30688e-06	1.07878e-07	3.17395e-08	3.39885	asthma
k1	0.0140201	0.143302	0.032666	10.2212	2.32994	0.000131205	6.95637e-08	4.10661e-08	1.69394	ae
k2	0.0111245	0.0834544	0.0234369	7.50185	2.10678	0.00148968	9.26216e-09	3.69048e-08	0.250974	ae
k3	0.0141283	0.189138	0.0326615	13.3872	2.31178	9.15188e-08	1.32778e-07	3.90027e-08	3.40431	ae
k4	0.0154289	0.156897	0.0253407	10.169	1.64242	1.57287e-06	7.8133e-08	2.92722e-08	2.66918	ae
k5	0.0136274	0.0947819	0.0248801	6.95525	1.82574	0.00073906	-5.59429e-09	3.3443e-08	-0.167278	ae
k6	0.0130243	0.144986	0.0331921	11.132	2.54847	3.69026e-05	9.56143e-08	4.87721e-08	1.96043	ae
k7	0.0143514	0.200286	0.0439844	13.9558	3.06482	5.5453e-05	1.46327e-07	5.48899e-08	2.66582	ae
k8	0.0142167	0.195201	0.042121	13.7304	2.96279	1.86947e-05	1.3941e-07	5.26856e-08	2.64608	ae
k9	0.0146683	0.147529	0.0317885	10.0577	2.16716	6.52018e-05	6.28702e-08	3.93246e-08	1.59875	ae
k10	0.0150652	0.129688	0.0275206	8.60845	1.82676	3.20314e-05	3.66768e-08	3.24087e-08	1.1317	ae
k11	0.0141228	0.160634	0.0408071	11.3741	2.88945	0.000584259	9.05682e-08	5.07743e-08	1.78374	ae
k12	0.0149026	0.144855	0.0376591	9.72008	2.52701	0.000702234	6.01549e-08	4.53317e-08	1.32699	ae
k13	0.0149468	0.140953	0.0337173	9.43037	2.25583	0.000139532	6.67493e-08	3.78751e-08	1.76235	ae
k14	0.0123645	0.190591	0.0241432	15.4144	1.95261	6.49948e-11	1.74827e-07	3.76449e-08	4.64412	ae
k15	0.0151494	0.105562	0.0262881	6.96808	1.73526	0.000573261	9.01488e-09	2.89296e-08	0.311615	ae
k16	0.0132353	0.0801442	0.0209959	6.05531	1.58635	0.000993772	1.924e-08	2.821e-08	0.682029	ae
k17	0.0135633	0.216981	0.0364661	15.9977	2.68859	3.17362e-08	1.76112e-07	4.62343e-08	3.80912	ae
k18	0.0141821	0.27928	0.0474448	19.6924	3.34539	3.09458e-07	2.49158e-07	6.47561e-08	3.84765	ae
k19	0.0112725	0.104273	0.0222544	9.25024	1.97423	1.53129e-05	5.6549e-08	3.35342e-08	1.68631	ae
k20	0.0139622	0.251897	0.0354763	18.0413	2.54088	1.1881e-08	2.20132e-07	5.13164e-08	4.28971	ae
k1	0.0140201	0.0295634	0.0102804	2.10865	0.733261	0.128104	5.5661e-09	2.47952e-08	0.224483	height
k2	0.0111245	0.0413106	0.0109353	3.71348	0.982987	0.00560701	5.36051e-08	3.34087e-08	1.60453	height
k3	0.0141283	0.0342188	0.00991216	2.42201	0.701582	0.0427614	2.23049e-08	2.00075e-08	1.11483	height
k4	0.0154289	0.0276178	0.010223	1.79001	0.662589	0.231993	-1.78495e-10	1.92679e-08	-0.00926382	height
k5	0.0136274	0.0339261	0.00827508	2.48955	0.607239	0.0141728	2.5424e-08	1.97794e-08	1.28538	height
k6	0.0130243	0.0343947	0.00980497	2.64081	0.75282	0.0279635	1.43152e-08	2.51434e-08	0.569343	height
k7	0.0143514	0.0198882	0.00935514	1.3858	0.651862	0.552955	-2.35017e-08	1.91827e-08	-1.22516	height
k8	0.0142167	0.0428218	0.00928855	3.01207	0.653355	0.00206817	3.9389e-08	1.95297e-08	2.01688	height
k9	0.0146683	0.0273186	0.00806038	1.86243	0.54951	0.115364	-6.19037e-10	1.7992e-08	-0.0344062	height
k10	0.0150652	0.0350805	0.009148	2.32858	0.607228	0.0279516	2.04898e-08	1.88834e-08	1.08507	height
k11	0.0141228	0.0376234	0.0106722	2.66403	0.755671	0.0275058	3.00255e-08	2.25182e-08	1.33339	height
k12	0.0149026	0.0277453	0.00920797	1.86177	0.617875	0.161634	8.16505e-09	1.86617e-08	0.43753	height
k13	0.0149468	0.0461253	0.0113751	3.08597	0.761042	0.00608309	3.53255e-08	2.2936e-08	1.54018	height
k14	0.0123645	0.0356679	0.0103092	2.8847	0.833768	0.0231562	1.95498e-08	2.46746e-08	0.792306	height
k15	0.0151494	0.0241681	0.00963619	1.59532	0.636077	0.347327	-4.91866e-09	1.99096e-08	-0.24705	height
k16	0.0132353	0.0463229	0.0126791	3.49994	0.95797	0.00938809	4.2222e-08	3.14946e-08	1.34061	height
k17	0.0135633	0.0247278	0.00930579	1.82314	0.686101	0.228061	-1.78598e-09	1.94008e-08	-0.092057	height
k18	0.0141821	0.0246923	0.00929584	1.74108	0.655461	0.256514	-1.17962e-08	1.92132e-08	-0.613967	height
k19	0.0112725	0.0447851	0.0101919	3.97296	0.904137	0.000988123	6.49522e-08	3.05179e-08	2.12833	height
k20	0.0139622	0.01981	0.00958887	1.41883	0.686773	0.540583	-1.7505e-08	2.08424e-08	-0.839875	height
k1	0.0140201	0.439617	0.0846004	31.3562	6.03422	2.9155e-07	2.34761e-07	6.4158e-08	3.6591	ra_transAll
k2	0.0111245	0.233597	0.0491439	20.9984	4.41762	1.0946e-05	9.53383e-08	4.8924e-08	1.9487	ra_transAll
k3	0.0141283	0.336156	0.0567697	23.7931	4.01815	1.07691e-07	1.41769e-07	4.68393e-08	3.02672	ra_transAll
k4	0.0154289	0.29948	0.0601225	19.4103	3.89675	2.55233e-06	9.46736e-08	4.04237e-08	2.34203	ra_transAll
k5	0.0136274	0.189318	0.0406489	13.8925	2.98288	1.33853e-05	-1.03804e-08	3.16169e-08	-0.328318	ra_transAll
k6	0.0130243	0.322049	0.0693262	24.7267	5.32283	7.39298e-06	1.62303e-07	5.44327e-08	2.98172	ra_transAll
k7	0.0143514	0.389619	0.0641384	27.1485	4.46914	7.62369e-09	1.87901e-07	4.58178e-08	4.10105	ra_transAll
k8	0.0142167	0.325605	0.0581412	22.903	4.08964	1.18127e-07	1.30465e-07	4.54345e-08	2.8715	ra_transAll
k9	0.0146683	0.167152	0.0411225	11.3955	2.8035	0.000160125	-3.1234e-08	3.16135e-08	-0.987994	ra_transAll
k10	0.0150652	0.231218	0.0513909	15.3478	3.41123	2.22865e-05	2.40486e-08	4.03081e-08	0.59662	ra_transAll
k11	0.0141228	0.453607	0.0708147	32.1189	5.01422	1.25512e-09	2.44468e-07	5.7998e-08	4.2151	ra_transAll
k12	0.0149026	0.217303	0.0495124	14.5815	3.32239	2.43372e-05	1.86261e-08	3.75916e-08	0.495486	ra_transAll
k13	0.0149468	0.184318	0.0478879	12.3316	3.2039	0.000370909	9.24369e-09	3.84333e-08	0.240513	ra_transAll
k14	0.0123645	0.340426	0.0543953	27.5324	4.3993	6.80126e-09	1.86115e-07	5.36861e-08	3.46672	ra_transAll
k15	0.0151494	0.136231	0.0389164	8.99251	2.56884	0.00181644	-5.14738e-08	3.37062e-08	-1.52713	ra_transAll
k16	0.0132353	0.145701	0.0454387	11.0085	3.43313	0.00221316	1.8954e-08	3.59206e-08	0.527665	ra_transAll
k17	0.0135633	0.430527	0.0626606	31.742	4.61986	2.82602e-09	2.33222e-07	6.08864e-08	3.83045	ra_transAll
k18	0.0141821	0.424402	0.0853172	29.9251	6.01582	1.8338e-06	2.15214e-07	6.3648e-08	3.38132	ra_transAll
k19	0.0112725	0.21957	0.0568141	19.4784	5.04007	0.000290197	8.77086e-08	5.36857e-08	1.63374	ra_transAll
k20	0.0139622	0.492087	0.0935687	35.2442	6.70156	1.63671e-06	2.85767e-07	7.97406e-08	3.58371	ra_transAll
k1	0.0140201	0.031598	0.10954	2.25376	7.81307	0.841552	-4.10671e-09	5.54403e-09	-0.740745	hg19_GenOMICC_international_meta_release3_hospitalised
k2	0.0111245	0.147748	0.10022	13.2813	9.00891	0.0908818	8.10387e-09	5.11811e-09	1.58337	hg19_GenOMICC_international_meta_release3_hospitalised
k3	0.0141283	0.261752	0.150239	18.5268	10.6339	0.154246	1.27561e-08	1.15887e-08	1.10074	hg19_GenOMICC_international_meta_release3_hospitalised
k4	0.0154289	0.203217	0.133284	13.1712	8.63859	0.202602	7.29979e-09	8.23554e-09	0.886377	hg19_GenOMICC_international_meta_release3_hospitalised
k5	0.0136274	0.326057	0.184722	23.9266	13.5552	0.145442	1.7084e-08	1.40258e-08	1.21804	hg19_GenOMICC_international_meta_release3_hospitalised
k6	0.0130243	0.130141	0.0495864	9.9922	3.80722	0.0419582	4.74707e-09	4.75828e-09	0.997644	hg19_GenOMICC_international_meta_release3_hospitalised
k7	0.0143514	0.103097	0.0988999	7.18377	6.89131	0.325896	1.81825e-09	4.33507e-09	0.419429	hg19_GenOMICC_international_meta_release3_hospitalised
k8	0.0142167	0.191653	0.103811	13.4808	7.30205	0.140647	7.8489e-09	7.21454e-09	1.08793	hg19_GenOMICC_international_meta_release3_hospitalised
k9	0.0146683	0.347542	0.192891	23.6934	13.1502	0.140445	1.74968e-08	1.40507e-08	1.24526	hg19_GenOMICC_international_meta_release3_hospitalised
k10	0.0150652	0.23527	0.113643	15.6168	7.5434	0.112388	8.75354e-09	6.95065e-09	1.25938	hg19_GenOMICC_international_meta_release3_hospitalised
k11	0.0141228	0.127022	0.0761368	8.99411	5.39107	0.13306	3.14924e-09	3.6748e-09	0.856983	hg19_GenOMICC_international_meta_release3_hospitalised
k12	0.0149026	0.173611	0.0622067	11.6497	4.17421	0.0491456	4.58437e-09	3.22225e-09	1.42272	hg19_GenOMICC_international_meta_release3_hospitalised
k13	0.0149468	0.215441	0.0853838	14.4139	5.71253	0.0687174	9.16708e-09	6.51517e-09	1.40704	hg19_GenOMICC_international_meta_release3_hospitalised
k14	0.0123645	0.300772	0.133885	24.3254	10.8282	0.0830148	2.06728e-08	1.44382e-08	1.43181	hg19_GenOMICC_international_meta_release3_hospitalised
k15	0.0151494	0.300847	0.210247	19.8587	13.8783	0.209758	1.29216e-08	1.29275e-08	0.999542	hg19_GenOMICC_international_meta_release3_hospitalised
k16	0.0132353	0.0435721	0.0422846	3.2921	3.19482	0.459813	-1.51594e-09	3.3004e-09	-0.459319	hg19_GenOMICC_international_meta_release3_hospitalised
k17	0.0135633	0.447629	0.304956	33.0029	22.4839	0.194745	2.697e-08	2.42691e-08	1.11129	hg19_GenOMICC_international_meta_release3_hospitalised
k18	0.0141821	0.241489	0.184125	17.0277	12.9829	0.240407	1.14786e-08	1.39054e-08	0.825476	hg19_GenOMICC_international_meta_release3_hospitalised
k19	0.0112725	0.199431	0.149157	17.6919	13.2319	0.120093	1.36146e-08	9.05272e-09	1.50392	hg19_GenOMICC_international_meta_release3_hospitalised
k20	0.0139622	0.120366	0.139693	8.62087	10.0051	0.36676	2.77509e-09	6.61549e-09	0.419484	hg19_GenOMICC_international_meta_release3_hospitalised
k1	0.0140201	0.0457579	0.108653	3.26374	7.74984	0.699287	-1.08825e-08	1.16923e-08	-0.930739	hg19_GenOMICC_international_meta_release3_critical
k2	0.0111245	0.189922	0.0999974	17.0724	8.98893	0.00528233	2.19957e-08	8.73333e-09	2.5186	hg19_GenOMICC_international_meta_release3_critical
k3	0.0141283	0.28858	0.142279	20.4257	10.0705	0.114084	2.94142e-08	2.66256e-08	1.10473	hg19_GenOMICC_international_meta_release3_critical
k4	0.0154289	0.209682	0.13074	13.5902	8.47374	0.187214	1.48672e-08	1.86695e-08	0.796338	hg19_GenOMICC_international_meta_release3_critical
k5	0.0136274	0.302168	0.190329	22.1736	13.9666	0.178997	3.24157e-08	3.20329e-08	1.01195	hg19_GenOMICC_international_meta_release3_critical
k6	0.0130243	0.175971	0.0460531	13.5109	3.53593	0.00204034	1.41732e-08	1.05902e-08	1.33833	hg19_GenOMICC_international_meta_release3_critical
k7	0.0143514	0.156202	0.0988465	10.8841	6.88758	0.0725339	8.53856e-09	8.4559e-09	1.00978	hg19_GenOMICC_international_meta_release3_critical
k8	0.0142167	0.226456	0.090215	15.9289	6.34571	0.0616408	1.95224e-08	1.58752e-08	1.22974	hg19_GenOMICC_international_meta_release3_critical
k9	0.0146683	0.349247	0.194221	23.8097	13.2409	0.142987	3.73172e-08	3.24405e-08	1.15033	hg19_GenOMICC_international_meta_release3_critical
k10	0.0150652	0.208852	0.117691	13.8632	7.81214	0.15729	1.31372e-08	1.58928e-08	0.826613	hg19_GenOMICC_international_meta_release3_critical
k11	0.0141228	0.12749	0.0655372	9.02726	4.64054	0.0810845	3.29927e-09	7.43388e-09	0.443816	hg19_GenOMICC_international_meta_release3_critical
k12	0.0149026	0.171392	0.0567767	11.5008	3.80984	0.043958	7.68055e-09	7.34835e-09	1.04521	hg19_GenOMICC_international_meta_release3_critical
k13	0.0149468	0.228066	0.0786518	15.2586	5.26213	0.0491306	1.89372e-08	1.48163e-08	1.27813	hg19_GenOMICC_international_meta_release3_critical
k14	0.0123645	0.316166	0.118095	25.5704	9.55113	0.051533	4.45703e-08	3.14915e-08	1.41531	hg19_GenOMICC_international_meta_release3_critical
k15	0.0151494	0.287733	0.216955	18.993	14.321	0.237206	2.50573e-08	2.98184e-08	0.840328	hg19_GenOMICC_international_meta_release3_critical
k16	0.0132353	0.10993	0.0490041	8.30582	3.70252	0.00397727	3.58433e-09	6.74339e-09	0.531533	hg19_GenOMICC_international_meta_release3_critical
k17	0.0135633	0.48323	0.288288	35.6278	21.255	0.155698	6.33106e-08	5.43747e-08	1.16434	hg19_GenOMICC_international_meta_release3_critical
k18	0.0141821	0.289281	0.168572	20.3976	11.8862	0.153191	2.97951e-08	3.12088e-08	0.954701	hg19_GenOMICC_international_meta_release3_critical
k19	0.0112725	0.215916	0.140631	19.1542	12.4756	0.0461287	2.81758e-08	1.7444e-08	1.61521	hg19_GenOMICC_international_meta_release3_critical
k20	0.0139622	0.140886	0.13343	10.0905	9.55651	0.220536	5.80347e-09	1.33477e-08	0.434791	hg19_GenOMICC_international_meta_release3_critical
k1	0.0140201	0.166771	0.0511993	11.8951	3.65185	0.00335146	7.89402e-08	5.933e-08	1.33053	baso
k2	0.0111245	0.182854	0.050119	16.437	4.50527	0.000269894	1.65299e-07	7.4858e-08	2.20817	baso
k3	0.0141283	0.172901	0.0502882	12.2379	3.5594	0.000477592	9.12376e-08	5.76961e-08	1.58135	baso
k4	0.0154289	0.101255	0.0463464	6.5627	3.00387	0.072348	-5.14901e-09	5.26293e-08	-0.0978354	baso
k5	0.0136274	0.276722	0.0539455	20.3063	3.95861	1.62228e-07	2.45348e-07	7.67582e-08	3.19637	baso
k6	0.0130243	0.181077	0.0553873	13.903	4.25261	0.00166776	1.22994e-07	7.06572e-08	1.74071	baso
k7	0.0143514	0.198015	0.0524748	13.7976	3.65642	0.000367893	1.22252e-07	5.47532e-08	2.23278	baso
k8	0.0142167	0.201255	0.0549924	14.1563	3.86815	0.000220517	1.26233e-07	5.55868e-08	2.27092	baso
k9	0.0146683	0.268888	0.0637293	18.3313	4.3447	1.89349e-05	2.08152e-07	8.77449e-08	2.37223	baso
k10	0.0150652	0.232339	0.0481992	15.4222	3.19938	3.83973e-07	1.48794e-07	5.42526e-08	2.74261	baso
k11	0.0141228	0.163113	0.0513886	11.5497	3.63871	0.00319609	7.43343e-08	5.96194e-08	1.24682	baso
k12	0.0149026	0.264415	0.0491225	17.7428	3.29623	1.44879e-08	1.96513e-07	5.56793e-08	3.52938	baso
k13	0.0149468	0.4156	0.0618011	27.8054	4.13475	2.21077e-08	3.9104e-07	8.29499e-08	4.71417	baso
k14	0.0123645	0.202695	0.055774	16.3932	4.5108	0.000286612	1.64257e-07	7.20512e-08	2.27973	baso
k15	0.0151494	0.281041	0.0533904	18.5513	3.52426	2.18016e-07	2.10138e-07	6.15655e-08	3.41325	baso
k16	0.0132353	0.222334	0.0509149	16.7985	3.84689	0.000102656	1.97015e-07	8.15668e-08	2.41538	baso
k17	0.0135633	0.189781	0.0550191	13.9922	4.05647	0.000764497	1.2091e-07	6.48399e-08	1.86475	baso
k18	0.0141821	0.228882	0.055597	16.1387	3.92021	6.90204e-05	1.63314e-07	5.94769e-08	2.74584	baso
k19	0.0112725	0.164406	0.0439924	14.5848	3.90264	0.000234671	1.33575e-07	6.27166e-08	2.12982	baso
k20	0.0139622	0.173559	0.0508539	12.4306	3.64225	0.00119138	9.52193e-08	5.73024e-08	1.6617	baso
k1	0.0140201	0.159062	0.056293	11.3453	4.01517	0.0095037	5.1287e-08	5.01851e-08	1.02196	baso_p
k2	0.0111245	0.177114	0.0520765	15.9211	4.68124	0.000969938	1.09948e-07	6.5099e-08	1.68893	baso_p
k3	0.0141283	0.177472	0.0578492	12.5614	4.09456	0.00184717	7.14447e-08	5.38486e-08	1.32677	baso_p
k4	0.0154289	0.0872083	0.0616751	5.65228	3.99738	0.243232	-1.19673e-08	4.51543e-08	-0.26503	baso_p
k5	0.0136274	0.352563	0.0705712	25.8717	5.17863	7.08904e-07	2.52456e-07	6.85315e-08	3.6838	baso_p
k6	0.0130243	0.124257	0.0539227	9.54037	4.14016	0.0316237	2.45153e-08	5.56689e-08	0.440377	baso_p
k7	0.0143514	0.175664	0.0485896	12.2402	3.3857	0.00111086	6.84169e-08	4.1629e-08	1.64349	baso_p
k8	0.0142167	0.211178	0.0600446	14.8542	4.22353	0.000467126	1.02041e-07	5.01358e-08	2.03529	baso_p
k9	0.0146683	0.311163	0.0780397	21.2133	5.3203	6.83446e-05	1.88927e-07	7.50881e-08	2.51607	baso_p
k10	0.0150652	0.295779	0.0685365	19.6333	4.54933	1.058e-05	1.6297e-07	5.889e-08	2.76737	baso_p
k11	0.0141228	0.140234	0.0623306	9.92965	4.41349	0.0333969	3.21024e-08	5.52074e-08	0.581488	baso_p
k12	0.0149026	0.307939	0.0607436	20.6634	4.07603	2.50484e-07	1.76419e-07	5.19746e-08	3.39433	baso_p
k13	0.0149468	0.492933	0.0926451	32.9793	6.19834	4.19357e-06	3.48486e-07	8.67163e-08	4.0187	baso_p
k14	0.0123645	0.157169	0.0492368	12.7113	3.98209	0.00185039	6.46559e-08	5.641e-08	1.14618	baso_p
k15	0.0151494	0.382237	0.0791583	25.2311	5.22517	7.58465e-06	2.38688e-07	6.89673e-08	3.46089	baso_p
k16	0.0132353	0.279738	0.0673933	21.1356	5.09192	0.000105661	2.05637e-07	7.10024e-08	2.89619	baso_p
k17	0.0135633	0.202132	0.0612655	14.9029	4.517	0.00179294	9.97075e-08	5.62821e-08	1.77157	baso_p
k18	0.0141821	0.232841	0.0615785	16.4179	4.34197	0.000497776	1.22365e-07	5.38554e-08	2.27209	baso_p
k19	0.0112725	0.158712	0.0454506	14.0796	4.032	0.00111024	8.84496e-08	5.38713e-08	1.64187	baso_p
k20	0.0139622	0.162529	0.0509817	11.6407	3.6514	0.00337055	5.78809e-08	4.38048e-08	1.32134	baso_p
k1	0.0140201	0.163499	0.0508296	11.6617	3.62548	0.00323404	5.25113e-08	4.73526e-08	1.10894	baso_p_gran
k2	0.0111245	0.175863	0.0447473	15.8086	4.0224	0.000261075	1.03412e-07	5.86732e-08	1.76251	baso_p_gran
k3	0.0141283	0.174263	0.0505904	12.3343	3.58079	0.000765751	6.74295e-08	5.04539e-08	1.33646	baso_p_gran
k4	0.0154289	0.102105	0.0593227	6.61781	3.84491	0.143373	-2.6542e-09	4.649e-08	-0.0570919	baso_p_gran
k5	0.0136274	0.374989	0.0675592	27.5173	4.9576	8.56033e-08	2.83961e-07	6.89286e-08	4.11964	baso_p_gran
k6	0.0130243	0.128217	0.0480975	9.84446	3.6929	0.0154351	2.40744e-08	5.24795e-08	0.458738	baso_p_gran
k7	0.0143514	0.159366	0.0428309	11.1046	2.98444	0.000896093	5.42517e-08	4.04857e-08	1.34002	baso_p_gran
k8	0.0142167	0.208328	0.0554798	14.6537	3.90244	0.00037109	9.98271e-08	5.01092e-08	1.99219	baso_p_gran
k9	0.0146683	0.34357	0.0764786	23.4226	5.21387	8.27209e-06	2.26525e-07	7.50654e-08	3.01771	baso_p_gran
k10	0.0150652	0.315012	0.0642823	20.9099	4.26694	7.69925e-07	1.86085e-07	5.77873e-08	3.22017	baso_p_gran
k11	0.0141228	0.135242	0.0576593	9.57617	4.08272	0.0315821	2.12672e-08	5.50742e-08	0.386155	baso_p_gran
k12	0.0149026	0.297945	0.0559136	19.9928	3.75193	2.00363e-07	1.72161e-07	5.01525e-08	3.43275	baso_p_gran
k13	0.0149468	0.446464	0.0868979	29.8703	5.81383	6.68988e-06	3.22823e-07	8.63913e-08	3.73675	baso_p_gran
k14	0.0123645	0.155843	0.0440042	12.604	3.5589	0.000815041	5.81288e-08	5.40199e-08	1.07606	baso_p_gran
k15	0.0151494	0.392814	0.075673	25.9293	4.99511	1.72224e-06	2.5747e-07	6.85148e-08	3.75788	baso_p_gran
k16	0.0132353	0.268527	0.0622362	20.2886	4.70228	5.64828e-05	2.03277e-07	6.92803e-08	2.93412	baso_p_gran
k17	0.0135633	0.197225	0.0525503	14.541	3.87445	0.000664183	9.43535e-08	5.11477e-08	1.84472	baso_p_gran
k18	0.0141821	0.205889	0.0541774	14.5175	3.82012	0.000735723	9.72196e-08	5.11492e-08	1.9007	baso_p_gran
k19	0.0112725	0.164036	0.0399495	14.5519	3.54399	0.000194151	9.15469e-08	5.10306e-08	1.79396	baso_p_gran
k20	0.0139622	0.144438	0.0451194	10.3449	3.23153	0.0046648	3.83827e-08	4.29566e-08	0.893522	baso_p_gran
k1	0.0140201	0.148013	0.0388891	10.5572	2.77381	0.000738916	6.95547e-08	7.10414e-08	0.979073	baso_neut_sum
k2	0.0111245	0.140125	0.0368098	12.596	3.30889	0.000505775	7.88603e-08	9.2989e-08	0.84806	baso_neut_sum
k3	0.0141283	0.119601	0.0295648	8.46535	2.0926	0.000302677	-1.84738e-09	7.13799e-08	-0.0258809	baso_neut_sum
k4	0.0154289	0.103242	0.0240609	6.69145	1.55947	0.000352832	-1.64921e-08	7.52415e-08	-0.219189	baso_neut_sum
k5	0.0136274	0.23309	0.0386954	17.1045	2.83954	2.81106e-08	3.17012e-07	8.64441e-08	3.66725	baso_neut_sum
k6	0.0130243	0.168375	0.0431884	12.9278	3.31598	0.000357242	1.53653e-07	7.77656e-08	1.97585	baso_neut_sum
k7	0.0143514	0.113455	0.0339095	7.90551	2.3628	0.00328984	1.29168e-09	6.79993e-08	0.0189956	baso_neut_sum
k8	0.0142167	0.152362	0.0428454	10.7171	3.01374	0.00138915	8.31586e-08	7.13766e-08	1.16507	baso_neut_sum
k9	0.0146683	0.233049	0.040388	15.888	2.75342	1.28939e-07	2.82192e-07	9.09135e-08	3.10396	baso_neut_sum
k10	0.0150652	0.198062	0.0360577	13.147	2.39345	3.55783e-07	1.77404e-07	8.42576e-08	2.10549	baso_neut_sum
k11	0.0141228	0.121287	0.0296549	8.58805	2.09979	0.000416459	-8.68819e-09	9.31842e-08	-0.0932367	baso_neut_sum
k12	0.0149026	0.213839	0.0377106	14.3491	2.53047	9.51832e-08	2.26234e-07	7.34955e-08	3.0782	baso_neut_sum
k13	0.0149468	0.187853	0.0444652	12.5681	2.97491	0.000153515	1.80878e-07	8.45281e-08	2.13986	baso_neut_sum
k14	0.0123645	0.171937	0.0543032	13.9057	4.39185	0.00339798	1.69105e-07	1.10628e-07	1.52858	baso_neut_sum
k15	0.0151494	0.196375	0.035664	12.9626	2.35415	3.89074e-07	1.75523e-07	9.44256e-08	1.85885	baso_neut_sum
k16	0.0132353	0.122824	0.0292874	9.28004	2.21282	0.000169732	7.4121e-08	9.79035e-08	0.757082	baso_neut_sum
k17	0.0135633	0.132382	0.0308871	9.76029	2.27725	8.92435e-05	3.84144e-08	7.35505e-08	0.522285	baso_neut_sum
k18	0.0141821	0.136693	0.0362676	9.63838	2.55727	0.000632988	4.34448e-08	6.10942e-08	0.711111	baso_neut_sum
k19	0.0112725	0.129087	0.030949	11.4515	2.74553	0.00011415	4.31442e-08	1.00646e-07	0.428674	baso_neut_sum
k20	0.0139622	0.094725	0.0268824	6.78438	1.92537	0.00229708	-6.57925e-08	7.1585e-08	-0.919081	baso_neut_sum
k1	0.0140201	0.263192	0.0413341	18.7725	2.9482	8.70785e-09	2.8334e-07	9.82781e-08	2.88304	eo_baso_sum
k2	0.0111245	0.22025	0.038384	19.7986	3.4504	3.13085e-08	2.84508e-07	9.86382e-08	2.88436	eo_baso_sum
k3	0.0141283	0.285382	0.0440159	20.1993	3.11545	2.24138e-10	3.60471e-07	9.47062e-08	3.8062	eo_baso_sum
k4	0.0154289	0.177544	0.0333821	11.5073	2.16361	1.37348e-06	7.72057e-08	7.02608e-08	1.09884	eo_baso_sum
k5	0.0136274	0.260943	0.0461691	19.1485	3.38796	8.60718e-08	3.11921e-07	1.11733e-07	2.79166	eo_baso_sum
k6	0.0130243	0.266031	0.0448042	20.4257	3.44005	2.60465e-08	3.72803e-07	1.07625e-07	3.46389	eo_baso_sum
k7	0.0143514	0.291609	0.0519154	20.3192	3.61745	1.69651e-07	3.82116e-07	1.21453e-07	3.14621	eo_baso_sum
k8	0.0142167	0.291544	0.0457499	20.5072	3.21804	1.2286e-09	3.72786e-07	9.84803e-08	3.78538	eo_baso_sum
k9	0.0146683	0.236268	0.0456751	16.1074	3.11387	2.14038e-06	2.03456e-07	1.03871e-07	1.95875	eo_baso_sum
k10	0.0150652	0.20781	0.037903	13.794	2.51593	3.16922e-07	1.16869e-07	8.05105e-08	1.4516	eo_baso_sum
k11	0.0141228	0.281269	0.045215	19.916	3.20157	1.2932e-08	3.30765e-07	1.02533e-07	3.22595	eo_baso_sum
k12	0.0149026	0.231324	0.0406001	15.5223	2.72435	8.00387e-08	1.86092e-07	8.75861e-08	2.12468	eo_baso_sum
k13	0.0149468	0.306777	0.0518331	20.5247	3.46785	6.31723e-08	4.05266e-07	1.20479e-07	3.3638	eo_baso_sum
k14	0.0123645	0.315066	0.0445454	25.4814	3.60267	1.78466e-11	5.53708e-07	1.0839e-07	5.10847	eo_baso_sum
k15	0.0151494	0.219652	0.0400134	14.4991	2.64125	2.16876e-07	1.51129e-07	8.44236e-08	1.79013	eo_baso_sum
k16	0.0132353	0.165322	0.036835	12.4909	2.78308	5.97212e-05	1.43954e-07	9.36795e-08	1.53666	eo_baso_sum
k17	0.0135633	0.339227	0.0470964	25.0106	3.47234	2.28748e-11	5.33818e-07	1.1102e-07	4.80829	eo_baso_sum
k18	0.0141821	0.329817	0.0468234	23.2558	3.30158	7.35915e-11	4.80625e-07	9.99943e-08	4.80653	eo_baso_sum
k19	0.0112725	0.209198	0.0343108	18.5583	3.04377	7.46934e-09	2.59911e-07	1.0601e-07	2.45177	eo_baso_sum
k20	0.0139622	0.301566	0.0412846	21.5987	2.95688	3.2674e-12	4.19265e-07	9.64328e-08	4.34774	eo_baso_sum
k1	0.0140201	0.274124	0.0415336	19.5523	2.96243	1.51585e-09	3.24208e-07	9.94876e-08	3.25878	eo
k2	0.0111245	0.221747	0.0390361	19.9332	3.50902	5.35996e-08	2.99667e-07	9.8835e-08	3.032	eo
k3	0.0141283	0.297686	0.0458508	21.0702	3.24532	4.52251e-10	4.05453e-07	1.02231e-07	3.96605	eo
k4	0.0154289	0.176926	0.0343573	11.4672	2.22682	2.82886e-06	7.6975e-08	7.29363e-08	1.05537	eo
k5	0.0136274	0.254002	0.0488411	18.6391	3.58404	8.12534e-07	2.96811e-07	1.18375e-07	2.50737	eo
k6	0.0130243	0.265074	0.0441864	20.3523	3.39261	2.38837e-08	3.80029e-07	1.07682e-07	3.52919	eo
k7	0.0143514	0.29156	0.0500044	20.3158	3.48428	6.33756e-08	3.93113e-07	1.19686e-07	3.28452	eo
k8	0.0142167	0.2944	0.0458291	20.7081	3.22361	1.37538e-09	3.91503e-07	1.0221e-07	3.83036	eo
k9	0.0146683	0.232815	0.0453288	15.872	3.09026	2.46226e-06	1.97325e-07	1.04994e-07	1.87939	eo
k10	0.0150652	0.202797	0.0388236	13.4613	2.57704	1.29555e-06	1.03623e-07	8.23849e-08	1.25779	eo
k11	0.0141228	0.287108	0.0476069	20.3294	3.37094	2.37778e-08	3.5699e-07	1.08742e-07	3.2829	eo
k12	0.0149026	0.22588	0.0406269	15.1571	2.72615	1.95141e-07	1.74606e-07	8.67649e-08	2.0124	eo
k13	0.0149468	0.293546	0.0495702	19.6394	3.31645	7.02523e-08	3.82252e-07	1.17399e-07	3.256	eo
k14	0.0123645	0.320564	0.0439214	25.9261	3.5522	6.61598e-12	5.90667e-07	1.10245e-07	5.35776	eo
k15	0.0151494	0.21615	0.0403675	14.2679	2.66463	5.41264e-07	1.43705e-07	8.52881e-08	1.68494	eo
k16	0.0132353	0.153989	0.0378014	11.6347	2.85609	0.000269898	1.15429e-07	9.3752e-08	1.23122	eo
k17	0.0135633	0.353886	0.0499807	26.0914	3.68499	7.91245e-11	5.9243e-07	1.24616e-07	4.75404	eo
k18	0.0141821	0.332056	0.0464281	23.4137	3.2737	6.01527e-11	5.00564e-07	1.02805e-07	4.86907	eo
k19	0.0112725	0.21904	0.0354304	19.4314	3.14309	6.61374e-09	3.11027e-07	1.10127e-07	2.82425	eo
k20	0.0139622	0.303646	0.0402081	21.7477	2.87978	1.53029e-12	4.36108e-07	9.96033e-08	4.37845	eo
k1	0.0140201	0.272643	0.0448891	19.4466	3.20177	2.02328e-08	3.42017e-07	1.00719e-07	3.39574	eo_p
k2	0.0111245	0.216271	0.0433876	19.441	3.90018	3.37087e-06	3.11363e-07	1.09428e-07	2.84537	eo_p
k3	0.0141283	0.308633	0.050036	21.8451	3.54155	7.22414e-09	4.52743e-07	1.08047e-07	4.19026	eo_p
k4	0.0154289	0.162036	0.0360339	10.5021	2.33548	4.71328e-05	5.66235e-08	7.49651e-08	0.755331	eo_p
k5	0.0136274	0.241288	0.0540642	17.7061	3.96732	2.9865e-05	2.72474e-07	1.3179e-07	2.06749	eo_p
k6	0.0130243	0.265006	0.0459194	20.347	3.52567	1.30932e-07	4.03604e-07	1.07539e-07	3.75308	eo_p
k7	0.0143514	0.281413	0.0443761	19.6088	3.09211	5.27303e-09	3.79437e-07	1.02452e-07	3.70356	eo_p
k8	0.0142167	0.289037	0.0484588	20.3308	3.40858	3.05792e-08	3.93719e-07	1.05364e-07	3.73675	eo_p
k9	0.0146683	0.219463	0.0479298	14.9617	3.26758	2.98663e-05	1.74933e-07	1.09204e-07	1.60189	eo_p
k10	0.0150652	0.184191	0.0404226	12.2262	2.68318	3.28539e-05	6.83367e-08	8.49504e-08	0.804431	eo_p
k11	0.0141228	0.292827	0.052756	20.7344	3.73553	2.83777e-07	3.96686e-07	1.16961e-07	3.3916	eo_p
k12	0.0149026	0.209512	0.0427166	14.0587	2.86638	5.7542e-06	1.45785e-07	8.84403e-08	1.6484	eo_p
k13	0.0149468	0.280444	0.0500602	18.7629	3.34923	5.03961e-07	3.62246e-07	1.14288e-07	3.16958	eo_p
k14	0.0123645	0.312671	0.045505	25.2877	3.68028	3.16393e-10	5.8606e-07	1.11617e-07	5.25065	eo_p
k15	0.0151494	0.213447	0.0426259	14.0894	2.8137	4.20103e-06	1.50494e-07	9.00112e-08	1.67194	eo_p
k16	0.0132353	0.152394	0.0425593	11.5142	3.21558	0.0014363	1.28951e-07	9.6748e-08	1.33285	eo_p
k17	0.0135633	0.362853	0.0527342	26.7526	3.888	4.73117e-10	6.32767e-07	1.28554e-07	4.92218	eo_p
k18	0.0141821	0.333388	0.0488359	23.5076	3.44348	4.5501e-10	5.18523e-07	1.05327e-07	4.92297	eo_p
k19	0.0112725	0.221751	0.0395815	19.6719	3.51134	2.63175e-07	3.56393e-07	1.10091e-07	3.23725	eo_p
k20	0.0139622	0.30732	0.037268	22.0108	2.6692	2.06014e-13	4.61269e-07	9.94655e-08	4.63747	eo_p
k1	0.0140201	0.250046	0.0396457	17.8348	2.82778	5.95552e-09	2.9652e-07	9.19616e-08	3.22439	eo_p_gran
k2	0.0111245	0.191452	0.0344029	17.2099	3.09253	2.63753e-07	2.50299e-07	9.20871e-08	2.71807	eo_p_gran
k3	0.0141283	0.274153	0.0422541	19.4045	2.99074	1.27494e-09	3.69849e-07	9.3199e-08	3.96838	eo_p_gran
k4	0.0154289	0.151512	0.031672	9.82	2.05278	1.81863e-05	4.97563e-08	7.07102e-08	0.703665	eo_p_gran
k5	0.0136274	0.226262	0.0418731	16.6035	3.07271	6.91665e-07	2.38619e-07	1.0478e-07	2.27733	eo_p_gran
k6	0.0130243	0.237815	0.0413926	18.2593	3.17811	1.62992e-07	3.42834e-07	9.93736e-08	3.44996	eo_p_gran
k7	0.0143514	0.259907	0.0444443	18.1102	3.09686	4.89118e-08	3.37315e-07	9.90572e-08	3.40525	eo_p_gran
k8	0.0142167	0.254091	0.0420764	17.8727	2.95965	2.3194e-08	3.13456e-07	9.32347e-08	3.362	eo_p_gran
k9	0.0146683	0.21848	0.0444561	14.8947	3.03076	8.25496e-06	1.87839e-07	1.04384e-07	1.7995	eo_p_gran
k10	0.0150652	0.184261	0.037627	12.2309	2.49761	9.35263e-06	8.86422e-08	8.16456e-08	1.0857	eo_p_gran
k11	0.0141228	0.267391	0.0434788	18.9333	3.07864	1.32952e-08	3.40138e-07	9.62221e-08	3.53492	eo_p_gran
k12	0.0149026	0.200184	0.0379438	13.4328	2.54611	1.07145e-06	1.37153e-07	8.26354e-08	1.65974	eo_p_gran
k13	0.0149468	0.265292	0.0476378	17.7491	3.18717	7.61199e-07	3.36145e-07	1.1037e-07	3.04563	eo_p_gran
k14	0.0123645	0.287817	0.0416818	23.2777	3.37108	3.5165e-10	5.21193e-07	1.09219e-07	4.77202	eo_p_gran
k15	0.0151494	0.213242	0.0370925	14.076	2.44845	1.7213e-07	1.62452e-07	8.00294e-08	2.0299	eo_p_gran
k16	0.0132353	0.139394	0.0356165	10.532	2.69101	0.000619537	1.20619e-07	8.92908e-08	1.35085	eo_p_gran
k17	0.0135633	0.330339	0.0467181	24.3554	3.44445	1.89253e-10	5.43012e-07	1.13652e-07	4.77785	eo_p_gran
k18	0.0141821	0.305307	0.0444179	21.5276	3.13196	4.24852e-10	4.50851e-07	9.78988e-08	4.60528	eo_p_gran
k19	0.0112725	0.196693	0.03362	17.4489	2.98249	1.05215e-07	2.94729e-07	9.95549e-08	2.96046	eo_p_gran
k20	0.0139622	0.289775	0.0374421	20.7542	2.68167	2.32608e-12	4.23979e-07	8.84925e-08	4.79113	eo_p_gran
k1	0.0140201	0.148307	0.0387001	10.5782	2.76033	0.000676302	6.2648e-08	6.91662e-08	0.905761	gran
k2	0.0111245	0.13842	0.0361651	12.4428	3.25094	0.000497964	6.04252e-08	9.06358e-08	0.666682	gran
k3	0.0141283	0.118704	0.0281621	8.40187	1.99331	0.000176061	-1.08734e-08	6.99902e-08	-0.155357	gran
k4	0.0154289	0.103583	0.0237722	6.71356	1.54076	0.000258515	-2.08133e-08	7.60233e-08	-0.273776	gran
k5	0.0136274	0.231732	0.0373845	17.0049	2.74334	1.07876e-08	3.07104e-07	8.1551e-08	3.76579	gran
k6	0.0130243	0.170575	0.0435718	13.0967	3.34542	0.000342893	1.52536e-07	7.86868e-08	1.93852	gran
k7	0.0143514	0.115977	0.0344114	8.08124	2.39778	0.00302191	2.09393e-09	7.03985e-08	0.029744	gran
k8	0.0142167	0.15611	0.0430651	10.9808	3.02919	0.00112199	8.7061e-08	7.18085e-08	1.21241	gran
k9	0.0146683	0.23487	0.0400131	16.0121	2.72786	8.39412e-08	2.8193e-07	8.94505e-08	3.1518	gran
k10	0.0150652	0.199449	0.0353282	13.2391	2.34502	1.9727e-07	1.7597e-07	8.28851e-08	2.12306	gran
k11	0.0141228	0.120576	0.0288425	8.5377	2.04227	0.000305155	-1.93199e-08	9.37831e-08	-0.206006	gran
k12	0.0149026	0.216161	0.0369881	14.5049	2.48198	4.36785e-08	2.2751e-07	7.13096e-08	3.19046	gran
k13	0.0149468	0.187154	0.0447901	12.5214	2.99664	0.000178861	1.7324e-07	8.40084e-08	2.06218	gran
k14	0.0123645	0.175367	0.055174	14.183	4.46228	0.00326602	1.72146e-07	1.13419e-07	1.51779	gran
k15	0.0151494	0.192727	0.0345185	12.7218	2.27854	2.78335e-07	1.61322e-07	9.34983e-08	1.7254	gran
k16	0.0132353	0.120403	0.0283237	9.09704	2.14	0.000137881	5.99729e-08	9.75228e-08	0.614963	gran
k17	0.0135633	0.132053	0.029785	9.73604	2.196	5.17454e-05	3.07331e-08	7.24232e-08	0.424354	gran
k18	0.0141821	0.138489	0.0365406	9.76505	2.57652	0.000590907	4.19195e-08	6.09618e-08	0.687636	gran
k19	0.0112725	0.12815	0.0299424	11.3684	2.65624	7.78886e-05	2.77291e-08	1.01294e-07	0.27375	gran
k20	0.0139622	0.0955193	0.0273287	6.84127	1.95733	0.00248445	-7.00654e-08	7.33717e-08	-0.954937	gran
k1	0.0140201	0.256686	0.0530408	18.3084	3.7832	2.72179e-05	1.93731e-07	1.35141e-07	1.43355	gran_p_myeloid_wbc
k2	0.0111245	0.186971	0.0494371	16.8071	4.44398	0.000299783	1.46943e-08	1.52268e-07	0.0965032	gran_p_myeloid_wbc
k3	0.0141283	0.21245	0.0412477	15.0372	2.91951	1.30808e-06	8.45668e-08	1.1206e-07	0.754658	gran_p_myeloid_wbc
k4	0.0154289	0.253171	0.0645936	16.4089	4.18654	0.000790908	1.98902e-07	1.64082e-07	1.21221	gran_p_myeloid_wbc
k5	0.0136274	0.440426	0.0520437	32.3192	3.81906	6.39047e-12	7.30875e-07	1.36651e-07	5.34849	gran_p_myeloid_wbc
k6	0.0130243	0.210417	0.0520107	16.1557	3.99336	0.000160168	8.07051e-08	1.24092e-07	0.650366	gran_p_myeloid_wbc
k7	0.0143514	0.148021	0.0403558	10.3141	2.81198	0.000872032	-6.30277e-08	9.42974e-08	-0.668393	gran_p_myeloid_wbc
k8	0.0142167	0.262265	0.045983	18.4477	3.23443	8.2894e-07	2.11664e-07	9.58861e-08	2.20746	gran_p_myeloid_wbc
k9	0.0146683	0.435474	0.0529154	29.6881	3.60747	2.07371e-11	6.42017e-07	1.32048e-07	4.86201	gran_p_myeloid_wbc
k10	0.0150652	0.369912	0.0366082	24.5541	2.42998	7.7345e-17	4.36968e-07	8.68506e-08	5.03126	gran_p_myeloid_wbc
k11	0.0141228	0.191609	0.0378938	13.5674	2.68318	5.87547e-06	8.71157e-09	1.16316e-07	0.0748959	gran_p_myeloid_wbc
k12	0.0149026	0.407128	0.0474209	27.3192	3.18204	4.93515e-13	5.49548e-07	1.04239e-07	5.272	gran_p_myeloid_wbc
k13	0.0149468	0.301256	0.054372	20.1553	3.63771	3.03917e-08	3.08455e-07	9.98136e-08	3.09031	gran_p_myeloid_wbc
k14	0.0123645	0.225703	0.0646085	18.254	5.22531	0.00107036	1.36558e-07	1.58873e-07	0.859546	gran_p_myeloid_wbc
k15	0.0151494	0.410973	0.0439843	27.128	2.90337	6.12252e-14	5.39485e-07	1.20163e-07	4.4896	gran_p_myeloid_wbc
k16	0.0132353	0.184927	0.0451441	13.9722	3.41088	3.33707e-05	1.16308e-07	1.19572e-07	0.972697	gran_p_myeloid_wbc
k17	0.0135633	0.221715	0.0414936	16.3467	3.05926	1.53794e-06	1.1727e-07	1.15833e-07	1.01241	gran_p_myeloid_wbc
k18	0.0141821	0.179691	0.044155	12.6703	3.11342	0.000195055	-1.54261e-08	1.03799e-07	-0.148615	gran_p_myeloid_wbc
k19	0.0112725	0.204455	0.0449429	18.1376	3.98696	6.92536e-06	1.09846e-07	1.45406e-07	0.755446	gran_p_myeloid_wbc
k20	0.0139622	0.130188	0.0415728	9.32431	2.97752	0.0035645	-1.39018e-07	1.18472e-07	-1.17342	gran_p_myeloid_wbc
k1	0.0140201	0.0477223	0.0286379	3.40385	2.04263	0.235834	-1.09879e-07	5.72478e-08	-1.91936	hct
k2	0.0111245	0.0626132	0.0365128	5.6284	3.28219	0.156764	-8.25856e-08	9.81277e-08	-0.841614	hct
k3	0.0141283	0.0322525	0.0298338	2.28283	2.11164	0.540482	-1.32916e-07	6.08045e-08	-2.18595	hct
k4	0.0154289	-0.011866	0.0302218	-0.769078	1.95878	0.370435	-2.03093e-07	6.17685e-08	-3.28796	hct
k5	0.0136274	0.0707877	0.0316295	5.19452	2.32102	0.0704106	-4.35387e-08	6.69112e-08	-0.650693	hct
k6	0.0130243	0.0599423	0.0338966	4.60234	2.60256	0.16391	-8.66946e-08	7.40464e-08	-1.17081	hct
k7	0.0143514	0.0454478	0.0313322	3.16678	2.18322	0.319954	-9.08707e-08	6.21906e-08	-1.46116	hct
k8	0.0142167	0.0409906	0.0291583	2.88327	2.05099	0.352719	-1.16459e-07	5.44911e-08	-2.13721	hct
k9	0.0146683	0.0712354	0.0336799	4.85642	2.2961	0.091985	-4.90247e-08	6.37568e-08	-0.768934	hct
k10	0.0150652	0.0689326	0.0398458	4.57562	2.6449	0.17365	-5.04539e-08	7.36283e-08	-0.685252	hct
k11	0.0141228	0.0552484	0.0313325	3.91201	2.21858	0.189276	-8.77899e-08	5.61215e-08	-1.56428	hct
k12	0.0149026	0.0477922	0.0347536	3.20696	2.33204	0.34012	-8.98631e-08	7.44884e-08	-1.2064	hct
k13	0.0149468	0.090202	0.0424504	6.03488	2.8401	0.0760274	-2.32634e-09	7.42834e-08	-0.0313171	hct
k14	0.0123645	0.0674534	0.0274693	5.45539	2.22162	0.0445921	-6.99063e-08	6.99287e-08	-0.99968	hct
k15	0.0151494	0.0510849	0.0369287	3.37207	2.43764	0.327894	-8.73783e-08	6.56548e-08	-1.33087	hct
k16	0.0132353	0.0514271	0.0338493	3.88559	2.55749	0.25781	-7.8636e-08	7.48719e-08	-1.05027	hct
k17	0.0135633	0.0452484	0.0343668	3.33609	2.53381	0.353802	-1.00017e-07	8.12368e-08	-1.23118	hct
k18	0.0141821	0.031209	0.0282035	2.20058	1.98866	0.544181	-1.43817e-07	5.61097e-08	-2.56315	hct
k19	0.0112725	0.0704002	0.034376	6.24532	3.04955	0.0847683	-4.82701e-08	9.47916e-08	-0.509223	hct
k20	0.0139622	0.0325711	0.0276618	2.3328	1.98119	0.498828	-1.29822e-07	6.15759e-08	-2.10832	hct
k1	0.0140201	0.0511479	0.0273307	3.64818	1.9494	0.17427	-1.10763e-07	5.28884e-08	-2.09427	hgb
k2	0.0111245	0.0468567	0.0349905	4.21202	3.14535	0.305561	-1.53365e-07	9.34429e-08	-1.64127	hgb
k3	0.0141283	0.0273187	0.0290007	1.93362	2.05267	0.647961	-1.54561e-07	5.85588e-08	-2.63942	hgb
k4	0.0154289	-0.0140337	0.0305667	-0.909577	1.98114	0.339161	-2.13821e-07	6.03381e-08	-3.54371	hgb
k5	0.0136274	0.0717154	0.0287073	5.26259	2.10659	0.0439316	-4.98508e-08	6.16758e-08	-0.808271	hgb
k6	0.0130243	0.0534582	0.030667	4.10449	2.3546	0.185426	-1.14105e-07	6.47183e-08	-1.76311	hgb
k7	0.0143514	0.0420277	0.0309613	2.92847	2.15737	0.370695	-1.07154e-07	5.42338e-08	-1.97578	hgb
k8	0.0142167	0.0441969	0.0270423	3.1088	1.90215	0.261406	-1.1674e-07	5.34548e-08	-2.18389	hgb
k9	0.0146683	0.0691724	0.0303237	4.71578	2.0673	0.0739322	-6.42669e-08	5.9213e-08	-1.08535	hgb
k10	0.0150652	0.0630391	0.0370621	4.18442	2.46012	0.194067	-7.41433e-08	7.12289e-08	-1.04092	hgb
k11	0.0141228	0.0569325	0.0328763	4.03126	2.3279	0.195023	-9.41969e-08	5.64864e-08	-1.66761	hgb
k12	0.0149026	0.0499934	0.0351976	3.35467	2.36183	0.317234	-9.35401e-08	7.52275e-08	-1.24343	hgb
k13	0.0149468	0.101894	0.0420698	6.81716	2.81464	0.040827	1.83085e-08	7.35027e-08	0.249087	hgb
k14	0.0123645	0.0702985	0.0286674	5.68549	2.31851	0.0439624	-7.02235e-08	7.1505e-08	-0.982078	hgb
k15	0.0151494	0.0499873	0.0362344	3.29962	2.3918	0.335254	-9.98332e-08	6.44466e-08	-1.54909	hgb
k16	0.0132353	0.0385377	0.0376729	2.91173	2.84639	0.50043	-1.15338e-07	8.31272e-08	-1.38749	hgb
k17	0.0135633	0.0407307	0.0341702	3.00301	2.51932	0.425114	-1.22686e-07	7.91644e-08	-1.54976	hgb
k18	0.0141821	0.0342353	0.0286711	2.41397	2.02163	0.483651	-1.45697e-07	5.30517e-08	-2.74633	hgb
k19	0.0112725	0.0633177	0.0324874	5.61702	2.88201	0.108099	-8.1114e-08	8.66874e-08	-0.935706	hgb
k20	0.0139622	0.0336027	0.0278578	2.40668	1.99523	0.478884	-1.36527e-07	5.47774e-08	-2.49239	hgb
k1	0.0140201	0.109363	0.0350383	7.80048	2.49915	0.00584008	2.88451e-08	8.78596e-08	0.328309	hlr_p
k2	0.0111245	0.154454	0.0395018	13.8841	3.55088	0.000321058	2.51471e-07	1.51295e-07	1.66213	hlr_p
k3	0.0141283	0.09202	0.0328552	6.51317	2.32549	0.0167017	-1.22873e-08	7.21549e-08	-0.17029	hlr_p
k4	0.0154289	0.0704366	0.0326642	4.56525	2.11708	0.0856442	-4.76771e-08	6.82693e-08	-0.698369	hlr_p
k5	0.0136274	0.162754	0.0345731	11.9431	2.53703	2.22616e-05	2.27557e-07	8.63756e-08	2.6345	hlr_p
k6	0.0130243	0.104483	0.0360562	8.02217	2.76838	0.0111545	3.11806e-08	9.41805e-08	0.331073	hlr_p
k7	0.0143514	0.0600442	0.0384645	4.18385	2.68019	0.232511	-9.18433e-08	8.5262e-08	-1.07719	hlr_p
k8	0.0142167	0.0926263	0.0342212	6.51532	2.40711	0.0199222	-1.5129e-08	7.70804e-08	-0.196276	hlr_p
k9	0.0146683	0.153507	0.028939	10.4652	1.97289	6.10011e-06	1.65311e-07	6.96663e-08	2.3729	hlr_p
k10	0.0150652	0.142042	0.0278983	9.42852	1.85184	1.0261e-05	1.28586e-07	6.57232e-08	1.95648	hlr_p
k11	0.0141228	0.142085	0.0337422	10.0607	2.38921	0.000103927	1.37391e-07	7.61472e-08	1.80429	hlr_p
k12	0.0149026	0.116794	0.0314811	7.83716	2.11245	0.00121363	5.3965e-08	7.36441e-08	0.732781	hlr_p
k13	0.0149468	0.229173	0.034276	15.3326	2.29321	2.48237e-08	3.80402e-07	8.965e-08	4.24319	hlr_p
k14	0.0123645	0.146192	0.0382664	11.8235	3.09485	0.000617842	1.81e-07	1.11387e-07	1.62497	hlr_p
k15	0.0151494	0.174513	0.0418645	11.5195	2.76344	0.000387439	2.15335e-07	1.08644e-07	1.98202	hlr_p
k16	0.0132353	0.122405	0.0289862	9.24838	2.19006	0.000157166	1.45404e-07	8.38086e-08	1.73496	hlr_p
k17	0.0135633	0.0964004	0.0356743	7.10744	2.63021	0.0191853	1.6792e-09	8.97508e-08	0.0187095	hlr_p
k18	0.0141821	0.0744446	0.0341534	5.24918	2.4082	0.078655	-6.59888e-08	7.28811e-08	-0.90543	hlr_p
k19	0.0112725	0.142218	0.039677	12.6164	3.51981	0.00107489	2.09042e-07	1.44037e-07	1.45131	hlr_p
k20	0.0139622	0.0564641	0.0331737	4.04407	2.37596	0.197887	-1.14916e-07	8.09737e-08	-1.41918	hlr_p
k1	0.0140201	0.104904	0.0318385	7.48239	2.27092	0.00404943	1.14432e-08	8.48801e-08	0.134817	hlr
k2	0.0111245	0.144232	0.0360898	12.9652	3.24417	0.000261458	1.96824e-07	1.40368e-07	1.40221	hlr
k3	0.0141283	0.09318	0.0307858	6.59528	2.17902	0.00926715	-1.21231e-08	6.76116e-08	-0.179305	hlr
k4	0.0154289	0.0682833	0.0318201	4.42568	2.06237	0.0912802	-5.5481e-08	6.78046e-08	-0.818247	hlr
k5	0.0136274	0.16433	0.0338428	12.0588	2.48344	1.36967e-05	2.32658e-07	8.6899e-08	2.67733	hlr
k6	0.0130243	0.101186	0.0328117	7.76901	2.51926	0.00734837	1.1942e-08	8.77957e-08	0.136021	hlr
k7	0.0143514	0.0625091	0.0355355	4.35561	2.4761	0.172832	-8.92339e-08	8.22951e-08	-1.08432	hlr
k8	0.0142167	0.0941987	0.0328067	6.62592	2.30762	0.0130165	-1.34857e-08	7.53009e-08	-0.17909	hlr
k9	0.0146683	0.156921	0.0271034	10.698	1.84775	1.1838e-06	1.75494e-07	6.83768e-08	2.56657	hlr
k10	0.0150652	0.145325	0.0280786	9.64642	1.86381	9.98197e-06	1.37205e-07	6.89778e-08	1.98911	hlr
k11	0.0141228	0.140116	0.0305398	9.92129	2.16245	2.67843e-05	1.27921e-07	7.31227e-08	1.7494	hlr
k12	0.0149026	0.116694	0.0285979	7.83045	1.91898	0.000411208	5.32121e-08	6.8271e-08	0.779426	hlr
k13	0.0149468	0.216145	0.0313633	14.461	2.09834	2.09918e-08	3.40978e-07	8.47185e-08	4.02483	hlr
k14	0.0123645	0.142415	0.0354162	11.518	2.86433	0.00032273	1.61094e-07	1.03559e-07	1.55558	hlr
k15	0.0151494	0.175696	0.0410122	11.5976	2.70718	0.000314479	2.18394e-07	1.10318e-07	1.97967	hlr
k16	0.0132353	0.125705	0.0280935	9.49764	2.12262	6.91287e-05	1.4702e-07	8.18694e-08	1.79579	hlr
k17	0.0135633	0.0939627	0.0330862	6.92772	2.43939	0.0139811	-8.9093e-09	8.42009e-08	-0.10581	hlr
k18	0.0141821	0.0765871	0.0320453	5.40025	2.25955	0.0522887	-6.26926e-08	7.01151e-08	-0.894138	hlr
k19	0.0112725	0.14009	0.036176	12.4276	3.20924	0.00044837	1.89405e-07	1.35274e-07	1.40016	hlr
k20	0.0139622	0.0525384	0.0302356	3.7629	2.16553	0.199828	-1.3195e-07	7.65779e-08	-1.72309	hlr
k1	0.0140201	0.140371	0.0445418	10.0121	3.177	0.00376216	6.63318e-08	7.77978e-08	0.852618	irf
k2	0.0111245	0.164673	0.0510082	14.8027	4.5852	0.00305931	1.62468e-07	1.44623e-07	1.12339	irf
k3	0.0141283	0.0930277	0.0397651	6.5845	2.81457	0.0430291	-3.00982e-08	6.48089e-08	-0.464415	irf
k4	0.0154289	0.0367495	0.0349512	2.38187	2.26531	0.534897	-1.0855e-07	5.09633e-08	-2.12996	irf
k5	0.0136274	0.155129	0.0422821	11.3836	3.10273	0.000583082	1.03906e-07	6.68189e-08	1.55504	irf
k6	0.0130243	0.125573	0.0432476	9.64139	3.32053	0.00933145	4.57275e-08	8.92905e-08	0.512121	irf
k7	0.0143514	0.0964121	0.0466498	6.71796	3.25054	0.0772847	-9.78839e-09	7.60582e-08	-0.128696	irf
k8	0.0142167	0.092417	0.0404206	6.5006	2.84318	0.0496722	-3.34659e-08	6.46688e-08	-0.517496	irf
k9	0.0146683	0.133106	0.0402832	9.07442	2.74628	0.00273412	4.04352e-08	6.48533e-08	0.623488	irf
k10	0.0150652	0.144797	0.0357946	9.61139	2.37598	0.000270418	6.64999e-08	5.64393e-08	1.17826	irf
k11	0.0141228	0.155948	0.0439041	11.0423	3.10875	0.000926423	1.01503e-07	7.21841e-08	1.40617	irf
k12	0.0149026	0.101871	0.0373908	6.83579	2.50901	0.018566	-1.82186e-08	5.91691e-08	-0.307907	irf
k13	0.0149468	0.236024	0.0441538	15.791	2.95407	3.10358e-06	2.56663e-07	7.88657e-08	3.25443	irf
k14	0.0123645	0.17722	0.0492417	14.3329	3.98249	0.000824323	1.74578e-07	9.85884e-08	1.77077	irf
k15	0.0151494	0.144085	0.043541	9.51095	2.87411	0.00415136	6.07745e-08	7.70355e-08	0.788916	irf
k16	0.0132353	0.154117	0.0502457	11.6443	3.79633	0.0039326	1.46852e-07	9.45209e-08	1.55365	irf
k17	0.0135633	0.0878837	0.0394512	6.47952	2.90867	0.056872	-4.48035e-08	6.8759e-08	-0.651601	irf
k18	0.0141821	0.0652624	0.0384839	4.60173	2.71355	0.181415	-8.84734e-08	6.18438e-08	-1.43059	irf
k19	0.0112725	0.153955	0.0500064	13.6576	4.43615	0.00484842	1.36169e-07	1.32353e-07	1.02883	irf
k20	0.0139622	0.0833924	0.0411425	5.97272	2.9467	0.0929846	-4.61502e-08	7.32053e-08	-0.630422	irf
k1	0.0140201	0.217674	0.0357577	15.5259	2.55046	3.10882e-07	3.41021e-07	9.90339e-08	3.44347	lymph
k2	0.0111245	0.226824	0.0517008	20.3896	4.64746	0.000171458	5.87967e-07	2.10836e-07	2.78874	lymph
k3	0.0141283	0.263393	0.0367252	18.6429	2.59941	2.25603e-09	4.83745e-07	9.44717e-08	5.12053	lymph
k4	0.0154289	0.0937161	0.0290657	6.07407	1.88385	0.0086077	-2.82612e-08	6.99846e-08	-0.40382	lymph
k5	0.0136274	0.168603	0.0397066	12.3724	2.91374	0.000185644	1.99938e-07	1.13291e-07	1.76482	lymph
k6	0.0130243	0.268835	0.0517444	20.641	3.9729	7.21096e-06	6.11827e-07	1.6783e-07	3.6455	lymph
k7	0.0143514	0.242614	0.0446857	16.9052	3.11368	3.83565e-06	4.07206e-07	1.20435e-07	3.38112	lymph
k8	0.0142167	0.226169	0.0410036	15.9087	2.88419	1.97095e-06	3.62575e-07	1.01892e-07	3.55841	lymph
k9	0.0146683	0.166726	0.0353274	11.3664	2.40842	8.67143e-05	1.64962e-07	9.69775e-08	1.70104	lymph
k10	0.0150652	0.157459	0.0420205	10.4518	2.78924	0.00135635	1.29737e-07	1.05202e-07	1.23322	lymph
k11	0.0141228	0.256358	0.0388121	18.1522	2.7482	2.75192e-08	4.70677e-07	1.07406e-07	4.38222	lymph
k12	0.0149026	0.211636	0.0346137	14.2012	2.32265	1.13143e-06	2.95497e-07	9.3798e-08	3.15036	lymph
k13	0.0149468	0.163786	0.0460538	10.958	3.08119	0.00196816	1.68093e-07	1.12821e-07	1.48991	lymph
k14	0.0123645	0.288022	0.0403205	23.2942	3.26098	2.78363e-09	7.10434e-07	1.39768e-07	5.08295	lymph
k15	0.0151494	0.119415	0.0337567	7.88252	2.22825	0.00291751	1.7947e-08	8.05362e-08	0.222844	lymph
k16	0.0132353	0.11346	0.0289169	8.57252	2.18483	0.00102105	1.03024e-07	8.01013e-08	1.28617	lymph
k17	0.0135633	0.27668	0.0375601	20.3992	2.76924	5.96071e-10	5.50416e-07	9.94383e-08	5.53525	lymph
k18	0.0141821	0.26926	0.0471754	18.9859	3.3264	4.96637e-07	4.96667e-07	1.3474e-07	3.68612	lymph
k19	0.0112725	0.222576	0.0485936	19.7451	4.31082	8.52523e-05	5.83402e-07	1.93148e-07	3.02049	lymph
k20	0.0139622	0.25016	0.0375978	17.9169	2.69283	1.56853e-08	4.55243e-07	9.95547e-08	4.5728	lymph
k1	0.0140201	0.18854	0.0406467	13.4479	2.89917	5.11302e-05	1.62675e-07	8.93206e-08	1.82125	lymph_p
k2	0.0111245	0.209429	0.046841	18.8259	4.21061	8.61202e-05	3.44071e-07	1.45571e-07	2.36359	lymph_p
k3	0.0141283	0.212267	0.0371973	15.0243	2.63282	5.83449e-07	2.27249e-07	7.90487e-08	2.8748	lymph_p
k4	0.0154289	0.12215	0.0258496	7.91699	1.6754	5.30506e-05	1.78067e-08	5.63537e-08	0.315981	lymph_p
k5	0.0136274	0.232164	0.0407859	17.0366	2.99294	1.77339e-07	2.81187e-07	8.88472e-08	3.16484	lymph_p
k6	0.0130243	0.230787	0.0498264	17.7197	3.82564	4.13894e-05	3.31906e-07	1.23479e-07	2.68796	lymph_p
k7	0.0143514	0.216208	0.0448295	15.0653	3.1237	2.22086e-05	2.40326e-07	9.52475e-08	2.52318	lymph_p
k8	0.0142167	0.21018	0.0430468	14.7841	3.0279	1.72908e-05	2.15955e-07	8.62846e-08	2.50282	lymph_p
k9	0.0146683	0.21284	0.0394027	14.5102	2.68625	9.99846e-07	1.99849e-07	8.15877e-08	2.4495	lymph_p
k10	0.0150652	0.203017	0.0384047	13.4759	2.54924	3.69198e-06	1.68753e-07	7.56172e-08	2.23167	lymph_p
k11	0.0141228	0.191622	0.0434446	13.5683	3.07621	9.58778e-05	1.7427e-07	9.96183e-08	1.74938	lymph_p
k12	0.0149026	0.212545	0.0354314	14.2623	2.37753	7.47822e-07	1.97506e-07	7.31829e-08	2.6988	lymph_p
k13	0.0149468	0.215576	0.0468852	14.423	3.13681	3.79035e-05	2.28284e-07	9.38426e-08	2.43262	lymph_p
k14	0.0123645	0.236173	0.0384967	19.1008	3.11347	1.10652e-07	3.57603e-07	9.23955e-08	3.87035	lymph_p
k15	0.0151494	0.188569	0.0405923	12.4473	2.67947	2.62206e-05	1.33972e-07	7.9866e-08	1.67746	lymph_p
k16	0.0132353	0.140379	0.0313349	10.6064	2.36752	8.23088e-05	1.32053e-07	7.02241e-08	1.88044	lymph_p
k17	0.0135633	0.222733	0.0366198	16.4217	2.69992	1.52647e-07	2.64804e-07	8.06104e-08	3.28499	lymph_p
k18	0.0141821	0.22487	0.0450573	15.8559	3.17705	5.68856e-06	2.54064e-07	1.02308e-07	2.48332	lymph_p
k19	0.0112725	0.196502	0.0477375	17.432	4.23487	0.000235574	3.08817e-07	1.51064e-07	2.04428	lymph_p
k20	0.0139622	0.18326	0.0360696	13.1254	2.58337	5.68178e-06	1.62174e-07	7.63061e-08	2.1253	lymph_p
k1	0.0140201	0.0910586	0.0506683	6.49486	3.61398	0.133489	-3.17791e-08	6.56223e-08	-0.484272	mchc
k2	0.0111245	0.16369	0.051833	14.7143	4.65935	0.00548632	1.36132e-07	9.06903e-08	1.50107	mchc
k3	0.0141283	0.0609674	0.0453772	4.31527	3.2118	0.301727	-6.3953e-08	5.15252e-08	-1.2412	mchc
k4	0.0154289	0.0331	0.0550882	2.14533	3.57046	0.748355	-8.39946e-08	6.2765e-08	-1.33824	mchc
k5	0.0136274	0.121618	0.0580837	8.9245	4.26228	0.0657626	3.76293e-08	6.93654e-08	0.542479	mchc
k6	0.0130243	0.111636	0.0431919	8.57136	3.31625	0.0252629	1.84799e-08	6.59971e-08	0.280011	mchc
k7	0.0143514	0.0879536	0.0484714	6.12857	3.37747	0.138811	-9.54742e-09	6.0467e-08	-0.157895	mchc
k8	0.0142167	0.0765843	0.0396813	5.38692	2.79118	0.115607	-3.79166e-08	4.92293e-08	-0.770204	mchc
k9	0.0146683	0.0535227	0.0631381	3.64887	4.30439	0.53749	-8.11157e-08	6.77309e-08	-1.19762	mchc
k10	0.0150652	0.0928106	0.0649815	6.1606	4.31336	0.233544	-1.68049e-08	7.28678e-08	-0.230622	mchc
k11	0.0141228	0.137033	0.0533896	9.70301	3.7804	0.0267901	4.02644e-08	6.08679e-08	0.661504	mchc
k12	0.0149026	0.0554422	0.0596452	3.7203	4.00232	0.495859	-7.06942e-08	6.36292e-08	-1.11103	mchc
k13	0.0149468	0.0926172	0.0510725	6.19647	3.41696	0.138438	-8.33808e-09	6.29007e-08	-0.132559	mchc
k14	0.0123645	0.13269	0.041505	10.7315	3.35678	0.00618201	5.99809e-08	6.69889e-08	0.895386	mchc
k15	0.0151494	0.089979	0.062366	5.93944	4.11673	0.229266	-1.9692e-08	6.76083e-08	-0.291266	mchc
k16	0.0132353	0.0897339	0.064097	6.77987	4.84287	0.237395	-8.07374e-10	8.9533e-08	-0.00901761	mchc
k17	0.0135633	0.065208	0.0386213	4.80768	2.84749	0.183913	-6.16374e-08	5.21649e-08	-1.18159	mchc
k18	0.0141821	0.0473136	0.0470939	3.33614	3.32065	0.484498	-8.56068e-08	4.88129e-08	-1.75377	mchc
k19	0.0112725	0.155596	0.0494856	13.8032	4.38995	0.0053324	1.22035e-07	8.69518e-08	1.40348	mchc
k20	0.0139622	0.118064	0.0504511	8.45597	3.61341	0.047856	3.11857e-08	6.30465e-08	0.494646	mchc
k1	0.0140201	0.217652	0.0518001	15.5243	3.69471	0.000275335	2.59776e-07	1.4288e-07	1.81815	mch
k2	0.0111245	0.257282	0.0539917	23.1275	4.8534	2.99706e-05	5.30353e-07	2.10222e-07	2.52282	mch
k3	0.0141283	0.195932	0.0424251	13.868	3.00285	3.09608e-05	1.99457e-07	9.61317e-08	2.07483	mch
k4	0.0154289	0.12549	0.0438847	8.13345	2.84432	0.0135864	2.72351e-08	9.29123e-08	0.293127	mch
k5	0.0136274	0.142523	0.0391516	10.4586	2.87301	0.00136026	4.02579e-08	1.03229e-07	0.389987	mch
k6	0.0130243	0.220417	0.0444125	16.9235	3.40997	1.50927e-05	3.09975e-07	1.28341e-07	2.41524	mch
k7	0.0143514	0.137102	0.037367	9.55319	2.60372	0.00212831	4.77204e-08	9.0212e-08	0.52898	mch
k8	0.0142167	0.189269	0.0387164	13.3132	2.7233	1.69934e-05	1.77408e-07	8.74667e-08	2.0283	mch
k9	0.0146683	0.0972616	0.0321112	6.63074	2.18916	0.0100855	-1.03477e-07	7.29466e-08	-1.41853	mch
k10	0.0150652	0.151635	0.0433184	10.0652	2.87539	0.00257803	4.96387e-08	1.01076e-07	0.491101	mch
k11	0.0141228	0.21906	0.0473609	15.5112	3.35352	3.52274e-05	2.57767e-07	1.17552e-07	2.1928	mch
k12	0.0149026	0.156137	0.0459237	10.4771	3.08158	0.00299792	6.92851e-08	1.04768e-07	0.661318	mch
k13	0.0149468	0.30144	0.0444245	20.1676	2.97218	5.79719e-09	4.79907e-07	1.06548e-07	4.50414	mch
k14	0.0123645	0.228665	0.0448649	18.4936	3.62852	8.83257e-06	3.56119e-07	1.42964e-07	2.49096	mch
k15	0.0151494	0.129625	0.0404333	8.55646	2.66897	0.00598218	-4.26886e-09	9.20654e-08	-0.0463677	mch
k16	0.0132353	0.156378	0.0576554	11.8152	4.35617	0.0137612	1.50453e-07	1.61098e-07	0.933922	mch
k17	0.0135633	0.152915	0.0328462	11.2742	2.4217	4.47254e-05	7.58178e-08	8.25808e-08	0.918105	mch
k18	0.0141821	0.107679	0.0361475	7.59258	2.54881	0.0114799	-5.55536e-08	7.89695e-08	-0.703482	mch
k19	0.0112725	0.234344	0.0502298	20.789	4.45597	4.53124e-05	4.30448e-07	1.88328e-07	2.28563	mch
k20	0.0139622	0.13744	0.0389527	9.84374	2.78987	0.00238171	3.11503e-08	1.01727e-07	0.306214	mch
k1	0.0140201	0.222203	0.0535726	15.8489	3.82113	0.00022062	2.95962e-07	1.49384e-07	1.98122	mcv
k2	0.0111245	0.259428	0.0593774	23.3204	5.33753	7.26703e-05	6.00579e-07	2.37756e-07	2.52603	mcv
k3	0.0141283	0.203754	0.0432356	14.4217	3.06021	1.69648e-05	2.41927e-07	9.90231e-08	2.44313	mcv
k4	0.0154289	0.134679	0.0437569	8.72902	2.83604	0.00793753	4.90319e-08	9.7535e-08	0.502711	mcv
k5	0.0136274	0.151434	0.0405342	11.1125	2.97447	0.000752195	7.42624e-08	1.04237e-07	0.712441	mcv
k6	0.0130243	0.220391	0.0482067	16.9215	3.70128	4.36137e-05	3.41553e-07	1.45081e-07	2.35422	mcv
k7	0.0143514	0.14006	0.0360009	9.75936	2.50852	0.00101288	5.82325e-08	8.75329e-08	0.665264	mcv
k8	0.0142167	0.189803	0.0400761	13.3507	2.81894	2.93066e-05	1.95171e-07	8.99127e-08	2.17067	mcv
k9	0.0146683	0.091203	0.0319713	6.2177	2.17962	0.0151622	-1.35943e-07	7.41608e-08	-1.83308	mcv
k10	0.0150652	0.148586	0.0456137	9.86289	3.02776	0.00427899	4.27131e-08	1.11765e-07	0.38217	mcv
k11	0.0141228	0.219242	0.0475102	15.5241	3.36409	2.11868e-05	2.75627e-07	1.16043e-07	2.37521	mcv
k12	0.0149026	0.165859	0.0461331	11.1295	3.09563	0.0012422	1.04296e-07	1.1041e-07	0.94463	mcv
k13	0.0149468	0.325196	0.051954	21.7569	3.47594	2.08526e-08	5.97373e-07	1.2759e-07	4.68199	mcv
k14	0.0123645	0.227525	0.0462839	18.4014	3.74328	9.79826e-06	3.87849e-07	1.41344e-07	2.74402	mcv
k15	0.0151494	0.129322	0.0441186	8.53647	2.91223	0.0107035	-9.25574e-09	1.0686e-07	-0.086616	mcv
k16	0.0132353	0.151346	0.059521	11.435	4.49712	0.0197917	1.501e-07	1.77338e-07	0.846405	mcv
k17	0.0135633	0.151428	0.0333974	11.1646	2.46233	5.30958e-05	7.32944e-08	8.45892e-08	0.866475	mcv
k18	0.0141821	0.115039	0.0379187	8.11152	2.67369	0.00871518	-4.15227e-08	8.12352e-08	-0.511142	mcv
k19	0.0112725	0.223634	0.0513216	19.8389	4.55282	7.97471e-05	4.32509e-07	1.94239e-07	2.22668	mcv
k20	0.0139622	0.148493	0.0377211	10.6353	2.70165	0.000600906	6.76689e-08	9.79918e-08	0.690557	mcv
k1	0.0140201	0.17632	0.0411983	12.5762	2.93852	0.000162577	1.37884e-07	1.35299e-07	1.01911	mono
k2	0.0111245	0.138257	0.0376199	12.4281	3.38171	0.000541351	8.28908e-08	1.62345e-07	0.510583	mono
k3	0.0141283	0.16833	0.0334909	11.9144	2.37048	4.71617e-06	1.1872e-07	1.10975e-07	1.06979	mono
k4	0.0154289	0.232353	0.0514943	15.0596	3.33753	9.8784e-05	2.88619e-07	1.44128e-07	2.00252	mono
k5	0.0136274	0.363216	0.0424302	26.6534	3.1136	9.05569e-13	7.65712e-07	1.3167e-07	5.81539	mono
k6	0.0130243	0.150153	0.0375048	11.5287	2.8796	0.000216554	7.77978e-08	1.29857e-07	0.599105	mono
k7	0.0143514	0.133555	0.0387458	9.30609	2.69979	0.00243283	1.94049e-08	1.13541e-07	0.170907	mono
k8	0.0142167	0.19793	0.0320097	13.9223	2.25155	3.12249e-08	2.06969e-07	9.61967e-08	2.15152	mono
k9	0.0146683	0.354892	0.0426583	24.1945	2.9082	6.95117e-12	6.60455e-07	1.26275e-07	5.2303	mono
k10	0.0150652	0.34037	0.0360879	22.5932	2.39545	1.86278e-15	5.81027e-07	1.00323e-07	5.79158	mono
k11	0.0141228	0.179985	0.0314024	12.7443	2.22353	6.86416e-07	1.54412e-07	1.12924e-07	1.3674	mono
k12	0.0149026	0.355245	0.0400834	23.8377	2.68968	5.59725e-15	6.44312e-07	1.07879e-07	5.97255	mono
k13	0.0149468	0.251643	0.0445826	16.836	2.98276	1.44288e-08	3.50024e-07	1.19408e-07	2.93133	mono
k14	0.0123645	0.171012	0.0358828	13.8308	2.90208	1.18994e-05	1.69184e-07	1.36688e-07	1.23774	mono
k15	0.0151494	0.37639	0.041577	24.8452	2.74446	6.6764e-13	6.76705e-07	1.25058e-07	5.41112	mono
k16	0.0132353	0.128978	0.0322563	9.74494	2.43713	0.000216367	8.79705e-08	1.03249e-07	0.852023	mono
k17	0.0135633	0.186784	0.0340367	13.7713	2.50947	1.34446e-06	1.90995e-07	1.17767e-07	1.6218	mono
k18	0.0141821	0.149335	0.0348486	10.5298	2.45722	0.000110858	4.38028e-08	1.10315e-07	0.39707	mono
k19	0.0112725	0.130359	0.0355983	11.5644	3.15799	0.000672571	6.84814e-08	1.4285e-07	0.479393	mono
k20	0.0139622	0.141064	0.0368878	10.1032	2.64198	0.000792443	3.65246e-08	1.16164e-07	0.314422	mono
k1	0.0140201	0.265349	0.0568072	18.9263	4.05184	2.5858e-05	2.33419e-07	1.47651e-07	1.58088	mono_p
k2	0.0111245	0.193313	0.0490168	17.3772	4.4062	0.000194841	5.74566e-08	1.55994e-07	0.368325	mono_p
k3	0.0141283	0.227487	0.040583	16.1015	2.87246	5.51732e-07	1.3341e-07	1.27613e-07	1.04543	mono_p
k4	0.0154289	0.248244	0.0521418	16.0896	3.37949	2.42691e-05	1.95851e-07	1.41782e-07	1.38136	mono_p
k5	0.0136274	0.43109	0.0535673	31.6341	3.93085	3.82963e-12	7.52271e-07	1.4218e-07	5.29098	mono_p
k6	0.0130243	0.217161	0.0519845	16.6735	3.99135	0.000128231	1.10307e-07	1.29467e-07	0.852008	mono_p
k7	0.0143514	0.178067	0.0400544	12.4076	2.79097	8.40562e-05	1.23426e-08	1.05975e-07	0.116467	mono_p
k8	0.0142167	0.280977	0.0481056	19.7638	3.38374	4.59094e-07	2.79639e-07	1.06041e-07	2.63709	mono_p
k9	0.0146683	0.426919	0.0517548	29.1049	3.52834	2.25516e-12	6.60376e-07	1.33084e-07	4.96209	mono_p
k10	0.0150652	0.373285	0.0382739	24.778	2.54055	1.2881e-16	4.74068e-07	9.70652e-08	4.88401	mono_p
k11	0.0141228	0.217936	0.0407649	15.4316	2.88647	1.2584e-06	9.08003e-08	1.39494e-07	0.650924	mono_p
k12	0.0149026	0.399959	0.0468245	26.8382	3.14203	7.77298e-14	5.67962e-07	1.05126e-07	5.40269	mono_p
k13	0.0149468	0.316114	0.0534557	21.1493	3.57641	2.42395e-08	3.64783e-07	1.11485e-07	3.27205	mono_p
k14	0.0123645	0.23881	0.0664476	19.3141	5.37404	0.00084792	1.97747e-07	1.73098e-07	1.1424	mono_p
k15	0.0151494	0.419111	0.0461153	27.6652	3.04403	5.23961e-14	5.97417e-07	1.3955e-07	4.28101	mono_p
k16	0.0132353	0.173187	0.0405215	13.0852	3.06161	2.26644e-05	8.62547e-08	1.26755e-07	0.680485	mono_p
k17	0.0135633	0.238715	0.0399678	17.6001	2.94676	2.74911e-07	1.78101e-07	1.29128e-07	1.37926	mono_p
k18	0.0141821	0.209411	0.0440514	14.7658	3.10612	2.71767e-05	6.77464e-08	1.14118e-07	0.593654	mono_p
k19	0.0112725	0.205804	0.0427762	18.2572	3.79475	3.18813e-06	1.37774e-07	1.59736e-07	0.862508	mono_p
k20	0.0139622	0.157012	0.0408014	11.2455	2.92227	0.00038295	-6.93287e-08	1.29495e-07	-0.535378	mono_p
k1	0.0140201	0.165318	0.037438	11.7915	2.67031	9.72943e-05	2.27675e-07	1.2282e-07	1.85372	mpv
k2	0.0111245	0.154909	0.0409573	13.925	3.68172	0.000454987	3.05303e-07	1.67426e-07	1.82351	mpv
k3	0.0141283	0.105126	0.035674	7.44079	2.525	0.00980595	1.87836e-08	1.09656e-07	0.171296	mpv
k4	0.0154289	0.115663	0.0361914	7.49651	2.34569	0.00483901	6.58875e-08	1.00774e-07	0.653818	mpv
k5	0.0136274	0.182793	0.0406199	13.4137	2.98075	5.80044e-05	3.1774e-07	1.32372e-07	2.40035	mpv
k6	0.0130243	0.139782	0.037481	10.7324	2.87777	0.000645863	1.7237e-07	1.2421e-07	1.38773	mpv
k7	0.0143514	0.128518	0.0414086	8.95506	2.88534	0.00543546	1.12807e-07	1.12466e-07	1.00304	mpv
k8	0.0142167	0.148013	0.0390864	10.4112	2.74933	0.000763686	1.68638e-07	1.20077e-07	1.40442	mpv
k9	0.0146683	0.184138	0.0457908	12.5535	3.12176	0.000213133	2.84452e-07	1.44772e-07	1.96483	mpv
k10	0.0150652	0.206626	0.0411734	13.7155	2.73302	5.80828e-06	3.54373e-07	1.18604e-07	2.98788	mpv
k11	0.0141228	0.161767	0.0453135	11.4543	3.20855	0.00134426	2.03483e-07	1.4222e-07	1.43077	mpv
k12	0.0149026	0.191114	0.0402213	12.8242	2.69894	1.43804e-05	3.03231e-07	1.17981e-07	2.57017	mpv
k13	0.0149468	0.208234	0.0381515	13.9317	2.5525	8.14628e-07	3.64177e-07	1.11093e-07	3.27813	mpv
k14	0.0123645	0.153882	0.047747	12.4455	3.86161	0.00324605	2.38523e-07	1.78697e-07	1.33479	mpv
k15	0.0151494	0.211991	0.0426941	13.9934	2.8182	4.12741e-06	3.61119e-07	1.18031e-07	3.05952	mpv
k16	0.0132353	0.108017	0.030725	8.16126	2.32144	0.00171735	9.16291e-08	9.69747e-08	0.944876	mpv
k17	0.0135633	0.10201	0.0356169	7.521	2.62597	0.0122741	6.85165e-09	1.0946e-07	0.062595	mpv
k18	0.0141821	0.128278	0.0399899	9.04506	2.81974	0.00384938	9.85425e-08	1.19665e-07	0.823489	mpv
k19	0.0112725	0.180661	0.0453732	16.0267	4.02513	0.000233602	4.48153e-07	2.04133e-07	2.19539	mpv
k20	0.0139622	0.136561	0.0379998	9.78077	2.72162	0.00138448	1.36746e-07	1.24636e-07	1.09716	mpv
k1	0.0140201	0.130433	0.0358962	9.30328	2.56034	0.00126635	3.11664e-08	7.14628e-08	0.436121	myeloid_wbc
k2	0.0111245	0.129369	0.0332078	11.6291	2.9851	0.000384578	6.20854e-08	9.07613e-08	0.684051	myeloid_wbc
k3	0.0141283	0.112854	0.0276493	7.98777	1.95702	0.000289761	-9.07881e-09	6.84352e-08	-0.132663	myeloid_wbc
k4	0.0154289	0.099498	0.0234592	6.44882	1.52047	0.000340294	-1.95266e-08	7.11241e-08	-0.274542	myeloid_wbc
k5	0.0136274	0.219886	0.0350926	16.1356	2.57516	4.52598e-09	2.92145e-07	8.34849e-08	3.49938	myeloid_wbc
k6	0.0130243	0.159721	0.0396583	12.2633	3.04494	0.000218747	1.46122e-07	7.88652e-08	1.85281	myeloid_wbc
k7	0.0143514	0.112083	0.0343746	7.80987	2.39521	0.00417333	8.32827e-09	7.35632e-08	0.113212	myeloid_wbc
k8	0.0142167	0.141529	0.0389753	9.95514	2.74151	0.00110136	6.64426e-08	7.09477e-08	0.936502	myeloid_wbc
k9	0.0146683	0.225422	0.0381512	15.368	2.60093	6.16079e-08	2.75024e-07	9.12139e-08	3.01516	myeloid_wbc
k10	0.0150652	0.199162	0.0350758	13.22	2.32827	1.65213e-07	1.92662e-07	8.57722e-08	2.2462	myeloid_wbc
k11	0.0141228	0.113492	0.0282399	8.03614	1.9996	0.000508871	-1.97538e-08	9.02705e-08	-0.218829	myeloid_wbc
k12	0.0149026	0.209776	0.0352685	14.0764	2.3666	1.76626e-08	2.29355e-07	7.35269e-08	3.11933	myeloid_wbc
k13	0.0149468	0.182954	0.040816	12.2404	2.73076	5.62161e-05	1.80755e-07	8.31826e-08	2.17299	myeloid_wbc
k14	0.0123645	0.163429	0.0476687	13.2176	3.85528	0.00148351	1.61637e-07	1.0377e-07	1.55765	myeloid_wbc
k15	0.0151494	0.190692	0.034834	12.5874	2.29937	4.80943e-07	1.71139e-07	9.25032e-08	1.85009	myeloid_wbc
k16	0.0132353	0.112605	0.0269552	8.50792	2.0366	0.000241045	5.7946e-08	9.04793e-08	0.640434	myeloid_wbc
k17	0.0135633	0.130354	0.0296242	9.61076	2.18414	5.6427e-05	4.57564e-08	7.38839e-08	0.619302	myeloid_wbc
k18	0.0141821	0.133725	0.0343065	9.42913	2.41899	0.000397367	4.73415e-08	6.34596e-08	0.746011	myeloid_wbc
k19	0.0112725	0.117032	0.0286269	10.3821	2.53954	0.000178903	2.11013e-08	9.61868e-08	0.219378	myeloid_wbc
k20	0.0139622	0.0979264	0.0280652	7.01367	2.01008	0.00237088	-4.50737e-08	7.52723e-08	-0.598809	myeloid_wbc
k1	0.0140201	0.149574	0.0384983	10.6686	2.74594	0.000568491	6.6501e-08	6.92275e-08	0.960615	neut_eo_sum
k2	0.0111245	0.138698	0.0359397	12.4678	3.23068	0.000449197	6.09618e-08	9.03106e-08	0.675024	neut_eo_sum
k3	0.0141283	0.118141	0.0279934	8.36203	1.98137	0.000176764	-1.2668e-08	6.99065e-08	-0.181214	neut_eo_sum
k4	0.0154289	0.10241	0.0236997	6.63755	1.53606	0.000298861	-2.33222e-08	7.56374e-08	-0.308342	neut_eo_sum
k5	0.0136274	0.233694	0.0374174	17.1488	2.74575	9.4843e-09	3.12779e-07	8.26113e-08	3.78616	neut_eo_sum
k6	0.0130243	0.169316	0.0431685	13	3.31445	0.000339834	1.48328e-07	7.83341e-08	1.89353	neut_eo_sum
k7	0.0143514	0.114973	0.0339698	8.01128	2.367	0.00295179	-4.84476e-10	6.96644e-08	-0.00695443	neut_eo_sum
k8	0.0142167	0.155821	0.0427015	10.9604	3.00362	0.00105287	8.62571e-08	7.16944e-08	1.20312	neut_eo_sum
k9	0.0146683	0.23678	0.0402195	16.1423	2.74193	7.98277e-08	2.87308e-07	9.0508e-08	3.17439	neut_eo_sum
k10	0.0150652	0.20242	0.0355203	13.4363	2.35777	1.60984e-07	1.83873e-07	8.36226e-08	2.19885	neut_eo_sum
k11	0.0141228	0.12142	0.0287643	8.59747	2.03674	0.000264217	-1.68648e-08	9.35218e-08	-0.18033	neut_eo_sum
k12	0.0149026	0.217615	0.0368691	14.6025	2.474	3.40849e-08	2.31211e-07	7.16751e-08	3.22582	neut_eo_sum
k13	0.0149468	0.186013	0.0445771	12.445	2.98239	0.000187521	1.70719e-07	8.403e-08	2.03164	neut_eo_sum
k14	0.0123645	0.174851	0.054739	14.1413	4.42709	0.00313129	1.70321e-07	1.12691e-07	1.5114	neut_eo_sum
k15	0.0151494	0.194903	0.0347662	12.8654	2.29489	2.65121e-07	1.66847e-07	9.41126e-08	1.77285	neut_eo_sum
k16	0.0132353	0.120738	0.0283718	9.12241	2.14364	0.000133704	6.11625e-08	9.76414e-08	0.6264	neut_eo_sum
k17	0.0135633	0.132538	0.0296769	9.77182	2.18803	4.58044e-05	3.18647e-08	7.25284e-08	0.439342	neut_eo_sum
k18	0.0141821	0.13806	0.0363209	9.73474	2.56103	0.000579955	4.08094e-08	6.09296e-08	0.66978	neut_eo_sum
k19	0.0112725	0.128722	0.0297741	11.4192	2.64131	6.64339e-05	2.93691e-08	1.01073e-07	0.290573	neut_eo_sum
k20	0.0139622	0.0941858	0.0270256	6.74576	1.93562	0.00264238	-7.41816e-08	7.27726e-08	-1.01936	neut_eo_sum
k1	0.0140201	0.248889	0.0417481	17.7523	2.97774	4.66265e-08	2.76095e-07	9.30954e-08	2.96572	neut_p_gran
k2	0.0111245	0.205119	0.0367342	18.4385	3.3021	2.02726e-07	2.841e-07	9.88498e-08	2.87406	neut_p_gran
k3	0.0141283	0.28898	0.0480099	20.454	3.39814	1.46003e-08	3.87595e-07	1.07146e-07	3.61745	neut_p_gran
k4	0.0154289	0.155739	0.0342821	10.094	2.22194	4.49223e-05	5.46386e-08	7.18718e-08	0.760223	neut_p_gran
k5	0.0136274	0.254617	0.0468948	18.6842	3.44122	6.02778e-07	3.03331e-07	1.14672e-07	2.64519	neut_p_gran
k6	0.0130243	0.242546	0.0423827	18.6225	3.25412	1.36986e-07	3.37118e-07	9.70874e-08	3.47231	neut_p_gran
k7	0.0143514	0.277151	0.0476469	19.3117	3.32001	7.168e-08	3.60747e-07	1.05098e-07	3.43247	neut_p_gran
k8	0.0142167	0.268809	0.0456443	18.908	3.21061	4.52297e-08	3.32599e-07	9.79782e-08	3.39462	neut_p_gran
k9	0.0146683	0.233986	0.0489807	15.9519	3.33922	1.49843e-05	2.14584e-07	1.10072e-07	1.94949	neut_p_gran
k10	0.0150652	0.205098	0.0426912	13.614	2.83376	1.29234e-05	1.32201e-07	9.11265e-08	1.45075	neut_p_gran
k11	0.0141228	0.267342	0.0447367	18.9299	3.1677	3.48633e-08	3.22802e-07	9.38728e-08	3.43871	neut_p_gran
k12	0.0149026	0.22079	0.0432672	14.8155	2.90333	2.49338e-06	1.76873e-07	9.11553e-08	1.94035	neut_p_gran
k13	0.0149468	0.28453	0.0510867	19.0362	3.41791	7.34054e-07	3.63758e-07	1.14783e-07	3.1691	neut_p_gran
k14	0.0123645	0.290503	0.0425445	23.4949	3.44084	3.49084e-10	4.99727e-07	1.06412e-07	4.69615	neut_p_gran
k15	0.0151494	0.236084	0.0413087	15.5837	2.72675	1.79049e-07	2.05764e-07	8.70605e-08	2.36346	neut_p_gran
k16	0.0132353	0.152152	0.0367503	11.4959	2.77668	0.000238057	1.48309e-07	8.66643e-08	1.7113	neut_p_gran
k17	0.0135633	0.346333	0.0537466	25.5346	3.96265	4.14188e-09	5.57989e-07	1.33035e-07	4.19431	neut_p_gran
k18	0.0141821	0.315559	0.0476946	22.2505	3.363	1.06278e-09	4.53082e-07	1.0365e-07	4.37127	neut_p_gran
k19	0.0112725	0.204233	0.0363863	18.1178	3.22789	2.67763e-07	3.03243e-07	1.0883e-07	2.7864	neut_p_gran
k20	0.0139622	0.296034	0.03875	21.2025	2.77535	3.26671e-12	4.1861e-07	9.1285e-08	4.58575	neut_p_gran
k1	0.0140201	0.149323	0.0387249	10.6506	2.7621	0.000632145	7.34553e-08	7.11104e-08	1.03297	neut
k2	0.0111245	0.140404	0.0366574	12.6211	3.29519	0.000472904	7.95009e-08	9.29497e-08	0.855311	neut
k3	0.0141283	0.118932	0.0294979	8.418	2.08786	0.000326198	-3.81085e-09	7.14828e-08	-0.0533114	neut
k4	0.0154289	0.101892	0.0240464	6.60396	1.55853	0.000429254	-1.93325e-08	7.47493e-08	-0.258631	neut
k5	0.0136274	0.235135	0.0388275	17.2546	2.84923	2.69653e-08	3.2242e-07	8.77052e-08	3.67617	neut
k6	0.0130243	0.167127	0.0427916	12.8319	3.28552	0.000357589	1.49347e-07	7.74289e-08	1.92882	neut
k7	0.0143514	0.112312	0.0334768	7.82584	2.33265	0.00325106	-1.48037e-09	6.72806e-08	-0.0220029	neut
k8	0.0142167	0.152276	0.0424663	10.711	2.98707	0.00128383	8.28734e-08	7.12491e-08	1.16315	neut
k9	0.0146683	0.235092	0.0405583	16.0272	2.76503	1.20523e-07	2.87429e-07	9.17899e-08	3.13138	neut
k10	0.0150652	0.200586	0.036153	13.3145	2.39977	2.91268e-07	1.83757e-07	8.46595e-08	2.17054	neut
k11	0.0141228	0.122321	0.0297298	8.66129	2.1051	0.000383076	-5.61481e-09	9.29645e-08	-0.0603974	neut
k12	0.0149026	0.215821	0.0375786	14.482	2.52161	6.86499e-08	2.30945e-07	7.36237e-08	3.13683	neut
k13	0.0149468	0.186627	0.044202	12.4861	2.9573	0.000161296	1.77997e-07	8.45107e-08	2.1062	neut
k14	0.0123645	0.17119	0.0538228	13.8453	4.353	0.00328925	1.66347e-07	1.09826e-07	1.51465	neut
k15	0.0151494	0.198476	0.0359549	13.1013	2.37335	3.89417e-07	1.80573e-07	9.49689e-08	1.90139	neut
k16	0.0132353	0.123441	0.0294211	9.3266	2.22292	0.000166225	7.60705e-08	9.79173e-08	0.776885	neut
k17	0.0135633	0.132489	0.030799	9.76822	2.27076	8.50045e-05	3.84955e-08	7.36148e-08	0.522931	neut
k18	0.0141821	0.136179	0.0360513	9.60217	2.54202	0.000629753	4.21428e-08	6.09804e-08	0.691087	neut
k19	0.0112725	0.129614	0.0308065	11.4983	2.7329	0.000101605	4.46728e-08	1.00287e-07	0.445449	neut
k20	0.0139622	0.0936211	0.0265435	6.70532	1.9011	0.00233273	-6.89866e-08	7.08037e-08	-0.974336	neut
k1	0.0140201	0.223795	0.045617	15.9624	3.25369	4.8656e-05	2.26452e-07	9.05108e-08	2.50194	neut_p
k2	0.0111245	0.209464	0.0502989	18.8291	4.52145	0.000166294	2.90013e-07	1.39006e-07	2.08633	neut_p
k3	0.0141283	0.199175	0.0420175	14.0976	2.974	1.85214e-05	1.67019e-07	8.40317e-08	1.98757	neut_p
k4	0.0154289	0.158177	0.0423661	10.252	2.74589	0.00228211	8.0032e-08	9.02103e-08	0.887172	neut_p
k5	0.0136274	0.296948	0.0462548	21.7905	3.39425	1.66872e-07	4.29095e-07	1.07023e-07	4.00938	neut_p
k6	0.0130243	0.225047	0.0545096	17.279	4.18522	0.000178226	2.74281e-07	1.18492e-07	2.31477	neut_p
k7	0.0143514	0.179197	0.043563	12.4864	3.03545	0.00019042	1.30011e-07	8.14771e-08	1.59567	neut_p
k8	0.0142167	0.225549	0.0484098	15.8651	3.40513	7.55398e-05	2.26176e-07	9.00766e-08	2.51093	neut_p
k9	0.0146683	0.253202	0.0364397	17.2619	2.48425	1.41717e-08	2.76689e-07	7.61664e-08	3.63269	neut_p
k10	0.0150652	0.232261	0.0369623	15.417	2.45349	1.01709e-07	2.1502e-07	7.11056e-08	3.02396	neut_p
k11	0.0141228	0.20272	0.0429137	14.3541	3.03862	5.19623e-05	1.73225e-07	8.89259e-08	1.94797	neut_p
k12	0.0149026	0.245665	0.0368361	16.4847	2.47179	4.48432e-08	2.51659e-07	6.87824e-08	3.65878	neut_p
k13	0.0149468	0.219521	0.0512622	14.6869	3.42966	7.32153e-05	2.13049e-07	9.56279e-08	2.2279	neut_p
k14	0.0123645	0.236728	0.0497426	19.1457	4.023	1.63337e-05	3.18678e-07	9.88965e-08	3.22234	neut_p
k15	0.0151494	0.22888	0.0387115	15.1082	2.55531	9.70895e-07	2.06743e-07	8.09022e-08	2.55547	neut_p
k16	0.0132353	0.153139	0.0348641	11.5705	2.63417	5.03355e-05	1.38378e-07	7.91352e-08	1.74862	neut_p
k17	0.0135633	0.207341	0.0391809	15.2869	2.88874	2.68703e-06	1.96261e-07	7.71664e-08	2.54334	neut_p
k18	0.0141821	0.196923	0.0433775	13.8852	3.0586	2.29606e-05	1.59025e-07	8.01769e-08	1.98343	neut_p
k19	0.0112725	0.203292	0.0521929	18.0344	4.63012	0.00029775	2.80628e-07	1.52656e-07	1.8383	neut_p
k20	0.0139622	0.148109	0.0376329	10.6079	2.69534	0.000279305	4.76745e-08	7.9949e-08	0.596312	neut_p
k1	0.0140201	0.147108	0.0287515	10.4926	2.05073	4.97448e-06	9.26337e-08	9.05461e-08	1.02306	pct
k2	0.0111245	0.169715	0.0308099	15.2559	2.76955	3.09939e-07	2.8351e-07	1.3026e-07	2.1765	pct
k3	0.0141283	0.115306	0.0310132	8.16133	2.19511	0.000682984	-3.18284e-09	9.35941e-08	-0.0340069	pct
k4	0.0154289	0.123203	0.0277306	7.98522	1.79732	7.77757e-05	4.37227e-08	6.85584e-08	0.637744	pct
k5	0.0136274	0.178715	0.0333617	13.1144	2.44814	1.88889e-06	2.24096e-07	1.13074e-07	1.98185	pct
k6	0.0130243	0.18465	0.0360311	14.1773	2.76645	2.33765e-06	2.86139e-07	1.2584e-07	2.27383	pct
k7	0.0143514	0.134955	0.0354989	9.40364	2.47355	0.000584293	8.24855e-08	9.57117e-08	0.861812	pct
k8	0.0142167	0.144137	0.0310053	10.1386	2.18091	1.54152e-05	9.04281e-08	9.11905e-08	0.991639	pct
k9	0.0146683	0.170129	0.0351022	11.5984	2.39306	1.32555e-05	1.62969e-07	1.11003e-07	1.46816	pct
k10	0.0150652	0.202987	0.0357813	13.4739	2.3751	6.09717e-07	2.71207e-07	1.11099e-07	2.44113	pct
k11	0.0141228	0.182704	0.029725	12.9369	2.10476	2.81005e-08	2.22438e-07	8.73836e-08	2.54553	pct
k12	0.0149026	0.205319	0.0320676	13.7773	2.15181	1.12304e-08	2.83964e-07	9.56652e-08	2.96831	pct
k13	0.0149468	0.2041	0.0351684	13.6551	2.35291	4.71199e-08	2.87502e-07	9.74131e-08	2.95137	pct
k14	0.0123645	0.166478	0.0287451	13.4642	2.3248	1.2824e-07	2.08304e-07	1.02323e-07	2.03576	pct
k15	0.0151494	0.17401	0.0356531	11.4862	2.35343	1.05539e-05	1.71205e-07	1.00512e-07	1.70332	pct
k16	0.0132353	0.149019	0.0250305	11.2592	1.89119	2.68379e-07	2.00915e-07	7.40131e-08	2.71459	pct
k17	0.0135633	0.128499	0.0316495	9.47404	2.33347	0.000204411	4.46232e-08	9.46381e-08	0.471514	pct
k18	0.0141821	0.116026	0.0323364	8.18115	2.28008	0.00131018	-6.67048e-09	9.09344e-08	-0.0733549	pct
k19	0.0112725	0.181891	0.0307742	16.1358	2.73003	5.93937e-08	3.65502e-07	1.2528e-07	2.91748	pct
k20	0.0139622	0.129153	0.0304969	9.25016	2.18424	0.000126008	5.51943e-08	8.75252e-08	0.630611	pct
k1	0.0140201	0.133225	0.0356421	9.50243	2.54222	0.0012771	4.56442e-08	8.21523e-08	0.555605	pdw
k2	0.0111245	0.138267	0.0534071	12.429	4.80085	0.0184851	1.09778e-07	1.58077e-07	0.694458	pdw
k3	0.0141283	0.0976467	0.0372314	6.91143	2.63524	0.0236203	-4.19772e-08	7.21168e-08	-0.582072	pdw
k4	0.0154289	0.118685	0.0360826	7.69238	2.33864	0.0051409	3.3094e-08	7.66411e-08	0.431804	pdw
k5	0.0136274	0.154014	0.0453135	11.3018	3.32518	0.00286755	1.21344e-07	1.01013e-07	1.20127	pdw
k6	0.0130243	0.127087	0.045112	9.75765	3.46368	0.0113297	5.4752e-08	9.73882e-08	0.562204	pdw
k7	0.0143514	0.110111	0.0465012	7.67246	3.24018	0.0397242	1.35287e-08	8.99358e-08	0.150427	pdw
k8	0.0142167	0.132905	0.0373533	9.3485	2.62743	0.0012283	5.31511e-08	7.59017e-08	0.700262	pdw
k9	0.0146683	0.133351	0.0448075	9.09114	3.05472	0.00946595	4.53428e-08	1.00122e-07	0.452877	pdw
k10	0.0150652	0.170434	0.0467115	11.3131	3.10062	0.0015551	1.4966e-07	1.04694e-07	1.4295	pdw
k11	0.0141228	0.172106	0.0438346	12.1864	3.10383	0.000687016	1.56873e-07	1.13685e-07	1.37989	pdw
k12	0.0149026	0.130956	0.0362125	8.78746	2.42994	0.00177353	4.59466e-08	7.76115e-08	0.592007	pdw
k13	0.0149468	0.190304	0.0415647	12.7321	2.78085	5.08744e-05	2.1264e-07	1.00614e-07	2.11342	pdw
k14	0.0123645	0.124491	0.0501439	10.0684	4.05546	0.0264748	3.21669e-08	1.27444e-07	0.2524	pdw
k15	0.0151494	0.191118	0.0433448	12.6156	2.86116	0.000126616	2.00611e-07	9.63423e-08	2.08227	pdw
k16	0.0132353	0.0922131	0.0377322	6.96718	2.85086	0.0428302	5.28105e-09	8.89916e-08	0.0593432	pdw
k17	0.0135633	0.111738	0.0438611	8.23827	3.23381	0.0241658	-2.522e-09	9.11511e-08	-0.0276683	pdw
k18	0.0141821	0.127134	0.0470764	8.96437	3.31941	0.0185355	4.16606e-08	1.02769e-07	0.405383	pdw
k19	0.0112725	0.150607	0.0451737	13.3606	4.00743	0.0022825	1.81511e-07	1.30807e-07	1.38762	pdw
k20	0.0139622	0.133138	0.0445044	9.53562	3.18749	0.00956819	7.23284e-08	9.1228e-08	0.792832	pdw
k1	0.0140201	0.131428	0.0277556	9.37428	1.9797	2.63737e-05	4.35655e-08	9.81136e-08	0.444031	plt
k2	0.0111245	0.159204	0.0338281	14.3111	3.04086	1.55954e-05	2.63163e-07	1.6796e-07	1.56682	plt
k3	0.0141283	0.104883	0.0285029	7.42359	2.01744	0.00107707	-3.78466e-08	9.9131e-08	-0.381784	plt
k4	0.0154289	0.115495	0.0273679	7.48563	1.77381	0.000381783	3.0484e-08	7.92058e-08	0.384871	plt
k5	0.0136274	0.174934	0.0313343	12.837	2.29936	1.6189e-06	2.38102e-07	1.03937e-07	2.29083	plt
k6	0.0130243	0.159697	0.0287733	12.2614	2.2092	9.38129e-07	2.17452e-07	1.04905e-07	2.07284	plt
k7	0.0143514	0.125309	0.033126	8.73149	2.30821	0.000910762	6.99902e-08	1.09131e-07	0.64134	plt
k8	0.0142167	0.131451	0.0274916	9.24625	1.93376	1.42984e-05	6.04533e-08	8.79209e-08	0.687587	plt
k9	0.0146683	0.173375	0.0289042	11.8197	1.97052	5.08824e-07	2.01095e-07	9.33324e-08	2.15461	plt
k10	0.0150652	0.20282	0.0325434	13.4628	2.16017	8.60427e-08	3.10975e-07	1.08842e-07	2.85713	plt
k11	0.0141228	0.182044	0.0315808	12.8901	2.23616	3.94657e-07	2.45802e-07	1.09182e-07	2.25131	plt
k12	0.0149026	0.196131	0.0297406	13.1608	1.99566	4.48966e-09	2.87927e-07	8.85447e-08	3.25178	plt
k13	0.0149468	0.205561	0.031407	13.7529	2.10126	8.80061e-09	3.41659e-07	1.03425e-07	3.30344	plt
k14	0.0123645	0.156807	0.0314723	12.682	2.54537	7.61408e-06	1.96155e-07	1.35477e-07	1.44789	plt
k15	0.0151494	0.17793	0.0310944	11.7451	2.05252	4.05612e-07	2.12634e-07	9.82631e-08	2.16392	plt
k16	0.0132353	0.141639	0.0244269	10.7016	1.84558	1.45526e-06	2.07232e-07	7.49454e-08	2.76511	plt
k17	0.0135633	0.129722	0.0299934	9.5642	2.21136	8.68606e-05	6.07912e-08	1.05123e-07	0.578287	plt
k18	0.0141821	0.115359	0.0313804	8.13409	2.21267	0.00125199	4.64585e-10	1.04454e-07	0.00444776	plt
k19	0.0112725	0.188954	0.0321396	16.7624	2.85116	1.14342e-07	4.57949e-07	1.55739e-07	2.9405	plt
k20	0.0139622	0.129701	0.0306443	9.28941	2.1948	0.000170299	7.21975e-08	1.09135e-07	0.661546	plt
k1	0.0140201	0.163153	0.0371064	11.6371	2.64666	0.000104619	1.13528e-07	1.03803e-07	1.09369	rbc
k2	0.0111245	0.205302	0.0448685	18.4549	4.0333	3.12081e-05	3.70329e-07	1.67887e-07	2.20582	rbc
k3	0.0141283	0.159297	0.0338386	11.2751	2.3951	2.87982e-05	1.15669e-07	8.37478e-08	1.38115	rbc
k4	0.0154289	0.0878332	0.025836	5.69278	1.67452	0.00517443	-7.52727e-08	6.25054e-08	-1.20426	rbc
k5	0.0136274	0.145554	0.0326437	10.681	2.39545	9.11276e-05	6.97782e-08	8.44864e-08	0.82591	rbc
k6	0.0130243	0.173834	0.0380185	13.3469	2.91904	4.97861e-05	1.76009e-07	1.1475e-07	1.53384	rbc
k7	0.0143514	0.11739	0.0303674	8.1797	2.11599	0.000947508	-2.82163e-09	7.40721e-08	-0.038093	rbc
k8	0.0142167	0.147254	0.0295493	10.3578	2.07849	1.6005e-05	6.94806e-08	6.76583e-08	1.02693	rbc
k9	0.0146683	0.114888	0.0314873	7.83239	2.14662	0.00158253	-4.51105e-08	7.78826e-08	-0.579211	rbc
k10	0.0150652	0.139856	0.0406327	9.28339	2.69712	0.00299351	3.31074e-08	1.01774e-07	0.325304	rbc
k11	0.0141228	0.156669	0.037418	11.0933	2.64948	0.000224319	8.7441e-08	9.29574e-08	0.940656	rbc
k12	0.0149026	0.139011	0.0351368	9.32791	2.35776	0.000443819	4.27581e-08	8.53713e-08	0.500849	rbc
k13	0.0149468	0.248015	0.043169	16.5932	2.88819	1.07306e-06	3.64864e-07	1.16901e-07	3.12113	rbc
k14	0.0123645	0.188443	0.0389277	15.2406	3.14833	1.30642e-05	2.39674e-07	1.2199e-07	1.96469	rbc
k15	0.0151494	0.118911	0.0364853	7.8492	2.40837	0.00556255	-2.31693e-08	8.59739e-08	-0.269492	rbc
k16	0.0132353	0.122046	0.0470357	9.2212	3.5538	0.0215628	4.80415e-08	1.33597e-07	0.359599	rbc
k17	0.0135633	0.136996	0.0342818	10.1005	2.52754	0.000354377	4.81034e-08	9.46122e-08	0.508428	rbc
k18	0.0141821	0.0989656	0.0298698	6.97818	2.10616	0.00506905	-8.47427e-08	6.94172e-08	-1.22077	rbc
k19	0.0112725	0.201751	0.0380976	17.8976	3.3797	2.27868e-06	3.57196e-07	1.3649e-07	2.61702	rbc
k20	0.0139622	0.109478	0.0328976	7.84102	2.35619	0.004194	-4.092e-08	8.86917e-08	-0.461374	rbc
k1	0.0140201	0.100334	0.0457275	7.15643	3.26157	0.0597143	3.32159e-08	1.03366e-07	0.321341	rdw
k2	0.0111245	0.116794	0.0478066	10.4988	4.29741	0.0208225	1.3728e-07	1.50747e-07	0.91067	rdw
k3	0.0141283	0.0492899	0.0397399	3.48874	2.81279	0.366048	-1.01405e-07	7.45107e-08	-1.36094	rdw
k4	0.0154289	0.0373087	0.0414415	2.41811	2.68597	0.596482	-1.02223e-07	7.96599e-08	-1.28324	rdw
k5	0.0136274	0.12779	0.0438634	9.37743	3.21877	0.00612737	1.3842e-07	1.02202e-07	1.35437	rdw
k6	0.0130243	0.10615	0.0434041	8.15013	3.33254	0.0281738	7.94443e-08	1.03143e-07	0.770236	rdw
k7	0.0143514	0.0578023	0.0423547	4.02764	2.95126	0.295783	-5.9168e-08	8.28979e-08	-0.713746	rdw
k8	0.0142167	0.0519196	0.039356	3.65202	2.7683	0.32553	-9.34079e-08	7.9372e-08	-1.17684	rdw
k9	0.0146683	0.0491143	0.0404871	3.34833	2.76018	0.386404	-1.17254e-07	8.46718e-08	-1.3848	rdw
k10	0.0150652	0.119545	0.0457292	7.9352	3.03542	0.0165559	9.13504e-08	9.22514e-08	0.990234	rdw
k11	0.0141228	0.140547	0.0491122	9.95184	3.47753	0.0120215	1.5599e-07	1.16871e-07	1.33473	rdw
k12	0.0149026	0.0850479	0.0438765	5.7069	2.94421	0.0940931	-5.68491e-09	8.72752e-08	-0.0651378	rdw
k13	0.0149468	0.108871	0.0428944	7.28389	2.86981	0.0271349	7.64295e-08	9.17484e-08	0.833033	rdw
k14	0.0123645	0.122732	0.0456796	9.92612	3.6944	0.0128546	1.40048e-07	1.17126e-07	1.19571	rdw
k15	0.0151494	0.0894976	0.0458291	5.90766	3.02514	0.0946919	5.75027e-09	9.75155e-08	0.0589678	rdw
k16	0.0132353	0.076555	0.0496493	5.78413	3.75127	0.196235	3.91989e-09	1.29524e-07	0.0302638	rdw
k17	0.0135633	0.0420136	0.0352406	3.09759	2.59823	0.407106	-1.31261e-07	7.33033e-08	-1.79066	rdw
k18	0.0141821	0.0386077	0.0394481	2.72228	2.78153	0.53279	-1.36354e-07	8.09329e-08	-1.68479	rdw
k19	0.0112725	0.159523	0.0487964	14.1516	4.32881	0.00154235	3.31361e-07	1.43253e-07	2.31311	rdw
k20	0.0139622	0.0811325	0.03852	5.81086	2.75887	0.0751572	-2.56721e-09	8.15027e-08	-0.0314985	rdw
k1	0.0140201	0.107022	0.0351742	7.63349	2.50884	0.00692537	2.73494e-08	9.39498e-08	0.291106	ret
k2	0.0111245	0.145846	0.0351825	13.1103	3.16261	0.000136353	2.2847e-07	1.21833e-07	1.87527	ret
k3	0.0141283	0.0959272	0.0311322	6.78972	2.20353	0.00768087	9.35448e-09	6.83824e-08	0.136797	ret
k4	0.0154289	0.0900369	0.0306737	5.83561	1.98807	0.0165022	5.89808e-09	6.84996e-08	0.0861038	ret
k5	0.0136274	0.163664	0.037917	12.0099	2.78241	8.41112e-05	2.50041e-07	1.00257e-07	2.49401	ret
k6	0.0130243	0.10739	0.0331618	8.24536	2.54615	0.00456146	4.78598e-08	8.15403e-08	0.586947	ret
k7	0.0143514	0.0706231	0.0326367	4.92099	2.27412	0.079946	-5.7277e-08	7.43357e-08	-0.770518	ret
k8	0.0142167	0.110572	0.0353306	7.7776	2.48515	0.00547253	5.009e-08	8.52589e-08	0.587504	ret
k9	0.0146683	0.160651	0.0286043	10.9523	1.95008	2.42978e-06	2.05256e-07	6.92202e-08	2.96527	ret
k10	0.0150652	0.163669	0.0359472	10.864	2.38611	9.13637e-05	2.06858e-07	9.32334e-08	2.21872	ret
k11	0.0141228	0.134029	0.0333722	9.49032	2.36301	0.000198154	1.15301e-07	7.55562e-08	1.52603	ret
k12	0.0149026	0.134124	0.034174	8.99999	2.29315	0.000434582	1.21329e-07	8.15016e-08	1.48867	ret
k13	0.0149468	0.21292	0.0330943	14.2452	2.21415	3.55821e-07	3.41246e-07	9.49722e-08	3.59312	ret
k14	0.0123645	0.141623	0.0335783	11.4539	2.7157	0.000158419	1.75903e-07	9.48733e-08	1.85408	ret
k15	0.0151494	0.200128	0.0460665	13.2103	3.04081	0.000339936	3.04533e-07	1.33193e-07	2.28641	ret
k16	0.0132353	0.122836	0.0294766	9.28091	2.22711	0.000343723	1.41494e-07	8.4109e-08	1.68226	ret
k17	0.0135633	0.106549	0.0314183	7.85566	2.31642	0.00258197	4.62716e-08	8.4125e-08	0.550033	ret
k18	0.0141821	0.0968666	0.0302725	6.83018	2.13455	0.00695304	1.10526e-08	6.78662e-08	0.162858	ret
k19	0.0112725	0.141171	0.0361045	12.5236	3.20289	0.000310559	2.15573e-07	1.22859e-07	1.75463	ret
k20	0.0139622	0.0639461	0.0305068	4.57994	2.18495	0.0974521	-8.54106e-08	7.71389e-08	-1.10723	ret
k1	0.0140201	0.109915	0.0385217	7.83982	2.74761	0.00988948	4.12399e-08	9.58651e-08	0.430187	ret_p
k2	0.0111245	0.161995	0.0409884	14.562	3.68451	0.00020295	3.03397e-07	1.39556e-07	2.17402	ret_p
k3	0.0141283	0.0917046	0.0338618	6.49085	2.39673	0.0195311	1.90458e-09	7.28867e-08	0.0261307	ret_p
k4	0.0154289	0.0935635	0.0309598	6.06418	2.00662	0.0119431	1.90727e-08	6.74882e-08	0.282608	ret_p
k5	0.0136274	0.158387	0.0381346	11.6227	2.79838	0.000128001	2.29626e-07	9.40368e-08	2.44188	ret_p
k6	0.0130243	0.111187	0.0371449	8.53684	2.85197	0.00728475	6.90163e-08	8.84937e-08	0.779901	ret_p
k7	0.0143514	0.066126	0.036239	4.60764	2.52512	0.147498	-6.28794e-08	7.77357e-08	-0.808887	ret_p
k8	0.0142167	0.106683	0.0377123	7.50406	2.65267	0.0120193	4.21418e-08	8.84933e-08	0.476215	ret_p
k9	0.0146683	0.156281	0.0305304	10.6544	2.08139	1.06472e-05	1.90505e-07	6.9126e-08	2.75591	ret_p
k10	0.0150652	0.157245	0.0348369	10.4376	2.31241	7.80477e-05	1.87027e-07	8.5155e-08	2.19631	ret_p
k11	0.0141228	0.136731	0.0366683	9.68164	2.5964	0.000421675	1.27891e-07	7.69167e-08	1.66272	ret_p
k12	0.0149026	0.127343	0.0380311	8.54497	2.55197	0.00248397	1.01389e-07	8.67861e-08	1.16826	ret_p
k13	0.0149468	0.224993	0.0350128	15.053	2.3425	1.90742e-07	3.7223e-07	9.43213e-08	3.94641	ret_p
k14	0.0123645	0.142653	0.0365532	11.5373	2.95629	0.000388416	1.8258e-07	9.98213e-08	1.82907	ret_p
k15	0.0151494	0.200654	0.0473218	13.245	3.12368	0.000388134	3.02449e-07	1.31358e-07	2.30248	ret_p
k16	0.0132353	0.126113	0.0305305	9.52846	2.30674	0.000337786	1.57928e-07	8.71019e-08	1.81314	ret_p
k17	0.0135633	0.110697	0.0355067	8.16151	2.61785	0.00533365	6.33894e-08	9.34375e-08	0.678415	ret_p
k18	0.0141821	0.0924439	0.0331661	6.51833	2.33858	0.0190573	3.11653e-09	7.07237e-08	0.0440663	ret_p
k19	0.0112725	0.147024	0.0399426	13.0428	3.54338	0.000510916	2.4615e-07	1.2967e-07	1.89827	ret_p
k20	0.0139622	0.0670416	0.034182	4.80164	2.44818	0.114652	-6.68953e-08	8.32301e-08	-0.803739	ret_p
k1	0.0140201	0.153978	0.0325856	10.9826	2.32421	2.03795e-05	1.1888e-07	7.1877e-08	1.65394	wbc
k2	0.0111245	0.142902	0.0301748	12.8456	2.71246	1.75271e-05	1.52116e-07	9.98579e-08	1.52333	wbc
k3	0.0141283	0.145879	0.0267554	10.3253	1.89375	6.15748e-07	1.01589e-07	6.9917e-08	1.45299	wbc
k4	0.0154289	0.0830262	0.0217294	5.38122	1.40836	0.00206957	-6.16913e-08	6.66198e-08	-0.92602	wbc
k5	0.0136274	0.194003	0.0296697	14.2362	2.17721	2.05715e-09	2.53054e-07	8.00854e-08	3.1598	wbc
k6	0.0130243	0.186704	0.0380552	14.335	2.92186	6.41331e-06	2.77359e-07	9.84847e-08	2.81626	wbc
k7	0.0143514	0.139538	0.0338359	9.72293	2.35767	0.00022773	9.64744e-08	8.32116e-08	1.15939	wbc
k8	0.0142167	0.158772	0.0348567	11.168	2.45182	3.08018e-05	1.36747e-07	7.11506e-08	1.92193	wbc
k9	0.0146683	0.206118	0.0318792	14.052	2.17334	7.66436e-09	2.5962e-07	8.69534e-08	2.98573	wbc
k10	0.0150652	0.183256	0.0322544	12.1642	2.14099	2.55938e-07	1.80829e-07	8.69486e-08	2.07972	wbc
k11	0.0141228	0.153666	0.0264281	10.8807	1.87131	2.26704e-07	1.16035e-07	8.66912e-08	1.33848	wbc
k12	0.0149026	0.211162	0.030955	14.1695	2.07715	1.48542e-10	2.70651e-07	7.28285e-08	3.71628	wbc
k13	0.0149468	0.172974	0.0348951	11.5727	2.33463	7.41982e-06	1.78988e-07	7.90483e-08	2.26428	wbc
k14	0.0123645	0.19272	0.0415073	15.5865	3.35696	1.35866e-05	3.08926e-07	1.0869e-07	2.84226	wbc
k15	0.0151494	0.161974	0.0300082	10.6918	1.98082	1.12706e-06	1.18817e-07	8.7506e-08	1.35782	wbc
k16	0.0132353	0.0944684	0.0231608	7.13759	1.74992	0.000514884	1.32768e-08	8.8391e-08	0.150206	wbc
k17	0.0135633	0.163517	0.0293717	12.0558	2.16553	2.51779e-07	1.66682e-07	7.97163e-08	2.09093	wbc
k18	0.0141821	0.159986	0.0321929	11.2808	2.26996	5.07251e-06	1.42263e-07	6.90132e-08	2.06138	wbc
k19	0.0112725	0.141945	0.0286296	12.5922	2.53978	7.05409e-06	1.61472e-07	1.11236e-07	1.45161	wbc
k20	0.0139622	0.13743	0.0295329	9.84296	2.1152	3.05884e-05	8.41606e-08	8.65913e-08	0.971929	wbc
