# Supplementary material for: Impact of disease-associated chromatin accessibility QTLs across immune cell types and contexts
Source: Cell Genom. 2025 Nov 10;6(1):101061. doi: 10.1016/j.xgen.2025.101061 (PMC12926193; doi:10.1016/j.xgen.2025.101061)
Supplement: Table S7. Genes whose activity scores are associated with COVID-19 trajectory from topic k17, related to Figure 2 [file mmc8.xlsx]

## Sheet: Table S7
Table S7. Genes whose activity scores are associated with COVID-19 trajectory from topic k17, related to Figure 2
Symbol	Spearman's ρ with k17 trajectory
KLF7	-0.612263
MYOM2	-0.574585
CLDN5	-0.543026
AC000067.1	-0.53556
PCSK5	-0.534303
ARHGEF10	-0.534014
PTPRO	-0.532423
CSGALNACT1	-0.524783
ARRDC4	-0.51333
RP11-518I13.1	-0.510334
SH2D4A	-0.50786
ACTN1	-0.505286
AC022431.2	-0.504607
CTC-236F12.4	-0.502398
FRY	-0.499108
RP11-1018N14.5	-0.497058
GTSCR1	-0.491875
KRT80	-0.490433
RP11-20G13.1	-0.488842
TNFRSF19	-0.488817
ZNF516	-0.4863
RP11-513G11.4	-0.485091
RP11-17M16.2	-0.477604
HES1	-0.475769
NET1	-0.474334
LINC00887	-0.473905
AK5	-0.473169
CDC42BPB	-0.472268
RP11-439C15.4	-0.471834
DLGAP2	-0.47111
RP11-1105O14.1	-0.468877
RP11-20G13.2	-0.467229
CPAMD8	-0.467095
SHANK1	-0.466451
AC011899.9	-0.463925
AC008940.1	-0.463869
RP11-1049H7.2	-0.463843
PSD3	-0.463754
KCNJ15	-0.462087
SLC12A7	-0.461061
AP001422.3	-0.460484
MB21D2	-0.460427
NEDD4L	-0.460185
APP	-0.459803
SLC22A23	-0.457994
RP11-135A1.3	-0.45788
SOWAHC	-0.457637
KBTBD11	-0.457068
RP11-10J21.4	-0.45595
SEPT10	-0.455897
FRY-AS1	-0.454988
IRS2	-0.454591
RP11-463H12.2	-0.454413
AF067845.1	-0.453709
RP11-506K6.4	-0.453434
ADTRP	-0.452157
RP11-1018N14.2	-0.45209
SULT1B1	-0.451713
RP11-594N15.2	-0.450729
RP11-413G15.1	-0.450626
JAKMIP3	-0.449343
LINC00311	-0.449116
PTPRN2	-0.449115
RP11-155L15.1	-0.448415
CTSL	-0.448375
AKR1E2	-0.447894
RP11-718I15.1	-0.446331
RP11-420B22.1	-0.446023
CRISPLD2	-0.445818
RP11-17M16.1	-0.445544
AP001434.2	-0.444943
RP11-556I14.1	-0.44469
RP1-256G22.2	-0.444668
RP11-35O15.1	-0.444472
RP11-845C23.3	-0.441803
ANK1	-0.441709
RP11-277J6.3	-0.440125
MICU3	-0.439813
AP000230.1	-0.439746
RP13-392I16.1	-0.438576
ZC2HC1A	-0.438273
SPG20OS	-0.436558
CTD-2582D11.1	-0.435445
SULF2	-0.434954
OXR1	-0.434485
DAPK1	-0.433788
CHST15	-0.43337
CHRM3	-0.432632
LL22NC03-32F9.1	-0.432069
CTDSPL	-0.430782
SPG20	-0.430731
ADAM12	-0.430698
RP11-135A1.2	-0.430318
MAL	-0.429535
RP11-36N20.1	-0.425814
ZNF471	-0.425384
AC004702.2	-0.425291
HSPA12A	-0.424065
PTGIR	-0.423825
CTB-49A3.2	-0.423315
KLHL29	-0.423246
LINC00877	-0.423205
KLF4	-0.422569
RP11-661C8.2	-0.422108
TSHZ2	-0.421875
PARD3B	-0.421769
CTD-3060P21.1	-0.421588
FAM169B	-0.421242
RP11-433A10.2	-0.420372
RP11-330A16.1	-0.419692
POU2AF1	-0.419579
EPHX2	-0.418752
ABRA	-0.418253
IGF1R	-0.417576
PTK2	-0.41753
FANK1	-0.416445
CLEC11A	-0.416299
DACT1	-0.416029
ULK2	-0.415964
RP11-1100L3.7	-0.415883
VWF	-0.415717
PDZD2	-0.414859
RP11-260M19.1	-0.414721
NRP2	-0.414457
RP11-475O6.1	-0.413832
ROR1	-0.413698
RP11-428L9.2	-0.413077
NRTN	-0.411209
PKIA	-0.410642
TPO	-0.409819
MEX3B	-0.409398
RP11-452C13.1	-0.408387
AP001439.2	-0.408151
SLC28A3	-0.408112
UACA	-0.407442
JPH2	-0.407196
CRTC3	-0.406188
RP11-395G23.3	-0.405057
MAPK10	-0.404828
CTC-297N7.5	-0.404641
AL139080.1	-0.404059
RP11-504I13.3	-0.402915
AC018685.1	-0.402746
RP11-53B2.3	-0.402368
RP11-320N7.2	-0.401744
CPLX2	-0.401708
RP11-778D12.2	-0.400781
TPK1	-0.400531
CTD-2653D5.1	-0.400265
TIAM1	-0.398939
AVP	-0.398675
CTD-3010D24.3	-0.397705
ZNF608	-0.397372
C14orf132	-0.396845
ADD2	-0.396377
RP11-556I14.2	-0.396157
CTB-113P19.4	-0.396097
ACTRT2	-0.395907
SYT3	-0.395849
GRIN3A	-0.395788
RP11-574F11.3	-0.395404
LMCD1	-0.395398
AC103563.8	-0.394765
TBX1	-0.394738
PDE8B	-0.394071
CR2	-0.393856
LIMS2	-0.393406
RP11-661C8.3	-0.393377
C1orf115	-0.39263
SUSD4	-0.392414
AC012506.4	-0.392224
RP11-116G8.5	-0.392128
AP000251.3	-0.391979
PCBP3	-0.39096
ECHDC3	-0.39048
SNX29	-0.390036
RALGPS2	-0.389901
RP11-379C10.4	-0.389792
OR2S2	-0.389788
PROX1-AS1	-0.389695
LARGE	-0.38962
ATP10A	-0.389388
RP5-855F14.1	-0.389295
SLC9A9-AS2	-0.389293
PDE7B	-0.38898
LINC00511	-0.388961
PAX7	-0.388659
TMEM45B	-0.388086
PCDHGA3	-0.388054
PCDHGA2	-0.387716
PCDHGB2	-0.38769
ADAM23	-0.387628
GNAQ	-0.387395
HSPG2	-0.386729
RP11-449P15.1	-0.38653
RP11-323I1.1	-0.386378
NRARP	-0.386372
SDK2	-0.38627
PCDHGA4	-0.386086
PCDHGB1	-0.385376
RP11-497G19.3	-0.385286
SRGAP3-AS3	-0.384617
CEP112	-0.384469
SRGAP3-AS4	-0.384136
PCDHGA5	-0.383603
RFX2	-0.383354
ANKRD55	-0.383074
PCDHGA6	-0.382807
ACVR2A	-0.382768
CTD-2015H6.3	-0.382372
CTD-2532D12.5	-0.382309
MYO10	-0.382308
CD4	-0.382065
PCDHGB3	-0.382021
RP11-321G12.1	-0.381908
LYPD6B	-0.380916
TXK	-0.379866
KREMEN1	-0.379656
KCTD12	-0.379494
SNHG18	-0.379439
TJP1	-0.379365
RP11-316P17.2	-0.379047
RP13-463N16.6	-0.378757
GRASP	-0.378508
RP11-277J6.2	-0.378406
GTF2IRD1	-0.377765
AP000344.3	-0.377532
MYH10	-0.377162
KCNJ12	-0.377094
LDLRAD4-AS1	-0.376797
HUNK	-0.376676
ZFHX3	-0.3766
KCNQ1	-0.376444
KBTBD11-OT1	-0.376406
C9orf135-AS1	-0.375821
RP11-327L3.3	-0.375312
AC124861.1	-0.375276
FZD8	-0.374556
RP11-375A5.1	-0.373925
PLCL1	-0.37377
OR1D5	-0.373649
GS1-204I12.4	-0.373491
PCDHGA7	-0.373348
HDAC7	-0.373344
NREP	-0.372635
PCDHGB4	-0.372633
CTB-171A8.1	-0.372304
GPR17	-0.372186
CD22	-0.372182
RP11-359N11.2	-0.371906
APBB2	-0.371774
TRIM2	-0.371695
MEGF6	-0.371396
SORBS2	-0.371374
SLC2A9	-0.371326
C7orf72	-0.370988
RP11-428L9.1	-0.370578
RP11-33B1.4	-0.369677
YPEL2	-0.369393
ARHGAP32	-0.368973
MTUS2	-0.368906
ACTN1-AS1	-0.368698
CDCP1	-0.36839
HIPK2	-0.36821
LCA5	-0.368133
RBM47	-0.36812
RP11-15M15.2	-0.367836
CASC8	-0.367437
AC005481.5	-0.367289
RP11-402L5.1	-0.36712
RP11-680G10.1	-0.366828
PCDHGA8	-0.366488
PCDHGA1	-0.366453
SLC16A10	-0.365651
LDLRAD4	-0.365632
CACHD1	-0.36556
STAP1	-0.365356
TNS1	-0.36521
IMMP2L	-0.364962
FSBP	-0.364932
CLEC3B	-0.364741
RP11-65M17.3	-0.364514
AC104135.3	-0.364432
RP11-439C15.5	-0.364081
PRKACG	-0.363959
RP11-472M19.2	-0.363531
KIF6	-0.36342
SYN3	-0.363053
CTD-2515H24.4	-0.362938
MYO16	-0.362857
AC008937.2	-0.362849
C3orf67	-0.362706
AC103563.9	-0.362402
CTC-349C3.1	-0.36226
TRIO	-0.361965
BAIAP2L1	-0.360864
MAST4	-0.36051
CPM	-0.360442
CTD-3032H12.2	-0.360425
INF2	-0.360378
RP11-307C18.1	-0.360159
RP11-644L4.1	-0.360153
ZBTB7C	-0.359867
TRBV6-8	-0.359568
LINC00676	-0.359566
FAM13A	-0.359426
HLF	-0.359117
SLC22A31	-0.358611
SDK1	-0.358588
CASP10	-0.358076
FSTL4	-0.357942
AC020743.2	-0.35763
SMCO4	-0.357565
RP11-412B14.1	-0.357237
RAD54B	-0.356908
RP11-231K24.2	-0.356584
NOG	-0.356269
ADARB2	-0.356262
FBLN2	-0.355974
RP11-80H8.4	-0.355871
PTPN13	-0.355743
AL592528.1	-0.355727
RP11-440G9.1	-0.355286
GEM	-0.355267
ZFP28	-0.35522
RAB17	-0.35477
RP11-157J24.2	-0.354444
COL25A1	-0.354295
PCDHGA9	-0.354243
HAP1	-0.354169
RP11-346C20.4	-0.354162
RP11-375H19.2	-0.353873
AC104809.3	-0.353725
TIMP2	-0.353567
CACNA1H	-0.353417
KANK1	-0.353093
SAMD12	-0.352913
ZBED3-AS1	-0.352708
CMTM8	-0.352691
C10orf90	-0.352572
CAMTA1	-0.352429
SPATA6	-0.352318
RIN2	-0.352091
ZNF423	-0.35206
CACNA1I	-0.352015
CHRNA6	-0.352003
CORO2B	-0.351819
DIRC3	-0.35168
TMEM179	-0.351621
EIF2B5-AS1	-0.351611
GTSF1L	-0.351577
MEF2A	-0.351193
RP11-1260E13.1	-0.351022
APOH	-0.350901
PRLHR	-0.350843
BFSP2-AS1	-0.350675
NKX2-5	-0.350505
MTA3	-0.349939
RP11-138I18.2	-0.349812
CLVS1	-0.349768
CTD-2227I18.1	-0.349404
RP11-428K3.1	-0.349364
CTD-3065B20.2	-0.349273
RP1-56K13.5	-0.349217
COL18A1	-0.348949
TLR1	-0.348579
RP11-400N13.1	-0.348462
CRNDE	-0.348433
KLHL3	-0.348139
CHRNB3	-0.348134
HK2	-0.347961
RP11-465B22.5	-0.34759
DST	-0.346545
SH3RF3	-0.346421
RP4-639F20.1	-0.345932
ETV6	-0.345883
SATB2-AS1	-0.345819
MSRA	-0.344889
PALM2	-0.34419
CTB-3M24.3	-0.343349
AC007228.9	-0.343267
UCN3	-0.343176
FAM181B	-0.343144
TTC40	-0.343072
MYBL2	-0.343029
AC092667.2	-0.342911
CDK14	-0.342428
RP11-624C23.1	-0.342349
RP5-1052I5.2	-0.342225
AC022182.3	-0.342099
FRMD5	-0.341713
RP13-1016M1.2	-0.341105
UBOX5-AS1	-0.341075
CNN3	-0.340662
DLC1	-0.340372
RP11-740P5.3	-0.340281
KIF16B	-0.340082
SRGAP3	-0.339601
SSBP2	-0.339462
KIF26B	-0.339377
RP3-454B23.1	-0.33935
ART5	-0.339285
EN1	-0.33898
RP13-895J2.7	-0.338642
DCDC2	-0.338585
DMRT2	-0.33856
AC005498.3	-0.338245
SYK	-0.338023
RERG	-0.337899
TTC28	-0.337877
CA10	-0.337853
KRT8	-0.337406
CTNND2	-0.337382
SLC40A1	-0.336842
RP11-982M15.5	-0.336802
hsa-mir-125a	-0.336707
RP11-673E11.2	-0.336563
RP11-894J14.5	-0.336429
PLK2	-0.336302
EDN1	-0.336243
PCDHGB6	-0.336152
CERS6	-0.335831
MLLT4	-0.335772
RP11-449L23.3	-0.335682
PITPNM3	-0.335488
REM2	-0.335045
PTPRS	-0.334995
IRX5	-0.33462
PCDHGA10	-0.334495
EPPK1	-0.334277
RP11-359N11.1	-0.334152
DCBLD2	-0.334018
RP4-678D15.1	-0.333861
RP11-467I20.2	-0.333549
DNAH11	-0.332955
NLN	-0.332784
DEGS2	-0.332748
AC093585.6	-0.332506
RNF32	-0.332446
SPINT2	-0.332264
ZMAT3	-0.332159
AC096574.5	-0.33211
MARCH1	-0.332021
CDS1	-0.331855
OXT	-0.331529
C2CD2	-0.331075
LMCD1-AS1	-0.330957
RP11-4F22.2	-0.330657
GPRC5A	-0.33056
RP11-128L5.1	-0.330425
EGLN3	-0.330238
CLNK	-0.329989
RP11-53B2.5	-0.329929
MYT1L	-0.329626
MEGF11	-0.329453
RP11-513D5.2	-0.329206
ARSJ	-0.32864
FLJ27365	-0.328624
SLC5A5	-0.328573
MAGEF1	-0.328481
LINC01073	-0.328427
RP11-5N11.6	-0.32832
NTRK2	-0.327938
CALD1	-0.327764
SATB2	-0.32765
RP3-403L10.3	-0.327545
HMCN1	-0.327519
MYL7	-0.327194
FFAR1	-0.327156
RP11-91K8.5	-0.327016
TRBV6-6	-0.32677
N4BP2	-0.326417
SLC9A9	-0.326408
NEFM	-0.326254
RP11-445P17.8	-0.326221
KCNQ2	-0.32529
SPZ1	-0.325192
CASC15	-0.325114
CDCA7L	-0.325005
CTD-2021J15.1	-0.324428
TRBV7-7	-0.324385
RP11-476H20.1	-0.324247
GUCY1B3	-0.324171
AFF3	-0.323919
KIT	-0.32351
RP11-488C13.4	-0.323355
GREM2	-0.323049
SIAH3	-0.322815
RP11-794M8.1	-0.322784
BNIP3L	-0.322684
CACNA1D	-0.322623
NDRG4	-0.322506
CTD-2223O18.1	-0.322398
GP5	-0.322335
TSPYL5	-0.322211
RP11-447M4.1	-0.322153
CACNA1B	-0.32198
AEBP1	-0.321883
COL18A1-AS1	-0.321874
WWC1	-0.321763
NINL	-0.321623
CHST2	-0.321536
CACNA1E	-0.321072
MFHAS1	-0.320481
TPD52L1	-0.320452
TEAD1	-0.320278
UBE2E2	-0.319959
CTC-232P5.3	-0.31989
FURIN	-0.319657
OSBPL10	-0.319552
SEMA5A	-0.31954
AKAP6	-0.319459
PDGFRL	-0.319441
NAV1	-0.319419
RP11-930P14.2	-0.319322
CTD-2535L24.3	-0.319232
GPR126	-0.318893
LAPTM4B	-0.318839
BFSP2	-0.31847
AC026188.1	-0.318405
CYP2A7	-0.318348
GS1-72M22.1	-0.318309
C10orf11	-0.318164
POU6F2-AS1	-0.317889
TNFSF11	-0.317881
ALOX5	-0.317814
PRG4	-0.317294
CUX2	-0.316862
PPP1R14A	-0.31632
RP11-10J21.5	-0.316246
PYGM	-0.315822
CTC-458I2.2	-0.315145
MARCKS	-0.315103
GABBR1	-0.314911
EPHB3	-0.314673
RP11-472G21.2	-0.313835
PTPRG	-0.313656
MAP3K1	-0.313524
TTLL10-AS1	-0.313491
RP11-346C20.3	-0.313329
F5	-0.313278
PDE1B	-0.313205
RP11-448G15.1	-0.312813
PRED62	-0.312766
LINC00533	-0.312727
SHROOM3	-0.312226
NBEA	-0.311875
RP3-470L22.1	-0.311866
MYH11	-0.311823
AP001628.7	-0.311803
OBP2B	-0.311665
PCDHGB7	-0.311507
CD200	-0.311394
CTB-33G10.6	-0.311322
LINC00620	-0.311319
RP11-514O12.4	-0.311137
RP6-109B7.4	-0.31112
BARX1	-0.311071
RP11-259N19.1	-0.310991
AC079807.4	-0.31074
XXYLT1-AS2	-0.309926
DYNC1I1	-0.308779
C19orf81	-0.308718
MFGE8	-0.308692
RNF165	-0.308601
SLC16A5	-0.308384
THSD4	-0.308286
MARCH3	-0.308275
LRRN3	-0.308157
SERPINF1	-0.307843
FAM114A1	-0.307683
RP11-276H1.3	-0.307612
AP000295.10	-0.307554
SFMBT1	-0.307327
AC011484.1	-0.307129
FARS2	-0.307085
FHIT	-0.306931
ESR1	-0.306757
APBA1	-0.306734
LINC00393	-0.306696
KIF5C	-0.306397
SESTD1	-0.305687
TRBV5-5	-0.305491
FAM174B	-0.305377
FANK1-AS1	-0.305298
RP11-187E13.1	-0.305033
DBX1	-0.304791
KCNIP4	-0.304719
SERINC5	-0.30466
MEF2C	-0.30445
VDR	-0.304306
KSR2	-0.304225
RP11-255B23.4	-0.303945
ARHGAP39	-0.303913
CREB5	-0.303888
RASAL2	-0.303774
RP11-444A22.1	-0.303501
RP11-159D23.2	-0.303394
UBE2E2-AS1	-0.303305
TLR6	-0.303172
PRKCA	-0.303158
RP11-66H6.3	-0.302642
RP11-2C7.1	-0.302491
FMN1	-0.302403
RP11-143K11.1	-0.30234
PI16	-0.302184
KLF5	-0.30217
COBL	-0.302042
TMEM158	-0.301906
LINC00605	-0.301904
POU6F2	-0.301811
BLM	-0.301739
SRGAP3-AS2	-0.301262
AC007563.5	-0.301051
AC226118.1	-0.300999
FOXP1-AS1	-0.300973
EPB41L4B	-0.300864
RP11-446N19.1	-0.300439
CPNE4	-0.300431
CTB-133G6.1	-0.300144
RP11-371A19.2	-0.300119
RP11-1055B8.8	-0.300028
TBXAS1	-0.299388
FBLN7	-0.299245
RP11-527N22.1	-0.298663
AC096559.1	-0.298613
CACNB2	-0.2984
CTD-2509G16.2	-0.298302
RP11-387D10.2	-0.298029
FOXK1	-0.298023
ENKD1	-0.298016
AC006942.4	-0.297952
CTD-2306M10.1	-0.297929
FMN2	-0.297732
NRCAM	-0.297666
KCNIP1	-0.29765
RASL11B	-0.297429
ABCC4	-0.296935
KCNH8	-0.296816
RP11-665G4.1	-0.296754
GNA11	-0.296735
RP11-227H15.5	-0.296597
RP3-416H24.1	-0.296474
PTPRR	-0.296354
RP4-614C15.3	-0.296352
KCTD15	-0.296291
MYB-AS1	-0.296191
FOXB2	-0.296188
GRIN2B	-0.295698
IGHV3-21	-0.295005
RP11-219G17.4	-0.294749
RP11-691H4.3	-0.29458
ST18	-0.294438
TRPM3	-0.294357
RP11-140A10.3	-0.294252
GALNT18	-0.294107
RPH3AL	-0.293879
CTD-2168K21.2	-0.293725
RP11-15I20.1	-0.293411
EXD3	-0.293189
COL13A1	-0.293111
MAGI3	-0.292552
AC114808.2	-0.292483
RP5-1057I20.2	-0.292276
EHMT1	-0.29202
RTKN2	-0.291871
RP11-538D16.3	-0.29186
CDON	-0.291851
LRRC70	-0.291793
IFT140	-0.291686
RAB31	-0.29163
LINC01022	-0.291113
UNC13A	-0.290996
IGHV3-20	-0.290506
ANKFN1	-0.290444
CTD-2544M6.1	-0.290364
DNM1P35	-0.290244
LIMK2	-0.290192
UCP3	-0.290071
CCNG2	-0.290041
HIVEP1	-0.290031
UNC5C	-0.289882
RP11-574O16.1	-0.289725
KIAA1199	-0.289408
LA16c-349E10.1	-0.289332
LINC00315	-0.289119
HAPLN3	-0.288853
RADIL	-0.288799
WSCD1	-0.288713
GPR150	-0.288648
GGACT	-0.288494
RP5-984P4.4	-0.287598
FSD1	-0.287436
NEBL	-0.287322
KCNC3	-0.287128
RP11-123O10.4	-0.286949
PARD3	-0.286774
SCAPER	-0.286101
SLC39A11	-0.286094
RP11-89H19.1	-0.285949
ERG	-0.285738
CTC-378H22.1	-0.285628
PACRG	-0.285623
IL36A	-0.285593
PALM2-AKAP2	-0.285338
AHRR	-0.285165
VIPR1	-0.284901
SEMA6D	-0.2847
HS3ST3B1	-0.284432
FLT1	-0.284423
LRRC16A	-0.284309
AMOTL1	-0.284046
EBF1	-0.283711
GAL3ST4	-0.283647
RP11-540K16.1	-0.283522
BIN3	-0.283505
TNS3	-0.283466
C7orf13	-0.28344
FER1L6	-0.283425
KIAA1217	-0.283376
NKX2-2-AS1	-0.282951
AC093732.1	-0.282673
RP11-72M17.1	-0.282647
WNT7A	-0.282482
AKAP2	-0.282475
TMC1	-0.282045
COL5A1	-0.281851
FGF14	-0.281611
NFASC	-0.281363
OPCML	-0.281224
RP11-422N16.3	-0.281201
RP11-108K3.1	-0.281164
RP11-869B15.1	-0.281056
IGSF11-AS1	-0.280547
OR2H2	-0.280494
POU3F3	-0.280483
RASGRP2	-0.28043
NOS1AP	-0.280421
RANBP17	-0.2804
ZPLD1	-0.28038
RP11-93L9.1	-0.279997
RP11-465B22.8	-0.279981
WI2-2373I1.2	-0.279869
RP11-343P9.1	-0.279689
ARHGEF10L	-0.279629
DNAJB13	-0.279479
UNC93B1	-0.279245
AP001626.2	-0.279202
RNF144A	-0.278928
MECOM	-0.278805
ZNF563	-0.278663
SORCS1	-0.278557
BMPR1B	-0.278459
CCDC141	-0.278289
ADAMTS2	-0.27806
ISM1	-0.277922
SNX9	-0.277552
MBD5	-0.277281
ARRB1	-0.277113
AC092570.2	-0.276651
RPS6KL1	-0.276525
PARK2	-0.276231
TMIGD2	-0.276105
RAB43	-0.276079
RP11-174J11.1	-0.276013
IRF5	-0.27598
USP10	-0.275961
LINC00309	-0.275388
TRBV5-6	-0.274849
RP11-93K22.13	-0.27478
RGS7	-0.274771
STX8	-0.274608
SNED1	-0.27458
RP11-654A16.1	-0.27451
DBH-AS1	-0.273896
VIPR1-AS1	-0.273726
SORCS3	-0.273554
HK1	-0.273386
IL6ST	-0.273299
AP003039.3	-0.273115
TLK1	-0.272985
CTD-2509G16.5	-0.272515
IGFBP7-AS1	-0.272384
INADL	-0.272246
TMPRSS7	-0.271312
RP11-557H15.4	-0.270978
ARHGAP22	-0.270766
CTD-2024P10.1	-0.270443
ZSCAN18	-0.270343
RP4-753F5.1	-0.270271
SLC44A2	-0.270179
ADM5	-0.269558
TRIOBP	-0.269518
NALCN	-0.269492
BICC1	-0.269449
INPP5A	-0.269358
ZC3H3	-0.269225
LRRC3DN	-0.269064
SHE	-0.269006
CCL20	-0.268772
RP11-463P17.3	-0.268664
RELN	-0.268551
CKAP4	-0.268072
KALRN	-0.268053
IQCJ-SCHIP1	-0.267392
GLIS3	-0.26739
ZNF536	-0.267207
TPST1	-0.267192
TENM2	-0.267026
RPRM	-0.266673
SNTG2	-0.266561
CTD-2245F17.2	-0.266557
AP000695.1	-0.266356
ADCY2	-0.266055
RP11-634B22.4	-0.266035
CTD-2154I11.2	-0.265973
TSPAN15	-0.265334
RP11-124O11.2	-0.265286
GNG12-AS1	-0.265209
MYRIP	-0.265181
TARBP1	-0.264811
ZNF665	-0.26469
AC018685.2	-0.264347
RP11-953B20.1	-0.263606
LRRC8D	-0.263509
STEAP1B	-0.263485
CAMKK2	-0.26319
RAD21L1	-0.263167
EPHB1	-0.262934
LGALS3BP	-0.262856
RP11-17G12.2	-0.262626
SH3RF3-AS1	-0.26214
MACROD2	-0.261784
ADAMTS12	-0.26168
WDFY4	-0.261578
SHANK2	-0.261555
SLIT3	-0.26148
C1orf233	-0.261435
ZNF704	-0.261272
GLI3	-0.261053
NPAS3	-0.261026
RP11-358H9.1	-0.260898
CA6	-0.260781
AC073094.4	-0.260514
RP11-127H5.1	-0.260383
NRXN3	-0.260126
WWC2	-0.25997
EEFSEC	-0.259626
AQP4-AS1	-0.259599
PRED60	-0.2595
KAAG1	-0.259442
GSG1	-0.259388
KCNS3	-0.259254
RP11-755F10.1	-0.259113
LINC01036	-0.258749
UNC13C	-0.258507
CTD-2517M22.9	-0.258461
RP11-65J3.15	-0.258026
AC005330.2	-0.257665
RP11-302M6.5	-0.257368
VPS13B	-0.257299
SELP	-0.257215
TJP2	-0.257077
STK32B	-0.25701
FGF12	-0.256972
CTD-2555A7.3	-0.256885
TMEM132B	-0.256716
SEPT5	-0.256692
HRH2	-0.256672
RP3-323P13.2	-0.25666
ARRDC2	-0.256642
TNFRSF25	-0.256563
RBM11	-0.256561
KCNH2	-0.256474
PIEZO2	-0.25639
RP11-672A2.6	-0.256238
RGMB	-0.255948
POU2F2	-0.255903
RP11-231N3.1	-0.255788
RP11-382J12.1	-0.255578
VN1R2	-0.255577
CTNNA2	-0.255541
FAM134B	-0.255508
RLN3	-0.255411
KRT86	-0.255388
RP11-267A15.1	-0.255178
MTUS1	-0.25485
CLMP	-0.254697
SCYL1	-0.254689
LAYN	-0.254678
CRB1	-0.254667
AC091969.1	-0.254459
ANKS1B	-0.254402
RP5-1043L13.1	-0.254382
TENM4	-0.254281
AC102953.6	-0.254017
DNER	-0.254014
TCP11L2	-0.253911
CLLU1	-0.253809
TRABD2B	-0.253527
AP001063.1	-0.253187
AC132216.1	-0.253146
CTB-12A17.3	-0.253053
NTRK3	-0.253
RP11-300M6.1	-0.252888
TOR4A	-0.252668
TASP1	-0.25265
DOCK1	-0.252586
PDE1C	-0.252584
MAML3	-0.252442
ZMAT4	-0.252238
ASTN2	-0.252075
MYO1E	-0.252021
FAM184A	-0.25187
INTS10	-0.251849
ASIC2	-0.251837
TTC7A	-0.251495
CNTNAP5	-0.251484
CLDN11	-0.251449
CTB-66B24.1	-0.251029
AC019294.1	-0.250879
LRRC3-AS1	-0.250839
GP9	-0.250818
RBFOX3	-0.250792
GPR125	-0.250672
IKZF4	-0.250612
AL158091.1	-0.250583
RP11-556O15.1	-0.25045
ANK2	-0.250242
RP11-475N22.4	-0.25024
RP11-109D9.4	-0.250064
HPGD	-0.249907
LRRC3	-0.249727
RP1-202O8.2	-0.249637
RP11-1055B8.7	-0.249594
RP11-167N4.2	-0.249371
CTD-2535L24.2	-0.249327
RP11-45M22.3	-0.249133
CBR3	-0.248874
NFATC1	-0.248705
GALNT14	-0.248631
DKFZP434A062	-0.248453
ENOX1	-0.248385
ESYT2	-0.248378
GCSAM	-0.248373
ST6GALNAC3	-0.248341
PROX2	-0.248317
HS3ST4	-0.248115
AF186192.1	-0.248019
CLEC16A	-0.247958
RP11-52J3.2	-0.247873
ALS2CL	-0.24771
USP44	-0.24746
TCF4	-0.247307
RYR3	-0.246917
FRAS1	-0.246828
MSX1	-0.246791
KAZN	-0.246689
MAP1LC3C	-0.24664
GRM7	-0.246444
LINC00535	-0.246374
TACR2	-0.246299
WBP1L	-0.246122
RXFP2	-0.246035
CACNA2D3	-0.245809
PLAT	-0.24568
FAT3	-0.245632
RP11-543E8.1	-0.245553
TRBV5-4	-0.245549
RP11-85G21.2	-0.245295
NCKAP5	-0.244959
MGAM	-0.244887
NOS3	-0.24483
FOXC1	-0.244708
CDH4	-0.244627
C11orf88	-0.24446
RPL34-AS1	-0.244334
CHD7	-0.244332
GRID2IP	-0.244016
RP11-381N20.1	-0.243995
TLE6	-0.24388
GRM5	-0.243821
RP11-641A6.2	-0.243686
SLC8A1-AS1	-0.243561
AKAP7	-0.243201
FRMD4A	-0.243173
PLEKHG5	-0.242932
CEBPE	-0.24287
GABBR2	-0.242754
FAM160A1	-0.242645
CTD-3148I10.9	-0.242553
RP11-58E21.4	-0.242334
ADAMTSL3	-0.242182
RGMB-AS1	-0.241886
ERC2	-0.241788
AC011899.10	-0.241765
LEF1	-0.241694
SLC8A1	-0.241169
RNASET2	-0.241106
CADPS	-0.24035
THSD7B	-0.240014
LRP12	-0.239901
CTD-2024P10.2	-0.239798
KCNJ1	-0.239575
RP11-483L5.1	-0.239448
PXDNL	-0.238904
FAM215A	-0.238875
NDE1	-0.238823
RP11-311H10.4	-0.23874
DGUOK-AS1	-0.238569
FAM171A1	-0.23855
CNTNAP2	-0.23855
SYNJ2	-0.238549
PPP5D1	-0.238502
AC133680.1	-0.238242
AC110781.3	-0.238101
RP11-47I22.2	-0.238027
EMP1	-0.237849
ESPN	-0.237525
TLR5	-0.237487
FHOD3	-0.237184
RP11-757F18.5	-0.237129
CD79B	-0.237075
RP11-17E2.2	-0.237017
RP11-94P11.4	-0.236978
RP11-164D18.2	-0.236965
PCDH9	-0.236792
GP1BB	-0.236452
PDE4D	-0.236179
KRT73	-0.236139
COL22A1	-0.236124
CCL25	-0.236076
KCNT1	-0.236016
RP3-395M20.9	-0.236012
LDHD	-0.235568
CLDN22	-0.235476
PDE9A	-0.234855
SHQ1	-0.234704
RP11-794P6.6	-0.234635
AGBL4	-0.234409
RP11-46H11.3	-0.234309
PTTG1IP	-0.234201
RBMS3	-0.23401
RP11-53B2.1	-0.233902
RP11-52J3.3	-0.233744
GPR146	-0.233358
CTB-54I1.1	-0.233336
AC020571.3	-0.233214
RP11-252E2.1	-0.233204
TMEM108	-0.233161
SPECC1	-0.232955
DPP6	-0.23291
LRRC7	-0.232565
RNF157	-0.232216
MCHR1	-0.232181
NTM	-0.232004
RP11-340I6.8	-0.231807
KCND3	-0.231459
ERICH1-AS1	-0.231383
CCR8	-0.230839
CBL	-0.230634
PID1	-0.230401
AGPAT5	-0.230174
RAPGEF4	-0.23005
RP11-527L4.5	-0.230001
C7orf10	-0.23
HECW1	-0.229943
ZNRF4	-0.229913
AC061992.2	-0.229801
KIF13A	-0.229773
RP11-772C9.1	-0.229632
IGF2BP2	-0.229531
CTD-3080P12.3	-0.229428
CCNJL	-0.229418
CTD-2336O2.1	-0.22939
LPHN1	-0.229031
CDK20	-0.228385
PPP1R9A	-0.228328
CTC-281F24.1	-0.228046
GRB10	-0.227992
RP11-21L23.3	-0.227418
TULP2	-0.227271
CYTH1	-0.226861
DLG2	-0.226795
CTD-3194G12.1	-0.226753
ZNF491	-0.226392
CHFR	-0.225798
CCDC27	-0.225709
ABCC1	-0.225609
RP13-890H12.2	-0.225561
RP11-179A10.1	-0.225198
CLDN24	-0.225185
TLN2	-0.225178
PHACTR3	-0.225
RIMS2	-0.224953
RP11-338N10.3	-0.224938
TNR	-0.224914
FXYD5	-0.224694
WWC2-AS2	-0.224399
AC114765.1	-0.224108
SMYD3	-0.224046
PDE10A	-0.223914
UBOX5	-0.223867
RP11-340I6.7	-0.223834
HS2ST1	-0.223362
RAD51B	-0.223264
TENM3	-0.223206
PDZRN4	-0.223126
IGFBP7	-0.223007
FAM19A5	-0.22298
DPP10	-0.222944
RP11-53B2.4	-0.222577
MAGI2	-0.222569
TRBV6-7	-0.222403
SLC19A1	-0.221797
LGMN	-0.221756
AC073046.25	-0.221612
SOX30	-0.221546
PKHD1	-0.221507
RP11-64D24.2	-0.221447
AES	-0.221405
RP11-442O18.1	-0.221396
LINC00856	-0.221236
FAM50B	-0.221075
CSMD2	-0.221038
STXBP5L	-0.221007
CLSTN2	-0.22071
CD55	-0.220696
MVP	-0.220249
RP5-1184F4.5	-0.220189
AXIN2	-0.220132
ZNF521	-0.220086
RP11-553A21.3	-0.220068
RP11-664D1.1	-0.219921
PALLD	-0.219709
WIBG	-0.219627
PTPRT	-0.219458
NCAM2	-0.219165
ARHGAP24	-0.218941
EGLN3-AS1	-0.21876
AC007879.5	-0.218575
PTGFRN	-0.218567
S100A4	-0.218546
LSR	-0.218446
CTC-499B15.7	-0.21835
CTD-2031P19.3	-0.218337
FCER1G	-0.21825
LHFPL2	-0.218037
C20orf112	-0.21803
GRM1	-0.217731
SPOCK1	-0.217675
CTD-3194G12.2	-0.217307
FLT3LG	-0.217062
RP11-329N22.1	-0.216973
RP5-943J3.2	-0.216665
PELI2	-0.216658
RP11-521B24.5	-0.216595
ZNF572	-0.216408
CTNNA3	-0.2164
AL590714.1	-0.216306
ADAMTSL1	-0.216112
SOX6	-0.216102
RP11-401P9.6	-0.215726
DUSP27	-0.215726
RP11-138I18.1	-0.215562
HADH	-0.215545
FGF14-AS2	-0.215489
AC006129.1	-0.215132
FAM64A	-0.215095
ADAM19	-0.215027
ASCC1	-0.214908
RP11-231E4.2	-0.214836
RP11-755F10.3	-0.214528
AC093818.1	-0.21437
RP11-90B22.1	-0.214346
AC067959.1	-0.214266
RBFOX1	-0.214123
LINC00866	-0.214088
AC005944.2	-0.213976
ZNF609	-0.213965
TXNRD2	-0.21387
PTH2R	-0.21351
AC106801.1	-0.21336
DCC	-0.213312
CTD-3064H18.2	-0.213273
UNC5D	-0.213155
RP11-506O24.1	-0.213129
SAMHD1	-0.213123
RP11-104L21.3	-0.213097
ABCA13	-0.212896
PRKD1	-0.212872
RP11-338N10.2	-0.212562
SLC7A6	-0.212461
NRG1	-0.212302
DOK6	-0.212046
TERT	-0.212021
SMOC1	-0.212009
RP11-260E18.1	-0.211928
RP11-251M1.1	-0.211734
RP5-991G20.4	-0.211644
RP13-726E6.1	-0.211345
KIAA0247	-0.211181
XXYLT1	-0.210916
CAPZB	-0.210472
ANKRD31	-0.210444
DOPEY2	-0.210137
RP11-317N12.1	-0.209936
AL035588.1	-0.209617
RP1-111D6.2	-0.209353
ESRRG	-0.209326
NKAIN3	-0.209242
DGKA	-0.208751
TMEM204	-0.208646
FANCC	-0.208606
IGSF11	-0.208523
CTC-461F20.1	-0.208443
AC007557.4	-0.208058
RP11-154D17.1	-0.207906
UCP2	-0.207833
RP4-799P18.2	-0.206959
ZNF395	-0.206912
CTD-3149D2.3	-0.206801
GRIK3	-0.206691
GSG1L	-0.206686
AC007092.1	-0.206482
RP11-217B7.2	-0.206435
PLXDC2	-0.206207
RP11-98J9.2	-0.2061
ANO2	-0.205734
CNTN4	-0.205063
PAPOLB	-0.204999
NRN1	-0.204911
SLC22A17	-0.204834
CALN1	-0.204708
DAPP1	-0.204324
C10orf112	-0.204192
TECPR1	-0.204163
FAM187B	-0.20416
DPEP2	-0.203992
RP13-137A17.5	-0.203712
RP6-109B7.3	-0.203506
C22orf26	-0.203196
SH3PXD2B	-0.203114
CTD-2245F17.3	-0.202828
ANKRD28	-0.202597
PIFO	-0.202526
AC007131.2	-0.202489
XYLT1	-0.202279
TMEM235	-0.202221
RASGEF1C	-0.201735
MMRN2	-0.201659
LRRC4C	-0.201427
ZNF467	-0.201056
LMO7	-0.201016
RP11-98J9.3	-0.200915
RP5-826L7.1	-0.200473
EDAR	-0.20039
SC5D	-0.200319
TAS2R38	-0.199838
NIPAL4	-0.19976
FAM101A	-0.198941
PITPNM2	-0.198911
CTD-2561B21.7	-0.198739
RAB11FIP1	-0.19873
NRG3	-0.198685
FAM196B	-0.198561
HUG1	-0.197958
RP11-440I14.2	-0.197896
RP11-308N19.1	-0.197829
MAGI1	-0.197778
BCAS3	-0.197549
NDFIP1	-0.197297
RP11-567M16.2	-0.197267
RP11-31E13.2	-0.197265
CTC-490E21.12	-0.197177
RP11-94C24.11	-0.19717
RP11-450K4.1	-0.197142
SEMA3A	-0.19698
RP11-214O1.2	-0.196901
RP11-756J15.3	-0.196775
SH3BGRL2	-0.196586
RP11-335L23.5	-0.196546
LINC00092	-0.196448
C20orf196	-0.19644
C1orf112	-0.196053
NRXN1	-0.195867
ADIRF	-0.195743
DNAH14	-0.195739
AP004550.1	-0.195667
FAM19A2	-0.195396
RP11-214O1.3	-0.195249
CXADR	-0.19503
RP11-124D2.3	-0.195012
AC009499.1	-0.194961
AC005237.4	-0.194511
AC012065.4	-0.194134
RP5-997D24.3	-0.193963
RP13-379L11.2	-0.193771
OFCC1	-0.193749
ST8SIA6	-0.193639
TLE1	-0.193393
ARHGAP42	-0.19331
USH2A	-0.1932
FRMD6-AS2	-0.193026
AC127496.1	-0.192991
PBX1	-0.192657
AC092171.4	-0.192628
LPHN2	-0.192488
RBL1	-0.19228
NRP1	-0.191711
ZNF44	-0.191488
MAST4-AS1	-0.191478
CD101	-0.191025
RAI1	-0.190973
ZMYND8	-0.190843
OTUD1	-0.190742
RP11-77G23.2	-0.190487
AP002348.1	-0.190456
PPIE	-0.19009
AC007319.1	-0.189725
ENPP2	-0.189639
SOX4	-0.189454
ID3	-0.189326
IL10RB-AS1	-0.189192
NELL1	-0.189181
CARNS1	-0.189155
L3MBTL4	-0.189058
CHKA	-0.189016
CTD-2561B21.11	-0.188858
CHSY3	-0.188787
FAM155A	-0.188712
CCNE1	-0.188503
CLDN1	-0.188371
RARB	-0.188315
UNC119	-0.188255
OCM	-0.188229
CELF4	-0.18821
SPTB	-0.187831
MSH2	-0.18774
XKR4	-0.187617
CTD-2562J17.9	-0.187446
RP11-380L11.4	-0.18733
CTD-2085J24.3	-0.187052
AC009133.12	-0.186463
DSCAM	-0.186349
POLR2E	-0.186223
AC006129.4	-0.186034
CCDC146	-0.185778
PRDM16	-0.185751
HOOK1	-0.185656
CCSER1	-0.185477
TMEM132D	-0.185442
WBSCR17	-0.185257
CTD-2576D5.4	-0.185245
AC068490.2	-0.185207
RP11-350G8.5	-0.184777
PSD	-0.184664
RP11-554A11.5	-0.184378
CDH15	-0.184356
WDR64	-0.183943
KIRREL3	-0.183623
FBXO16	-0.183415
KAT6B	-0.183394
CTD-3224I3.3	-0.183197
ABRACL	-0.182978
HS6ST3	-0.182873
RP11-172E10.1	-0.182807
AC097713.3	-0.182601
RP11-485G7.5	-0.182574
STAP2	-0.182551
R3HDM4	-0.182498
CASS4	-0.182402
DPP4	-0.181879
RP11-410N8.3	-0.181835
NUDT14	-0.181749
RP11-166B2.7	-0.181277
PDE8A	-0.181256
CTD-2562J17.7	-0.181062
RP11-392B6.1	-0.180991
RP11-713P17.5	-0.180883
RP11-284A20.1	-0.180692
RP11-358M14.2	-0.180511
MCF2L	-0.180303
SDF4	-0.180234
RP11-469N6.3	-0.180069
AP001627.1	-0.180035
SH3PXD2A	-0.179963
AC074391.1	-0.179844
TNFRSF4	-0.179767
EPS15L1	-0.17967
RP11-1055B8.6	-0.179527
CTD-3064M3.7	-0.179422
NOSIP	-0.179388
RP5-1185H19.2	-0.17937
NEGR1	-0.179359
RP11-103J8.1	-0.179263
DAB1	-0.179047
TTC9	-0.178909
DEAF1	-0.17884
ERCC6L2	-0.178264
DKFZP434H0512	-0.178058
KLF16	-0.177979
SYNGR1	-0.177907
C1orf159	-0.177878
RP11-713P17.3	-0.17726
BRI3	-0.17716
SMOC2	-0.17682
NPTX1	-0.17676
RP5-1077I2.3	-0.17623
FAT4	-0.176166
RASAL1	-0.175686
CRIP2	-0.175542
ZNF385D	-0.175229
GRIP1	-0.17502
RP11-284A20.2	-0.174811
RP11-96B2.1	-0.174628
RP11-114G22.1	-0.17462
CDK5R1	-0.174241
CCDC70	-0.174171
PRR7-AS1	-0.173831
AC074289.1	-0.173628
GALNTL6	-0.173542
TNFSF12-TNFSF13	-0.173215
AP001057.1	-0.17294
SUPT3H	-0.172879
RREB1	-0.172878
RP11-775D22.2	-0.172454
MPHOSPH9	-0.172415
SPDYC	-0.172274
TNFSF12	-0.172094
RP11-616M22.3	-0.171902
MCC	-0.171853
TXNIP	-0.17178
KIAA1324L	-0.171705
TRIM47	-0.171256
SNN	-0.171202
QKI	-0.171162
CSMD1	-0.171118
NPCDR1	-0.170927
TBC1D14	-0.170773
RP11-700H6.1	-0.170677
ACKR3	-0.17059
SDE2	-0.170371
HMHA1	-0.169483
ZFPM2	-0.169469
CCDC42B	-0.169451
MEF2C-AS1	-0.169396
SUFU	-0.169372
IGHV4-34	-0.169235
FAM117B	-0.168717
OPRL1	-0.168579
STPG2	-0.168578
ZBTB10	-0.168181
SNTG1	-0.168061
SLC25A25	-0.16805
SNPH	-0.168036
RP11-326L2.1	-0.167981
AC007950.1	-0.167776
RP1-5O6.5	-0.167486
ATP6AP1L	-0.167476
CTD-3193O13.9	-0.167354
COX10	-0.167263
ARHGAP21	-0.16725
C4orf22	-0.167072
ATRNL1	-0.167069
SOX8	-0.166799
AC018445.1	-0.166656
LMTK3	-0.165946
AC007682.1	-0.165687
RP11-610P16.1	-0.165544
AP1M1	-0.165383
LINGO2	-0.165356
DMTN	-0.16524
SESN3	-0.165188
RP11-520A21.1	-0.165148
PLEC	-0.16491
IL6R	-0.164642
LINC00907	-0.16456
RARG	-0.164493
FAM46A	-0.164448
BAALC	-0.164187
AC022182.1	-0.163521
SPAG16	-0.163464
PCSK6	-0.163086
TESPA1	-0.163081
RP11-1055B8.2	-0.162988
LPP-AS2	-0.162817
TEX22	-0.162426
STK24-AS1	-0.162323
PRKAG2-AS1	-0.162187
UBASH3B	-0.16214
KIAA0922	-0.162042
IL16	-0.161922
RIMS1	-0.161557
CPQ	-0.161541
C10orf35	-0.161398
RP11-661D19.3	-0.161286
ZIK1	-0.161266
ZNF846	-0.161102
CTB-31O20.8	-0.160948
AGRN	-0.160704
C8orf82	-0.160566
ZDHHC11	-0.159965
SARDH	-0.159437
MUC4	-0.159351
KLRB1	-0.159097
MFSD7	-0.159003
TMEM184B	-0.1588
CTD-3049M7.1	-0.158572
CTD-3193O13.11	-0.158434
TRHDE	-0.15836
RP4-569M23.2	-0.158153
CYTL1	-0.157879
RP11-154H23.3	-0.157661
AC009041.2	-0.157335
RP11-384F7.1	-0.157242
MTX1	-0.156863
CTD-2623N2.5	-0.15663
NDUFV2	-0.156621
PCDH1	-0.156611
ZNF710	-0.156556
LSAMP	-0.156542
RP11-1E4.1	-0.156376
HPCAL4	-0.156331
HECW2	-0.156037
SEMA6C	-0.155688
CTC-340A15.2	-0.155113
RP1-155D22.2	-0.155024
S100A5	-0.154624
TRDD3	-0.154394
TBC1D10A	-0.154333
H1F0	-0.154115
FUZ	-0.153907
RP11-728E14.2	-0.15389
CRELD2	-0.153778
RP11-629E24.2	-0.15372
PLLP	-0.15352
RGS6	-0.153273
GRIN2A	-0.153147
ZNF416	-0.152992
FAM201A	-0.152834
GPR98	-0.152402
RP5-991C6.3	-0.152377
RGS19	-0.15228
RP1-166H4.2	-0.152248
RP11-30J20.1	-0.152014
RP11-711M9.1	-0.151987
PLD1	-0.151975
CTD-2383M3.1	-0.15158
DAGLA	-0.151356
KDM8	-0.151219
CRYGN	-0.151135
SSBP3	-0.151119
SGK1	-0.151048
RP11-105N14.1	-0.15035
SGCZ	-0.150307
SELL	-0.149958
NCAM1	-0.149928
LYPD3	-0.14992
RP1-102K2.8	-0.149869
RP11-126O1.4	-0.149804
C16orf86	-0.149367
CREG1	-0.149311
RP4-555L14.4	-0.149291
NFKBID	-0.149163
AC008063.2	-0.149155
AC015660.1	-0.149049
RP11-399E6.4	-0.148918
CELF5	-0.14881
CCDC57	-0.14853
SZT2-AS1	-0.1485
DNAH6	-0.148356
ROBO2	-0.148121
FGL2	-0.148037
RP11-1152H14.1	-0.14793
RP11-474I11.7	-0.147844
MGAT5	-0.14766
CTD-2562J15.6	-0.147551
ROBO1	-0.147526
RP3-400N23.6	-0.146693
CTD-3214H19.16	-0.146637
FBXL16	-0.146625
GADD45G	-0.146411
AC005789.11	-0.146055
TET3	-0.145639
MYO7A	-0.145542
PTPRD	-0.145524
AC116614.1	-0.14545
CEP41	-0.145427
ZNRF1	-0.145313
BTBD11	-0.145117
RP11-701H16.4	-0.144946
TRAPPC5	-0.144674
GNAT1	-0.14417
RP11-273G15.2	-0.143827
DISC1	-0.143436
CTBP1	-0.143147
RP11-728E14.3	-0.142631
FAM178B	-0.142356
CTD-2659N19.10	-0.142322
ISY1-RAB43	-0.142229
AC009276.4	-0.142215
LINC00669	-0.142111
RP11-239E10.2	-0.142053
ARHGAP5-AS1	-0.141881
BNIP3	-0.141711
AL133493.2	-0.141697
LRRTM4	-0.141522
RP11-32K4.1	-0.141447
RP6-109B7.5	-0.141382
PIK3IP1	-0.141382
CTD-2540L5.6	-0.141306
ARVCF	-0.14111
LUZP2	-0.141081
UMODL1	-0.140805
GDPD5	-0.140553
PASK	-0.140537
NKAIN2	-0.140126
RP11-350N15.5	-0.139763
TAB2	-0.139651
RNF223	-0.139491
RP11-434H6.6	-0.139288
NEO1	-0.138943
ADAMTS10	-0.138865
AP000477.2	-0.138706
RP4-751H13.7	-0.138621
RNF219-AS1	-0.138584
CTC-273B12.8	-0.138514
RP11-700H6.2	-0.13837
CTD-2655K5.1	-0.138028
SBP1	-0.137422
SMCR5	-0.137108
RP11-611D20.2	-0.137076
EYS	-0.137011
SSTR3	-0.137001
LDHB	-0.136958
EIF4EBP3	-0.136894
RP11-430G17.3	-0.136791
SLC4A10	-0.13658
SORBS3	-0.136525
PSMD5-AS1	-0.136503
DGKZ	-0.136347
PRKG1	-0.136213
CTD-2228K2.5	-0.136205
SRGAP2-AS1	-0.136147
LINC00276	-0.136027
GIMAP7	-0.135949
COX6A1P2	-0.135853
HS1BP3	-0.135544
RP11-760N9.1	-0.135269
RP11-1140I5.1	-0.135244
AMN	-0.135187
GDF10	-0.135078
ATG9B	-0.135075
RP11-582J16.3	-0.135072
RASGRF2	-0.135036
ERF	-0.134982
JAG2	-0.134837
KIAA0355	-0.134692
RALYL	-0.13461
RP11-5A19.5	-0.134531
RP11-1055B8.4	-0.134464
RP11-302L19.3	-0.134456
CDH12	-0.133808
CTC-782O7.1	-0.133761
KLHL36	-0.133251
TMEM75	-0.133143
RUNX2	-0.132979
RP11-253I19.3	-0.132976
ARPC1B	-0.132785
RP11-27G22.1	-0.132737
SNX29P2	-0.132566
RP11-254F7.1	-0.131755
CTD-2231E14.8	-0.13168
RP11-713P17.4	-0.131464
RP11-620J15.1	-0.131069
IRF2BPL	-0.131005
LRP1B	-0.12996
PSAPL1	-0.129767
RP11-256I23.1	-0.129694
RP1-140A9.1	-0.129602
ARMC9	-0.129574
RP11-582J16.4	-0.12957
RP13-766D20.2	-0.129508
NLGN1	-0.129143
NR4A1	-0.12913
GRID2	-0.128907
PPP1CA	-0.128637
FAM81A	-0.128399
MALAT1	-0.128382
RP11-365N19.2	-0.128001
RP11-730K11.1	-0.127901
LPHN3	-0.127834
PVRL1	-0.127669
LFNG	-0.127411
LINC00115	-0.126841
RP1-159A19.4	-0.126777
CTC-203F4.2	-0.125551
GSC	-0.124783
RHPN1-AS1	-0.124482
ATP8A2	-0.124479
RP11-195F19.9	-0.12443
BCL9	-0.123967
WDR24	-0.123838
CLUAP1	-0.12363
CCR6	-0.123492
AC020743.3	-0.123172
TAGLN2	-0.123023
RP1-232P20.1	-0.122879
LST1	-0.122397
TNFRSF10D	-0.121509
PSMD5	-0.121423
RP11-189E14.4	-0.121304
CCR4	-0.121227
AEN	-0.121093
HOXB2	-0.120581
HOXB-AS1	-0.120301
EPHA6	-0.119987
RP11-1127D7.1	-0.119921
RP11-50C13.1	-0.119891
HSH2D	-0.11969
RP11-130L8.2	-0.119515
ECE1	-0.11927
TNFSF13	-0.119247
TBC1D5	-0.119212
ZC3H12D	-0.11908
MSI2	-0.119068
RP11-370F5.4	-0.118958
RP11-490E15.2	-0.1188
ZFP36L2	-0.118689
RP4-705F19.1	-0.118662
RP11-887P2.5	-0.118554
TRABD2A	-0.118422
AC010883.5	-0.118255
KCNMB2	-0.11803
NAALADL2	-0.117894
RP11-635L1.3	-0.117793
THBS3	-0.117787
SLC16A11	-0.117603
SORL1	-0.117069
USF2	-0.116871
CD247	-0.116752
PTP4A3	-0.1166
TNK1	-0.116585
NINJ1	-0.116102
RP11-624L4.1	-0.116071
PPP1R15A	-0.115937
CNTN5	-0.115806
NRIP1	-0.1156
LTB	-0.115526
HIST1H3A	-0.115462
AP000345.4	-0.1154
KRT72	-0.115052
RP11-498C9.17	-0.114842
CCL27	-0.11474
ZNF589	-0.113867
RP11-554D15.1	-0.113837
ATP5I	-0.113709
RP11-91I20.2	-0.113671
SAMD1	-0.113551
KIFC2	-0.113527
HIST1H4L	-0.11329
RP11-96C23.15	-0.113124
VASN	-0.112898
TMEM123	-0.112893
KISS1R	-0.112816
RP11-125B21.2	-0.112707
MIR210HG	-0.112453
PPP1R2	-0.11242
KCNC4-AS1	-0.112159
HIST1H4A	-0.112122
PRMT2	-0.111952
RP4-781K5.8	-0.111437
HAR1B	-0.111286
CDH18	-0.11065
ACTB	-0.110559
CADM2	-0.110348
KCNK4	-0.109809
IL23A	-0.109684
TRDJ1	-0.109649
CREBL2	-0.109538
TMSB10	-0.109534
PPM1L	-0.109381
CNBD1	-0.10936
RP11-148O21.2	-0.109204
RP5-893G23.1	-0.109157
RP1-187B23.1	-0.108051
FOXP1	-0.107483
HCST	-0.107241
CTB-31O20.6	-0.106964
GNG8	-0.106792
EPDR1	-0.106596
HIST1H3I	-0.106534
RP11-64K12.9	-0.106259
CBX8	-0.106209
EGLN2	-0.10576
PPAPDC2	-0.105684
AC005013.5	-0.105349
AP000769.7	-0.105346
RP11-201K10.3	-0.105096
RP11-108L7.15	-0.10414
ZNF575	-0.104118
ICOSLG	-0.103715
GPR141	-0.103484
LEFTY1	-0.102182
MUC1	-0.101586
C8orf56	-0.101057
RP5-882C2.2	-0.101017
RP11-916L7.1	-0.100812
HOOK2	-0.100717
SH2D1B	-0.10029
AF127577.12	-0.100152
RP11-256L11.3	-0.0998491
CHST14	-0.0997822
IL31	-0.0995745
RP11-150D20.5	-0.099103
SOCS2	-0.0986791
RNF157-AS1	-0.0983274
CTD-2589H19.6	-0.0982912
MDS2	-0.0979393
RP11-1149M10.2	-0.0971953
RP11-195F19.5	-0.0971336
TRDD1	-0.0970511
C12orf57	-0.0970456
CAHM	-0.0967948
ZBTB16	-0.0966523
MIR181A1HG	-0.0965057
DAB2	-0.0962881
FSTL3	-0.0960689
HPCAL1	-0.0960437
RP11-62F24.2	-0.0957274
RP11-998D10.7	-0.095717
CTB-5E10.3	-0.0957039
ZNF414	-0.0955445
PCDH15	-0.0954145
SUMO4	-0.0952353
RP11-180P8.3	-0.0950075
AC093381.2	-0.09499
CORO7-PAM16	-0.0947673
AQP3	-0.0947001
PRR7	-0.0941313
SPRY1	-0.0935404
RP11-283C24.1	-0.0932254
DPYD	-0.0922617
RP11-383J24.1	-0.0917925
CORO7	-0.0916544
BNC2	-0.091415
APBB1	-0.0902836
MDGA2	-0.0898471
RP11-158I9.5	-0.0893631
LAMA2	-0.0888848
MGAT4C	-0.0882929
TUBA1A	-0.0881489
RP11-552F3.9	-0.0878922
KLF2	-0.0877944
FAM213B	-0.0876951
CTB-25B13.9	-0.0874957
IRF7	-0.0871769
RP11-415J8.7	-0.087163
CNGB1	-0.0870235
CSMD3	-0.086819
RPS6KA1	-0.0867744
RP11-214O1.1	-0.0862707
AC079354.2	-0.0859878
ACTL9	-0.0858777
IL1R2	-0.0848805
RP11-102N11.1	-0.0848027
RP11-180M15.4	-0.0843213
RP11-6N13.1	-0.0842508
TRAV21	-0.0841179
RP11-353N14.1	-0.0840046
RP11-263K19.4	-0.0839728
RP11-758P17.3	-0.0838884
RP11-712B9.2	-0.0833725
PELI1	-0.0831893
hsa-mir-150	-0.0830021
RP4-535B20.1	-0.0828811
PPCDC	-0.0822986
TMEM63A	-0.0822538
JAG1	-0.0820208
RP11-467P9.1	-0.0819883
PKIG	-0.0817891
CTB-55O6.4	-0.0814833
AC138655.6	-0.0810908
CTD-2377O17.1	-0.0804022
RP11-196I18.4	-0.0803299
BTG1	-0.0802215
RP11-1084J3.4	-0.079796
SPOCK2	-0.0797275
KRT81	-0.0796303
RGS10	-0.0796044
CXCR2	-0.0795058
MYB	-0.0794592
CD7	-0.0793361
RP11-410N8.1	-0.0789067
FRMD6	-0.0782788
AC025262.1	-0.0781568
GRIK4	-0.0770291
CRADD	-0.0770027
GPC5	-0.0770001
CTD-2012K14.2	-0.0767912
CTD-3064M3.4	-0.0767409
RP13-977J11.8	-0.0765864
RP11-61O1.2	-0.0762707
TRERNA1	-0.0761596
HIST1H1A	-0.0748746
CEBPB	-0.074811
HMGA2	-0.0740219
GIMAP8	-0.0739646
RP11-127I20.5	-0.0738661
RP11-148O21.4	-0.0735699
RP11-162J8.3	-0.0725201
FSTL5	-0.0724911
LDLRAP1	-0.0724547
RP1-244F24.1	-0.0722498
RP11-168L22.2	-0.0719599
TRBJ2-1	-0.0719565
ERBB4	-0.0716971
HES4	-0.0715559
RP11-345P4.9	-0.0715291
RP1-150O5.3	-0.0712663
THEMIS2	-0.0709255
PNPLA2	-0.0709159
SATB1	-0.0706066
RP11-569A11.2	-0.0705879
CDH13	-0.0704627
ETS1	-0.070376
TYROBP	-0.0703694
RP5-866L20.1	-0.0703674
SHISA8	-0.0701375
S100B	-0.0700585
RCAN3	-0.0697079
RP11-1055B8.3	-0.0692176
PP13439	-0.0687815
RP11-54O7.17	-0.0686492
RP11-264E20.2	-0.0684229
SFXN1	-0.067613
RP4-666F24.3	-0.0669433
HAR1A	-0.0662664
RP11-344J7.2	-0.0660356
FAM129B	-0.0650244
TRBJ2-2P	-0.0650223
LATS2	-0.0648707
ZEB1	-0.0648422
LINC00332	-0.0648087
TRBJ2-2	-0.0647
IRF2BP2	-0.0646334
ALDH1A2	-0.0645488
DPF3	-0.0643203
LAT2	-0.0642959
BANK1	-0.0636614
ALK	-0.063183
AC002331.1	-0.0631421
LATS2-AS1	-0.0623047
RP1-230L10.1	-0.0608301
HRAS	-0.0606166
RPH3A	-0.0603754
TRBJ2-6	-0.0603027
TRBJ2-5	-0.0601371
LY6E	-0.0600843
TRBJ2-4	-0.0600149
RP11-67L3.4	-0.0599892
MAN1C1	-0.0597976
TRBJ2-3	-0.0597235
TNFRSF18	-0.059696
CTBP2	-0.0596072
A1BG	-0.0593682
AC005003.1	-0.0590048
KRTAP5-6	-0.0581289
RP11-589C21.5	-0.0580206
AP001055.6	-0.0578614
DSTN	-0.0574029
RP11-382E9.1	-0.0573835
STX10	-0.0572811
RP11-148O21.6	-0.0570181
KCNMA1	-0.0560558
RP11-250B2.3	-0.0559066
CD93	-0.0551873
TRAJ57	-0.0550951
PRKCQ-AS1	-0.0547252
IFITM10	-0.0546428
SMARCE1	-0.0542332
UBE2F-SCLY	-0.054228
AC079305.10	-0.0540536
CTB-58E17.9	-0.053986
FBXL17	-0.0539157
RP11-549L6.3	-0.0537279
RP11-148O21.3	-0.0533039
RP11-599B13.3	-0.0532482
COL23A1	-0.0531401
AC008440.5	-0.0531132
RP11-426C22.6	-0.0529983
C1QTNF3	-0.052887
UBE2F	-0.052626
DOCK9	-0.052562
LY86-AS1	-0.0521019
FUT7	-0.051957
ATOH8	-0.0519089
[truncated: 2,684 more rows]
