# Supplementary material for: Impact of disease-associated chromatin accessibility QTLs across immune cell types and contexts
Source: Cell Genom. 2025 Nov 10;6(1):101061. doi: 10.1016/j.xgen.2025.101061 (PMC12926193; doi:10.1016/j.xgen.2025.101061)
Supplement: Table S8. Differential gene-activity score analysis between COVID-19 and healthy cells along topic k17 trajectory, related to Figure 2 [file mmc9.xlsx]

## Sheet: Table S8
Table S8. Differential gene activity score analysis between COVID-19 and healthy cells along topic k17 trajectory, related to Figure 2
Symbol	Log2FC	FDR	K17 quintiles
FOS	-1.03604	3.21975528642938e-279	All k17 cells
MKLN1-AS1	-0.512973	1.96854431221473e-190	All k17 cells
TNFAIP3	-0.754284	9.62168748141718e-179	All k17 cells
FOSB	-0.76453	1.02421642574621e-174	All k17 cells
MIR24-2	-0.570753	1.45778768876529e-167	All k17 cells
RP11-779O18.3	-0.600485	1.19390124623224e-159	All k17 cells
CTD-3187F8.11	1.84352	2.1877769751296e-142	All k17 cells
CTD-3187F8.2	1.7417	1.08319884563699e-137	All k17 cells
RP11-219O3.2	0.511909	9.49835871215234e-112	All k17 cells
JUNB	-0.517827	3.42666512651509e-111	All k17 cells
DUSP1	-0.574874	4.24773630023702e-109	All k17 cells
RP11-293M10.5	-0.643908	5.06694812020858e-106	All k17 cells
KIAA1683	-0.721842	8.62391903120925e-99	All k17 cells
YPEL5	-0.504498	8.62391903120925e-99	All k17 cells
ZNF331	-0.648806	1.20962064998841e-96	All k17 cells
LRLE1	0.522623	3.69564623179351e-81	All k17 cells
FAM85B	0.61571	4.47753332959844e-80	All k17 cells
SIK1	-0.566183	2.10504497127369e-79	All k17 cells
VASN	-0.580331	1.82913614938598e-77	All k17 cells
RP11-439L18.2	-0.576769	4.15064864380481e-76	All k17 cells
CMKLR1	0.621936	1.88619452145256e-74	All k17 cells
ME3	0.565388	3.31516141195865e-71	All k17 cells
RP11-317J19.1	0.591053	6.11148889132301e-65	All k17 cells
AC017002.4	0.561987	9.38848271376045e-59	All k17 cells
WDR86	-0.628758	9.64763165945421e-59	All k17 cells
RP4-539M6.22	-0.758671	1.06130969916716e-58	All k17 cells
CXCL13	0.526205	1.80271188518637e-51	All k17 cells
IZUMO2	0.772053	1.84947651537336e-51	All k17 cells
RP11-557C18.4	0.501189	3.23636811426668e-51	All k17 cells
GRIK1	0.579895	4.57834787193352e-50	All k17 cells
SBSPON	0.686248	1.23151953066886e-49	All k17 cells
RP11-445P17.8	0.516672	2.56638088525046e-49	All k17 cells
NCS1	0.51179	2.87446725186673e-49	All k17 cells
KRT85	0.570378	1.52797765414814e-48	All k17 cells
HAVCR1	0.552146	3.37481958083679e-47	All k17 cells
LONRF2	0.824173	2.04641581663449e-46	All k17 cells
GPR141	0.603173	9.21826451115663e-45	All k17 cells
SEMA4A	-0.822114	1.27768664544159e-42	All k17 cells
ORM1	1.05374	3.47126068590899e-42	All k17 cells
GRAMD1B	0.562615	3.49152302854762e-41	All k17 cells
IRX5	0.62491	6.44575218044999e-41	All k17 cells
AP000487.5	0.542752	8.44989576269812e-41	All k17 cells
ORM2	0.860643	1.05811997028138e-40	All k17 cells
CCR6	-0.608805	1.34329967844231e-40	All k17 cells
LARGE	0.587243	1.345923245532e-40	All k17 cells
CTD-3032H12.2	0.544618	1.4914781167601e-39	All k17 cells
SH3RF2	0.779428	1.75508392903808e-39	All k17 cells
CRNDE	0.607524	2.04771043681108e-39	All k17 cells
AP000695.6	0.543223	5.02634304263493e-39	All k17 cells
CTSL	0.798247	5.9096881788324e-39	All k17 cells
RP3-495K2.3	0.502924	1.09889980607013e-38	All k17 cells
CTD-2576D5.4	0.591474	2.73766542041232e-38	All k17 cells
AC026310.1	0.660192	4.96726060906818e-38	All k17 cells
AC015987.1	0.576612	1.03165576739119e-37	All k17 cells
AC008440.5	-0.5646	1.13401393679259e-37	All k17 cells
NPTX2	0.65875	8.00124265292632e-37	All k17 cells
BCAT1	0.539803	1.51840623932182e-36	All k17 cells
AP000487.6	0.528709	2.9197290891581e-36	All k17 cells
ASTL	-0.512612	2.1010701180787e-35	All k17 cells
KRT83	0.527132	2.22128100085096e-35	All k17 cells
RP11-30L3.2	0.504883	7.34654226108375e-35	All k17 cells
NSUN7	0.516164	2.0522433113356e-34	All k17 cells
RP11-344J7.2	0.567874	6.98629219629879e-34	All k17 cells
PPIAL4C	-1.45077	2.32025611871217e-33	All k17 cells
ANKRD55	0.580317	2.84352630626239e-33	All k17 cells
ATHL1	-0.577366	4.70171188036817e-33	All k17 cells
SLC17A3	-0.62899	6.71223625688807e-33	All k17 cells
CCL20	-0.783701	1.76579247880979e-32	All k17 cells
FNDC9	0.711805	2.84075257335543e-32	All k17 cells
OR4B1	0.509073	7.0190248501258e-32	All k17 cells
EPDR1	0.565883	8.76372575789141e-32	All k17 cells
B3GAT1	0.512228	1.55306796052775e-31	All k17 cells
AP000487.4	0.599437	1.81937042619133e-31	All k17 cells
TSHZ2	0.582347	4.24255383506813e-31	All k17 cells
SEC14L3	-0.519913	1.40318787696719e-30	All k17 cells
CDCA7	0.580651	5.85477041227318e-29	All k17 cells
RP11-66H6.3	0.582825	1.77910650730697e-28	All k17 cells
RP11-283C24.1	0.54158	6.45485318464969e-28	All k17 cells
RP11-569G13.2	0.589976	1.2383841991658e-27	All k17 cells
CTC-428H11.2	-1.15287	1.47895080609703e-27	All k17 cells
CTD-2105E13.13	-1.36727	1.51287399206518e-27	All k17 cells
GRASP	-0.559316	4.87541613307563e-27	All k17 cells
FAM72C	-0.818519	7.66678552356787e-27	All k17 cells
LL22NC03-32F9.1	0.723925	1.09845683591014e-26	All k17 cells
UTS2B	0.577024	1.89315574278573e-26	All k17 cells
DAW1	-0.507996	6.07745434976035e-26	All k17 cells
COL27A1	0.568827	6.09282701688688e-26	All k17 cells
RP11-326C3.2	-0.568944	1.03118123016849e-24	All k17 cells
CCDC50	0.540523	4.11484671504663e-24	All k17 cells
MEIS2	0.507612	4.72374194051695e-24	All k17 cells
IGLON5	0.722906	8.73443372400867e-24	All k17 cells
RP11-625L16.1	0.559866	8.97296244950233e-24	All k17 cells
RP11-334A14.5	0.770536	9.89101279492747e-24	All k17 cells
C15orf60	0.558607	1.53353980454306e-23	All k17 cells
AP003774.1	0.547827	4.41021781828998e-23	All k17 cells
RP11-353N4.1	-0.580841	4.71603312861347e-23	All k17 cells
RP11-625L16.3	0.649507	5.08775850392981e-23	All k17 cells
ASPN	0.632486	6.29405206363667e-23	All k17 cells
CD248	-0.738141	1.25903902732454e-22	All k17 cells
SLC10A1	-0.669158	3.38625989471351e-22	All k17 cells
GFRA4	-0.584097	3.59000778548089e-22	All k17 cells
CTTN	0.523763	5.31789263079307e-22	All k17 cells
RP11-130C19.3	0.760547	1.75417974620206e-21	All k17 cells
AC079779.5	0.637523	5.56615189777214e-21	All k17 cells
BEST1	-0.637789	7.59880050321302e-21	All k17 cells
DKFZP434E1119	-0.517718	1.25994283968858e-20	All k17 cells
XXyac-YM21GA2.3	0.779009	1.41801515299485e-20	All k17 cells
RP11-128A17.1	0.601182	2.62617018051729e-20	All k17 cells
CTD-2227I18.1	0.53069	4.02313701223446e-20	All k17 cells
AC079779.6	0.595132	6.1456578951983e-20	All k17 cells
CES1	0.521546	2.31243513551046e-19	All k17 cells
NKX2-3	0.633167	5.08649248501532e-19	All k17 cells
GSC	0.502436	5.97672801862391e-19	All k17 cells
PLA2G12B	0.743046	6.51615233776337e-19	All k17 cells
RP11-196I18.4	0.532004	3.01260898808164e-18	All k17 cells
LZTS1-AS1	0.542233	3.76677992412722e-18	All k17 cells
AC009892.10	0.623194	8.37371125089462e-18	All k17 cells
LILRB1	0.582603	9.64975704073069e-18	All k17 cells
RP11-136K14.3	0.63764	1.48484785838421e-17	All k17 cells
LILRA1	0.540536	2.61511683172505e-17	All k17 cells
MYH7B	0.556012	2.82149210329229e-17	All k17 cells
TP53AIP1	0.694712	3.03615444351947e-17	All k17 cells
GTF2IRD2	-0.580466	3.17184664405145e-17	All k17 cells
CTC-349C3.1	0.537233	5.18209871669483e-17	All k17 cells
LILRB4	0.580916	6.70673353159326e-17	All k17 cells
RP11-89N17.2	0.794762	8.98198441225091e-17	All k17 cells
SIGLECL1	0.631782	1.3480427362022e-16	All k17 cells
PDE8B	0.560147	1.98285560649845e-16	All k17 cells
RP11-495K9.6	0.562959	4.34635294014965e-16	All k17 cells
DMRT2	0.637273	5.40915228643713e-16	All k17 cells
ZNF233	0.51977	1.01027074947092e-15	All k17 cells
PODN	0.562224	2.6864357834409e-15	All k17 cells
KIR2DL3	0.72749	2.99894648485572e-15	All k17 cells
MYH14	0.622633	5.35676614048105e-15	All k17 cells
AC104655.3	0.503296	6.98025224218217e-15	All k17 cells
RP11-89N17.1	0.694527	8.10202655617647e-15	All k17 cells
RP11-124N14.3	-0.552898	9.65554018972253e-15	All k17 cells
RP13-137A17.6	0.744752	1.08509042984303e-14	All k17 cells
LILRA2	0.513034	1.18553297566395e-14	All k17 cells
RP11-95I16.2	0.544396	1.21670970085474e-14	All k17 cells
RP11-58A18.1	0.718843	1.3812977408949e-14	All k17 cells
CSMD2	0.535082	2.6106121299449e-14	All k17 cells
CTA-797E19.2	0.561987	2.90974067934253e-14	All k17 cells
OAF	0.528089	3.30171048694266e-14	All k17 cells
AC012493.2	0.725486	3.47811081370943e-14	All k17 cells
AC079135.1	0.648336	4.24545469321845e-14	All k17 cells
AL031320.1	0.797307	6.06613810253535e-14	All k17 cells
TMEM30C	0.534055	8.88465690138335e-14	All k17 cells
CTC-349C3.2	0.59599	1.13310789678631e-13	All k17 cells
RP11-236J17.3	-0.513053	1.14524898440418e-13	All k17 cells
RP11-1348G14.4	0.511365	1.50924639063066e-13	All k17 cells
SLC7A11	0.660241	1.7796143336643e-13	All k17 cells
IL6	0.517142	2.56981109461313e-13	All k17 cells
RP11-809N8.2	-0.933089	3.03777304556534e-13	All k17 cells
NPIPB4	-0.640509	3.97571228912112e-13	All k17 cells
RP13-137A17.5	0.613343	4.0613363027542e-13	All k17 cells
RP11-991C1.2	0.605231	4.4473957943288e-13	All k17 cells
AL360004.1	0.52827	4.57027283902358e-13	All k17 cells
PAQR9	0.507113	1.09511913148821e-12	All k17 cells
RP13-137A17.4	0.606374	1.25571803240365e-12	All k17 cells
RP11-108K3.1	0.515347	1.42813103163455e-12	All k17 cells
PGBD5	0.566482	1.62178669797233e-12	All k17 cells
RP11-128P10.1	0.54976	2.36571918805453e-12	All k17 cells
RP11-15F12.3	0.578377	2.79890519391389e-12	All k17 cells
AC092619.1	0.571236	3.95452531467197e-12	All k17 cells
RP11-129J12.2	0.656956	5.19461616353804e-12	All k17 cells
RP11-736K20.5	0.523457	5.47565537911613e-12	All k17 cells
OSGIN1	0.530013	6.3095897798511e-12	All k17 cells
VSTM2B	0.528428	6.9136838487412e-12	All k17 cells
CD33	0.713425	7.43864515882712e-12	All k17 cells
RP11-15M15.2	0.608503	9.61863185506031e-12	All k17 cells
MEIS1	0.53003	1.11875013246404e-11	All k17 cells
RP11-290F20.1	0.713954	1.25370589468208e-11	All k17 cells
L3MBTL4	0.518154	1.46062279276518e-11	All k17 cells
ARHGEF10L	0.650989	2.38997740559569e-11	All k17 cells
OGN	0.559864	4.04444980390243e-11	All k17 cells
DAPK1	0.538747	4.3566318202457e-11	All k17 cells
TMED6	0.530323	5.34338346369311e-11	All k17 cells
RP11-375H19.2	0.719975	8.64296256630699e-11	All k17 cells
TRABD2B	0.551608	1.36554629998159e-10	All k17 cells
RP4-635E18.7	0.500478	1.45290021156259e-10	All k17 cells
RP11-69C17.2	0.942213	1.45421529281948e-10	All k17 cells
RP11-678G14.3	-0.549865	1.48468945367624e-10	All k17 cells
RP11-760N9.1	0.73789	1.51951253301251e-10	All k17 cells
CPXM2	0.594203	1.72907049261565e-10	All k17 cells
CTD-3037G24.3	0.648171	2.13511079180217e-10	All k17 cells
NPIPB6	0.534332	2.74914187550319e-10	All k17 cells
SORCS3	0.596745	3.10853161250938e-10	All k17 cells
AC067960.1	0.527959	3.23552274813596e-10	All k17 cells
RP11-809C18.4	0.701429	3.62191116107947e-10	All k17 cells
PXDN	0.597361	3.65125666921099e-10	All k17 cells
AC017076.5	0.585497	3.82631885632574e-10	All k17 cells
OR4C3	0.515602	7.03400896287383e-10	All k17 cells
RP11-638F5.1	0.544655	8.85141275215442e-10	All k17 cells
RP11-740P5.3	0.516677	9.73046823085168e-10	All k17 cells
RP11-272D12.1	0.580095	1.00986846219131e-09	All k17 cells
RP11-1100L3.8	-0.988223	1.57080786762504e-09	All k17 cells
TNFAIP8L3	0.560493	1.70672815986294e-09	All k17 cells
KCNK13	0.545591	1.77803364277141e-09	All k17 cells
SLC22A13	0.569709	1.93028961647918e-09	All k17 cells
RP11-104J23.1	0.627892	2.05348921586252e-09	All k17 cells
RP11-531A24.5	0.526624	2.32505662055412e-09	All k17 cells
RP11-953B20.1	0.561095	2.35177776853192e-09	All k17 cells
RP11-347C12.3	-0.830901	2.55032596957467e-09	All k17 cells
RP11-485O10.2	0.598961	2.60908038822504e-09	All k17 cells
KIR2DL4	0.548061	2.61022541507656e-09	All k17 cells
AC009492.1	0.509626	2.740050654147e-09	All k17 cells
RP5-956O18.3	0.582602	2.97780465251596e-09	All k17 cells
GBX2	0.657427	3.10572448307499e-09	All k17 cells
RP11-662B19.2	0.513854	3.21998291154916e-09	All k17 cells
LSMEM1	-0.658028	3.66584480368969e-09	All k17 cells
KCNIP3	0.542732	4.26824553320949e-09	All k17 cells
RP11-223C24.2	0.665317	4.5612049471744e-09	All k17 cells
RP11-417L19.2	0.574161	4.68690927567346e-09	All k17 cells
KCTD3	0.529717	6.04398688170358e-09	All k17 cells
CCL15	0.630896	9.10998182274631e-09	All k17 cells
RP11-746M1.1	0.547345	9.31234649487743e-09	All k17 cells
RP11-1O10.1	0.669254	1.0313406842135e-08	All k17 cells
RP11-626G11.3	0.550404	1.08454791175218e-08	All k17 cells
KCNT1	0.510657	1.21350033490561e-08	All k17 cells
SYNE1-AS1	0.627376	1.26899720621795e-08	All k17 cells
PLAC8L1	1.10615	1.2899243632684e-08	All k17 cells
ANKFN1	0.567733	1.33432404229326e-08	All k17 cells
FAM78B	0.552826	1.58679103661234e-08	All k17 cells
DNAH9	0.547615	2.1022259978168e-08	All k17 cells
RP5-888M10.2	0.618096	2.20443055122292e-08	All k17 cells
ADRA2C	0.57394	2.23622603497341e-08	All k17 cells
BMP4	0.620421	2.82885041458359e-08	All k17 cells
RP11-88I21.2	0.758671	2.84449233670308e-08	All k17 cells
SCN3B	0.552371	2.95129200250285e-08	All k17 cells
KIRREL	0.503978	3.08803709816329e-08	All k17 cells
RP11-245G13.2	0.545475	3.78478746026325e-08	All k17 cells
RASGRF1	0.554979	4.78491859659466e-08	All k17 cells
RP11-314N13.3	0.516591	5.19715744233241e-08	All k17 cells
RP11-69C17.3	1.0411	5.26084504192005e-08	All k17 cells
CYP19A1	0.501633	5.77322083410206e-08	All k17 cells
RABL2B	0.59321	5.89450831697779e-08	All k17 cells
FAM170B	0.681842	5.99732539172452e-08	All k17 cells
HCN4	0.54266	6.32942565093255e-08	All k17 cells
LA16c-325D7.1	-0.582726	7.06132851431871e-08	All k17 cells
CHRNA10	0.734475	7.07126691379919e-08	All k17 cells
PRR26	0.766752	8.45946974095325e-08	All k17 cells
LINC01007	0.572973	8.88426145856358e-08	All k17 cells
IGHV3OR16-12	0.706663	9.02657493440437e-08	All k17 cells
AC108448.3	0.537857	9.19679565588944e-08	All k17 cells
RP11-178L8.9	0.527943	1.03298824109996e-07	All k17 cells
AC007382.1	0.506419	1.15680829373975e-07	All k17 cells
RP11-689P11.2	0.679072	1.16578830702203e-07	All k17 cells
RP11-438N16.1	0.501092	1.40718891833661e-07	All k17 cells
RP11-554A11.5	0.598068	1.46952912977574e-07	All k17 cells
AC024580.1	0.834697	1.51179721604931e-07	All k17 cells
CTC-265N9.1	0.505488	1.95459008492662e-07	All k17 cells
SERPINA12	0.666044	2.00272508037548e-07	All k17 cells
AC104024.1	0.743802	2.3953591277005e-07	All k17 cells
MEIS1-AS3	0.696349	2.85144247624571e-07	All k17 cells
RP11-286M16.1	0.611042	2.94103180198629e-07	All k17 cells
PPAPDC1A	0.543084	3.0808375630385e-07	All k17 cells
RP11-685N10.1	0.603444	4.5305506910208e-07	All k17 cells
SDSL	0.798827	4.86206749064654e-07	All k17 cells
STC2	0.541418	5.51531380815928e-07	All k17 cells
TRDV1	0.620027	6.67835316306654e-07	All k17 cells
RP11-115J16.1	0.703143	6.8916530682888e-07	All k17 cells
AC006014.1	-0.577288	6.97109522132923e-07	All k17 cells
RP5-956O18.2	0.526379	7.30877500053933e-07	All k17 cells
ASB18	0.584755	7.36824683743707e-07	All k17 cells
F2	0.502222	7.6782347454336e-07	All k17 cells
CCL23	0.579546	8.98221332875854e-07	All k17 cells
CCL15-CCL14	0.51639	9.67393287796209e-07	All k17 cells
RP11-330M19.1	0.637906	1.15369453071899e-06	All k17 cells
RP11-426A6.5	0.551242	1.21948941382303e-06	All k17 cells
RP4-710M16.2	0.657809	1.22759751584315e-06	All k17 cells
CTD-2514K5.4	0.57473	1.33826924715943e-06	All k17 cells
AC009508.1	0.520529	1.34757753851283e-06	All k17 cells
METTL7B	0.521713	1.37966481417153e-06	All k17 cells
FBXO39	0.629725	1.46816236460217e-06	All k17 cells
FAM166A	-0.554441	1.49156761845643e-06	All k17 cells
PCSK9	0.539225	1.53035589029787e-06	All k17 cells
AC073257.1	0.578454	1.60243152840079e-06	All k17 cells
S100A14	0.548065	1.95137674454883e-06	All k17 cells
RP5-1007G16.1	0.50686	1.98193215394493e-06	All k17 cells
RP11-400K9.4	0.592135	2.04114797810789e-06	All k17 cells
TDRP	0.504711	2.54358540915044e-06	All k17 cells
C1orf94	1.08085	2.54573237717105e-06	All k17 cells
PRAMEF12	0.659788	2.68163958424772e-06	All k17 cells
RP11-58K22.1	0.501315	2.95693842727397e-06	All k17 cells
RP11-560A15.4	0.711288	3.08102268862116e-06	All k17 cells
MEG3	0.514642	3.14486549944172e-06	All k17 cells
AC091948.1	-0.837344	3.6245963320501e-06	All k17 cells
AC138647.1	0.522608	3.98082344844773e-06	All k17 cells
AL035252.1	0.665607	4.02007369292025e-06	All k17 cells
CAP2	0.502591	4.08466965355363e-06	All k17 cells
CTD-2256P15.4	0.921686	4.10643988588204e-06	All k17 cells
RP11-68L1.2	0.508658	4.37216119715414e-06	All k17 cells
FSHR	0.524575	4.75348145739192e-06	All k17 cells
MDFI	0.597986	4.89961284721159e-06	All k17 cells
CST3	0.764392	5.03403170041424e-06	All k17 cells
RP3-368B9.2	0.502094	5.35496357619189e-06	All k17 cells
SDS	0.647988	6.07955992480597e-06	All k17 cells
RP11-98D18.15	0.519353	6.28675941663223e-06	All k17 cells
NGB	0.524716	6.37559301758668e-06	All k17 cells
CTD-2233C11.2	0.740312	7.66069809287414e-06	All k17 cells
AC015987.2	0.607297	7.78441876655365e-06	All k17 cells
MYLK	0.51274	7.88129756986877e-06	All k17 cells
RP11-445K13.2	0.701352	7.99936685272475e-06	All k17 cells
AL136531.1	0.510609	8.31755848331785e-06	All k17 cells
RP3-437I16.1	0.870175	8.41007056116145e-06	All k17 cells
TIMP3	0.55526	9.96610188632834e-06	All k17 cells
RP11-809C18.3	0.640279	1.03362041778757e-05	All k17 cells
RP11-616K22.2	0.55676	1.10544421762141e-05	All k17 cells
CPA1	0.612965	1.12745587804788e-05	All k17 cells
RP11-863P13.5	0.641268	1.30248894449608e-05	All k17 cells
CTD-2135D7.3	0.50377	1.30329106628261e-05	All k17 cells
AC073257.2	0.628209	1.31971193298475e-05	All k17 cells
RP11-266K22.2	0.608189	1.33999752685869e-05	All k17 cells
LCTL	0.507795	1.36642959028471e-05	All k17 cells
PCAT7	0.501867	1.39169384328775e-05	All k17 cells
CSF1R	0.502109	1.40978861175061e-05	All k17 cells
LECT1	0.54447	1.45200689657016e-05	All k17 cells
RP11-474D1.4	0.568803	1.48249263075391e-05	All k17 cells
RP11-19E11.1	0.76055	1.55880961437228e-05	All k17 cells
CHRNG	0.519389	1.66494944016343e-05	All k17 cells
PRR9	0.593727	1.84520917755723e-05	All k17 cells
RP11-313P18.1	0.590544	1.85140821433568e-05	All k17 cells
PTPRB	0.762154	1.87405279528881e-05	All k17 cells
RP11-1079K10.5	0.51096	1.92846479170429e-05	All k17 cells
AC108462.1	0.6011	1.96926630928927e-05	All k17 cells
CTD-2535I10.1	0.632197	2.0572388821797e-05	All k17 cells
FGF3	0.704072	2.09335076176117e-05	All k17 cells
CTD-2385L22.1	0.51682	2.11703343491571e-05	All k17 cells
CTD-2292M16.8	0.647342	2.20372077000885e-05	All k17 cells
AC008268.1	0.707935	2.21290215988628e-05	All k17 cells
RP11-634B22.4	0.608824	2.25798667529711e-05	All k17 cells
RP11-118G23.2	0.724558	2.37867736342e-05	All k17 cells
RP11-508N22.12	0.8461	2.49923465339284e-05	All k17 cells
HK3	0.541046	2.55433141280509e-05	All k17 cells
RP11-266L9.2	0.648754	2.99277785234779e-05	All k17 cells
RP1-29C18.10	0.539212	2.99487223913506e-05	All k17 cells
CTSG	0.547128	3.00486282231587e-05	All k17 cells
RP11-448P19.1	0.660251	3.25852823852518e-05	All k17 cells
RP11-62I21.1	0.542591	3.38767272134965e-05	All k17 cells
AP003039.3	0.614649	3.58655765725367e-05	All k17 cells
CTD-2130O13.1	0.530501	3.62333868438711e-05	All k17 cells
MMP19	0.697614	3.67803586945964e-05	All k17 cells
RP11-707M3.3	0.578735	3.86554025314865e-05	All k17 cells
RP11-391M7.3	0.561983	4.02506423184691e-05	All k17 cells
AC123886.2	-0.679657	4.0939603316845e-05	All k17 cells
IGHV3OR16-13	0.630453	4.2565218659451e-05	All k17 cells
RP11-774O3.3	0.803213	4.35873087349622e-05	All k17 cells
FAM71A	-0.757003	4.48441975147511e-05	All k17 cells
CT62	0.613514	4.66147634256692e-05	All k17 cells
AP000462.2	0.519585	4.67422856761932e-05	All k17 cells
RP11-122F24.1	0.614454	4.77550811260851e-05	All k17 cells
CTD-2561F5.1	0.604187	5.6671653558629e-05	All k17 cells
RP11-597K23.2	0.564387	5.68202802187764e-05	All k17 cells
RP11-1C1.6	0.551228	5.78111185879429e-05	All k17 cells
PLG	0.536672	5.78314684640216e-05	All k17 cells
RP11-16K12.1	0.586862	5.91559572148863e-05	All k17 cells
BIRC7	-0.511252	5.91986145079132e-05	All k17 cells
RP11-217L21.1	0.83925	6.0796055396842e-05	All k17 cells
RP11-277L2.4	-1.25514	6.11555225935256e-05	All k17 cells
CTD-2062F14.3	0.640902	6.16850657721527e-05	All k17 cells
LINC00698	0.61402	6.2023967704382e-05	All k17 cells
SUCLA2	0.627768	6.2804464335476e-05	All k17 cells
ANO4	0.503361	6.52278785330238e-05	All k17 cells
RP11-731K22.1	0.538286	6.95684803948235e-05	All k17 cells
LMX1A	0.521964	7.60856674468454e-05	All k17 cells
GPR78	0.548332	7.75413456071156e-05	All k17 cells
BNC1	0.588613	7.98126172045856e-05	All k17 cells
RP11-797A18.4	0.632814	8.09138791901753e-05	All k17 cells
FOXI2	0.629297	8.15750180865799e-05	All k17 cells
CACNG4	0.574605	8.15750180865799e-05	All k17 cells
RP11-1260E13.1	0.517939	8.72657808839413e-05	All k17 cells
RP11-543N12.1	0.64967	8.80322696138057e-05	All k17 cells
MS4A8	0.509587	9.29351086389797e-05	All k17 cells
RP11-65M17.1	0.611943	9.32047754517871e-05	All k17 cells
RP11-166O4.5	0.523379	9.56620590061792e-05	All k17 cells
AC004920.3	0.561528	0.000101681	All k17 cells
RP11-392P7.7	0.811436	0.000102071	All k17 cells
RP11-16P6.1	0.699887	0.000102946	All k17 cells
RP4-555D20.4	0.646228	0.000112379	All k17 cells
GPR42	0.565779	0.000122486	All k17 cells
RP11-7O14.1	0.690821	0.000127373	All k17 cells
CTD-2318H23.1	0.533907	0.000132317	All k17 cells
RP11-277L2.3	-0.590444	0.000135888	All k17 cells
CLRN3	0.603688	0.000143051	All k17 cells
RP11-536K7.3	0.595903	0.000146394	All k17 cells
RP11-586K12.11	0.511538	0.000146818	All k17 cells
AP000697.6	0.597121	0.000146888	All k17 cells
RP11-67K19.3	0.563432	0.000158166	All k17 cells
LINC01018	0.508422	0.000158429	All k17 cells
AC110084.1	0.616536	0.000160994	All k17 cells
CTD-2247C11.5	0.74251	0.000174167	All k17 cells
AL009178.1	0.61246	0.000174167	All k17 cells
RP11-588H23.3	0.597775	0.000179891	All k17 cells
CTD-2632K10.1	0.568087	0.000182409	All k17 cells
RP11-271F18.4	0.583314	0.000183653	All k17 cells
PLA2G3	0.701509	0.000184066	All k17 cells
RP11-277L2.5	-1.2053	0.000186803	All k17 cells
OLFM1	0.576154	0.000189941	All k17 cells
AC010525.6	0.505347	0.000190874	All k17 cells
SOHLH1	0.584685	0.000195309	All k17 cells
CTD-3010D24.3	0.533963	0.00019695	All k17 cells
RP11-185P18.2	0.774822	0.00020343	All k17 cells
AC113608.1	0.6842	0.000209397	All k17 cells
LRRC55	0.528971	0.000212505	All k17 cells
RP11-198M11.2	0.656236	0.000213196	All k17 cells
RP11-62C3.6	0.638223	0.000216224	All k17 cells
RP11-65D24.2	0.559741	0.000216319	All k17 cells
CCDC60	0.573214	0.000220217	All k17 cells
KIRREL3-AS1	0.512923	0.000221026	All k17 cells
CTC-565M22.1	0.531116	0.000226078	All k17 cells
RP11-430H10.3	0.540538	0.00024748	All k17 cells
RP11-176F3.7	0.64863	0.000250774	All k17 cells
AJAP1	0.523891	0.000262791	All k17 cells
RP11-71E19.1	0.663947	0.000267289	All k17 cells
RP13-507P19.1	0.744685	0.000270736	All k17 cells
CTXN3	0.517931	0.000274468	All k17 cells
AL162759.1	0.681968	0.000291066	All k17 cells
LINC00403	1.312	0.000293714	All k17 cells
AC004158.3	0.633147	0.000301899	All k17 cells
FLJ00388	0.827292	0.000305101	All k17 cells
RP11-339B21.15	0.613238	0.000313804	All k17 cells
RP11-480C22.1	0.72732	0.000322361	All k17 cells
RP11-831A10.2	0.789874	0.000324247	All k17 cells
OBP2A	1.02127	0.000338073	All k17 cells
FOXQ1	0.511796	0.00034282	All k17 cells
TRAPPC12-AS1	0.723874	0.0003581	All k17 cells
RP4-549F15.1	0.623799	0.000359004	All k17 cells
RP11-359G22.2	0.808117	0.000360088	All k17 cells
AC010525.4	0.527946	0.000374308	All k17 cells
RP11-386G21.2	0.560994	0.000376482	All k17 cells
NAT2	0.574794	0.000390983	All k17 cells
GPR39	0.841747	0.000394129	All k17 cells
AC121757.1	0.71495	0.00040041	All k17 cells
RP11-168L7.1	0.593389	0.000419626	All k17 cells
TRIM58	0.538677	0.000422924	All k17 cells
RP11-407G23.3	0.742325	0.000432906	All k17 cells
CTC-497E21.3	0.531746	0.000434506	All k17 cells
CTC-512J12.6	0.568052	0.000434814	All k17 cells
RHO	0.517157	0.000443031	All k17 cells
LA16c-444G7.2	0.509198	0.000446161	All k17 cells
RP1-269M15.3	0.753041	0.000447882	All k17 cells
CHST8	0.544674	0.000462693	All k17 cells
RP5-897D18.1	0.633999	0.000469006	All k17 cells
RP11-2N1.2	0.712796	0.000471559	All k17 cells
RP1-79C4.4	0.541778	0.000472014	All k17 cells
RP11-381P6.1	0.631995	0.000473285	All k17 cells
RP11-461F11.3	0.593714	0.000475187	All k17 cells
RPS6KA2-AS1	0.607595	0.000493856	All k17 cells
RP11-488C13.7	0.507127	0.000505915	All k17 cells
RP11-510J16.5	0.70779	0.000506161	All k17 cells
RP11-136K7.1	-0.569562	0.00051796	All k17 cells
TPSD1	0.534724	0.000538491	All k17 cells
RP11-540N6.1	0.540032	0.00054448	All k17 cells
RP11-687F6.1	0.631579	0.000556787	All k17 cells
RP11-295D22.1	0.885125	0.000559843	All k17 cells
TAS2R3	0.738902	0.000576791	All k17 cells
LINC00922	0.502578	0.000578622	All k17 cells
RP11-647F2.2	0.755924	0.000611765	All k17 cells
ATP1B3-AS1	-0.664972	0.000620973	All k17 cells
RP11-522M21.3	0.540662	0.000637723	All k17 cells
NLRP9	0.605526	0.000648302	All k17 cells
RP11-59J16.1	0.612586	0.000680062	All k17 cells
RP11-344F13.1	0.634577	0.000697151	All k17 cells
RP11-300A12.2	0.587935	0.000704937	All k17 cells
ESYT3	0.550037	0.000764053	All k17 cells
CTD-2247C11.2	0.737959	0.000766437	All k17 cells
RP11-346D19.1	0.527561	0.000768792	All k17 cells
RP11-218C14.8	0.698594	0.000802407	All k17 cells
GRIK1-AS1	0.623967	0.000821363	All k17 cells
AC005534.8	0.647972	0.000826986	All k17 cells
RP11-116D17.1	0.686871	0.00082838	All k17 cells
AC068535.4	0.924995	0.000831788	All k17 cells
RP11-749H20.4	0.549818	0.00084836	All k17 cells
AC006547.15	0.550524	0.000849995	All k17 cells
FAM71F2	0.545671	0.000859513	All k17 cells
CTB-73N10.1	0.52516	0.000901051	All k17 cells
AC018705.5	0.528375	0.000926505	All k17 cells
SIM2	0.57857	0.000959766	All k17 cells
RP11-104J23.2	0.627536	0.000977659	All k17 cells
RP11-350J20.5	0.539534	0.000990145	All k17 cells
RP11-561E1.1	0.732717	0.000991614	All k17 cells
HULC	0.722214	0.00102207	All k17 cells
SNRK-AS1	0.522445	0.00107163	All k17 cells
RP11-339B21.14	0.656218	0.00110583	All k17 cells
RP11-98L5.2	0.611373	0.00115194	All k17 cells
LINC00919	0.816724	0.00116167	All k17 cells
RP1-276N6.2	0.540178	0.00116253	All k17 cells
RP6-114E22.1	0.55873	0.00117409	All k17 cells
IGFBPL1	0.50041	0.00118663	All k17 cells
RP11-91J19.4	0.51598	0.0012108	All k17 cells
RP4-555D20.3	0.590562	0.00131904	All k17 cells
RP11-429B14.3	0.567261	0.00134708	All k17 cells
TNNT2	0.890282	0.00139305	All k17 cells
RP11-357K6.3	0.949848	0.00139892	All k17 cells
RP11-370P15.2	0.520805	0.00147571	All k17 cells
OR2L8	1.27051	0.00148658	All k17 cells
RP11-118M9.3	0.6815	0.00149073	All k17 cells
OR2M7	0.803995	0.00156227	All k17 cells
PINK1-AS	0.516222	0.00157535	All k17 cells
AC009236.2	0.51699	0.00160106	All k17 cells
RP11-139B1.1	0.565978	0.00161756	All k17 cells
AC006277.2	0.521826	0.00161756	All k17 cells
RP11-314C9.2	0.509149	0.00162126	All k17 cells
UCHL1	0.575316	0.0016249	All k17 cells
CTB-151G24.1	0.801992	0.00163373	All k17 cells
AC009166.5	0.812165	0.00163901	All k17 cells
RP11-323C15.2	0.591098	0.00164548	All k17 cells
AC003682.16	0.549274	0.00170936	All k17 cells
MIR1302-9	-0.765155	0.00173826	All k17 cells
RP11-450H6.3	0.83531	0.00176004	All k17 cells
CTD-2215L10.1	0.511458	0.00179124	All k17 cells
PRAMEF22	2.87783	0.00180058	All k17 cells
SERPINA4	0.810164	0.00180305	All k17 cells
RP11-11N5.1	0.827579	0.00180562	All k17 cells
RP11-69C17.4	0.535295	0.00183926	All k17 cells
RP11-258J10.1	0.573056	0.00185877	All k17 cells
AC073325.1	0.530603	0.0018838	All k17 cells
OR2T11	0.668972	0.00188761	All k17 cells
AC012506.2	0.887457	0.0018945	All k17 cells
RP11-264E18.1	0.587217	0.00190585	All k17 cells
CTD-2046I8.1	0.923991	0.00196031	All k17 cells
ZNF32-AS1	1.04476	0.00203989	All k17 cells
RP11-152O14.1	0.650186	0.0020459	All k17 cells
RP11-324F11.1	0.785818	0.00207671	All k17 cells
RP11-527H14.6	0.500898	0.00209452	All k17 cells
RP13-614K11.2	0.600292	0.00209804	All k17 cells
FAM209A	0.538395	0.00212219	All k17 cells
RP11-340F16.1	0.591401	0.00213615	All k17 cells
RP11-54O7.16	-0.5297	0.00213875	All k17 cells
RP13-653N12.1	0.574829	0.00216673	All k17 cells
RP11-787D18.1	0.616145	0.00218767	All k17 cells
SKOR2	0.880575	0.00223207	All k17 cells
LCN9	0.858002	0.00224909	All k17 cells
RP11-362I1.1	0.502263	0.0022566	All k17 cells
RP4-656G21.1	0.62202	0.00226334	All k17 cells
LINC01043	0.697745	0.00228932	All k17 cells
SFTA3	0.726598	0.00233635	All k17 cells
RP11-123I22.1	0.617724	0.00243155	All k17 cells
RP11-43F13.4	0.510145	0.00247466	All k17 cells
CTB-1I21.1	0.575417	0.00247466	All k17 cells
RP11-1028N23.4	0.61488	0.00250738	All k17 cells
LL22NC03-2H8.5	0.623013	0.00254075	All k17 cells
AP001891.1	0.512908	0.00260167	All k17 cells
RP11-713N11.4	0.774417	0.00267491	All k17 cells
OR4C13	0.615997	0.00271841	All k17 cells
SALL3	0.534065	0.00279745	All k17 cells
CTC-471F3.6	0.622609	0.0028512	All k17 cells
GRIK1-AS2	0.631997	0.00287503	All k17 cells
RP11-117D22.1	0.514929	0.00288059	All k17 cells
AC079210.1	0.546274	0.00290424	All k17 cells
SRRM4	0.57073	0.00292299	All k17 cells
RP11-495K9.7	0.686541	0.00293391	All k17 cells
ZFP2	0.609099	0.00298147	All k17 cells
CTC-471C19.2	0.527128	0.00299253	All k17 cells
RP11-10A14.7	0.624054	0.00301066	All k17 cells
GOLGA8S	0.662511	0.00306442	All k17 cells
ADIG	0.539423	0.00312951	All k17 cells
MT1HL1	0.545714	0.00313085	All k17 cells
CTC-459F4.1	0.617199	0.00313367	All k17 cells
RP4-718N17.2	0.777784	0.00315293	All k17 cells
RP5-1077H22.2	0.505434	0.0031637	All k17 cells
RP11-394A14.2	0.607427	0.00320637	All k17 cells
DHRS7C	0.703731	0.00334864	All k17 cells
RP11-505E24.3	1.05608	0.00350241	All k17 cells
CTC-297N7.8	0.519237	0.00353983	All k17 cells
RP11-831A10.1	0.514729	0.0035504	All k17 cells
LINC00316	0.575314	0.0035687	All k17 cells
RP5-945F2.3	0.961166	0.0036109	All k17 cells
FCRL1	0.584302	0.00363305	All k17 cells
RP11-115J16.3	0.679532	0.00363305	All k17 cells
EDNRB	0.646386	0.00364933	All k17 cells
RP11-703H8.9	0.543298	0.00366557	All k17 cells
RP11-352B15.2	0.605908	0.00367283	All k17 cells
RP11-776A13.1	0.570198	0.00396986	All k17 cells
CTD-3105H18.7	0.868209	0.0040295	All k17 cells
RP11-410K21.2	0.573651	0.004038	All k17 cells
RP11-429A20.3	0.579102	0.00405226	All k17 cells
RP11-58A12.3	0.55275	0.00408244	All k17 cells
GLDN	0.708272	0.00408867	All k17 cells
ARMS2	0.593656	0.00411862	All k17 cells
RP11-162I7.1	0.597973	0.00418598	All k17 cells
RP11-844P9.1	0.531302	0.00431379	All k17 cells
KISS1	-0.530264	0.00432564	All k17 cells
RP5-1010E17.2	0.519033	0.00434802	All k17 cells
GP2	0.675447	0.00440501	All k17 cells
RP11-744D14.2	0.592229	0.0044249	All k17 cells
LINC00903	0.688711	0.00444462	All k17 cells
DCDC2C	0.726852	0.00448069	All k17 cells
RP11-542C10.1	0.610811	0.00450751	All k17 cells
RP4-548D19.3	0.579089	0.00454571	All k17 cells
ASB14	0.508508	0.00463036	All k17 cells
RP11-447M12.2	0.608263	0.00464244	All k17 cells
CTB-113P19.1	0.545518	0.00481107	All k17 cells
RP11-461F11.1	0.771018	0.00485792	All k17 cells
SPATA31E1	0.501586	0.00486801	All k17 cells
RP11-344E13.4	0.789247	0.00491624	All k17 cells
LINC01070	0.759337	0.00493233	All k17 cells
ESPNL	0.509517	0.00509524	All k17 cells
MRC1	0.66983	0.00511147	All k17 cells
RP11-101E7.2	0.560989	0.0051217	All k17 cells
RP11-6F6.1	0.592727	0.00520741	All k17 cells
TTR	0.70804	0.00536931	All k17 cells
CTD-2281E23.3	0.609688	0.00552422	All k17 cells
SLC5A4	0.567588	0.00554997	All k17 cells
C8B	0.7861	0.00555777	All k17 cells
RP11-675M1.2	0.608032	0.00558169	All k17 cells
RP11-812E19.9	1.04413	0.00563113	All k17 cells
CTD-2256P15.5	0.784872	0.00570859	All k17 cells
CTD-2636A23.2	-0.5318	0.00570859	All k17 cells
HSD17B2	0.796986	0.00577512	All k17 cells
AC007131.1	0.518576	0.00581912	All k17 cells
RP11-202G18.1	0.702631	0.00594941	All k17 cells
AC004869.2	0.716771	0.00597054	All k17 cells
CST4	0.621825	0.00597988	All k17 cells
RP11-332J15.4	0.52147	0.00602365	All k17 cells
U3	0.643358	0.00606432	All k17 cells
CTD-2044J15.2	0.849269	0.00619311	All k17 cells
RP11-49C24.1	0.526205	0.00621305	All k17 cells
RBP3	0.56997	0.00621469	All k17 cells
CTD-2297D10.2	0.617181	0.00632123	All k17 cells
RP11-297H3.3	0.701651	0.00635954	All k17 cells
RP11-2L4.1	0.640116	0.00638048	All k17 cells
FAM153B	0.55983	0.00645833	All k17 cells
RP11-740P5.2	0.706302	0.00651565	All k17 cells
KLK10	0.51662	0.00652472	All k17 cells
LINC00474	0.503973	0.00668101	All k17 cells
RP4-591L5.2	0.534459	0.00671673	All k17 cells
AC104655.2	0.551177	0.00672145	All k17 cells
RP11-1000B6.2	0.603762	0.00674392	All k17 cells
RP11-38M15.11	0.921037	0.0068353	All k17 cells
RP5-1103B4.3	0.592374	0.00695349	All k17 cells
RP11-700H13.1	0.81873	0.0069897	All k17 cells
AC010907.5	0.676786	0.00699479	All k17 cells
OR5AK2	0.533932	0.00719197	All k17 cells
RP11-408E5.4	0.688755	0.00738744	All k17 cells
RP11-1152H15.1	0.564308	0.00755665	All k17 cells
AP000479.1	0.504051	0.00777043	All k17 cells
CTD-2196E14.3	0.712272	0.0078133	All k17 cells
RP11-57A1.1	0.529962	0.0079123	All k17 cells
LENEP	0.593192	0.0079123	All k17 cells
AC019172.2	0.724817	0.00791798	All k17 cells
CTD-2116N24.1	0.508956	0.00804333	All k17 cells
CTA-299D3.8	0.759331	0.00813421	All k17 cells
TCL1A	0.55878	0.00815449	All k17 cells
AMBP	0.518989	0.00826319	All k17 cells
RP11-143E21.6	0.686789	0.00833487	All k17 cells
RP11-716H6.2	0.522879	0.00844575	All k17 cells
AC009411.2	0.600786	0.00857174	All k17 cells
CITF22-49D8.1	0.513181	0.0085933	All k17 cells
DEFB118	0.951575	0.00862596	All k17 cells
RP3-453P22.2	0.541952	0.00871187	All k17 cells
RP11-1080G15.2	0.652353	0.00879321	All k17 cells
RP11-706C16.7	0.634975	0.00881605	All k17 cells
RP11-749H20.1	0.507955	0.0088213	All k17 cells
MBL2	0.574602	0.00884288	All k17 cells
AC025016.1	0.637348	0.00889456	All k17 cells
AC013269.3	3.48889	0.00898508	All k17 cells
AC013269.4	3.55441	0.00898508	All k17 cells
RP11-458K10.2	-0.556972	0.00906141	All k17 cells
ZNF285	0.500366	0.00917353	All k17 cells
SOD3	0.705814	0.00925422	All k17 cells
MFSD6L	0.642131	0.00934739	All k17 cells
LCE1E	1.49524	0.00937415	All k17 cells
AC009060.1	0.606765	0.00943056	All k17 cells
RP11-27G24.3	0.581784	0.00959321	All k17 cells
RP11-143A12.3	0.525222	0.00968825	All k17 cells
RP11-399H11.3	0.580671	0.00984843	All k17 cells
CTD-2337I7.1	0.539569	0.0100084	All k17 cells
RP11-280O1.2	0.626736	0.0100141	All k17 cells
RP13-60M5.2	0.573169	0.0100866	All k17 cells
MTOR-AS1	0.622518	0.0101685	All k17 cells
RP11-38C18.3	0.742302	0.0103037	All k17 cells
EPPIN-WFDC6	0.829881	0.010305	All k17 cells
EPPIN	0.823825	0.010305	All k17 cells
RP11-141J13.5	0.563436	0.0104528	All k17 cells
CTC-360P9.5	1.0596	0.0105152	All k17 cells
RP11-676J15.1	0.664948	0.0107424	All k17 cells
AC092669.6	0.560987	0.010775	All k17 cells
LRTM1	0.514377	0.0107794	All k17 cells
AF001548.5	0.633907	0.0109945	All k17 cells
RP11-429E11.2	0.500131	0.0112107	All k17 cells
MSX2	0.646386	0.0114436	All k17 cells
IGHD6-6	-0.525718	0.0115039	All k17 cells
RP5-1119D9.4	0.517047	0.0117161	All k17 cells
AC008271.1	0.662829	0.0118995	All k17 cells
RP11-442O18.2	0.509524	0.0120242	All k17 cells
MS4A13	0.86671	0.012157	All k17 cells
AP001043.1	0.640769	0.0124354	All k17 cells
RP11-120M18.5	0.684348	0.0129606	All k17 cells
CTD-2147F2.2	0.55972	0.0130596	All k17 cells
RP4-564O4.1	0.60656	0.013291	All k17 cells
CTD-2128A3.3	1.35031	0.0133133	All k17 cells
COLEC11	0.707023	0.0133538	All k17 cells
RP11-468D11.1	0.62425	0.0133646	All k17 cells
AC005703.3	1.40558	0.0135467	All k17 cells
RP11-22D3.1	0.764478	0.0137308	All k17 cells
CTD-2199O4.1	0.578216	0.0140672	All k17 cells
CTD-2196E14.5	1.04784	0.0142961	All k17 cells
MUC2	0.531657	0.0143233	All k17 cells
MTRNR2L1	0.938866	0.0145438	All k17 cells
RP11-511I2.2	0.542467	0.0145808	All k17 cells
LCN1	0.63737	0.0147668	All k17 cells
TFAP2C	0.507211	0.014803	All k17 cells
IGLV7-43	1.14373	0.0148449	All k17 cells
HBD	-1.09061	0.0148858	All k17 cells
RP11-863P13.6	0.569567	0.0151991	All k17 cells
FKSG63	0.504993	0.0154885	All k17 cells
KLK5	0.545076	0.0154922	All k17 cells
LINC00408	0.743474	0.0156865	All k17 cells
RP11-890B15.3	0.663767	0.0158482	All k17 cells
ACTL8	0.564794	0.0161344	All k17 cells
RP11-522B15.7	0.629947	0.0162053	All k17 cells
RP11-410C4.4	0.651852	0.0162241	All k17 cells
AC069394.1	0.548378	0.0163914	All k17 cells
RP11-286N22.10	0.811519	0.016401	All k17 cells
CTC-451A6.4	0.569288	0.016436	All k17 cells
RP11-65L19.4	0.784543	0.0164365	All k17 cells
RP4-753D10.5	0.610035	0.0165351	All k17 cells
HCCAT5	0.558718	0.0166707	All k17 cells
TEX26	0.81702	0.0168766	All k17 cells
RP11-861E21.1	0.63006	0.0171921	All k17 cells
RP5-1177M21.1	0.560137	0.0173808	All k17 cells
RP11-476H24.1	0.532812	0.0175993	All k17 cells
RP11-138H8.7	0.554966	0.0177742	All k17 cells
MS4A10	0.59517	0.0178281	All k17 cells
RP11-744K17.2	0.650256	0.0179007	All k17 cells
DRD2	0.529597	0.0179369	All k17 cells
CTD-3157E16.1	0.543048	0.0181833	All k17 cells
RP11-597D13.9	0.719694	0.0183156	All k17 cells
RP11-142G1.3	0.830827	0.018723	All k17 cells
C1QTNF9-AS1	0.768026	0.0187269	All k17 cells
RP11-700E23.1	0.618919	0.018791	All k17 cells
RP11-357K6.1	1.2925	0.0188497	All k17 cells
RP11-199O14.1	0.500085	0.0189237	All k17 cells
RP11-413B19.2	0.566477	0.0190489	All k17 cells
RP11-109E12.1	0.633872	0.0197154	All k17 cells
RP11-7K24.3	0.803224	0.0198703	All k17 cells
RP11-262A12.1	0.601869	0.0199215	All k17 cells
RP11-1070N10.7	0.803078	0.0199436	All k17 cells
RP11-688I9.4	0.533252	0.0199459	All k17 cells
AC007193.9	0.969616	0.0200297	All k17 cells
ANGPTL3	-0.897747	0.0201307	All k17 cells
AC011516.1	0.633626	0.0204788	All k17 cells
CRCT1	0.752941	0.0208507	All k17 cells
FCRLA	0.556697	0.0211729	All k17 cells
SLAMF9	0.735373	0.0214666	All k17 cells
RP11-410C4.5	0.650462	0.0215203	All k17 cells
SMIM17	0.69441	0.0215769	All k17 cells
AC100830.4	0.509963	0.0216058	All k17 cells
CTB-164N12.1	0.85144	0.0218214	All k17 cells
MRGPRX1	0.823759	0.0220318	All k17 cells
RP11-141M1.1	1.24887	0.0220318	All k17 cells
FUT3	0.612529	0.0221654	All k17 cells
RP4-753D4.2	0.689177	0.0224293	All k17 cells
AC006380.3	0.63504	0.0226644	All k17 cells
RP1-140J1.1	0.993705	0.0226655	All k17 cells
RP11-243A14.2	1.24418	0.0227406	All k17 cells
RP11-714L20.1	0.51324	0.0228524	All k17 cells
AL035681.1	-0.717362	0.0229689	All k17 cells
MIR4454	0.72726	0.0231029	All k17 cells
RP11-255C15.3	0.5801	0.0233104	All k17 cells
RP5-916L7.2	0.522794	0.0234583	All k17 cells
TCL1B	0.766523	0.0239505	All k17 cells
KRTAP13-3	0.695657	0.0240827	All k17 cells
ADAMTS16	0.691438	0.0241964	All k17 cells
RP11-102F4.2	0.537601	0.0245311	All k17 cells
MS4A14	0.633297	0.0246515	All k17 cells
RP11-619L12.4	0.612456	0.0247645	All k17 cells
CTC-297N7.10	0.515356	0.0250454	All k17 cells
SPACA7	0.689369	0.02512	All k17 cells
RP11-156K13.2	-0.531892	0.0252412	All k17 cells
RP11-255C15.4	0.831442	0.0255171	All k17 cells
AC073133.2	0.528201	0.0257071	All k17 cells
LINC01082	0.996954	0.0257526	All k17 cells
RP11-616M22.1	0.579129	0.0257609	All k17 cells
CGB	0.559213	0.0259837	All k17 cells
RP11-439E19.9	0.585331	0.0261967	All k17 cells
RP11-463P17.1	0.544244	0.0263195	All k17 cells
TPSAB1	0.681428	0.0265437	All k17 cells
RP11-319E16.1	0.696905	0.0265832	All k17 cells
CTB-113D17.1	0.688199	0.026602	All k17 cells
SCG5	0.60315	0.0268623	All k17 cells
TEX36	0.527314	0.0273234	All k17 cells
AP001257.1	0.703507	0.0273485	All k17 cells
ID4	0.638764	0.0273674	All k17 cells
AC018804.3	0.514847	0.0273922	All k17 cells
LRIT2	0.705373	0.0275769	All k17 cells
RP11-496D24.2	0.610648	0.0276103	All k17 cells
RP11-110L15.1	0.559212	0.0281014	All k17 cells
RP11-1018N14.1	0.801019	0.0281614	All k17 cells
ZNF560	0.577876	0.0282045	All k17 cells
IGFL2	0.573934	0.0290083	All k17 cells
RP11-44L9.3	1.05616	0.0294633	All k17 cells
RP5-842K16.1	1.09753	0.0301272	All k17 cells
LRRN4	0.512563	0.0305746	All k17 cells
CTD-2520I13.1	0.670529	0.0311038	All k17 cells
RP11-572C21.1	0.565618	0.0312008	All k17 cells
CTA-714B7.7	0.657411	0.0312207	All k17 cells
MYL2	0.667858	0.0312628	All k17 cells
RP11-812E19.7	0.698703	0.0313329	All k17 cells
CCDC172	0.713296	0.0314554	All k17 cells
RP11-78J21.4	-0.941082	0.0316083	All k17 cells
RP11-366H4.1	0.656442	0.0316311	All k17 cells
AP000439.5	0.651712	0.0316637	All k17 cells
RP1-290I10.5	0.632637	0.0317446	All k17 cells
PTGDR2	0.686364	0.032268	All k17 cells
RP11-14D22.1	0.758852	0.0323656	All k17 cells
RP1-272J12.1	0.60895	0.0324385	All k17 cells
RP11-282O18.6	0.702531	0.0327096	All k17 cells
RP11-675F6.3	0.912467	0.0329883	All k17 cells
GABRP	0.587752	0.0332207	All k17 cells
OR11H6	0.55298	0.0335345	All k17 cells
MMP1	0.897328	0.0338061	All k17 cells
TMEM82	0.540105	0.0339806	All k17 cells
RP11-247I13.8	0.546347	0.034352	All k17 cells
GLP2R	0.625926	0.0345145	All k17 cells
RP11-797D24.4	1.08221	0.0345145	All k17 cells
RP11-583F24.8	0.573713	0.0348008	All k17 cells
AP002856.6	0.782774	0.0351545	All k17 cells
AC130710.1	0.575528	0.0352786	All k17 cells
CTD-2619J13.17	0.50892	0.0354066	All k17 cells
RP11-91J3.2	0.720527	0.0354708	All k17 cells
DCUN1D2-AS	0.615652	0.0354807	All k17 cells
AC128709.4	-1.05451	0.0355165	All k17 cells
SPINT3	0.777814	0.0365233	All k17 cells
AP001888.1	0.871934	0.0367897	All k17 cells
PATE4	0.816542	0.0368729	All k17 cells
ACSM2B	0.644897	0.0374631	All k17 cells
RP11-989E6.3	0.683545	0.0381425	All k17 cells
RP11-369F10.2	0.625636	0.0382711	All k17 cells
CTA-250D10.19	0.552136	0.0387377	All k17 cells
CTD-2170G1.2	0.608025	0.0391458	All k17 cells
AC016909.1	0.605858	0.0392779	All k17 cells
AP000266.7	0.627639	0.0395447	All k17 cells
MBD3L5	-1.8247	0.0395944	All k17 cells
MBD3L4	-1.62797	0.0396195	All k17 cells
RP11-797D24.3	0.906755	0.0400789	All k17 cells
RP11-862L9.3	0.672279	0.0401778	All k17 cells
RP11-347J14.7	-0.837106	0.0404273	All k17 cells
FAM163B	0.572226	0.0405884	All k17 cells
GNRH1	0.510986	0.0410838	All k17 cells
FAM216B	0.504965	0.0412337	All k17 cells
RP11-218F4.1	0.516746	0.0414457	All k17 cells
RP11-40A13.1	0.640949	0.0419458	All k17 cells
RTL1	0.817119	0.0423305	All k17 cells
RP11-68L1.1	0.683039	0.0427142	All k17 cells
AC073218.3	0.512402	0.0430578	All k17 cells
IGKV6D-41	0.543552	0.0441507	All k17 cells
RP11-3G20.1	0.534695	0.0443393	All k17 cells
CTB-32H22.1	0.506009	0.0443687	All k17 cells
RP11-281O15.4	0.653879	0.0448881	All k17 cells
LINC00359	0.725848	0.0449367	All k17 cells
LINC00404	0.932886	0.0451838	All k17 cells
RP11-45A16.4	0.824571	0.0453786	All k17 cells
CTD-2005H7.1	0.541325	0.0461911	All k17 cells
CRHBP	0.508459	0.0461995	All k17 cells
ALKBH3-AS1	0.605171	0.0470269	All k17 cells
WFDC6	1.23258	0.0471881	All k17 cells
RP11-91K11.2	0.543341	0.0476177	All k17 cells
LELP1	1.04942	0.0482498	All k17 cells
C1QL2	0.518996	0.0482498	All k17 cells
RP4-788L20.3	0.797656	0.0483994	All k17 cells
RP11-474D1.1	0.506547	0.0484663	All k17 cells
AC005954.4	0.531313	0.0484907	All k17 cells
RP3-471C18.2	0.634702	0.0486254	All k17 cells
RP11-1293J14.1	0.536103	0.0489151	All k17 cells
RP1-213J1P__B.1	0.510125	0.0490262	All k17 cells
RP11-219O3.2	0.617212	1.41895554372398e-88	(20, 40]
PRR5L	0.528653	5.59867069293814e-79	(20, 40]
FOS	-0.729974	6.90385635389785e-70	(20, 40]
SETBP1	0.506729	1.19336876504634e-65	(20, 40]
CMKLR1	0.543446	1.29667092325438e-58	(20, 40]
C1orf21	0.518758	4.27237449314458e-58	(20, 40]
DOCK5	0.559224	9.66292738691523e-58	(20, 40]
RP11-104E19.1	0.625547	1.12495057042972e-51	(20, 40]
FOSB	-0.543471	1.73534813818817e-51	(20, 40]
AC015849.16	0.568589	2.96980337538933e-50	(20, 40]
AC069363.1	0.602511	4.32402805236173e-49	(20, 40]
JAKMIP1	0.544874	5.81103577193487e-48	(20, 40]
ZNF331	-0.616824	6.13190833799123e-48	(20, 40]
RP11-382D12.2	0.549936	7.11642951987314e-47	(20, 40]
ME3	0.505189	1.87290144814257e-45	(20, 40]
RP11-317J19.1	0.541623	4.08297374127893e-45	(20, 40]
VASN	-0.561954	4.15775492074533e-44	(20, 40]
RP11-133I21.2	0.583275	6.38866577371158e-43	(20, 40]
AC010090.1	0.583981	6.84653183752972e-43	(20, 40]
TNFAIP3	-0.550665	2.25020464582197e-42	(20, 40]
TMCC3	0.543933	5.47751959590131e-42	(20, 40]
RP11-293M10.5	-0.503511	7.21176416239634e-40	(20, 40]
GZMH	0.735196	5.97175600959481e-39	(20, 40]
AC017002.4	0.500493	2.79705628774935e-38	(20, 40]
HAVCR1	0.528115	1.61630348905344e-37	(20, 40]
CXCL13	0.697637	6.72375184110138e-37	(20, 40]
GNLY	0.503755	1.14202439293445e-36	(20, 40]
FGFBP2	0.514852	2.45312063988638e-36	(20, 40]
KIAA1683	-0.553714	1.24836865005584e-35	(20, 40]
PTGIS	0.500378	2.80542544197133e-35	(20, 40]
GPR141	0.514079	7.91640522648016e-35	(20, 40]
RP11-876N24.2	0.533571	1.1293303366088e-34	(20, 40]
RP11-383H13.1	0.585895	7.8891871610834e-34	(20, 40]
C10orf71	0.505014	3.2968173027478e-33	(20, 40]
NKG7	0.515332	4.4738422078917e-32	(20, 40]
CTD-3187F8.11	0.92658	4.99497406886777e-32	(20, 40]
CTD-3187F8.2	0.905557	7.12272802389691e-32	(20, 40]
RP5-1178H5.2	0.520249	1.6569094524015e-30	(20, 40]
AP003774.1	0.70707	1.14757794002775e-29	(20, 40]
CCL18	0.532442	1.56300110955804e-29	(20, 40]
CCL4	0.602529	6.95313444541443e-28	(20, 40]
TMEM155	0.570025	1.03107950902663e-27	(20, 40]
KIR3DX1	0.545288	1.38554961878757e-27	(20, 40]
VIT	0.51573	3.47726448181262e-27	(20, 40]
VCAM1	0.503901	2.67238160544235e-26	(20, 40]
GRASP	-0.557143	1.04274085729298e-25	(20, 40]
RP11-283C24.1	0.502803	2.88764758125611e-25	(20, 40]
MSC	0.665158	8.40965845403494e-25	(20, 40]
OR52W1	0.634601	1.03947972483818e-24	(20, 40]
RP11-706C16.5	0.584788	1.97489310420402e-24	(20, 40]
GRAMD1B	0.54807	8.7633262541862e-24	(20, 40]
AP000487.4	0.544924	1.23379772651119e-23	(20, 40]
GOLIM4	0.513181	1.69849037363147e-23	(20, 40]
AP000695.6	0.529203	1.80591719546102e-23	(20, 40]
RP11-586D19.2	0.517472	3.46643960259264e-23	(20, 40]
RP11-586D19.1	0.507289	3.80307078879264e-23	(20, 40]
SH3RF2	0.586117	1.35792346471884e-22	(20, 40]
CCL3	0.625739	3.4317794536959e-21	(20, 40]
ORM2	0.618352	3.61659163725313e-21	(20, 40]
LILRB1	0.691598	3.44481508800168e-20	(20, 40]
ORM1	0.882074	1.38892365709575e-19	(20, 40]
RP11-50C13.1	0.559532	4.16299764539055e-19	(20, 40]
NPTX2	0.535273	5.89959867143195e-19	(20, 40]
RP11-182L7.1	0.543118	1.02310840356091e-18	(20, 40]
CTB-91J4.1	0.519904	1.4159260746986e-18	(20, 40]
AC009892.10	0.826912	2.05246629635946e-18	(20, 40]
RP11-89N17.2	0.665732	4.58849210431861e-18	(20, 40]
BCAT1	0.501445	7.81929293214211e-18	(20, 40]
AC026310.1	0.589423	1.10049942657964e-17	(20, 40]
KRT71	0.515293	1.11297477075117e-17	(20, 40]
LILRA1	0.655466	1.73095985566764e-17	(20, 40]
FCRL3	0.509787	3.45964785316778e-17	(20, 40]
KLRC1	0.522952	9.01874721182551e-16	(20, 40]
RP11-89N17.4	0.594204	1.13354639708895e-15	(20, 40]
CTD-2275D24.2	0.705456	4.40272237748189e-15	(20, 40]
CTD-2275D24.1	0.705259	7.72023586044616e-15	(20, 40]
RP4-539M6.22	-0.578409	9.4190588081816e-15	(20, 40]
CTA-280A3__B.2	0.611923	9.94825119996735e-15	(20, 40]
RP11-438C19.1	0.510624	2.89024603911672e-14	(20, 40]
OR6N2	0.605867	7.99137206367431e-14	(20, 40]
RP11-625L16.1	0.603382	1.58634193221339e-13	(20, 40]
CTB-167G5.5	-0.531047	1.98895402011999e-13	(20, 40]
RP11-625L16.3	0.60402	2.52739188191467e-13	(20, 40]
CTD-2349B8.1	0.584699	4.67194278067796e-13	(20, 40]
BEST1	-0.632595	7.87210620603961e-13	(20, 40]
CYTL1	0.54871	7.91416352517439e-13	(20, 40]
RP11-334A14.5	0.589025	1.14914889933935e-12	(20, 40]
AC008592.7	0.532911	2.56502207782823e-12	(20, 40]
RP11-469N6.3	0.561611	3.34926081484381e-12	(20, 40]
C10orf85	0.594335	5.5840857452404e-12	(20, 40]
CTB-47B11.3	0.500217	6.63800819265209e-12	(20, 40]
CTD-2275D24.3	0.576584	7.25374780284591e-12	(20, 40]
RP4-800F24.1	0.506424	8.17179081907237e-12	(20, 40]
AC079779.6	0.664133	8.54303655682994e-12	(20, 40]
RP11-520A21.1	0.692565	2.22443040219944e-11	(20, 40]
PODN	0.502622	6.25100506269906e-11	(20, 40]
TXNRD3NB	0.511371	8.89911387098102e-11	(20, 40]
SLC10A1	-0.54455	1.14716538225672e-10	(20, 40]
AL360004.1	0.670693	1.77179476940853e-10	(20, 40]
XXyac-YX155B6.6	-0.504441	2.24850237291189e-10	(20, 40]
CD248	-0.563762	2.26720518888827e-10	(20, 40]
RP11-114F10.2	0.55222	4.84854056067734e-10	(20, 40]
RP11-2E17.2	0.568939	4.87441092496353e-10	(20, 40]
RP11-685N10.1	0.703501	7.3484698867688e-10	(20, 40]
NPIPB4	-0.583705	8.40107989248112e-10	(20, 40]
RP11-338K13.1	0.515659	2.29704468389463e-09	(20, 40]
SYCP3	0.629822	2.45478580719608e-09	(20, 40]
PLA2G12B	0.526537	2.63558498475498e-09	(20, 40]
AC079779.5	0.55139	2.80828563239376e-09	(20, 40]
RP11-58A18.1	0.689115	7.94462916772998e-09	(20, 40]
SEMA4A	-0.516067	9.20284027511703e-09	(20, 40]
RP4-529N6.1	0.533342	1.09257208809089e-08	(20, 40]
AC108448.3	0.635164	1.29301293376224e-08	(20, 40]
RP11-753H16.4	0.552334	1.50247640260762e-08	(20, 40]
OMD	0.597112	1.51363771676848e-08	(20, 40]
RP11-290F24.6	0.506533	1.65963999939387e-08	(20, 40]
CTC-428G20.3	0.560732	3.17462325396068e-08	(20, 40]
KRT79	0.546134	4.60161733003279e-08	(20, 40]
RP11-626G11.3	0.635462	4.90078133607311e-08	(20, 40]
AC017048.1	0.534864	5.20885116740138e-08	(20, 40]
AC055736.1	0.611646	6.36123057402795e-08	(20, 40]
CTC-428H11.2	-0.793714	7.89905261012858e-08	(20, 40]
CTD-2542L18.1	0.554083	8.5340285213476e-08	(20, 40]
AP006285.6	0.580985	9.87309173676241e-08	(20, 40]
CPXM2	0.542048	1.28739379378256e-07	(20, 40]
CCL16	0.635632	1.45461368675066e-07	(20, 40]
CTD-2105E13.13	-0.819682	2.09331462035883e-07	(20, 40]
UCN2	0.551785	2.1069454968753e-07	(20, 40]
CTD-2005H7.2	0.656674	4.89943296138399e-07	(20, 40]
SP5	-0.525595	4.98217435848372e-07	(20, 40]
QRFP	0.810455	9.37026012405237e-07	(20, 40]
AC013436.6	0.508968	9.93857308830164e-07	(20, 40]
AC007405.2	-0.562925	1.01366987863688e-06	(20, 40]
SALL4	0.563701	1.28189544520966e-06	(20, 40]
OR2T29	-0.870308	1.28192022711908e-06	(20, 40]
TMED6	0.675751	1.35880150985405e-06	(20, 40]
ATP1B3-AS1	-0.791356	1.4750135365514e-06	(20, 40]
PPIAL4C	-0.772665	1.8502758736236e-06	(20, 40]
RP11-761N21.1	0.578642	4.84240589125342e-06	(20, 40]
COL10A1	0.503206	5.13011002720637e-06	(20, 40]
AC079210.1	0.671554	5.21439467783093e-06	(20, 40]
LYZL6	0.51541	5.76309522829359e-06	(20, 40]
NPIPB7	0.614507	8.38487859933306e-06	(20, 40]
RP11-991C1.2	0.511648	9.53149579049005e-06	(20, 40]
LL22NC03-121E8.4	0.511681	9.57156735262628e-06	(20, 40]
RP11-85G21.2	0.687307	9.59589934051576e-06	(20, 40]
SERPINF2	0.586275	1.32996721536178e-05	(20, 40]
CLDN1	-0.53137	1.72961354256833e-05	(20, 40]
FAM99B	0.510545	2.02678228768388e-05	(20, 40]
RP11-85E16.1	0.560813	2.26801678669928e-05	(20, 40]
RP11-272D12.1	0.548129	2.28113264134812e-05	(20, 40]
AP000322.53	0.550816	2.34835736348943e-05	(20, 40]
RP11-505K9.4	0.503113	2.72936851926681e-05	(20, 40]
OR2T8	0.786504	4.68242272274165e-05	(20, 40]
LINC00313	0.509325	0.000112665	(20, 40]
CTC-497E21.3	1.05323	0.000129371	(20, 40]
TMEM255B	-0.51566	0.000146766	(20, 40]
GS1-293C5.1	0.514624	0.000199832	(20, 40]
AL645730.2	0.549727	0.000219676	(20, 40]
LINC00943	0.681768	0.000252128	(20, 40]
RP11-528N21.1	0.601019	0.000263924	(20, 40]
RP3-453P22.2	0.573242	0.000279199	(20, 40]
RP11-63N3.1	0.509045	0.000309006	(20, 40]
RP11-495K9.7	0.533666	0.00037345	(20, 40]
AC005307.1	0.865998	0.000375893	(20, 40]
RP11-983C2.2	0.501113	0.00039967	(20, 40]
RP11-531A24.5	0.54838	0.000449353	(20, 40]
MS4A8	0.712768	0.000493556	(20, 40]
FAM72C	-0.548306	0.000519219	(20, 40]
RP11-328K15.1	0.501989	0.000523237	(20, 40]
RP11-809N8.2	-0.685473	0.000579136	(20, 40]
RP11-434I12.3	0.650813	0.00059364	(20, 40]
CTD-2396E7.10	0.544871	0.000606477	(20, 40]
RP11-169K17.4	0.631467	0.000652615	(20, 40]
SYNE1-AS1	0.795596	0.000657073	(20, 40]
RP11-1100L3.8	-0.607921	0.000668454	(20, 40]
RP4-781K5.5	0.527757	0.0006773	(20, 40]
AC091948.1	-0.776159	0.000755574	(20, 40]
LARP6	0.685108	0.000781642	(20, 40]
AC139099.6	0.756857	0.000842965	(20, 40]
DACT2	0.513895	0.000851153	(20, 40]
CTD-2396E7.9	0.544746	0.000855233	(20, 40]
RP11-302F12.3	0.523604	0.000917772	(20, 40]
RP11-429E11.2	0.718479	0.000972047	(20, 40]
RP11-2L4.1	0.653916	0.00110505	(20, 40]
KCNT1	0.659802	0.00143	(20, 40]
RP11-809C18.4	0.524229	0.00163323	(20, 40]
OR4C3	0.701451	0.00164975	(20, 40]
AC140481.4	0.715362	0.00172284	(20, 40]
RP11-655C2.3	0.593525	0.00182059	(20, 40]
AL035252.1	0.540939	0.00194806	(20, 40]
STAU2-AS1	0.503076	0.00242868	(20, 40]
RP11-115C10.1	0.500763	0.00265916	(20, 40]
RP11-689P11.2	0.516233	0.00278055	(20, 40]
RP11-1C1.5	0.505408	0.00290502	(20, 40]
RP11-408H20.2	-0.565223	0.00316708	(20, 40]
RP11-307L14.1	0.625594	0.00325338	(20, 40]
GPR75	0.565434	0.00347508	(20, 40]
RP11-899L11.3	0.530424	0.00351311	(20, 40]
RP11-90P5.2	0.619646	0.00384971	(20, 40]
CNTN4-AS1	0.507791	0.00416255	(20, 40]
AF064858.6	0.524586	0.00429567	(20, 40]
ZC2HC1B	0.513715	0.00462319	(20, 40]
RP11-104J23.2	0.560999	0.00472661	(20, 40]
RP11-627G18.1	0.616154	0.00548363	(20, 40]
FOXD4	-0.507837	0.00560353	(20, 40]
RP11-108P20.1	-0.618553	0.00568979	(20, 40]
PAPPA-AS2	0.809072	0.00594848	(20, 40]
RP11-277L2.3	-0.65617	0.00617166	(20, 40]
AP001057.1	-0.603744	0.00639833	(20, 40]
MRC1	0.812586	0.00671176	(20, 40]
LINC00302	0.781296	0.0068308	(20, 40]
PDZD3	0.558369	0.00782428	(20, 40]
RP5-1177M21.1	0.509143	0.00822882	(20, 40]
PGM5-AS1	0.500754	0.00835463	(20, 40]
RP11-863P13.1	0.508763	0.00836056	(20, 40]
AC012456.3	0.587023	0.00910954	(20, 40]
RP11-384P7.6	0.639122	0.0112557	(20, 40]
RP11-344E13.4	0.532767	0.0113241	(20, 40]
PLAC8L1	0.662344	0.0117877	(20, 40]
AC002451.3	0.609964	0.0118605	(20, 40]
OR5D18	1.66658	0.0125108	(20, 40]
RP11-567J20.1	0.846755	0.0126646	(20, 40]
AC004019.18	0.884083	0.0132566	(20, 40]
TRBV7-6	-0.665086	0.0134517	(20, 40]
TEX26-AS1	0.757666	0.0137067	(20, 40]
OR51B4	1.01626	0.0140976	(20, 40]
RP11-243A14.2	1.11074	0.0146187	(20, 40]
MEIS1-AS1	0.551174	0.0148354	(20, 40]
RP11-662M24.1	0.570041	0.0150037	(20, 40]
CTD-2196E14.9	0.700968	0.015455	(20, 40]
OR6C2	-0.830538	0.0154925	(20, 40]
LA16c-380H5.3	-0.557332	0.0155279	(20, 40]
IGKV6D-21	-0.728782	0.016317	(20, 40]
RP11-713N11.4	0.562927	0.0184987	(20, 40]
LINC00575	0.656842	0.0189106	(20, 40]
UTF1	-0.646017	0.0189647	(20, 40]
TMEM176A	-0.542683	0.0191699	(20, 40]
RP11-769N22.1	0.577874	0.019231	(20, 40]
RP4-694A7.2	0.539306	0.0198897	(20, 40]
APLNR	0.555701	0.0202027	(20, 40]
CTC-529L17.1	0.602463	0.0204398	(20, 40]
RP1-317E23.7	-0.647282	0.0209658	(20, 40]
RP11-277L2.5	-1.1052	0.0210143	(20, 40]
OR4C5	0.631632	0.0230556	(20, 40]
LINC00562	0.651799	0.0234008	(20, 40]
RP11-202D1.3	0.597951	0.0234361	(20, 40]
RP11-332H14.1	0.720471	0.0236824	(20, 40]
RP11-446F3.2	0.549668	0.0240228	(20, 40]
AL132709.1	0.702563	0.0244611	(20, 40]
DRD5	0.788007	0.0246928	(20, 40]
CTC-436K13.3	0.581537	0.024909	(20, 40]
ELAVL4	0.576141	0.0249707	(20, 40]
SPRR1B	-0.650765	0.0250743	(20, 40]
RP11-863P13.6	0.577025	0.0267502	(20, 40]
AC128709.4	-1.40583	0.0270748	(20, 40]
ANKS4B	0.63599	0.0274514	(20, 40]
CTC-482H14.5	0.65364	0.0278546	(20, 40]
AGAP9	-0.60641	0.0281197	(20, 40]
RP6-91H8.5	0.706146	0.0281902	(20, 40]
AE000658.31	-0.519424	0.02823	(20, 40]
OR51E2	0.514187	0.0292031	(20, 40]
CTD-2210P24.3	0.59066	0.0293708	(20, 40]
MIR1302-9	-0.964783	0.0293979	(20, 40]
IGSF23	0.63297	0.0294221	(20, 40]
CTD-2196E14.4	0.649446	0.0299624	(20, 40]
RP11-158I3.3	0.538574	0.0326661	(20, 40]
IGSF5	0.672151	0.0334672	(20, 40]
RP11-503C24.2	0.631508	0.0348966	(20, 40]
CTD-2005H7.1	0.621143	0.0349057	(20, 40]
RP11-567G11.1	0.541092	0.0351011	(20, 40]
OR9G4	0.711047	0.0352303	(20, 40]
KRTAP3-1	0.745502	0.0358098	(20, 40]
ZNF717	0.662393	0.037596	(20, 40]
TPSAB1	0.645876	0.0380132	(20, 40]
RP11-706C16.7	0.610332	0.0385464	(20, 40]
RP11-548H3.1	0.558386	0.038548	(20, 40]
RP11-506M13.3	-0.98708	0.0400281	(20, 40]
RP11-626H12.3	0.780951	0.0401021	(20, 40]
RP11-82L18.4	-1.25408	0.0403068	(20, 40]
MAS1L	0.798704	0.0403266	(20, 40]
PRAMEF22	0.527294	0.040461	(20, 40]
SERPINA6	0.814001	0.0407096	(20, 40]
RP11-664D7.4	0.888682	0.0413029	(20, 40]
CTD-2233C11.2	0.615834	0.0416378	(20, 40]
CTC-471C19.1	0.94889	0.0417265	(20, 40]
OR9G1	0.579664	0.043559	(20, 40]
AC010731.3	1.17093	0.0441061	(20, 40]
RP11-309E23.2	0.572235	0.0442134	(20, 40]
AC138969.4	-0.579462	0.0449426	(20, 40]
RP11-399H11.3	0.504179	0.0452065	(20, 40]
RP11-118M9.3	0.677468	0.0459464	(20, 40]
RP11-8P11.3	0.556919	0.0467664	(20, 40]
GLDN	0.718812	0.0468399	(20, 40]
RP11-568J23.5	0.545243	0.0468846	(20, 40]
RP11-1336O20.2	0.519186	0.0477	(20, 40]
KLK13	0.920663	0.0477914	(20, 40]
RP11-219O3.2	0.993757	0	(40, 60]
PRR5L	0.876352	4.03728853277568e-301	(40, 60]
ARHGAP26	0.540169	4.79326778983188e-290	(40, 60]
AC015849.16	1.0378	1.24134482627911e-251	(40, 60]
CTD-3195I5.5	0.789573	4.43312484510887e-245	(40, 60]
RP11-514F3.4	0.810478	2.35007723903081e-241	(40, 60]
ZEB2	0.814969	1.0996416829067e-237	(40, 60]
C1orf21	0.917281	7.51546464299624e-235	(40, 60]
ITGAE	0.63866	7.46080337936125e-232	(40, 60]
GAS7	0.737786	3.61906871937558e-221	(40, 60]
SETBP1	0.80004	2.7855287476567e-217	(40, 60]
EFNA5	0.822877	2.2135378426747e-199	(40, 60]
RP11-191N8.2	0.865382	3.22881007549171e-194	(40, 60]
GZMB	0.71888	3.18649027932691e-186	(40, 60]
CMKLR1	0.918944	9.6391106735225e-181	(40, 60]
RP11-382D12.2	0.893346	1.88917484610187e-180	(40, 60]
JAKMIP1	0.798251	7.01510453828042e-174	(40, 60]
AC010090.1	0.911763	2.10736533312601e-172	(40, 60]
SLC15A4	0.700738	3.66852062586103e-172	(40, 60]
PRF1	0.702939	9.53995547602802e-172	(40, 60]
AC069363.1	0.874648	1.1676931439791e-168	(40, 60]
RP11-456K23.1	0.750816	7.6044112353666e-168	(40, 60]
B4GALT5	0.637743	7.6044112353666e-168	(40, 60]
RP11-104E19.1	0.837856	4.79881927213735e-167	(40, 60]
GPR56	0.705358	8.50703192661073e-167	(40, 60]
LINC00299	0.632568	6.98295769333615e-165	(40, 60]
RP11-133I21.2	0.902459	5.23093082106454e-161	(40, 60]
FHAD1	0.688586	2.16978739815197e-160	(40, 60]
CTD-3195I5.4	0.559584	2.70708785998964e-160	(40, 60]
CCL5	0.823131	8.69557333647419e-158	(40, 60]
TMCC3	0.829778	3.51721651941537e-151	(40, 60]
AOAH	0.639582	5.76535477677209e-147	(40, 60]
LEF1	-0.700416	9.25045394794635e-146	(40, 60]
AC092580.4	0.783067	1.79938972277046e-144	(40, 60]
MCTP2	0.596961	1.03403970187437e-141	(40, 60]
AC114730.7	0.807942	1.91908514692256e-141	(40, 60]
NKG7	0.915011	1.33671484069144e-140	(40, 60]
KLRD1	0.749746	5.31293056552652e-139	(40, 60]
ME3	0.757104	6.38082333789608e-138	(40, 60]
DOCK5	0.703474	6.79233273002199e-138	(40, 60]
APOBEC3H	0.573273	5.28167707502989e-137	(40, 60]
RP11-317J19.1	0.818518	8.4637113492991e-137	(40, 60]
S1PR5	0.738158	6.93657403369592e-136	(40, 60]
F2R	0.627979	5.44914541742431e-134	(40, 60]
FGFBP2	0.846694	1.95121755746761e-133	(40, 60]
SH3TC2	0.521328	9.82608148174522e-133	(40, 60]
NCALD	0.552807	3.27223755438724e-132	(40, 60]
APOBEC3G	0.565992	3.05554056362336e-131	(40, 60]
RP3-467K16.7	0.819223	1.0065636858291e-129	(40, 60]
CX3CR1	0.618975	1.19641509746797e-128	(40, 60]
IRS2	-0.731684	7.19150311334599e-128	(40, 60]
MYCT1	0.813115	6.94911831135307e-127	(40, 60]
GZMH	0.951159	3.29767767665812e-122	(40, 60]
CTC-458I2.2	-0.724753	6.33758847633891e-121	(40, 60]
AC015969.3	0.681103	7.5435308327063e-121	(40, 60]
GNLY	0.780054	2.19638835378898e-119	(40, 60]
AC000003.2	0.721449	4.58317336861605e-119	(40, 60]
RP11-521D12.2	0.548796	9.49821004882481e-118	(40, 60]
GAL3ST2	0.682265	2.31669436696505e-116	(40, 60]
GPR114	0.541129	7.57065924779115e-116	(40, 60]
SLAMF7	0.721248	5.96982327320071e-115	(40, 60]
CADM1	0.707789	5.96982327320071e-115	(40, 60]
LDLRAD4-AS1	-0.670928	6.35769846871266e-115	(40, 60]
RP11-305L7.6	0.689348	2.60191020285448e-114	(40, 60]
GLIS1	0.800469	3.64637485872692e-114	(40, 60]
RP11-305L7.3	0.713196	4.17520776728202e-114	(40, 60]
CXCL13	0.974131	5.57275360332909e-113	(40, 60]
ENC1	0.748857	1.1692124495188e-112	(40, 60]
RP11-876N24.2	0.887439	1.49792658101965e-112	(40, 60]
TNFSF14	0.626114	1.84430785431868e-111	(40, 60]
SARDH	-0.801799	4.21592853102985e-111	(40, 60]
SERINC5	-0.553614	5.28965835710221e-109	(40, 60]
FBLN7	-0.734601	3.05301889998142e-108	(40, 60]
AC022431.2	-0.758254	6.80951648311979e-108	(40, 60]
KRT74	0.794521	7.63198167693268e-107	(40, 60]
IFNG-AS1	0.51944	6.30216886865751e-106	(40, 60]
GGA2	0.663057	7.18422483541995e-106	(40, 60]
TEX41	0.591959	1.82496402144007e-105	(40, 60]
TBX21	0.504451	8.22997600063598e-105	(40, 60]
RP3-359N14.2	0.637284	1.49705234352317e-104	(40, 60]
GPR141	0.749946	1.58186667991615e-104	(40, 60]
ARHGAP26-AS1	0.608721	2.10659465687868e-104	(40, 60]
CXXC11	0.767144	4.44448764877913e-103	(40, 60]
C10orf128	0.787952	5.67674860254166e-103	(40, 60]
PTGIS	0.682205	1.11423990144576e-102	(40, 60]
AL391421.1	0.7869	1.22541351425084e-102	(40, 60]
PLCL1	-0.522396	1.794929468671e-102	(40, 60]
C1orf100	0.614925	3.54746860058431e-102	(40, 60]
CHST12	0.57029	4.91074759429667e-102	(40, 60]
RP11-367J7.3	0.903331	5.94468776534223e-102	(40, 60]
DLG5-AS1	0.741518	7.50607136421116e-102	(40, 60]
TRGC2	0.808604	7.76951495255709e-102	(40, 60]
C10orf71	0.799003	4.21443946197711e-101	(40, 60]
HAVCR1	0.743561	5.28778983681448e-101	(40, 60]
PLEK	0.718143	3.94181061864069e-100	(40, 60]
RP11-260E18.1	-0.987068	2.2887449167843e-99	(40, 60]
SBSPON	0.678336	4.99409690726716e-99	(40, 60]
CST7	0.52332	1.63349518521622e-98	(40, 60]
FCRL2	0.762247	6.21915015196885e-98	(40, 60]
CTC-461F20.1	-0.944122	1.62073718537954e-97	(40, 60]
RP5-1178H5.2	0.881587	8.32676530732339e-97	(40, 60]
RP11-691H4.3	-0.648384	1.0133218377144e-96	(40, 60]
TTC38	0.664058	2.04341914698137e-96	(40, 60]
LYN	0.584444	3.60538839452183e-96	(40, 60]
RP11-543G18.1	0.556148	5.69628864577541e-96	(40, 60]
MAL	-0.767444	1.76690814648185e-95	(40, 60]
SORCS2	0.528874	2.81848089935159e-95	(40, 60]
CCL18	0.827917	1.30463190376722e-94	(40, 60]
AGAP1	0.627101	2.26530564662991e-94	(40, 60]
RP3-467K16.2	0.826797	4.45392863196071e-94	(40, 60]
GTSCR1	-0.820054	7.28693524305756e-94	(40, 60]
AC098973.1	0.691537	6.4055263372683e-93	(40, 60]
CMTM8	-0.625008	1.26823893358693e-92	(40, 60]
CTB-186G2.4	0.690892	1.93835966988872e-92	(40, 60]
PPP1R14C	0.708465	4.78184182380916e-92	(40, 60]
RP11-405F3.5	0.700164	1.79968478893399e-91	(40, 60]
CCR2	0.593597	2.5430794484794e-91	(40, 60]
RP11-132N15.1	0.613057	6.35295227430009e-91	(40, 60]
RP11-586D19.2	0.795232	1.33323499819934e-90	(40, 60]
CHN2	0.549154	1.40074526216934e-90	(40, 60]
RP11-586D19.1	0.761584	2.61524499242642e-90	(40, 60]
AC018647.3	0.615337	4.29481984221945e-90	(40, 60]
AC015849.2	0.761381	5.09764150121295e-89	(40, 60]
RP11-383H13.1	0.851165	5.09764150121295e-89	(40, 60]
CTD-2600O9.1	0.594584	5.32394065377307e-89	(40, 60]
CCL4	0.923573	3.39910719658649e-88	(40, 60]
XCL2	0.673732	4.35862498537824e-88	(40, 60]
LRFN2	0.622791	1.41200487058817e-86	(40, 60]
CD300A	0.614628	2.1968842706377e-86	(40, 60]
PLXND1	0.540324	2.24789348776598e-86	(40, 60]
PROM1	0.622714	2.31176264880036e-86	(40, 60]
DLG5	0.575533	2.83457997907552e-85	(40, 60]
LINC00484	0.688706	4.25250738027154e-85	(40, 60]
RP11-290F20.2	0.616948	4.64823244966624e-85	(40, 60]
GALNT3	0.841081	7.3752044103783e-85	(40, 60]
RP11-535A5.1	0.526422	8.78446508187781e-85	(40, 60]
LPP-AS1	0.682341	1.03955497189704e-84	(40, 60]
AC017002.4	0.667391	4.60892300844562e-84	(40, 60]
CCR1	0.588644	8.5216325208575e-83	(40, 60]
RP11-706C16.5	0.911719	8.52592633800891e-83	(40, 60]
RP11-512N4.2	0.505015	3.17000860520092e-82	(40, 60]
AC092316.1	0.546232	3.46624800637475e-82	(40, 60]
ISM1	-0.782881	4.12333556642683e-82	(40, 60]
RP3-495K2.3	0.640166	7.77743496596984e-82	(40, 60]
VIPR1	-0.715912	7.78835426308358e-82	(40, 60]
NCS1	0.697217	1.09843205196682e-81	(40, 60]
KB-173C10.2	0.640046	2.66589703226246e-81	(40, 60]
TMEM45B	-0.798185	4.01036991304871e-81	(40, 60]
D2HGDH	0.504297	4.2305369182163e-81	(40, 60]
AC079612.2	0.774176	8.41485431124151e-81	(40, 60]
TSHZ2	-0.604572	9.43368213306941e-81	(40, 60]
GML	0.753044	2.03548475600056e-80	(40, 60]
CTC-236F12.4	-0.921056	2.1052491512958e-80	(40, 60]
PLCXD2-AS1	0.685113	6.97005374509392e-80	(40, 60]
FAM134B	-0.666272	9.09748695595676e-80	(40, 60]
IYD	0.57916	1.18062432571826e-79	(40, 60]
HDC	0.763869	1.2636430428197e-79	(40, 60]
DUSP22	0.725114	1.34061401796276e-79	(40, 60]
AC103563.9	-0.671092	1.73119656723502e-79	(40, 60]
KRT71	0.903393	1.77533042714063e-79	(40, 60]
AC015987.1	0.722523	2.41617065493926e-79	(40, 60]
RP11-991C1.1	0.735992	4.68258250374634e-79	(40, 60]
RP11-15I11.3	0.798365	6.55466056473204e-79	(40, 60]
PTGDR	0.550397	1.04746329158277e-78	(40, 60]
SUN5	-0.614732	1.24036041441388e-78	(40, 60]
ZEB2-AS1	0.581495	1.32710253745204e-78	(40, 60]
KIFC3	0.511538	1.33677683947292e-78	(40, 60]
LINC00334	0.568477	1.92273611244254e-78	(40, 60]
IGLV2-18	1.17649	2.23346842703778e-78	(40, 60]
GPR97	0.581431	2.61577023031279e-78	(40, 60]
LINC01054	0.901958	8.64217513420918e-78	(40, 60]
OSBPL5	0.506004	1.21860786221492e-77	(40, 60]
AP003774.1	0.931423	1.25790784190599e-77	(40, 60]
RP11-98J9.3	-0.814274	1.32334371765398e-77	(40, 60]
RP3-416J7.5	0.718935	1.3621819367561e-77	(40, 60]
RGMA	0.556692	1.36376721400253e-77	(40, 60]
CTAGE1	0.675326	2.15930811412629e-77	(40, 60]
OASL	0.501098	3.11767022630023e-77	(40, 60]
KIR3DX1	0.752266	7.16789720932484e-77	(40, 60]
CIITA	0.701827	8.18762648723482e-77	(40, 60]
CD28	-0.505211	1.79632882928713e-76	(40, 60]
RP11-1018N14.5	-1.05116	2.37705720708684e-76	(40, 60]
PIK3AP1	0.549364	3.30979125140473e-76	(40, 60]
SLA2	0.561163	9.2966439166796e-76	(40, 60]
ABCA4	0.611507	1.11656970212875e-75	(40, 60]
RP11-219G17.4	-0.681998	1.58074908796887e-75	(40, 60]
LAX1	0.593032	2.49101303338089e-75	(40, 60]
VCAM1	0.748459	1.63859732571095e-74	(40, 60]
TMEM155	0.689219	9.48627014226746e-74	(40, 60]
MSC	1.00777	5.37274130865994e-73	(40, 60]
FCRL3	0.966171	7.75576540524112e-73	(40, 60]
RP11-24F11.2	0.621329	1.15774015825206e-72	(40, 60]
KB-173C10.1	0.53225	3.9558586226585e-72	(40, 60]
CTD-2227I18.1	-0.737537	6.59163254866609e-72	(40, 60]
RP11-98J9.2	-0.752601	8.25035716649117e-72	(40, 60]
PYHIN1	0.654165	8.9783657627725e-72	(40, 60]
CCL3	0.944301	1.25181466138083e-71	(40, 60]
VIT	0.651167	1.84862486391182e-71	(40, 60]
PARD6G	0.594894	4.51505509583268e-71	(40, 60]
ADTRP	-0.726984	8.23217945872049e-71	(40, 60]
ANXA5	0.581272	9.84933576377311e-71	(40, 60]
AC103563.8	-0.835433	2.00706427419416e-70	(40, 60]
VASN	-0.596065	2.125180273926e-70	(40, 60]
RP11-521D12.1	0.658723	4.48746124324977e-70	(40, 60]
RP11-611E13.3	0.679499	5.05682272695989e-70	(40, 60]
ORM2	1.10983	1.71580382434367e-69	(40, 60]
SLC16A10	-0.625531	1.80524234729998e-69	(40, 60]
ASCL2	0.660803	3.38563317465994e-69	(40, 60]
RP11-393K12.2	0.503768	4.93827571681369e-69	(40, 60]
SCIMP	0.662442	8.46375747992888e-69	(40, 60]
ITGA6	-0.512517	1.20911741681617e-68	(40, 60]
RP11-311H10.4	-0.616462	2.76422270668647e-68	(40, 60]
TIMD4	0.516315	2.85423152910541e-68	(40, 60]
GDF10	-0.605572	2.88316609370223e-68	(40, 60]
ORM1	1.47467	6.41379469372937e-68	(40, 60]
SOX13	0.658299	9.7938590480001e-68	(40, 60]
RP4-718J7.4	0.846069	1.39282293902195e-67	(40, 60]
RP11-706D8.3	0.517531	1.42975922271424e-67	(40, 60]
ITGAX	0.676874	1.51428121652959e-67	(40, 60]
EPDR1	0.628568	1.90711971086194e-67	(40, 60]
LINC00944	0.733285	2.52668405955789e-67	(40, 60]
LINC01059	0.684262	3.64906303460193e-67	(40, 60]
ZNF600	0.663524	6.27536993017312e-67	(40, 60]
FOS	-0.68095	1.72451099327262e-66	(40, 60]
OR52W1	1.10445	1.41366654285984e-65	(40, 60]
CTB-91J4.1	0.736451	2.29700261950632e-64	(40, 60]
TNFRSF25	-0.530454	3.17686512213371e-64	(40, 60]
ATP8B4	0.550143	6.55818168890468e-64	(40, 60]
B3GAT1	0.714935	1.02228844655987e-63	(40, 60]
ITGAD	0.732525	1.25663280142241e-63	(40, 60]
CA6	-0.672715	1.64643073164061e-63	(40, 60]
EDAR	-0.683203	1.96163642267192e-63	(40, 60]
AC112693.2	0.712768	3.09085322479328e-63	(40, 60]
RP11-757F18.5	-0.7093	5.38896336272979e-63	(40, 60]
RP11-61O1.2	-0.590155	5.89428137215885e-63	(40, 60]
MFGE8	-0.572869	6.0182583604728e-63	(40, 60]
KLRK1	0.50647	6.38196560953293e-63	(40, 60]
CTD-2555A7.3	-0.662146	7.05581538813804e-63	(40, 60]
SLCO4C1	0.619685	8.34277813671307e-63	(40, 60]
RP11-594N15.2	-0.72316	1.04096685182309e-62	(40, 60]
RP5-1100I6.1	0.604925	1.38473444708088e-62	(40, 60]
TTC9	-0.622347	1.62916019662649e-62	(40, 60]
SLAMF8	0.68702	2.15149533332832e-62	(40, 60]
ANKRD55	-0.573332	2.50025573276726e-62	(40, 60]
OCM	-0.510307	4.49309188919638e-62	(40, 60]
RP5-968D22.3	0.516325	4.79018650616175e-62	(40, 60]
C1orf106	0.518374	4.98449922558747e-62	(40, 60]
ACTN1	-0.548838	6.83912302591473e-62	(40, 60]
SLC22A23	-0.524458	1.10665739391652e-61	(40, 60]
AC004840.9	0.586427	6.15046048885648e-61	(40, 60]
RP11-182L7.1	0.715402	8.27182362434271e-61	(40, 60]
RP11-794M8.1	-0.763254	8.42422376928261e-61	(40, 60]
RP11-481G8.2	0.541027	8.80636007332027e-61	(40, 60]
SLC1A7	0.741173	1.90948388624169e-60	(40, 60]
RP11-434I12.2	0.778232	3.06767337984557e-60	(40, 60]
IL18RAP	0.576106	3.15806958394169e-60	(40, 60]
GOLIM4	0.726885	7.41393923949828e-60	(40, 60]
CLIC3	0.520725	8.93930042566623e-60	(40, 60]
FOSB	-0.544099	1.09865929633843e-59	(40, 60]
EIF2S3L	0.799303	1.11160796350491e-59	(40, 60]
CPVL	0.519048	2.20633612234055e-59	(40, 60]
PDGFD	0.51922	3.15773890608586e-59	(40, 60]
RP11-259N19.1	-0.677186	4.0719717912195e-59	(40, 60]
SH3RF2	0.81156	4.18021176139655e-59	(40, 60]
GCSAM	-0.650253	4.51615624794618e-59	(40, 60]
RP11-1082L8.4	0.563347	1.03707792431254e-58	(40, 60]
RP11-1033H12.1	0.534422	1.45008493316354e-58	(40, 60]
AC004593.3	0.736898	1.70779741785075e-58	(40, 60]
AC009495.2	0.78118	2.71368787526964e-58	(40, 60]
SIGLEC9	0.65178	7.23417053146474e-58	(40, 60]
RP11-155L15.1	-0.633293	7.50398372312067e-58	(40, 60]
RP11-373D23.3	0.628551	8.65180894785369e-58	(40, 60]
AC092415.1	0.550786	1.19570870395253e-57	(40, 60]
CCR4	-0.690819	2.79220914685134e-57	(40, 60]
CD70	0.500816	3.92572538223292e-57	(40, 60]
RP5-984P4.4	-0.672129	5.37157277744932e-57	(40, 60]
RP11-114M1.1	0.736751	1.37812449073283e-56	(40, 60]
AL133493.2	-0.560373	1.88723828979126e-56	(40, 60]
MYO6	0.613028	3.54567114301972e-56	(40, 60]
C1orf177	0.575571	7.78905680701259e-56	(40, 60]
AC091801.1	0.515735	9.36358810926857e-56	(40, 60]
IGSF11-AS1	-0.880639	9.99751865510576e-56	(40, 60]
RCAN2	0.544912	1.06891001958124e-55	(40, 60]
HOOK1	-0.613915	1.24506252746586e-55	(40, 60]
RP11-412B14.1	-0.925944	1.91515203212612e-55	(40, 60]
ZNF331	-0.594793	2.86228545108184e-55	(40, 60]
C14orf132	-0.545115	5.03880760139322e-55	(40, 60]
AC008940.1	-0.64314	5.1476689316221e-55	(40, 60]
RP11-401O9.4	0.611447	5.64702133554836e-55	(40, 60]
RP11-1018N14.2	-0.652781	5.8811398227106e-55	(40, 60]
NPTX2	0.828138	7.01141484072394e-55	(40, 60]
RP11-513H8.1	0.600682	2.54690614235753e-54	(40, 60]
AC018685.1	-0.644539	2.92583999269669e-54	(40, 60]
NOG	-0.844448	3.92299417642908e-54	(40, 60]
SLC27A2	0.717803	3.99910746682837e-54	(40, 60]
SPP2	0.534455	4.36582667759898e-54	(40, 60]
AP000251.3	-0.508852	4.7518689730539e-54	(40, 60]
RP11-413G15.1	-0.804653	8.77732804679157e-54	(40, 60]
MATK	0.51136	1.18565990189879e-53	(40, 60]
R3HDM4	-0.503627	1.38409229460455e-53	(40, 60]
TNFAIP3	-0.551861	1.68231390669339e-53	(40, 60]
RP11-424I19.1	0.682514	3.8396575526553e-53	(40, 60]
RASAL1	-0.773256	5.57863014941321e-53	(40, 60]
AXIN2	-0.506131	7.51743909879108e-53	(40, 60]
SUSD4	-0.692136	8.35249500594283e-53	(40, 60]
GPR137B	0.533856	1.01132557408691e-52	(40, 60]
RP11-481E4.2	0.683542	2.92379013608421e-52	(40, 60]
CR2	-0.731181	4.06735096417827e-52	(40, 60]
ATP9A	0.602538	4.82321891923103e-52	(40, 60]
AC018445.1	-0.625817	5.35135153565143e-52	(40, 60]
ZSCAN18	-0.611508	5.48169948723541e-52	(40, 60]
AP001439.2	-0.778669	7.15732549009767e-52	(40, 60]
KLRC1	0.846587	1.0201705573689e-51	(40, 60]
GPR25	0.520145	1.14230340098777e-51	(40, 60]
MLTK	0.578441	1.20561683105258e-51	(40, 60]
IFNL1	0.669428	1.62698871696078e-51	(40, 60]
SIRPG	-0.54762	1.83180565729115e-51	(40, 60]
GPR126	-0.621084	2.09703945850856e-51	(40, 60]
BRDT	0.50535	5.78152471208846e-51	(40, 60]
ARHGAP20	0.565547	6.81622843966713e-51	(40, 60]
LZTS1	0.588615	6.93645836939313e-51	(40, 60]
CTD-3187F8.11	1.10047	8.66012062571036e-51	(40, 60]
PRG4	-0.768289	1.9863396856872e-50	(40, 60]
CTD-3187F8.2	1.00712	2.91238611547546e-50	(40, 60]
C4orf45	0.639225	2.96150931317218e-50	(40, 60]
MNDA	0.599459	3.96521724138703e-50	(40, 60]
TMEM235	-0.525655	5.12726242167019e-50	(40, 60]
FOXP1-AS1	-0.614209	5.46699015598157e-50	(40, 60]
HK2	-0.564633	6.93589989368499e-50	(40, 60]
C10orf99	0.678174	9.38250401645191e-50	(40, 60]
RP11-293M10.5	-0.5378	2.31455720682392e-49	(40, 60]
AC009495.4	0.693221	2.42521127038351e-49	(40, 60]
VSTM2B	0.562135	2.56100489167421e-49	(40, 60]
CES1	0.675966	3.118220109298e-49	(40, 60]
AC017006.3	0.547885	5.51399099770106e-49	(40, 60]
UBOX5-AS1	-0.534298	6.73138893281132e-49	(40, 60]
RP11-563D10.1	-0.587902	1.3503576972382e-48	(40, 60]
PKIA	-0.707499	1.95957359594344e-48	(40, 60]
RP11-428L9.2	-0.675374	2.28545519643102e-48	(40, 60]
RP11-20G13.1	-0.670003	3.09652771559181e-48	(40, 60]
RP11-283C24.1	0.588382	3.67924055293954e-48	(40, 60]
GRAMD1B	0.609076	5.21051171262289e-48	(40, 60]
HRH2	-0.517505	5.31767249409242e-48	(40, 60]
CCR5	0.592196	6.2938968089288e-48	(40, 60]
ARRDC4	-0.528288	2.37258085875131e-47	(40, 60]
AC009892.10	1.02685	6.66930199260017e-47	(40, 60]
LILRB1	0.838013	6.82689085370165e-47	(40, 60]
AC144831.1	0.639958	1.19541855515023e-46	(40, 60]
IGLV3-19	0.878207	1.23990685158878e-46	(40, 60]
GRIN3A	-0.687862	1.77372773024487e-46	(40, 60]
AC005481.5	-0.55555	1.87857523489919e-46	(40, 60]
SLC23A1	0.51105	1.92679359267689e-46	(40, 60]
IL36A	-0.811693	3.0251860450988e-46	(40, 60]
RP11-452C13.1	-0.770574	4.06019368710476e-46	(40, 60]
AC026310.1	0.881492	5.78619384642678e-46	(40, 60]
AC011899.9	-0.830151	6.80844020757946e-46	(40, 60]
RP11-845C23.3	-0.821124	6.89169472263674e-46	(40, 60]
ARHGEF28	0.558899	7.04426758321564e-46	(40, 60]
CYP11B1	0.557461	1.20495571930262e-45	(40, 60]
CD101	-0.57267	1.30208431567943e-45	(40, 60]
HAPLN3	-0.644511	3.59506725975275e-45	(40, 60]
AC073636.1	0.582207	6.8426909489668e-45	(40, 60]
PARP15	0.568446	6.94952356640619e-45	(40, 60]
AP000695.6	0.711152	7.42224717744411e-45	(40, 60]
APOH	-0.562704	8.14937752992967e-45	(40, 60]
AC098973.2	0.563642	9.89704920219277e-45	(40, 60]
AC012506.4	-1.04735	1.01735055366749e-44	(40, 60]
LILRA1	0.66684	1.16709683694793e-44	(40, 60]
SLC40A1	-0.668725	1.26010382681251e-44	(40, 60]
AC087499.10	0.536525	2.73990172186496e-44	(40, 60]
RP11-536I6.1	0.550864	2.92768856389296e-44	(40, 60]
RP11-231E4.2	-0.589651	3.43074339762255e-44	(40, 60]
MYL4	0.638987	4.21043763856368e-44	(40, 60]
KIAA1683	-0.571226	6.53964071828388e-44	(40, 60]
AVP	-0.723996	6.8947018650206e-44	(40, 60]
C18orf63	-0.514366	7.22666215261364e-44	(40, 60]
IFNG	0.600095	1.1037719104692e-43	(40, 60]
PLEKHA5	0.535912	1.19545506035653e-43	(40, 60]
WI2-2373I1.2	-0.52628	1.51144633058768e-43	(40, 60]
LIM2	0.719741	1.76306188007665e-43	(40, 60]
RP11-138I18.2	-0.522081	1.7865313796991e-43	(40, 60]
LONRF2	0.747721	2.79537534731095e-43	(40, 60]
RP11-610P16.1	-0.749456	3.13104108066162e-43	(40, 60]
BCAT1	0.724337	5.77082145633325e-43	(40, 60]
DACT1	-0.743481	6.47129994507616e-43	(40, 60]
RP3-403L10.3	-0.700025	7.77388621952571e-43	(40, 60]
ENPP5	0.510712	8.93301660850235e-43	(40, 60]
NEB	0.500756	1.75849017700031e-42	(40, 60]
RP11-371A19.2	-0.576892	1.94012107164859e-42	(40, 60]
CHRNA6	-0.521465	2.45107730418388e-42	(40, 60]
RP4-800F24.1	0.861545	2.7574531536118e-42	(40, 60]
AP000230.1	-0.66913	3.16192560655059e-42	(40, 60]
RP11-635L1.3	0.557544	5.65696875269966e-42	(40, 60]
RP11-334A14.8	0.588226	5.73615525705171e-42	(40, 60]
CTD-2349B8.1	0.980132	7.35189565148696e-42	(40, 60]
AC114730.2	0.533292	1.00410766068079e-41	(40, 60]
LILRA2	0.69839	1.23329855144577e-41	(40, 60]
CTB-49A3.2	-0.557041	1.45272701136775e-41	(40, 60]
CD4	-0.586063	2.87230818387252e-41	(40, 60]
RP11-428C19.5	0.607596	4.23048096198731e-41	(40, 60]
RP11-74K11.2	0.523874	4.84654518300618e-41	(40, 60]
RP11-169D4.1	0.58808	4.97066087545527e-41	(40, 60]
RP11-35O15.1	-0.506993	9.40629675689525e-41	(40, 60]
RP11-323I1.1	-0.623652	1.11827879682614e-40	(40, 60]
C10orf71-AS1	0.674565	1.33740108306881e-40	(40, 60]
XCL1	0.71885	2.5325942378337e-40	(40, 60]
PPP1R14A	-0.703034	2.615982923563e-40	(40, 60]
WNT7A	-0.56004	2.64319704232132e-40	(40, 60]
RP11-379C10.4	-0.808323	3.73003483214768e-40	(40, 60]
NRTN	-0.502052	4.31106913288171e-40	(40, 60]
CTC-573N18.1	0.55245	4.41465722252106e-40	(40, 60]
VIPR1-AS1	-0.692115	8.88514273435259e-40	(40, 60]
CDS1	-0.609274	9.62758241176074e-40	(40, 60]
GRASP	-0.654052	1.22385799161149e-39	(40, 60]
CTD-2582M21.1	0.507986	1.90603776311411e-39	(40, 60]
RP11-542M13.3	0.50001	2.74310783569882e-39	(40, 60]
KRT85	0.659609	3.30483801310791e-39	(40, 60]
CTB-12A17.3	-0.690822	4.51790827623368e-39	(40, 60]
RP11-625L16.1	0.716412	4.84872319719115e-39	(40, 60]
TXNRD3NB	0.80895	8.73514389058809e-39	(40, 60]
AC139100.3	0.512071	1.52750547604672e-38	(40, 60]
FAM92B	0.503311	2.21793293178752e-38	(40, 60]
RP5-1002M8.4	0.66013	2.37137122088961e-38	(40, 60]
AL353354.2	0.647757	2.4393360002957e-38	(40, 60]
RP11-641A6.2	-0.932852	3.69834193493557e-38	(40, 60]
LRRN3	-0.805019	6.95196373010573e-38	(40, 60]
VLDLR	0.5647	9.91905871103523e-38	(40, 60]
LAIR2	0.660315	1.12856836170959e-37	(40, 60]
TRPA1	0.59301	1.48275695632793e-37	(40, 60]
NCR1	0.613677	1.59589724348015e-37	(40, 60]
GPX5	-0.78483	2.26338715596926e-37	(40, 60]
RP11-69E11.4	0.750052	2.68854639686187e-37	(40, 60]
LTBP1	0.513953	4.490222863878e-37	(40, 60]
RP11-420B22.1	-0.617708	6.25199763231704e-37	(40, 60]
AP000487.4	0.619901	8.77172081924696e-37	(40, 60]
AC079779.5	0.960686	1.1361422110065e-36	(40, 60]
CTD-2061E19.6	0.610205	1.46883584836196e-36	(40, 60]
PDCD1	0.519336	1.86608648578998e-36	(40, 60]
RP11-428K3.1	-0.612763	1.97012842631099e-36	(40, 60]
FCGR3B	0.604652	2.14186532418911e-36	(40, 60]
GZMK	0.537165	2.15783830022741e-36	(40, 60]
SCD5	0.511698	3.51812783064381e-36	(40, 60]
CXADR	-0.605916	4.03389545017412e-36	(40, 60]
RP11-253A20.1	0.55175	4.61138795162341e-36	(40, 60]
RP11-229C3.2	-0.510545	6.08918534668259e-36	(40, 60]
TXNRD3	0.651233	8.81254161682561e-36	(40, 60]
RP11-290F24.6	0.904233	1.11863986607811e-35	(40, 60]
AC079779.6	0.866161	1.30583217924512e-35	(40, 60]
FABP2	-0.595806	1.59635282527861e-35	(40, 60]
CTA-280A3__B.2	0.684687	1.71842729583326e-35	(40, 60]
RP11-321G12.1	-0.658293	2.33416442803453e-35	(40, 60]
PROX1-AS1	-0.523166	2.94063271727119e-35	(40, 60]
ZBED3-AS1	-0.61109	3.21389028257703e-35	(40, 60]
AC017002.1	0.508517	3.52421338498753e-35	(40, 60]
C11orf42	0.854699	7.99961023937763e-35	(40, 60]
TMPRSS7	-0.609877	8.0232002985967e-35	(40, 60]
PTGIR	-0.929851	8.52978899879981e-35	(40, 60]
IGHV3-20	-0.73311	1.10215967447364e-34	(40, 60]
CTB-47B11.3	0.59939	1.11379556651797e-34	(40, 60]
RP11-15M15.2	-0.556338	2.38482214668517e-34	(40, 60]
TRBV5-5	-0.900272	3.1394194004249e-34	(40, 60]
GS1-122H1.2	0.555046	4.8045587320032e-34	(40, 60]
AC008440.5	-0.555234	5.61797215977841e-34	(40, 60]
AP001422.3	-0.73688	1.11251570075048e-33	(40, 60]
PIFO	-0.545147	1.2543002885423e-33	(40, 60]
CCRL2	0.649259	1.40771395657109e-33	(40, 60]
RP11-223C24.2	-0.648312	1.47152967465323e-33	(40, 60]
C9orf66	0.570517	1.50548480527387e-33	(40, 60]
CCR6	-0.59278	1.71027266345788e-33	(40, 60]
LL22NC03-121E8.3	0.637593	1.7265670704612e-33	(40, 60]
CTD-2540B15.7	0.612094	2.02774783712694e-33	(40, 60]
NUAK1	0.724541	2.31289102205662e-33	(40, 60]
DBH	-1.09716	2.7130616300534e-33	(40, 60]
LINC00384	0.573885	3.04743061901372e-33	(40, 60]
GP5	-0.711077	3.45720823386072e-33	(40, 60]
CTD-2275D24.1	0.782071	3.45720823386072e-33	(40, 60]
RP11-426C22.6	0.547816	3.59674331077418e-33	(40, 60]
IGLV2-11	0.610239	4.58936559847181e-33	(40, 60]
RP11-157E21.1	0.591349	6.41410430694186e-33	(40, 60]
RP11-255B23.4	-0.567161	7.40163291916257e-33	(40, 60]
SCAND3	-0.726705	7.58409168985574e-33	(40, 60]
CTD-2275D24.2	0.892009	7.83324158953981e-33	(40, 60]
RP11-406H23.2	0.648183	1.07621608048194e-32	(40, 60]
RP11-70L8.4	0.511285	1.14214024367989e-32	(40, 60]
CTD-2576D5.4	0.565103	1.26875086997e-32	(40, 60]
RP11-30L3.2	0.548938	1.37514843587376e-32	(40, 60]
RBM11	-0.693119	1.62726370102851e-32	(40, 60]
ITPRIPL2	1.06302	1.66088212450364e-32	(40, 60]
CTC-484P3.3	0.618272	1.94002430597673e-32	(40, 60]
CST11	0.828616	1.97043517900626e-32	(40, 60]
RP11-33B1.4	-0.593213	2.04566206383856e-32	(40, 60]
DBH-AS1	-1.15443	2.36824887065416e-32	(40, 60]
CTD-2535L24.3	-0.541981	2.98471216963679e-32	(40, 60]
CTD-2275D24.3	0.744099	3.05090358224472e-32	(40, 60]
LIMS2	-0.572529	4.75885946328594e-32	(40, 60]
SPINT2	-0.578074	8.65250808966341e-32	(40, 60]
RP11-89N17.2	0.896557	9.42650316307661e-32	(40, 60]
RP4-635E18.7	0.934828	1.04914007929939e-31	(40, 60]
OR6N2	0.750428	1.6529890561833e-31	(40, 60]
LA16c-444G7.1	0.809702	1.98375405102654e-31	(40, 60]
RP11-334A14.5	0.788553	4.42434586538118e-31	(40, 60]
PROX1	-0.870684	4.59005126372414e-31	(40, 60]
RP11-317P15.5	0.613886	4.85213392147297e-31	(40, 60]
FCRL6	0.592726	5.16545709850064e-31	(40, 60]
ADAM23	-0.508035	5.85204937675738e-31	(40, 60]
RP11-114F10.3	0.710624	7.09846032200017e-31	(40, 60]
UTS2B	0.607473	8.02975880758955e-31	(40, 60]
IL4	0.738608	9.74261649912741e-31	(40, 60]
RP11-77C3.3	-0.786561	1.14645982953975e-30	(40, 60]
RP11-145E17.2	0.696964	1.19575967332653e-30	(40, 60]
CXCR2	0.615866	1.76945244182739e-30	(40, 60]
RP11-753H16.4	0.691486	2.25993752631847e-30	(40, 60]
RP11-44H4.1	0.518569	3.70686516718544e-30	(40, 60]
RP11-12M5.1	-0.570394	4.39820039752077e-30	(40, 60]
RP11-17M16.1	-0.5776	4.52719083399776e-30	(40, 60]
RP11-205K6.1	0.520646	6.96752272629462e-30	(40, 60]
RP11-52J3.3	-0.519059	7.55260728804752e-30	(40, 60]
RP11-120J1.1	0.543024	7.66722117938363e-30	(40, 60]
AC079779.7	0.622934	1.60045978055235e-29	(40, 60]
RP11-189E14.4	-0.860153	2.05267671422605e-29	(40, 60]
TRBV7-7	-1.00404	4.39402323839112e-29	(40, 60]
RP11-305L7.7	0.537464	5.89296641991517e-29	(40, 60]
FGFBP1	0.603811	6.20088772165813e-29	(40, 60]
SRXN1	0.503508	1.0068480260459e-28	(40, 60]
TRBV6-8	-0.974476	1.68468932731974e-28	(40, 60]
CEBPA-AS1	0.506849	1.72279610703329e-28	(40, 60]
SLC9A4	0.595987	1.75691582798205e-28	(40, 60]
GOLGA6L10	-0.730573	1.91329424585677e-28	(40, 60]
MTUS1	-0.511249	2.540281949244e-28	(40, 60]
AL360004.1	0.815302	2.96136906692817e-28	(40, 60]
RP1-230L10.1	0.605826	3.44624037052728e-28	(40, 60]
RP11-52J3.2	-0.511686	3.96236207810603e-28	(40, 60]
PP13439	0.60668	4.05970419555449e-28	(40, 60]
LGALS9C	0.680772	4.19895665691281e-28	(40, 60]
CTB-120L21.1	0.605332	4.4845165848845e-28	(40, 60]
RP11-476H20.1	-0.560448	5.87904743798548e-28	(40, 60]
CTD-2540L5.6	-0.515346	6.11287653345215e-28	(40, 60]
RP11-45A12.2	-0.541354	6.29587244129697e-28	(40, 60]
AC005498.3	-0.513484	7.17006986747385e-28	(40, 60]
AC104695.4	0.509539	7.98057658316473e-28	(40, 60]
AC008592.7	0.557324	8.13033321155841e-28	(40, 60]
RP1-142L7.8	0.594264	1.10059442406961e-27	(40, 60]
GPR17	-0.627923	1.10103377241941e-27	(40, 60]
LCA5	-0.574744	1.19083672420631e-27	(40, 60]
ZFP28	-0.506218	1.35552476413899e-27	(40, 60]
RP11-79M19.2	0.529966	1.68923784317048e-27	(40, 60]
RP11-89N17.4	0.66778	2.43326270922116e-27	(40, 60]
AC068858.1	0.552759	2.47583052383743e-27	(40, 60]
RP11-1079K10.4	0.527596	2.77559967160935e-27	(40, 60]
CELA3B	-0.567739	3.06811522210715e-27	(40, 60]
RP11-506B6.6	0.556307	4.97884332290314e-27	(40, 60]
AC017002.2	0.522925	6.81116383670146e-27	(40, 60]
CNN3	-0.700582	1.51472745170562e-26	(40, 60]
PROK2	0.637864	1.75307868424982e-26	(40, 60]
CD300LB	0.517555	2.6360961780505e-26	(40, 60]
RP11-625L16.3	0.860145	2.69857419847023e-26	(40, 60]
AC005237.4	-0.534031	2.99009210872869e-26	(40, 60]
AC017048.1	0.741252	3.85214333891174e-26	(40, 60]
C10orf85	0.706387	5.03764864159212e-26	(40, 60]
RP11-626G11.3	1.17301	7.44397749566831e-26	(40, 60]
ADAMTS1	0.537375	2.25124782693319e-25	(40, 60]
ETV1	0.526309	2.79070914131574e-25	(40, 60]
JAKMIP3	-0.570095	3.32452214763082e-25	(40, 60]
RP11-298J20.3	0.512739	3.70323505756588e-25	(40, 60]
FZD4	0.513289	5.3493290004837e-25	(40, 60]
PODN	0.684276	9.48527892609793e-25	(40, 60]
RP4-555L14.4	-0.500421	9.94254964548233e-25	(40, 60]
MRGPRG-AS1	0.568481	1.52032690689872e-24	(40, 60]
RP11-327L3.3	-0.541416	2.15286448922162e-24	(40, 60]
PDGFRL	-0.629667	2.75010337723506e-24	(40, 60]
IGLV3-9	0.55951	3.13026392112718e-24	(40, 60]
MEIOB	-0.593282	5.44640773595076e-24	(40, 60]
MPP4	0.741745	6.94215805191258e-24	(40, 60]
RP11-629G13.1	0.574239	7.97758403797316e-24	(40, 60]
COL10A1	0.813607	8.23969978123522e-24	(40, 60]
THEM5	0.756573	8.41826021859669e-24	(40, 60]
SMAD5-AS1	0.528592	1.10242711750414e-23	(40, 60]
RP11-451M19.3	0.515023	1.1136405707902e-23	(40, 60]
RP11-205K6.2	0.557226	1.3181963172007e-23	(40, 60]
IL1B	0.556976	1.89767325391449e-23	(40, 60]
LINC00945	0.750171	1.93081134825968e-23	(40, 60]
IGLV3-16	0.595139	1.9771366585996e-23	(40, 60]
RP11-172E10.1	-0.667948	2.81633891776495e-23	(40, 60]
SYCP3	0.870533	3.41876193849051e-23	(40, 60]
MYL7	-0.71473	3.60753101000172e-23	(40, 60]
RP11-634B22.4	-0.574864	3.72089548789141e-23	(40, 60]
GCNT4	-0.661524	4.13158524241132e-23	(40, 60]
RP11-1109F11.5	0.660144	4.192496036672e-23	(40, 60]
SLC7A8	-0.590802	5.22278768226137e-23	(40, 60]
IL37	0.530907	7.26007232061651e-23	(40, 60]
AL353354.1	0.512616	7.50229419906257e-23	(40, 60]
SLC35G2	0.511489	9.11197968271317e-23	(40, 60]
SMAD5	0.50058	1.39245576117469e-22	(40, 60]
TRBV5-6	-0.805316	1.74353150944972e-22	(40, 60]
FBXL16	-0.513891	1.79884693101667e-22	(40, 60]
RP11-190I17.2	-0.757574	1.98911975064179e-22	(40, 60]
RP11-439C15.5	-0.865464	2.06567800754576e-22	(40, 60]
RP5-1077I2.3	-0.548194	2.34854227602543e-22	(40, 60]
RP11-15F12.3	0.735162	2.38290163294636e-22	(40, 60]
CTD-3253I12.1	0.635164	2.7190350295943e-22	(40, 60]
AC006372.5	-0.521323	3.19483974097863e-22	(40, 60]
GATA2	-0.545758	3.80291870991683e-22	(40, 60]
IGLV3-12	0.514793	4.39605103019355e-22	(40, 60]
NKX2-2	-0.682438	4.64304527030019e-22	(40, 60]
CTD-2260A17.1	0.536948	4.72680435734699e-22	(40, 60]
RP11-326L2.1	-0.679271	4.88944828591521e-22	(40, 60]
IL13	0.637962	5.09948148250227e-22	(40, 60]
AC093585.6	-0.919744	5.40927266524127e-22	(40, 60]
CCL16	0.657641	6.20731843005003e-22	(40, 60]
C18orf42	-0.623808	6.72021431042233e-22	(40, 60]
TRBV6-6	-0.705942	7.27203493682833e-22	(40, 60]
SIAH3	-0.511808	9.05485294444488e-22	(40, 60]
NPIPB4	-0.661162	1.01467614123444e-21	(40, 60]
C8orf12	0.518841	1.01690452113096e-21	(40, 60]
TFCP2L1	0.61664	1.23302748324746e-21	(40, 60]
C15orf60	0.573313	1.78718031934773e-21	(40, 60]
KBTBD11-OT1	-0.709439	1.97644618301151e-21	(40, 60]
CYP2A7	-0.522934	1.97765355054545e-21	(40, 60]
RP11-114F10.2	0.651938	2.24048532240689e-21	(40, 60]
RP4-529N6.1	0.716503	3.22737907768532e-21	(40, 60]
ISPD-AS1	0.578059	5.0319191789269e-21	(40, 60]
CA8	0.564282	7.61529394630777e-21	(40, 60]
RNF175	-0.608473	7.74595003172291e-21	(40, 60]
ZNF492	-0.827898	1.11679694450146e-20	(40, 60]
ZC2HC1A	-0.504395	1.35499983233805e-20	(40, 60]
LINC00272	0.502295	1.71754394862543e-20	(40, 60]
OR10V1	0.552387	2.66596649755205e-20	(40, 60]
CEBPD	0.51286	2.99176174334236e-20	(40, 60]
CTC-563A5.2	0.607811	3.80147024800442e-20	(40, 60]
RP11-395G23.3	-0.51342	4.3718515961164e-20	(40, 60]
DIO3OS	0.53729	5.16086990410561e-20	(40, 60]
RP11-666F17.1	0.506084	7.67729461290827e-20	(40, 60]
PI16	-0.502822	7.87175827601238e-20	(40, 60]
SEMA4A	-0.66045	1.0013186685071e-19	(40, 60]
AC096574.5	-0.505972	1.04524596608492e-19	(40, 60]
RP11-277P12.10	0.616403	1.19484219136042e-19	(40, 60]
RP11-301L8.2	-1.06975	1.28924858062811e-19	(40, 60]
RP11-58A18.1	0.775365	1.60087728659739e-19	(40, 60]
AC004041.2	0.539564	1.65352476161598e-19	(40, 60]
PRED60	-0.616302	2.26302124779157e-19	(40, 60]
CYTL1	0.534046	2.28807020672982e-19	(40, 60]
KRT79	0.748657	2.44948838665323e-19	(40, 60]
RP11-520A21.1	0.952637	2.65478550087003e-19	(40, 60]
TMED6	0.931204	2.76769164740216e-19	(40, 60]
RP11-1151B14.4	0.542061	5.28600893182364e-19	(40, 60]
DYDC2	-0.54121	7.52156665551512e-19	(40, 60]
AC008063.2	-0.538653	7.74859965243509e-19	(40, 60]
RP11-438C19.1	0.507469	8.28732607418939e-19	(40, 60]
RP11-141C7.4	-0.570955	9.27878667446632e-19	(40, 60]
RP11-467C18.1	0.693901	9.51905994539472e-19	(40, 60]
CD200	-0.512005	1.04308385717607e-18	(40, 60]
CTD-2540B15.11	0.628732	1.09151293699292e-18	(40, 60]
RP11-1260E13.1	-0.560286	1.27004358199408e-18	(40, 60]
AC018890.4	-0.510631	1.43206949523536e-18	(40, 60]
C17orf66	0.543646	1.48053618039491e-18	(40, 60]
CTD-2005H7.2	0.744547	1.61984344594894e-18	(40, 60]
ADAMTSL2	-0.559149	2.10427460241799e-18	(40, 60]
RP5-1039K5.16	0.50345	2.25184174815993e-18	(40, 60]
CRYBB1	0.696803	2.26363500611412e-18	(40, 60]
RP11-547C13.1	0.588097	2.59260561023758e-18	(40, 60]
IGFBP3	0.506849	2.88315205434252e-18	(40, 60]
OMD	0.703294	3.20917131154742e-18	(40, 60]
ITCH-AS1	0.545386	4.24812998439937e-18	(40, 60]
RP11-187E13.1	-0.514271	4.51263003690616e-18	(40, 60]
FNDC9	0.656136	4.51549980449843e-18	(40, 60]
SOWAHC	-0.546329	4.63584072042608e-18	(40, 60]
AC135050.5	0.632616	4.7460718269449e-18	(40, 60]
GSC	0.650265	5.47676354791334e-18	(40, 60]
RP11-475N22.4	-0.501261	5.52022734731263e-18	(40, 60]
RP11-85E16.1	0.724249	5.57458296934576e-18	(40, 60]
TDRG1	0.572526	5.60503344214584e-18	(40, 60]
LGALS12	0.539316	6.77519250606811e-18	(40, 60]
GGT1	0.501206	6.79745984258755e-18	(40, 60]
KRT72	-0.580998	7.36016481066163e-18	(40, 60]
RP11-778D12.2	-0.521528	8.04361422272115e-18	(40, 60]
AP006285.6	0.858352	8.51071459955642e-18	(40, 60]
NKG2-E	0.609379	8.79192650933573e-18	(40, 60]
NPIPB7	1.19664	8.79192650933573e-18	(40, 60]
RP11-1055B8.3	0.527956	8.84284067072467e-18	(40, 60]
C14orf164	-0.534667	9.93801955808407e-18	(40, 60]
RP11-250B2.3	0.5501	1.980040711933e-17	(40, 60]
RP11-2E17.2	0.664896	2.30676744103922e-17	(40, 60]
LINC00315	-0.530156	2.42928882768865e-17	(40, 60]
KRT73	-0.791705	2.70783210297224e-17	(40, 60]
AC005546.2	0.571463	3.08150158818542e-17	(40, 60]
RP11-192P3.5	-0.537433	3.39199863461721e-17	(40, 60]
AP001046.5	-0.520032	3.77770558560345e-17	(40, 60]
RP11-345L23.1	0.576138	3.80220783836146e-17	(40, 60]
RP11-103H7.2	0.511286	4.68671787073492e-17	(40, 60]
CCL26	0.576996	5.08975119941076e-17	(40, 60]
KRTAP10-9	0.560189	6.19997725268523e-17	(40, 60]
RP11-685N10.1	1.01396	6.7122760646945e-17	(40, 60]
AC104655.3	0.706408	1.36775083231262e-16	(40, 60]
SFRP4	0.56208	1.44480031518099e-16	(40, 60]
PLA2G12B	0.730708	1.46784558504965e-16	(40, 60]
RP4-751H13.7	-0.539923	1.49044988488556e-16	(40, 60]
JAG1	0.519118	1.9676650447223e-16	(40, 60]
RP11-326C3.2	-0.507014	2.77315800194087e-16	(40, 60]
DNTT	-0.583149	2.89603187300614e-16	(40, 60]
ADAMTS15	0.544651	3.12830989658626e-16	(40, 60]
RP11-290F20.1	0.574562	3.80052212570852e-16	(40, 60]
RP11-536G4.1	0.534302	4.14308259815003e-16	(40, 60]
RP11-534L20.5	0.590063	5.59903746013428e-16	(40, 60]
KLRC2	0.82784	6.10326749077668e-16	(40, 60]
RP4-529N6.2	0.578056	7.28925994465152e-16	(40, 60]
RP11-104J23.1	0.906231	8.52493660527033e-16	(40, 60]
CTC-428G20.3	0.729047	1.15057715087538e-15	(40, 60]
RP11-380L11.4	-0.727897	1.18578762007112e-15	(40, 60]
RP11-845M18.6	0.530003	1.40426930798817e-15	(40, 60]
CCL14	0.683731	1.57576548502978e-15	(40, 60]
MYZAP	-0.552043	1.58629575173704e-15	(40, 60]
LAMC2	-0.520054	1.64657059549181e-15	(40, 60]
RP11-63N3.1	0.756562	1.68575662282851e-15	(40, 60]
SYT17	0.527175	2.15656999289295e-15	(40, 60]
KLRC3	0.648527	2.18479561031955e-15	(40, 60]
RP11-143K11.1	-0.780717	2.20616509081269e-15	(40, 60]
TAAR2	0.526413	2.25195951712227e-15	(40, 60]
OR2T5	-0.942724	2.32609707248694e-15	(40, 60]
SPATA22	0.589785	2.44403738074336e-15	(40, 60]
HTRA4	0.651096	2.85305044844877e-15	(40, 60]
CTD-2542L18.1	0.65578	3.22591690539093e-15	(40, 60]
RIPK4	-0.546864	3.7714822632084e-15	(40, 60]
RP11-98F14.11	0.511697	4.51384862261928e-15	(40, 60]
PIANP	-0.610808	4.88566850022556e-15	(40, 60]
AC055736.1	0.773848	5.63301518729039e-15	(40, 60]
DBX1	-0.515565	5.97703905994544e-15	(40, 60]
CCL23	0.662407	6.00279394408726e-15	(40, 60]
TRBV6-7	-0.642525	8.0959380682108e-15	(40, 60]
CATSPER3	-0.582621	9.00484400148201e-15	(40, 60]
RP11-869B15.1	-0.539208	9.16878111647942e-15	(40, 60]
LGALS14	-0.71653	9.22623536470077e-15	(40, 60]
IGHV1-24	0.522666	9.83838841062112e-15	(40, 60]
RP11-353N4.1	-0.560926	1.10265293288115e-14	(40, 60]
AC006130.3	-0.700969	1.52306143671156e-14	(40, 60]
CTD-2544N14.3	0.67578	1.95380554820188e-14	(40, 60]
OR2T3	-0.636409	2.28115408305902e-14	(40, 60]
C4orf17	-0.60797	2.35158732928711e-14	(40, 60]
CLDN1	-0.834652	2.6933593143114e-14	(40, 60]
FAM99B	0.784049	3.22318011715688e-14	(40, 60]
CCL15-CCL14	0.724462	3.63636473327772e-14	(40, 60]
SMOC2	0.508574	3.98320886642079e-14	(40, 60]
PPIAL4C	-1.18847	4.16778463547371e-14	(40, 60]
RP11-65J3.15	-0.542647	4.53385623513222e-14	(40, 60]
CCL15	0.931391	5.14298108818341e-14	(40, 60]
CTD-3051D23.4	-0.775855	7.36656753415272e-14	(40, 60]
RP11-10A14.3	0.571543	7.3991078862254e-14	(40, 60]
RP11-713P17.5	-0.627362	9.81411718471488e-14	(40, 60]
AP000322.53	0.61254	1.4599203956244e-13	(40, 60]
CD93	0.551486	1.52139137498328e-13	(40, 60]
AC102953.6	-0.687593	1.69271022037252e-13	(40, 60]
LGALS9B	0.707904	1.91574659566417e-13	(40, 60]
TRBV19	-0.661804	2.35084798715278e-13	(40, 60]
GJB6	-0.52348	3.36086242898136e-13	(40, 60]
TLX1	-0.517687	3.70485672310184e-13	(40, 60]
AP001630.5	0.621709	4.5015053952104e-13	(40, 60]
SNHG18	-0.963876	4.8916061586864e-13	(40, 60]
RP11-400N13.2	0.546315	5.64416779039472e-13	(40, 60]
TAAR1	0.505235	6.00069738040985e-13	(40, 60]
PLA2G5	0.55728	6.74137913943059e-13	(40, 60]
RP5-833A20.1	0.631005	6.97887956628886e-13	(40, 60]
BEND5	-0.501421	9.27054168033145e-13	(40, 60]
RP11-428L9.1	-0.560964	1.10040017592993e-12	(40, 60]
HIST2H4B	-0.867169	1.23563349731762e-12	(40, 60]
SYNE1-AS1	0.740199	1.33405915200364e-12	(40, 60]
FFAR1	-0.503738	1.39021462086364e-12	(40, 60]
SLC10A1	-0.516865	1.49942021890488e-12	(40, 60]
RP11-44F14.2	-0.567849	1.96145198983359e-12	(40, 60]
RP11-286H15.1	-1.08528	2.03978326866901e-12	(40, 60]
RP11-78A19.2	0.737389	2.2296532881887e-12	(40, 60]
RP11-127L20.5	-0.505564	3.39302894564353e-12	(40, 60]
FCRL4	0.727389	3.88503781715463e-12	(40, 60]
AC092667.2	-0.537641	5.12035853216827e-12	(40, 60]
AC139099.6	0.925192	5.94608886478297e-12	(40, 60]
RP11-434I12.3	0.977061	6.54276492668085e-12	(40, 60]
CST9	0.6458	9.94684065381805e-12	(40, 60]
SAA1	0.726783	1.02416818245634e-11	(40, 60]
RP11-67L3.2	0.589922	1.37950624012052e-11	(40, 60]
RP11-552E20.4	0.597091	1.37958433238584e-11	(40, 60]
RP11-662I13.2	0.657967	2.48786254596675e-11	(40, 60]
QRFP	0.737421	2.54980869969154e-11	(40, 60]
RP11-140A10.3	-0.54551	2.67560676009813e-11	(40, 60]
RP11-128A17.1	0.566558	2.82563155150953e-11	(40, 60]
RP11-488C13.7	0.588477	3.35207607369079e-11	(40, 60]
RP11-1379J22.2	-0.50898	3.44987650164771e-11	(40, 60]
FCAR	0.643357	3.85960361555966e-11	(40, 60]
PP13004	-0.522966	4.21316343777519e-11	(40, 60]
RP11-907D1.1	-0.577788	5.78976263532148e-11	(40, 60]
FAM72C	-0.627387	6.08265751347489e-11	(40, 60]
CTC-297N7.9	-0.559151	6.6396785776974e-11	(40, 60]
FGFR2	0.553151	6.76553297570238e-11	(40, 60]
CTA-941F9.9	0.587739	7.0847673369509e-11	(40, 60]
RP11-401E14.2	0.60495	1.05097836493488e-10	(40, 60]
TMEM171	0.551111	1.15010051905644e-10	(40, 60]
OR4C3	0.767875	1.22326558603402e-10	(40, 60]
CTC-537E7.1	0.59554	1.31902916206193e-10	(40, 60]
RP6-91H8.2	0.66605	1.50278183491828e-10	(40, 60]
OR2T29	-0.899176	1.96066136521028e-10	(40, 60]
H1FOO	0.63343	2.58805675335768e-10	(40, 60]
RP11-136K14.3	0.586835	2.87766879748708e-10	(40, 60]
CTD-2363C16.2	-0.789316	3.97066044228087e-10	(40, 60]
AL031320.1	0.554163	4.52455233439374e-10	(40, 60]
RP11-466A19.1	-0.564261	4.54139076058089e-10	(40, 60]
RP11-328K22.1	0.504232	5.36993604207168e-10	(40, 60]
RP11-907D1.2	-0.667351	5.49972088194969e-10	(40, 60]
TRGJ2	0.560217	6.41057236529064e-10	(40, 60]
CTC-499B15.8	-0.527134	7.95907955381754e-10	(40, 60]
RP13-16H11.2	-0.51792	8.11925715852284e-10	(40, 60]
RP11-417E7.2	0.635973	8.37923805218102e-10	(40, 60]
RP11-616K22.2	0.622235	9.35314113470644e-10	(40, 60]
NPIPA5	0.621442	1.22001154756748e-09	(40, 60]
RP11-95I16.2	0.508848	1.25975760936364e-09	(40, 60]
TRAV5	-0.628266	1.27851679090427e-09	(40, 60]
C4BPB	-0.591736	1.48805449956054e-09	(40, 60]
TRBV6-4	-0.507364	2.11471245268088e-09	(40, 60]
CLDN7	-0.519171	2.74260745543581e-09	(40, 60]
RP11-324E6.9	-0.701693	2.74891924900625e-09	(40, 60]
GOLGA6D	0.627335	2.82176842107368e-09	(40, 60]
LL22NC03-121E8.4	0.553271	3.79068171260782e-09	(40, 60]
BEST1	-0.526242	4.58190969860509e-09	(40, 60]
LINC00533	-0.515712	5.48166838477563e-09	(40, 60]
CD248	-0.626946	5.5208392530297e-09	(40, 60]
GRHL2	0.506256	9.837116331078e-09	(40, 60]
PVR	-0.536459	1.0745897844145e-08	(40, 60]
RP11-395P17.11	-0.599369	1.19190653917795e-08	(40, 60]
AP001476.4	0.55293	1.28430971005701e-08	(40, 60]
SIGLEC7	0.501072	1.83805847875892e-08	(40, 60]
ZNF654	0.633851	3.75061428673595e-08	(40, 60]
SRGAP2-AS1	0.518441	3.86116648879575e-08	(40, 60]
RP11-408H20.2	-0.706479	5.43534257212291e-08	(40, 60]
TRGJP2	0.50037	5.99535250937172e-08	(40, 60]
RP6-91H8.1	0.87329	6.45451087515801e-08	(40, 60]
CTD-2383M3.1	0.660925	6.58939197781537e-08	(40, 60]
RP11-568J23.5	0.690218	6.58939197781537e-08	(40, 60]
[truncated: 5,192 more rows]
