# Supplementary material for: Impact of disease-associated chromatin accessibility QTLs across immune cell types and contexts
Source: Cell Genom. 2025 Nov 10;6(1):101061. doi: 10.1016/j.xgen.2025.101061 (PMC12926193; doi:10.1016/j.xgen.2025.101061)
Supplement: Table S9. eQTL-caQTL colocalization results, related to Figure 4 [file mmc10.xlsx]

## Sheet: Table S9
Table S9. eQTL-caQTL colocalization results, related to Figure 4
Peak	Symbol	eQTL_Cell	caQTL_Cell	ColocSNP	N_SNPs	PP.H0.abf	PP.H1.abf	PP.H2.abf	PP.H3.abf	PP.H4.abf	Matched_caQTL_Cell
chr3_111248780-111249280	CD96	B_NAIVE	B	3:111240906	133	2.86438e-08	9.06531e-07	3.18741e-05	8.80616e-06	0.999958	B
chr3_111248780-111249280	RP11-402J7.2	B_NAIVE	B	3:111240906	133	6.52015e-08	2.06352e-06	3.19459e-05	1.10826e-05	0.999955	B
chr9_19451623-19452123	ACER2	B_NAIVE	B	9:19452990	112	4.2793e-07	9.91282e-06	4.32813e-05	2.64933e-06	0.999944	B
chr9_19451623-19452123	RP11-363E7.4	B_NAIVE	B	9:19452990	112	2.05254e-06	4.75463e-05	4.32937e-05	2.97567e-06	0.999904	B
chr3_16413915-16414415	RFTN1	B_NAIVE	B	3:16414198	162	1.25883e-20	4.93664e-06	2.87601e-18	0.000127988	0.999867	B
chr3_111248780-111249280	ZBED2	B_NAIVE	B	3:111240906	133	1.57069e-07	4.97099e-06	3.6773e-05	0.000164012	0.999794	B
chr11_117056434-117056934	SIDT2	B_NAIVE	B	11:117039797	147	5.68467e-27	4.35267e-13	2.15775e-17	0.000652812	0.999347	B
chr1_231115637-231116137	ARV1	B_NAIVE	B	1:231115887	226	3.75449e-06	1.00448e-05	0.000458927	0.000228513	0.999299	B
chr11_117056434-117056934	TAGLN	B_NAIVE	B	11:117039797	147	4.47805e-27	3.42877e-13	2.75874e-17	0.00111344	0.998887	B
chr12_9436369-9436869	RP11-22B23.1	B_NAIVE	B	12:9433483	288	5.68242e-24	3.5723e-14	4.12641e-13	0.0015957	0.998404	B
chr3_111248780-111249280	RP11-615J4.4	B_NAIVE	B	3:111240906	133	4.77246e-05	0.00151041	4.21731e-05	0.000336647	0.998063	B
chr13_50194217-50194717	ARL11	B_NAIVE	B	13:50195096	371	6.17707e-23	3.58314e-19	6.33489e-07	0.00267736	0.997322	B
chr11_18728351-18728851	RP11-1081L13.4	B_NAIVE	B	11:18728650	155	1.26521e-06	0.00274016	4.99045e-07	8.3645e-05	0.997174	B
chr2_173378512-173379012	PDK1	B_NAIVE	B	2:173343788	400	4.93383e-06	0.00170893	6.31218e-06	0.00118926	0.997091	B
chr7_24758630-24759130	DFNA5	B_NAIVE	B	7:24758852	136	1.07021e-07	0.000151731	3.5172e-06	0.00399075	0.995854	B
chr1_165655815-165656315	ALDH9A1	B_NAIVE	B	1:165665012	241	2.35886e-10	0.000191607	6.11608e-09	0.00397217	0.995836	B
chr6_86159051-86159551	NT5E	B_NAIVE	B	6:86176625	286	1.67712e-06	2.23386e-06	0.00225616	0.00200939	0.995731	B
chr6_37666067-37666567	MDGA1	B_NAIVE	B	6:37674339	373	1.39348e-13	9.33285e-10	9.1353e-07	0.00512351	0.994876	B
chr6_37666682-37667182	MDGA1	B_NAIVE	B	6:37675333	373	2.66657e-15	9.68175e-10	1.74814e-08	0.00535247	0.994648	B
chr1_110230112-110230612	GSTM1	B_NAIVE	B	1:110229787	153	2.71438e-05	5.47268e-06	0.0053699	8.81599e-05	0.994509	B
chr16_1583384-1583884	TMEM204	B_NAIVE	B	16:1583634	251	5.76629e-08	1.33913e-06	0.000272658	0.00533769	0.994388	B
chr6_132320763-132321263	CTGF	B_NAIVE	B	6:132313718	207	4.21905e-08	2.08613e-06	0.000138348	0.00584665	0.994013	B
chr6_37665550-37666050	MDGA1	B_NAIVE	B	6:37674339	372	1.72496e-27	1.07622e-09	1.13084e-20	0.0060615	0.993939	B
chr8_41523240-41523740	AGPAT6	B_NAIVE	B	8:41435795	260	3.6688e-17	5.26623e-14	5.10711e-06	0.00633713	0.993658	B
chr1_110230112-110230612	GSTM5	B_NAIVE	B	1:110229787	153	0.00133276	0.00026871	0.00539897	9.56261e-05	0.992904	B
chr13_50194217-50194717	EBPL	B_NAIVE	B	13:50195096	371	6.11115e-07	0.0035449	8.04959e-07	0.00367656	0.992777	B
chr17_77907554-77908054	TBC1D16	B_NAIVE	B	17:77910297	210	7.64707e-14	7.28994e-13	0.000804272	0.00667459	0.992521	B
chr9_33142473-33142973	B4GALT1	B_NAIVE	B	9:33132044	252	3.35785e-10	4.30932e-08	6.58268e-05	0.00745543	0.992479	B
chr17_77910810-77911310	TBC1D16	B_NAIVE	B	17:77910932	210	5.68975e-14	7.66835e-13	0.000598413	0.00707277	0.992329	B
chr2_128378386-128378886	MYO7B	B_NAIVE	B	2:128378136	278	1.98626e-11	8.12702e-09	2.17015e-05	0.00788733	0.992091	B
chr2_109830121-109830621	SH3RF3	B_NAIVE	B	2:109834837	318	1.11122e-06	4.92328e-06	0.00166686	0.00639313	0.991934	B
chr2_128378386-128378886	LIMS2	B_NAIVE	B	2:128378136	278	3.37441e-07	0.000138068	2.22619e-05	0.008117	0.991722	B
chr1_21766347-21766847	NBPF3	B_NAIVE	B	1:21767096	221	3.71681e-14	3.78541e-07	9.67381e-10	0.00886121	0.991138	B
chr1_110230112-110230612	GSTM2	B_NAIVE	B	1:110229787	153	0.00264133	0.000532539	0.00558862	0.000135667	0.991102	B
chr9_33135556-33136056	B4GALT1	B_NAIVE	B	9:33132044	251	6.27832e-09	4.49468e-08	0.00123079	0.00782035	0.990949	B
chr8_11337559-11338059	BLK	B_NAIVE	B	8:11352541	486	3.57618e-08	5.23832e-06	7.16913e-05	0.00951081	0.990412	B
chr8_41521211-41521711	ANK1	B_NAIVE	B	8:41437317	255	3.77418e-20	7.36157e-15	5.86841e-08	0.0104569	0.989543	B
chr11_117056434-117056934	RP11-109L13.1	B_NAIVE	B	11:117039797	147	7.24699e-19	5.54891e-05	1.59555e-16	0.0112282	0.988716	B
chr15_90792492-90792992	NGRN	B_NAIVE	B	15:90798272	427	3.26421e-06	0.000173011	0.000228227	0.011108	0.988487	B
chr13_30945767-30946267	HMGB1	B_NAIVE	B	13:30953893	164	3.41457e-14	3.57409e-07	1.2113e-09	0.0116905	0.988309	B
chr8_41480369-41480869	ANK1	B_NAIVE	B	8:41437317	226	6.29758e-37	8.29392e-15	9.79202e-25	0.011908	0.988092	B
chr8_41521211-41521711	RP11-930P14.1	B_NAIVE	B	8:41447470	255	1.19165e-13	2.32433e-08	6.67246e-08	0.0120267	0.987973	B
chr8_41520269-41520769	ANK1	B_NAIVE	B	8:41446426	253	2.43233e-17	8.36749e-15	3.78199e-05	0.0120226	0.98794	B
chr17_77916587-77917087	TBC1D16	B_NAIVE	B	17:77910297	211	1.11065e-13	1.15547e-12	0.00116811	0.0111649	0.987667	B
chr8_11337559-11338059	RP11-148O21.2	B_NAIVE	B	8:11352541	486	1.39395e-05	0.00204183	7.85422e-05	0.0105174	0.987348	B
chr8_41480369-41480869	RP11-930P14.1	B_NAIVE	B	8:41437317	226	1.9105e-30	2.51613e-08	1.06975e-24	0.0131018	0.986898	B
chr2_9550245-9550745	ITGB1BP1	B_NAIVE	B	2:9594764	166	2.9378e-05	0.000497655	0.000773913	0.0121233	0.986576	B
chr8_8611842-8612342	MFHAS1	B_NAIVE	B	8:8610783	436	0.00107344	0.00242786	0.00341633	0.00674056	0.986342	B
chr8_41520269-41520769	RP11-930P14.1	B_NAIVE	B	8:41446426	253	7.60058e-11	2.61468e-08	4.25582e-05	0.0136542	0.986303	B
chr8_41479679-41480179	ANK1	B_NAIVE	B	8:41446426	226	1.14976e-17	9.462e-15	1.78775e-05	0.0137261	0.986256	B
chr2_113992871-113993371	PAX8	B_NAIVE	B	2:113990261	314	0.000346905	0.000551771	0.00554468	0.0078334	0.985723	B
chr9_139651789-139652289	LCN8	B_NAIVE	B	9:139648298	216	1.94911e-11	6.94924e-07	4.32608e-07	0.0144384	0.985561	B
chr8_41479679-41480179	RP11-930P14.1	B_NAIVE	B	8:41446426	226	3.39922e-11	2.79739e-08	1.90334e-05	0.0146783	0.985303	B
chr10_42863277-42863777	RP11-313J2.1	B_NAIVE	B	10:42790513	161	1.88474e-07	0.000161678	1.89017e-05	0.0152297	0.98459	B
chr17_2719910-2720410	RAP1GAP2	B_NAIVE	B	17:2718946	250	0.000119101	0.00135381	0.00121714	0.0128505	0.984459	B
chr8_11323330-11323830	BLK	B_NAIVE	B	8:11352541	506	2.05806e-06	6.73063e-06	0.0041254	0.0125082	0.983358	B
chr2_109834773-109835273	SH3RF3	B_NAIVE	B	2:109834957	316	6.83206e-06	5.60275e-06	0.0102483	0.00742195	0.982317	B
chr18_712460-712960	ENOSF1	B_NAIVE	B	18:678947	279	8.44637e-05	0.000186071	0.00575272	0.0116908	0.982286	B
chr2_128377335-128377835	MYO7B	B_NAIVE	B	2:128375722	279	6.54908e-09	1.11052e-08	0.0071554	0.0111516	0.981693	B
chr2_120048376-120048876	STEAP3	B_NAIVE	B	2:120051015	268	5.3352e-07	0.00103434	9.54826e-06	0.0175298	0.981426	B
chr2_128377335-128377835	LIMS2	B_NAIVE	B	2:128375722	279	0.000111926	0.000189791	0.00738411	0.0115403	0.980774	B
chr16_50367888-50368388	BRD7	B_NAIVE	B	16:50370703	231	3.37542e-09	3.35544e-08	0.00187143	0.017623	0.980505	B
chr9_33124688-33125188	B4GALT1	B_NAIVE	B	9:33131651	252	6.05316e-08	4.4408e-08	0.0118665	0.00772526	0.980408	B
chr9_139652719-139653219	LCN8	B_NAIVE	B	9:139648298	216	2.93661e-07	6.72914e-07	0.00651784	0.0139559	0.979525	B
chr8_11323330-11323830	RP11-148O21.2	B_NAIVE	B	8:11352541	506	0.000784381	0.00256522	0.00442054	0.0134781	0.978752	B
chr16_50360953-50361453	BRD7	B_NAIVE	B	16:50370543	230	9.93103e-11	4.22893e-08	5.50606e-05	0.022469	0.977476	B
chr16_50369016-50369516	BRD7	B_NAIVE	B	16:50371463	232	6.58427e-21	4.2897e-08	3.65051e-15	0.0228062	0.977194	B
chr8_41523240-41523740	RP11-930P14.1	B_NAIVE	B	8:41435795	260	3.07046e-11	4.40736e-08	1.71926e-05	0.0237021	0.976281	B
chr8_41523240-41523740	NKX6-3	B_NAIVE	B	8:41435795	260	7.2436e-15	1.03975e-11	1.74747e-05	0.0241075	0.975875	B
chr16_50369016-50369516	ADCY7	B_NAIVE	B	16:50400087	232	2.68352e-20	1.74833e-07	3.92478e-15	0.0245949	0.975405	B
chr11_124199914-124200414	VWA5A	B_NAIVE	B	11:124191924	511	2.67613e-17	5.18553e-08	1.32289e-11	0.0246581	0.975342	B
chr16_50367888-50368388	ADCY7	B_NAIVE	B	16:50372678	231	1.61516e-08	1.60559e-07	0.00236225	0.0225075	0.97513	B
chr7_64132739-64133239	RP11-561N12.7	B_NAIVE	B	7:64150849	140	7.33002e-13	3.08096e-12	0.00519828	0.0208755	0.973926	B
chr9_95502928-95503428	BICD2	B_NAIVE	B	9:95502571	114	2.06913e-21	6.4315e-20	0.000843429	0.0252425	0.973914	B
chr9_33130422-33130922	B4GALT1	B_NAIVE	B	9:33131651	251	9.18785e-08	4.74387e-08	0.0180117	0.00832614	0.973662	B
chr16_50372799-50373299	BRD7	B_NAIVE	B	16:50370703	233	6.03493e-09	4.35253e-08	0.00334595	0.0231582	0.973496	B
chr8_41479679-41480179	AGPAT6	B_NAIVE	B	8:41435795	226	2.41288e-16	1.98569e-13	3.35882e-05	0.0266682	0.973298	B
chr16_50360953-50361453	ADCY7	B_NAIVE	B	16:50370543	230	4.4414e-10	1.89128e-07	6.49577e-05	0.0266877	0.973247	B
chr16_50371515-50372015	BRD7	B_NAIVE	B	16:50370703	232	1.19852e-10	5.23172e-08	6.64497e-05	0.0280343	0.971899	B
chr16_50372799-50373299	ADCY7	B_NAIVE	B	16:50372678	233	2.54743e-08	1.83726e-07	0.00372574	0.0259005	0.970374	B
chr16_50371515-50372015	ADCY7	B_NAIVE	B	16:50372678	232	4.79399e-10	2.09264e-07	7.01146e-05	0.0296357	0.970294	B
chr14_100771606-100772106	SLC25A29	B_NAIVE	B	14:100769163	159	0.00122679	0.000288879	0.0236515	0.00459909	0.970234	B
chr17_63556103-63556603	AXIN2	B_NAIVE	B	17:63556290	106	0.00739456	0.000483217	0.0225029	0.000501391	0.969118	B
chr15_77332978-77333478	TSPAN3	B_NAIVE	B	15:77363451	134	0.000354694	0.000842657	0.00934498	0.0212329	0.968225	B
chr3_159710213-159710713	IL12A	B_NAIVE	B	3:159710390	242	0.00116699	0.0207385	0.000593577	0.00958052	0.96792	B
chr7_64146914-64147414	ZNF107	B_NAIVE	B	7:64153008	155	1.43613e-13	5.81269e-11	8.15953e-05	0.0320575	0.967861	B
chr17_77970757-77971257	TBC1D16	B_NAIVE	B	17:77910297	267	1.74342e-12	1.5019e-12	0.0183362	0.0148292	0.966835	B
chr13_50194217-50194717	RCBTB1	B_NAIVE	B	13:50195096	371	3.43067e-06	0.0199003	2.54282e-06	0.0137839	0.96631	B
chr6_37664569-37665069	MDGA1	B_NAIVE	B	6:37674339	371	4.04417e-09	1.34987e-09	0.0265126	0.00788379	0.965604	B
chr8_11323330-11323830	FAM167A	B_NAIVE	B	8:11339965	506	1.51785e-05	4.96394e-05	0.00830007	0.0261788	0.965456	B
chr8_41479679-41480179	NKX6-3	B_NAIVE	B	8:41437317	226	1.81891e-14	1.49688e-11	4.38801e-05	0.0351464	0.96481	B
chr17_77706839-77707339	CTD-2116F7.1	B_NAIVE	B	17:77704220	113	3.38747e-05	0.002381	0.000473762	0.0323352	0.964776	B
chr8_41523240-41523740	ANK1	B_NAIVE	B	8:41435795	260	1.63309e-17	2.34416e-14	2.53927e-05	0.0354844	0.96449	B
chr8_41480369-41480869	NKX6-3	B_NAIVE	B	8:41448939	226	1.20257e-33	1.58378e-11	2.90112e-24	0.037245	0.962755	B
chr9_139651789-139652289	LCN15	B_NAIVE	B	9:139648298	216	6.17932e-07	0.0220314	4.66475e-07	0.0156691	0.962298	B
chr8_41480369-41480869	AGPAT6	B_NAIVE	B	8:41448939	226	2.19596e-35	2.89208e-13	3.05686e-24	0.0392981	0.960702	B
chr6_41195788-41196288	TREML4	B_NAIVE	B	6:41194564	252	9.25961e-09	4.16929e-05	8.98779e-06	0.0395085	0.960441	B
chr8_41520269-41520769	NKX6-3	B_NAIVE	B	8:41437317	253	4.98339e-14	1.71434e-11	0.000120221	0.040398	0.959482	B
chr8_41522634-41523134	NKX6-3	B_NAIVE	B	8:41438378	259	1.12343e-12	1.60882e-11	0.0027102	0.0378522	0.959438	B
chr14_101014210-101014710	BEGAIN	B_NAIVE	B	14:100998848	138	5.47684e-08	1.10467e-06	0.00198105	0.0389987	0.959019	B
chr8_41521211-41521711	NKX6-3	B_NAIVE	B	8:41437317	255	9.14184e-17	1.78313e-11	2.20541e-07	0.0420589	0.957941	B
chr2_109871984-109872484	SH3RF3	B_NAIVE	B	2:109836825	327	7.41887e-06	2.12788e-05	0.0111284	0.0309607	0.957882	B
chr15_77332978-77333478	RP11-797A18.6	B_NAIVE	B	15:77363451	134	0.00202764	0.00481712	0.0107783	0.0246487	0.957728	B
chr16_50364041-50364541	BRD7	B_NAIVE	B	16:50370703	230	3.51415e-08	4.43788e-08	0.0194835	0.023648	0.956868	B
chr6_10534580-10535080	GCNT2	B_NAIVE	B	6:10538945	161	5.72253e-16	0.0397059	6.80045e-17	0.00376197	0.956532	B
chr20_60914684-60915184	LAMA5	B_NAIVE	B	20:60914930	271	0.000690298	0.0257696	0.000471612	0.0166494	0.956419	B
chr1_26585479-26585979	UBXN11	B_NAIVE	B	1:26563105	266	6.60234e-05	0.00067618	0.0039239	0.0392305	0.956103	B
chr10_47599729-47600229	ANTXRLP1	B_NAIVE	B	10:47646751	251	4.78186e-13	1.3147e-10	0.00017089	0.0460301	0.953799	B
chr10_47639629-47640129	ANTXRLP1	B_NAIVE	B	10:47650490	251	2.79133e-18	1.3218e-10	9.97543e-10	0.0462836	0.953716	B
chr16_50364041-50364541	ADCY7	B_NAIVE	B	16:50372678	230	1.42871e-07	1.80426e-07	0.0208957	0.0254346	0.953669	B
chr10_47640659-47641159	ANTXRLP1	B_NAIVE	B	10:47650490	251	1.27636e-12	1.31496e-10	0.000456137	0.0460397	0.953504	B
chr17_17088221-17088721	PLD6	B_NAIVE	B	17:17009198	305	0.000120229	0.000206491	0.0177536	0.0295391	0.952381	B
chr18_43268787-43269287	SLC14A1	B_NAIVE	B	18:43268845	525	0.000319415	8.6549e-05	0.0379731	0.00933692	0.952284	B
chr16_68152865-68153365	DUS2	B_NAIVE	B	16:68167787	130	0.00169884	0.0107171	0.00502015	0.0307177	0.951846	B
chr9_136113731-136114231	ABO	B_NAIVE	B	9:136132168	264	0.00520041	0.00991947	0.0117972	0.0215509	0.951532	B
chr14_50580203-50580703	VCPKMT	B_NAIVE	B	14:50607143	194	0.00302034	0.000592048	0.0384386	0.00658338	0.951366	B
chr7_64132739-64133239	ZNF107	B_NAIVE	B	7:64146496	140	1.70745e-11	7.17678e-11	0.00970106	0.0398251	0.950474	B
chr12_109255604-109256104	SSH1	B_NAIVE	B	12:109205189	190	0.000868969	0.0302208	0.00054698	0.0180725	0.950291	B
chr14_95923238-95923738	SYNE3	B_NAIVE	B	14:95921741	424	3.2299e-14	0.032296	1.85818e-14	0.01763	0.950074	B
chr18_71915772-71916272	CYB5A	B_NAIVE	B	18:71916055	339	1.51911e-12	6.8175e-08	1.17868e-06	0.0519488	0.94805	B
chr4_113200624-113201124	TIFA	B_NAIVE	B	4:113196787	191	9.58932e-08	2.17363e-05	0.000238033	0.0530087	0.946731	B
chr17_16939746-16940246	PLD6	B_NAIVE	B	17:17002380	222	0.000127112	0.00023032	0.0196803	0.0347142	0.945248	B
chr8_41522634-41523134	ANK1	B_NAIVE	B	8:41446426	259	2.35566e-15	3.37343e-14	0.00366277	0.0515082	0.944829	B
chr9_139652719-139653219	LCN15	B_NAIVE	B	9:139648298	216	0.00973276	0.0223023	0.00734723	0.0158912	0.944727	B
chr4_52918514-52919014	SPATA18	B_NAIVE	B	4:52902152	210	5.8049e-08	4.60003e-08	0.0316411	0.0241294	0.944229	B
chr7_64146914-64147414	ZNF138	B_NAIVE	B	7:64163501	155	4.43255e-05	0.0179405	9.9194e-05	0.0392056	0.94271	B
chr8_41522634-41523134	RP11-930P14.1	B_NAIVE	B	8:41446426	259	6.88334e-09	9.85733e-08	0.00385421	0.0542527	0.941893	B
chr10_47654102-47654602	ANTXRLP1	B_NAIVE	B	10:47650490	251	3.38092e-11	1.32382e-10	0.0120825	0.0463682	0.941549	B
chr12_9859902-9860402	RP11-75L1.1	B_NAIVE	B	12:9866349	286	0.00182329	0.00347165	0.01863	0.0345311	0.941544	B
chr4_90819501-90820001	MMRN1	B_NAIVE	B	4:90818216	260	4.87547e-07	1.23739e-05	0.00227381	0.0567684	0.940945	B
chr14_92302716-92303216	RP11-747H7.3	B_NAIVE	B	14:92294852	104	0.000163374	2.67663e-05	0.0515397	0.00750321	0.940767	B
chr11_18433548-18434048	LDHC	B_NAIVE	B	11:18438770	125	3.26117e-14	0.0477485	9.83698e-15	0.0134641	0.938787	B
chr22_42394469-42394969	SMDT1	B_NAIVE	B	22:42454354	190	4.86053e-07	1.777e-08	0.0625903	0.00135224	0.936057	B
chr2_46910635-46911135	SOCS5	B_NAIVE	B	2:46901435	206	1.42465e-08	3.02359e-05	3.05425e-05	0.0638856	0.936054	B
chr14_95924028-95924528	SYNE3	B_NAIVE	B	14:95917923	427	0.0107729	0.0318144	0.00620216	0.0173823	0.933828	B
chr8_110533613-110534113	PKHD1L1	B_NAIVE	B	8:110497950	336	7.40274e-10	2.14579e-06	2.3531e-05	0.0672754	0.932699	B
chr14_95929316-95929816	SYNE3	B_NAIVE	B	14:95921741	430	2.44833e-05	0.0432934	1.41075e-05	0.0240133	0.932655	B
chr14_92302716-92303216	TC2N	B_NAIVE	B	14:92294852	104	0.00404847	0.000663278	0.0549834	0.00807594	0.932229	B
chr14_101013371-101013871	BEGAIN	B_NAIVE	B	14:100985100	137	1.133e-06	7.72655e-07	0.0409822	0.0270161	0.932	B
chr1_85464535-85465035	MCOLN2	B_NAIVE	B	1:85451143	405	3.53802e-06	0.00334996	7.03075e-05	0.0656396	0.930937	B
chr18_72265511-72266011	CNDP2	B_NAIVE	B	18:72169129	133	0.00184112	0.000913395	0.0452252	0.0215061	0.930514	B
chr17_17079202-17079702	PLD6	B_NAIVE	B	17:17002380	303	2.93075e-06	0.000455367	0.000455607	0.069861	0.929225	B
chr2_109848708-109849208	SH3RF3	B_NAIVE	B	2:109836825	312	3.88733e-05	9.16735e-06	0.0583106	0.0128224	0.928819	B
chr2_46909794-46910294	SOCS5	B_NAIVE	B	2:46901435	206	1.45195e-10	3.45777e-05	3.11279e-07	0.0732032	0.926762	B
chr19_49906491-49906991	TEAD2	B_NAIVE	B	19:49891280	144	3.99195e-05	5.22228e-05	0.032137	0.0411151	0.926656	B
chr1_165655304-165655804	ALDH9A1	B_NAIVE	B	1:165665012	243	0.00249027	0.000276957	0.0645685	0.00625461	0.92641	B
chr5_180477919-180478419	BTNL9	B_NAIVE	B	5:180468025	203	0.00683523	0.00565855	0.0341341	0.0273319	0.92604	B
chr14_107117467-107117967	IGHV3-38	B_NAIVE	B	14:107190574	487	4.23674e-08	1.56177e-05	0.000202789	0.0738271	0.925954	B
chr2_42325669-42326169	EML4	B_NAIVE	B	2:42329711	321	0.0123436	0.00272492	0.0491422	0.00992256	0.925867	B
chr7_64132739-64133239	ZNF138	B_NAIVE	B	7:64165026	140	0.00463093	0.0194648	0.010011	0.0411535	0.92474	B
chr1_113383147-113383647	RP11-426L16.7	B_NAIVE	B	1:113379721	203	4.43052e-06	0.0090413	3.31852e-05	0.0667963	0.924125	B
chr12_10563732-10564232	KLRC4-KLRK1	B_NAIVE	B	12:10560957	254	2.02367e-07	7.93358e-08	0.0553591	0.0207791	0.923862	B
chr14_107094712-107095212	IGHV3-38	B_NAIVE	B	14:107190574	475	1.12603e-07	1.63104e-05	0.000538969	0.0771463	0.922298	B
chr10_82204362-82204862	FAM213A	B_NAIVE	B	10:82204335	201	0.00453116	0.00969775	0.0209977	0.0440192	0.920754	B
chr8_110533613-110534113	EBAG9	B_NAIVE	B	8:110497950	336	2.51408e-07	0.000728741	2.79972e-05	0.0802349	0.919008	B
chr21_47970424-47970924	DIP2A	B_NAIVE	B	21:47979176	250	8.86204e-05	1.39973e-05	0.0707286	0.0102524	0.918916	B
chr1_153599597-153600097	CHTOP	B_NAIVE	B	1:153604112	148	0.00441274	0.0069457	0.0274824	0.0423388	0.91882	B
chr12_10563732-10564232	KLRK1	B_NAIVE	B	12:10560957	254	1.32073e-05	5.17777e-06	0.0597837	0.0225198	0.917678	B
chr4_176875182-176875682	GPM6A	B_NAIVE	B	4:176934379	282	0.0214948	0.0172949	0.0248016	0.0190383	0.91737	B
chr19_58892221-58892721	CTD-2619J13.17	B_NAIVE	B	19:58951123	170	0.000216737	5.2505e-05	0.0700417	0.0160541	0.913635	B
chr8_41520269-41520769	AGPAT6	B_NAIVE	B	8:41435795	253	1.83562e-15	6.31474e-13	0.000255525	0.0869909	0.912754	B
chr8_41522634-41523134	AGPAT6	B_NAIVE	B	8:41435795	259	4.21799e-14	6.0404e-13	0.0058716	0.0831737	0.910955	B
chr1_220891234-220891734	C1orf115	B_NAIVE	B	1:220865745	192	0.000587207	0.00640318	0.0070641	0.0761204	0.909825	B
chr11_124195360-124195860	VWA5A	B_NAIVE	B	11:124191924	527	1.1808e-07	7.00125e-08	0.0583703	0.0337012	0.907928	B
chr6_667183-667683	RP1-20B11.2	B_NAIVE	B	6:684476	216	0.0220575	0.0537295	0.00513262	0.011595	0.907485	B
chr17_77911411-77911911	TBC1D16	B_NAIVE	B	17:77910297	210	7.80616e-12	1.10798e-12	0.0821004	0.0107459	0.907154	B
chr12_92818138-92818638	CLLU1	B_NAIVE	B	12:92818482	301	9.46434e-06	1.58183e-06	0.0818006	0.0127664	0.905422	B
chr1_157670453-157670953	RP11-367J7.3	B_NAIVE	B	1:157674997	284	3.3071e-07	4.00073e-05	0.000806975	0.0967205	0.902432	B
chr12_92818138-92818638	CLLU1OS	B_NAIVE	B	12:92818482	301	2.04139e-05	3.41189e-06	0.0867747	0.0136035	0.899598	B
chr18_12307933-12308433	TUBB6	B_NAIVE	B	18:12316493	218	0.00151154	0.0258998	0.00407467	0.0689185	0.899595	B
chr14_92318803-92319303	RP11-747H7.3	B_NAIVE	B	14:92293518	130	0.000290687	2.98866e-05	0.0917042	0.00852902	0.899446	B
chr8_41493645-41494145	ANK1	B_NAIVE	B	8:41446426	233	4.89744e-14	1.7215e-14	0.0761496	0.0258694	0.897981	B
chr19_58892221-58892721	ZNF132	B_NAIVE	B	19:58958087	170	0.0132842	0.00321811	0.0710671	0.01632	0.896111	B
chr2_173374821-173375321	PDK1	B_NAIVE	B	2:173343788	395	0.0351535	0.0110114	0.0448441	0.013151	0.89584	B
chr8_41493645-41494145	RP11-930P14.1	B_NAIVE	B	8:41446426	233	1.39646e-07	4.90869e-08	0.0781923	0.0265902	0.895217	B
chr1_26585479-26585979	CD52	B_NAIVE	B	1:26546231	266	0.00347253	0.035564	0.0060522	0.0610898	0.893821	B
chr14_92318803-92319303	TC2N	B_NAIVE	B	14:92303877	130	0.00667909	0.000686703	0.090744	0.00843628	0.893454	B
chr11_61582582-61583082	TMEM258	B_NAIVE	B	11:61560081	193	0.0109103	0.0183561	0.0299327	0.049469	0.891332	B
chr2_128395223-128395723	MYO7B	B_NAIVE	B	2:128375722	266	8.16571e-08	1.93625e-08	0.0892169	0.0202645	0.890518	B
chr16_50369016-50369516	PAPD5	B_NAIVE	B	16:50371463	232	1.26148e-14	0.0821867	4.66715e-15	0.0295186	0.888295	B
chr12_10547888-10548388	KLRK1	B_NAIVE	B	12:10619374	218	1.56873e-05	9.19421e-06	0.0710094	0.04073	0.888236	B
chr16_50367888-50368388	PAPD5	B_NAIVE	B	16:50372678	231	0.00759713	0.0755216	0.00281007	0.0270473	0.887024	B
chr11_61582582-61583082	FADS1	B_NAIVE	B	11:61543499	193	0.000592649	0.000997105	0.0419741	0.0697329	0.886703	B
chr2_128395223-128395723	LIMS2	B_NAIVE	B	2:128378136	266	0.00139381	0.000330499	0.0919518	0.0209182	0.885406	B
chr16_50372201-50372701	ADCY7	B_NAIVE	B	16:50382559	233	5.91766e-07	2.10976e-07	0.0865489	0.0299728	0.883478	B
chr19_54864135-54864635	LAIR1	B_NAIVE	B	19:54865629	300	0.0124835	0.00508185	0.0713723	0.0281718	0.882891	B
chr17_63556979-63557479	AXIN2	B_NAIVE	B	17:63556290	104	0.0274497	0.00179676	0.0835262	0.00458468	0.882643	B
chr22_39784621-39785121	MGAT3	B_NAIVE	B	22:39851970	190	2.43294e-07	7.69347e-07	0.0285095	0.0892709	0.882219	B
chr18_71909730-71910230	CYB5A	B_NAIVE	B	18:71916055	336	1.00183e-07	5.30718e-08	0.0777317	0.0402963	0.881972	B
chr10_104573896-104574396	AS3MT	B_NAIVE	B	10:104581288	212	0.00015263	0.0788711	7.73543e-05	0.0390909	0.881808	B
chr17_17085297-17085797	PLD6	B_NAIVE	B	17:17002380	301	0.00050126	0.000277265	0.0764066	0.0413818	0.881433	B
chr10_47670106-47670606	ANTXRLP1	B_NAIVE	B	10:47650490	249	2.14776e-10	1.2713e-10	0.0767551	0.044554	0.878691	B
chr8_144629321-144629821	RP11-661A12.5	B_NAIVE	B	8:144623735	284	0.0310605	0.00784468	0.0666299	0.0159496	0.878515	B
chr16_50360953-50361453	PAPD5	B_NAIVE	B	16:50370543	230	0.000209387	0.0891634	7.74323e-05	0.0320945	0.878455	B
chr16_50372201-50372701	BRD7	B_NAIVE	B	16:50370703	233	1.62905e-07	5.80787e-08	0.0903193	0.0313222	0.878358	B
chr16_50371515-50372015	PAPD5	B_NAIVE	B	16:50370703	232	0.000209623	0.0915033	7.75547e-05	0.0329785	0.875231	B
chr20_37419015-37419515	ACTR5	B_NAIVE	B	20:37378363	273	0.0010798	0.000411216	0.0904659	0.0335772	0.874466	B
chr2_88469560-88470060	THNSL2	B_NAIVE	B	2:88480604	290	0.0300213	0.0305569	0.0329473	0.0326613	0.873813	B
chr8_41493645-41494145	AGPAT6	B_NAIVE	B	8:41435795	233	6.75948e-13	2.37603e-13	0.0940946	0.0322015	0.873704	B
chr16_28813741-28814241	TUFM	B_NAIVE	B	16:28837515	100	2.13537e-05	1.0173e-06	0.123777	0.00502564	0.871175	B
chr7_47709014-47709514	TNS3	B_NAIVE	B	7:47709216	433	0.0116346	0.0181952	0.0391399	0.0603397	0.870691	B
chr16_1584455-1584955	TMEM204	B_NAIVE	B	16:1583634	252	2.35902e-05	4.3916e-06	0.11155	0.0198978	0.868525	B
chr16_50372799-50373299	PAPD5	B_NAIVE	B	16:50372678	233	0.0118234	0.0852732	0.00437539	0.0306885	0.86784	B
chr5_156700047-156700547	CYFIP2	B_NAIVE	B	5:156699129	306	0.000238889	1.82487e-05	0.125178	0.00869647	0.865868	B
chr9_139608814-139609314	FAM69B	B_NAIVE	B	9:139621168	255	1.24749e-06	1.9548e-07	0.121151	0.0181234	0.860725	B
chr2_173378512-173379012	AC093818.1	B_NAIVE	B	2:173343788	400	0.000325927	0.112892	8.17183e-05	0.0274456	0.859255	B
chr12_92934225-92934725	RP11-693J15.5	B_NAIVE	B	12:92873078	307	5.5332e-06	1.50257e-06	0.11173	0.0294822	0.85878	B
chr12_10544892-10545392	KLRC4-KLRK1	B_NAIVE	B	12:10560957	217	4.6262e-07	5.76112e-08	0.126553	0.0149014	0.858545	B
chr15_62319104-62319604	VPS13C	B_NAIVE	B	15:62322152	229	2.82691e-09	5.04099e-06	8.05414e-05	0.142765	0.857149	B
chr12_104226104-104226604	NT5DC3	B_NAIVE	B	12:104228573	548	0.000103488	2.22879e-05	0.119697	0.0249235	0.855254	B
chr17_1737599-1738099	SERPINF1	B_NAIVE	B	17:1673276	378	0.0274568	0.0194748	0.0585931	0.0407056	0.85377	B
chr11_67382789-67383289	DOC2GP	B_NAIVE	B	11:67355319	182	0.0699816	0.0185409	0.0472491	0.0116656	0.852563	B
chr3_121513416-121513916	SLC15A2	B_NAIVE	B	3:121528386	345	3.69472e-11	2.47055e-11	0.0892524	0.0588285	0.851919	B
chr3_121513416-121513916	EAF2	B_NAIVE	B	3:121509881	345	4.79584e-13	3.20684e-13	0.0895115	0.0590022	0.851486	B
chr6_7431412-7431912	DSP	B_NAIVE	B	6:7444253	388	1.40884e-13	3.13349e-12	0.00653568	0.144516	0.848949	B
chr12_10544892-10545392	KLRK1	B_NAIVE	B	12:10560957	217	2.98514e-05	3.71747e-06	0.135125	0.0159785	0.848863	B
chr2_86422493-86422993	IMMT	B_NAIVE	B	2:86397090	344	1.09617e-06	0.00248866	6.77693e-05	0.153014	0.844428	B
chr8_41521211-41521711	AGPAT6	B_NAIVE	B	8:41437317	255	5.76405e-18	1.12429e-12	8.02378e-07	0.15566	0.844339	B
chr17_19557940-19558440	ALDH3A2	B_NAIVE	B	17:19616245	129	0.0123714	0.00764965	0.0854519	0.0519953	0.842532	B
chr11_61582582-61583082	FADS2	B_NAIVE	B	11:61593005	193	0.00917533	0.0154371	0.0506546	0.0843837	0.840349	B
chr15_77330641-77331141	RP11-797A18.6	B_NAIVE	B	15:77377654	133	0.0188387	0.00657631	0.10014	0.034117	0.840328	B
chr14_77186700-77187200	VASH1	B_NAIVE	B	14:77187061	366	0.000533044	0.000101076	0.135451	0.0248451	0.83907	B
chr1_226067456-226067956	TMEM63A	B_NAIVE	B	1:226064846	119	0.0553677	0.00616369	0.0903434	0.00921838	0.838907	B
chr1_209979317-209979817	IRF6	B_NAIVE	B	1:209994012	217	0.00341186	0.14879	0.000230307	0.00920526	0.838362	B
chr7_134833068-134833568	C7orf49	B_NAIVE	B	7:134768423	363	2.86041e-06	0.00268198	0.000174313	0.162605	0.834536	B
chr12_9436369-9436869	RP13-735L24.1	B_NAIVE	B	12:9433483	288	2.34902e-11	0.147673	3.09015e-12	0.0185928	0.833734	B
chr9_136114440-136114940	ABO	B_NAIVE	B	9:136132516	264	0.0413514	0.00992229	0.0938061	0.0216756	0.833245	B
chr3_97629276-97629776	CRYBG3	B_NAIVE	B	3:97637171	175	0.042808	0.00944129	0.0946742	0.0200473	0.833029	B
chr22_39996766-39997266	RP4-742C19.12	B_NAIVE	B	22:40069449	157	0.0283421	0.114723	0.00542179	0.0211159	0.830397	B
chr18_21079353-21079853	NPC1	B_NAIVE	B	18:21117571	126	0.000913216	0.160586	5.65879e-05	0.00912149	0.829322	B
chr15_59698617-59699117	FAM81A	B_NAIVE	B	15:59697016	235	5.8905e-05	5.35974e-06	0.157693	0.0135197	0.828723	B
chr6_18330640-18331140	RNF144B	B_NAIVE	B	6:18330781	221	0.000171222	1.42165e-05	0.15922	0.0123919	0.828202	B
chr18_21165211-21165711	NPC1	B_NAIVE	B	18:21113285	100	0.00733426	0.155909	0.000443782	0.00860606	0.827707	B
chr15_59698617-59699117	CCNB2	B_NAIVE	B	15:59697016	235	0.00371106	0.000337668	0.157134	0.0134722	0.825345	B
chr15_59698617-59699117	MYO1E	B_NAIVE	B	15:59697016	235	0.00363006	0.000330298	0.157698	0.013524	0.824818	B
chr16_3003688-3004188	FLYWCH1	B_NAIVE	B	16:2982708	257	0.00134957	0.0197481	0.0101045	0.147037	0.821761	B
chr7_64129207-64129707	RP11-797H7.1	B_NAIVE	B	7:64251265	132	0.0607469	0.0353767	0.0526195	0.0298222	0.821435	B
chr2_128378386-128378886	RP11-286H15.1	B_NAIVE	B	2:128378136	278	0.000144729	0.0592175	0.00029401	0.119477	0.820867	B
chr15_38850029-38850529	RASGRP1	B_NAIVE	B	15:38846347	171	0.000766537	0.143453	0.00019106	0.034935	0.820655	B
chr15_91022116-91022616	CRTC3	B_NAIVE	B	15:91010776	351	0.070354	0.0249722	0.062654	0.0214185	0.820601	B
chr9_139613522-139614022	FAM69B	B_NAIVE	B	9:139621168	255	1.01223e-06	8.48887e-07	0.0983034	0.08162	0.820075	B
chr7_138729822-138730322	RP11-383F6.1	B_NAIVE	B	7:138729795	192	0.000141368	2.51101e-05	0.153532	0.0264509	0.81985	B
chr15_77330641-77331141	TSPAN3	B_NAIVE	B	15:77368712	133	0.00492936	0.00172076	0.129871	0.0445171	0.818961	B
chr9_95490880-95491380	BICD2	B_NAIVE	B	9:95502571	111	3.73559e-19	7.45807e-20	0.152272	0.0295829	0.818145	B
chr14_100841694-100842194	RP11-638I2.10	B_NAIVE	B	14:100808155	143	0.000660379	0.122411	0.000342507	0.0626751	0.813911	B
chr8_144627893-144628393	RP11-661A12.5	B_NAIVE	B	8:144623735	284	0.0100634	0.0494107	0.0215877	0.10518	0.813758	B
chr14_107094712-107095212	IGHV3-74	B_NAIVE	B	14:107166021	475	0.000398923	0.0577832	0.000912631	0.131383	0.809522	B
chr1_178512275-178512775	C1orf220	B_NAIVE	B	1:178568531	125	0.0690192	0.0566788	0.0366756	0.0293098	0.808317	B
chr1_26585479-26585979	RP11-569G9.7	B_NAIVE	B	1:26622700	266	1.01242e-06	1.03687e-05	0.0171455	0.174788	0.808055	B
chr16_50364041-50364541	PAPD5	B_NAIVE	B	16:50372678	230	0.0623666	0.0787603	0.0230634	0.0283184	0.807491	B
chr1_111772086-111772586	CHI3L2	B_NAIVE	B	1:111784227	332	2.48726e-09	1.45621e-09	0.122147	0.070706	0.807147	B
chr2_54801521-54802021	AC093110.3	B_NAIVE	B	2:54801856	205	0.0235906	0.118519	0.00941176	0.0464828	0.801995	B
chr8_41493645-41494145	NKX6-3	B_NAIVE	B	8:41439997	233	6.10875e-11	2.14729e-11	0.14737	0.0510004	0.80163	B
chr4_90750636-90751136	MMRN1	B_NAIVE	B	4:90818216	278	3.20188e-05	1.07035e-05	0.149329	0.0491173	0.801511	B
chr14_107117467-107117967	IGHV3-74	B_NAIVE	B	14:107167927	487	0.000164818	0.0607559	0.000377503	0.138356	0.800345	B
chr22_24326520-24327020	AP000350.6	B_NAIVE	B	22:24296894	133	0.0324277	0.0122292	0.113297	0.041927	0.800119	B
chr6_7425147-7425647	DSP	B_NAIVE	B	6:7447943	385	1.6083e-12	2.71784e-12	0.07461	0.125282	0.800108	B
chr9_77668745-77669245	C9orf40	B_NAIVE	B	9:77565617	252	0.0292798	0.143404	0.00524213	0.0248773	0.797196	B
chr6_7431412-7431912	RP3-512B11.3	B_NAIVE	B	6:7443239	388	0.00115298	0.0256442	0.00763633	0.169048	0.796518	B
chr2_54801521-54802021	SPTBN1	B_NAIVE	B	2:54801856	205	0.00192572	0.00967485	0.0322535	0.161247	0.794899	B
chr11_65769788-65770288	EIF1AD	B_NAIVE	B	11:65750997	215	0.0193742	0.00633628	0.135974	0.0436752	0.79464	B
chr14_107117467-107117967	IGHV3-64	B_NAIVE	B	14:107184997	487	0.000113364	0.0417887	0.000458766	0.168323	0.789316	B
chr2_219151791-219152291	ARPC2	B_NAIVE	B	2:219076742	148	1.0383e-13	3.26364e-14	0.161447	0.0499584	0.788594	B
chr8_41470195-41470695	AGPAT6	B_NAIVE	B	8:41435795	230	1.33683e-12	2.11839e-13	0.186092	0.0287036	0.785205	B
chr2_31437672-31438172	EHD3	B_NAIVE	B	2:31428896	345	0.0129248	0.00215096	0.171934	0.0278284	0.785162	B
chr12_96430997-96431497	LTA4H	B_NAIVE	B	12:96412338	222	0.0309255	0.00886516	0.138823	0.0390128	0.782374	B
chr14_107094712-107095212	IGHV3-64	B_NAIVE	B	14:107184681	475	0.000297084	0.043032	0.0012019	0.173311	0.782158	B
chr11_58914838-58915338	FAM111A	B_NAIVE	B	11:58915110	129	1.48659e-05	9.913e-07	0.206705	0.0130034	0.780276	B
chr1_157743710-157744210	RP11-367J7.3	B_NAIVE	B	1:157668390	274	7.04303e-05	2.16781e-05	0.171853	0.0521197	0.775935	B
chr14_107117467-107117967	IGHV1-69	B_NAIVE	B	14:107167927	487	0.000290466	0.107073	0.000321004	0.117555	0.774761	B
chr8_49430390-49430890	RP11-567J20.3	B_NAIVE	B	8:49430684	184	0.0526769	0.10578	0.0225184	0.0444443	0.77458	B
chr20_44539399-44539899	PLTP	B_NAIVE	B	20:44540178	154	5.23846e-09	2.88568e-10	0.215523	0.011099	0.773378	B
chr14_107094712-107095212	IGHV1-69	B_NAIVE	B	14:107166021	475	0.000748667	0.108443	0.000823146	0.118459	0.771526	B
chr11_30344353-30344853	ARL14EP	B_NAIVE	B	11:30344883	183	1.72971e-05	6.5024e-06	0.16724	0.062099	0.770637	B
chr6_126660963-126661463	CENPW	B_NAIVE	B	6:126753564	153	0.0230491	0.15668	0.00706502	0.0472596	0.765946	B
chr1_207457686-207458186	CD55	B_NAIVE	B	1:207478980	168	3.91579e-07	4.12341e-07	0.115647	0.121015	0.763338	B
chr12_92896217-92896717	RP11-693J15.5	B_NAIVE	B	12:92894947	317	9.97574e-06	1.79275e-06	0.201438	0.0354374	0.763113	B
chr17_1686471-1686971	SERPINF1	B_NAIVE	B	17:1673276	346	0.0685433	0.00781622	0.14604	0.0158918	0.761708	B
chr1_157743710-157744210	FCRL3	B_NAIVE	B	1:157668390	274	5.05107e-08	1.5547e-08	0.183626	0.0557588	0.760615	B
chr2_219157782-219158282	RP11-378A13.1	B_NAIVE	B	2:219085863	147	0.092484	0.0404426	0.075742	0.0323625	0.758969	B
chr17_80415497-80415997	NARF	B_NAIVE	B	17:80397484	261	0.0872775	0.0903929	0.0324003	0.0327998	0.75713	B
chr21_46902755-46903255	COL18A1	B_NAIVE	B	21:46906627	283	0.0183097	0.00198582	0.202329	0.0211879	0.756188	B
chr9_100865975-100866475	RP11-535C21.3	B_NAIVE	B	9:100763890	232	0.0151657	0.121189	0.0122114	0.0968268	0.754607	B
chr19_21748821-21749321	ZNF493	B_NAIVE	B	19:21637051	538	0.0253953	0.0585273	0.0491975	0.112629	0.754251	B
chr1_21766943-21767443	NBPF3	B_NAIVE	B	1:21770035	223	8.95851e-06	5.25808e-07	0.233165	0.0129314	0.753895	B
chr6_7439415-7439915	RP3-512B11.3	B_NAIVE	B	6:7393452	356	2.04363e-15	0.0325455	1.35281e-14	0.214686	0.752769	B
chr6_74181565-74182065	RP11-505P4.7	B_NAIVE	B	6:74216201	155	0.000803558	0.000214079	0.197093	0.0517583	0.750131	B
chr6_106994500-106995000	AIM1	B_NAIVE	B	6:106994326	524	1.81341e-05	8.66645e-05	0.0436625	0.207919	0.748314	B
chr2_128387636-128388136	MYO7B	B_NAIVE	B	2:128378563	271	2.0426e-07	2.6934e-08	0.223171	0.0286794	0.74815	B
chr3_193420716-193421216	ATP13A4	B_NAIVE	B	3:193365544	286	0.00138242	0.00137437	0.12543	0.123951	0.747862	B
chr17_77905160-77905660	TBC1D16	B_NAIVE	B	17:77910297	210	2.02853e-11	3.84415e-12	0.213349	0.0396834	0.746968	B
chr5_131826827-131827327	AC034220.3	B_NAIVE	B	5:131722075	296	0.113562	0.0506283	0.062111	0.0269437	0.746755	B
chr14_107117467-107117967	IGHV3-65	B_NAIVE	B	14:107184358	487	0.000394859	0.145555	0.000298677	0.109355	0.744396	B
chr19_2324439-2324939	LSM7	B_NAIVE	B	19:2358485	304	0.00757899	0.00698535	0.126838	0.116161	0.742436	B
chr22_25003316-25003816	UPB1	B_NAIVE	B	22:24884656	206	0.00139163	9.71171e-05	0.24158	0.0161183	0.740813	B
chr1_192485882-192486382	RGS1	B_NAIVE	B	1:192530105	105	0.00135806	0.131505	0.00132276	0.127348	0.738466	B
chr14_107094712-107095212	IGHV3-65	B_NAIVE	B	14:107166021	475	0.00102466	0.14842	0.000773958	0.111368	0.738413	B
chr15_31115517-31116017	RP11-540B6.2	B_NAIVE	B	15:31115709	210	0.168005	0.0236928	0.0631275	0.00816549	0.737009	B
chr2_128387636-128388136	LIMS2	B_NAIVE	B	2:128378563	271	0.00348608	0.000459677	0.229984	0.0295894	0.736481	B
chr19_21751847-21752347	ZNF493	B_NAIVE	B	19:21647585	531	0.000178055	0.0958657	0.000314064	0.168358	0.735284	B
chr9_123605652-123606152	PSMD5	B_NAIVE	B	9:123610288	171	0.110853	0.0455741	0.0784852	0.0315333	0.733554	B
chr16_68286248-68286748	DUS2	B_NAIVE	B	16:68185160	119	0.122478	0.0256294	0.0989597	0.0199751	0.732958	B
chr5_61587590-61588090	DIMT1	B_NAIVE	B	5:61703259	136	0.00186013	0.00069115	0.193551	0.071183	0.732715	B
chr7_76256268-76256768	AC004980.7	B_NAIVE	B	7:76198932	158	0.0156994	0.000689935	0.242239	0.00991412	0.731458	B
chr6_7468739-7469239	DSP	B_NAIVE	B	6:7443145	387	1.64929e-12	4.19341e-12	0.0765118	0.193805	0.729683	B
chr6_86159736-86160236	NT5E	B_NAIVE	B	6:86176625	286	0.000105864	9.56139e-05	0.142415	0.127896	0.729488	B
chr2_128377335-128377835	RP11-286H15.1	B_NAIVE	B	2:128375722	279	0.0336216	0.0570116	0.0683044	0.115096	0.725966	B
chr16_68285624-68286124	DPEP2	B_NAIVE	B	16:68218336	119	0.00380531	0.252659	0.000291628	0.0186384	0.724606	B
chr7_76129092-76129592	DTX2P1	B_NAIVE	B	7:76135948	213	5.316e-05	7.20733e-06	0.244598	0.0324392	0.722902	B
chr2_128373353-128373853	RP11-286H15.1	B_NAIVE	B	2:128369896	280	0.0767837	0.014996	0.156001	0.0297449	0.722474	B
chr22_24326520-24327020	AP000350.5	B_NAIVE	B	22:24266726	133	2.32447e-15	8.76611e-16	0.20315	0.0758918	0.720958	B
chr4_90819501-90820001	SNCA	B_NAIVE	B	4:90805660	260	0.00035717	0.00906498	0.0102835	0.260276	0.720019	B
chr1_245133197-245133697	EFCAB2	B_NAIVE	B	1:245133489	193	0.00340338	0.00141173	0.19515	0.0802283	0.719807	B
chr1_111329743-111330243	RP11-284N8.3	B_NAIVE	B	1:111329066	276	0.176693	0.0511228	0.0439925	0.0120123	0.71618	B
chr3_16414813-16415313	RFTN1	B_NAIVE	B	3:16414198	162	0.00122051	3.09548e-05	0.278846	0.00635858	0.713544	B
chr6_7425147-7425647	RP3-512B11.3	B_NAIVE	B	6:7442037	385	0.0139895	0.0236407	0.092803	0.156113	0.713453	B
chr2_109830845-109831345	SH3RF3	B_NAIVE	B	2:109836825	318	0.000175963	1.60169e-05	0.26395	0.0233132	0.712545	B
chr17_45794643-45795143	TBKBP1	B_NAIVE	B	17:45771816	147	6.23945e-05	7.01877e-06	0.259179	0.0284428	0.712309	B
chr8_41470195-41470695	RP11-930P14.1	B_NAIVE	B	8:41446426	230	4.46477e-07	7.07504e-08	0.249998	0.0389045	0.711097	B
chr4_82074881-82075381	PRKG2	B_NAIVE	B	4:82083409	342	0.151762	0.0398762	0.0778047	0.0197327	0.710824	B
chr13_50177183-50177683	ARL11	B_NAIVE	B	13:50192488	385	2.40361e-17	4.25293e-18	0.246502	0.0429052	0.710593	B
chr8_74903910-74904410	LY96	B_NAIVE	B	8:74855616	113	1.74895e-08	0.278914	7.87898e-10	0.0118558	0.70923	B
chr17_57976406-57976906	RNFT1	B_NAIVE	B	17:57996806	145	0.119699	0.0822143	0.0535846	0.0360957	0.708406	B
chr1_40264811-40265311	PPIE	B_NAIVE	B	1:40214375	220	0.00720214	0.000397402	0.270187	0.0142004	0.708013	B
chr4_113200624-113201124	RP11-73K9.3	B_NAIVE	B	4:113200750	191	0.0010428	0.236374	0.000251971	0.0564089	0.705923	B
chr7_64132739-64133239	RP11-797H7.1	B_NAIVE	B	7:64165026	140	0.0290728	0.122199	0.027657	0.115543	0.705528	B
chr1_178513715-178514215	C1orf220	B_NAIVE	B	1:178568531	128	0.141091	0.0513889	0.0757516	0.0268857	0.704882	B
chr2_173378512-173379012	AC078883.3	B_NAIVE	B	2:173343788	400	0.000773521	0.267925	8.17951e-05	0.0276278	0.703592	B
chr14_106467319-106467819	IGHV1-3	B_NAIVE	B	14:106471353	102	3.60278e-09	4.44615e-10	0.265279	0.0320351	0.702686	B
chr2_46910635-46911135	RP11-333I13.1	B_NAIVE	B	2:46901435	206	0.000126797	0.269108	1.39941e-05	0.0289987	0.701753	B
chr9_130770026-130770526	SLC25A25	B_NAIVE	B	9:130838717	194	0.00931165	0.00396673	0.200843	0.0848573	0.701021	B
chr21_45510109-45510609	PWP2	B_NAIVE	B	21:45465860	185	0.00127143	0.000315895	0.240431	0.0590377	0.698944	B
chr8_144629321-144629821	ZC3H3	B_NAIVE	B	8:144617691	284	0.10581	0.0267234	0.136427	0.033759	0.697281	B
chr8_41470195-41470695	ANK1	B_NAIVE	B	8:41446426	230	1.68742e-13	2.67395e-14	0.262375	0.0408802	0.696745	B
chr22_31318026-31318526	CTA-85E5.6	B_NAIVE	B	22:31376009	227	0.0997828	0.102506	0.0505658	0.0512497	0.695896	B
chr2_46909794-46910294	RP11-333I13.1	B_NAIVE	B	2:46901435	206	1.16214e-06	0.27676	1.28261e-07	0.0298516	0.693387	B
chr21_47716191-47716691	YBEY	B_NAIVE	B	21:47726332	184	0.0196242	0.0430783	0.0770901	0.168533	0.691674	B
chr9_95731206-95731706	ZNF484	B_NAIVE	B	9:95616149	152	0.00190492	0.000118316	0.28952	0.0172911	0.691166	B
chr5_149778206-149778706	RPS14	B_NAIVE	B	5:149822019	140	0.00739303	0.00274624	0.219379	0.0808016	0.68968	B
chr8_41470195-41470695	NKX6-3	B_NAIVE	B	8:41435795	230	1.11446e-10	1.76602e-11	0.268856	0.0419148	0.689229	B
chr22_39784115-39784615	MGAT3	B_NAIVE	B	22:39851970	190	2.00183e-06	6.5709e-07	0.234577	0.0763095	0.68911	B
chr12_104225215-104225715	NT5DC3	B_NAIVE	B	12:104228573	546	0.000236204	3.56106e-05	0.273199	0.040502	0.686027	B
chr7_76129092-76129592	ZP3	B_NAIVE	B	7:76212086	213	0.0165433	0.0022429	0.261898	0.034823	0.684493	B
chr17_78075614-78076114	GAA	B_NAIVE	B	17:78099114	304	0.000144546	3.38994e-05	0.256189	0.0593978	0.684235	B
chr8_11337559-11338059	FAM167A	B_NAIVE	B	8:11339965	486	3.91968e-06	0.000574147	0.00214338	0.313275	0.684003	B
chr17_39942173-39942673	JUP	B_NAIVE	B	17:39946867	150	0.191118	0.0557572	0.0542592	0.015146	0.68372	B
chr10_47636915-47637415	ANTXRLP1	B_NAIVE	B	10:47647270	251	7.67637e-10	1.23128e-10	0.274332	0.0433202	0.682347	B
chr10_43721121-43721621	CSGALNACT2	B_NAIVE	B	10:43610366	155	5.42883e-07	1.30602e-07	0.257856	0.0613517	0.680791	B
chr8_41481023-41481523	ANK1	B_NAIVE	B	8:41446426	225	1.90932e-13	1.60879e-14	0.296878	0.0243361	0.678786	B
chr19_49891098-49891598	TEAD2	B_NAIVE	B	19:49895652	131	0.000355456	4.48529e-05	0.286158	0.0354306	0.678011	B
chr4_90750636-90751136	SNCA	B_NAIVE	B	4:90771147	278	0.00811954	0.00271426	0.233913	0.0775165	0.677736	B
chr11_9650483-9650983	SWAP70	B_NAIVE	B	11:9742192	248	0.0697331	0.123821	0.0472567	0.0832348	0.675955	B
chr6_7468739-7469239	RP3-512B11.3	B_NAIVE	B	6:7443105	387	0.0120588	0.0306601	0.0798526	0.202354	0.675074	B
chr1_26585479-26585979	CEP85	B_NAIVE	B	1:26621596	266	0.0252638	0.25874	0.00419954	0.0423402	0.669457	B
chr13_43570652-43571152	DNAJC15	B_NAIVE	B	13:43599057	160	0.0773593	0.0105477	0.214266	0.028545	0.669282	B
chr14_107094712-107095212	IGHV1-58	B_NAIVE	B	14:107201036	475	0.000672512	0.097412	0.00161549	0.233333	0.666967	B
chr4_39038340-39038840	TMEM156	B_NAIVE	B	4:39023992	277	0.00022726	3.27131e-05	0.292735	0.0414724	0.665532	B
chr14_107117467-107117967	IGHV1-58	B_NAIVE	B	14:107184358	487	0.000266796	0.0983474	0.000642624	0.236222	0.664521	B
chr14_23272383-23272883	SLC7A7	B_NAIVE	B	14:23273114	284	0.0118028	0.000744434	0.305363	0.0185966	0.663493	B
chr6_7315598-7316098	RP3-512B11.3	B_NAIVE	B	6:7429650	319	0.056134	0.0175583	0.201268	0.0622925	0.662747	B
chr8_41481023-41481523	RP11-930P14.1	B_NAIVE	B	8:41446426	225	5.58265e-07	4.70392e-08	0.312591	0.0256771	0.661731	B
chr3_129830692-129831192	COL6A4P2	B_NAIVE	B	3:129843468	102	8.60317e-05	8.63606e-06	0.311101	0.0305708	0.658234	B
chr14_106467319-106467819	IGHV1-2	B_NAIVE	B	14:106485783	102	6.46118e-07	7.97367e-08	0.305237	0.0370113	0.657751	B
chr2_231742338-231742838	ITM2C	B_NAIVE	B	2:231745331	239	0.093367	0.226391	0.00741853	0.0173326	0.655491	B
chr11_117056990-117057490	SIDT2	B_NAIVE	B	11:117039797	147	8.951e-11	2.02812e-12	0.339757	0.007045	0.653198	B
chr1_248020681-248021181	TRIM58	B_NAIVE	B	1:248020556	406	0.157818	0.0511724	0.10526	0.0334783	0.652271	B
chr12_104226104-104226604	RP11-341G23.4	B_NAIVE	B	12:104228476	548	0.171876	0.0370163	0.115138	0.0241451	0.651825	B
chr3_129830692-129831192	RP11-77P16.4	B_NAIVE	B	3:129844461	102	0.00861409	0.000864702	0.308786	0.0303452	0.65139	B
chr5_156698717-156699217	CYFIP2	B_NAIVE	B	5:156699129	308	0.000452887	0.000216762	0.237314	0.112934	0.649082	B
chr9_139660899-139661399	FAM69B	B_NAIVE	B	9:139620311	206	3.48474e-06	1.49043e-07	0.338422	0.0138266	0.647748	B
chr1_22088469-22088969	USP48	B_NAIVE	B	1:22054427	183	0.0906781	0.0300183	0.175607	0.0574873	0.646209	B
chr1_38285400-38285900	INPP5B	B_NAIVE	B	1:38344602	367	2.56114e-07	9.74831e-08	0.256936	0.0971499	0.645914	B
chr7_24759918-24760418	DFNA5	B_NAIVE	B	7:24758852	136	0.0100369	0.000438977	0.329859	0.013781	0.645884	B
chr12_96430997-96431497	HAL	B_NAIVE	B	12:96412338	222	0.134323	0.0385052	0.141834	0.0400131	0.645325	B
chr2_160057758-160058258	WDSUB1	B_NAIVE	B	2:160098584	210	0.000446397	3.45534e-05	0.334254	0.0252329	0.640032	B
chr14_107094712-107095212	IGHV4-59	B_NAIVE	B	14:107166021	475	1.44514e-05	0.00209325	0.00248037	0.35864	0.636772	B
chr21_45573190-45573690	PWP2	B_NAIVE	B	21:45476261	280	0.0016043	0.000313689	0.303321	0.0586723	0.636089	B
chr19_55517232-55517732	RDH13	B_NAIVE	B	19:55554399	404	0.00782947	0.00151221	0.297725	0.0568675	0.636065	B
chr4_187122935-187123435	CYP4V2	B_NAIVE	B	4:187120753	249	0.088361	0.0233352	0.201197	0.0524994	0.634607	B
chr6_3027198-3027698	NQO2	B_NAIVE	B	6:3027226	273	0.000593288	6.59021e-05	0.329983	0.036021	0.633337	B
chr14_107117467-107117967	IGHV4-59	B_NAIVE	B	14:107184997	487	5.76763e-06	0.00212609	0.000989944	0.364285	0.632593	B
chr2_242909826-242910326	AC093642.3	B_NAIVE	B	2:242918203	270	0.129707	0.0686301	0.11151	0.05837	0.631782	B
chr7_38398486-38398986	TRGV4	B_NAIVE	B	7:38406877	445	0.00544305	0.000580517	0.327933	0.0343433	0.6317	B
chr19_49866714-49867214	TEAD2	B_NAIVE	B	19:49891684	132	0.000395165	6.31072e-05	0.318126	0.0501729	0.631243	B
chr2_128399674-128400174	RP11-286H15.1	B_NAIVE	B	2:128375171	260	0.100341	0.0218372	0.203518	0.0436611	0.630643	B
chr10_104572171-104572671	AS3MT	B_NAIVE	B	10:104612335	212	0.163988	0.0827218	0.0831107	0.0412954	0.628884	B
chr1_63981868-63982368	ITGB3BP	B_NAIVE	B	1:63868348	405	2.80976e-11	9.17255e-12	0.280533	0.0909523	0.628515	B
chr7_76129092-76129592	AC004980.7	B_NAIVE	B	7:76198932	213	0.0178622	0.00242172	0.310707	0.0414975	0.627512	B
chr6_7439415-7439915	DSP	B_NAIVE	B	6:7442037	356	5.08407e-25	8.09652e-12	2.35853e-14	0.374978	0.625022	B
chr12_68845170-68845670	RP11-81H14.2	B_NAIVE	B	12:68847556	167	0.100652	0.00926751	0.245582	0.0219894	0.622509	B
chr16_1583384-1583884	LA16c-380A1.1	B_NAIVE	B	16:1581770	251	0.0142839	0.331721	0.0013871	0.0315923	0.621015	B
chr1_45965572-45966072	CCDC163P	B_NAIVE	B	1:45981258	197	4.20943e-05	4.63403e-06	0.342475	0.0370815	0.620397	B
chr6_135818586-135819086	AHI1	B_NAIVE	B	6:135873721	110	5.12203e-07	1.65943e-08	0.369007	0.0113354	0.619657	B
chr16_50372201-50372701	PAPD5	B_NAIVE	B	16:50378582	233	0.205869	0.0733961	0.0761841	0.026543	0.618008	B
chr15_50776922-50777422	SPPL2A	B_NAIVE	B	15:50821258	200	0.00288798	0.0394141	0.0232458	0.316632	0.61782	B
chr1_157670453-157670953	FCRL3	B_NAIVE	B	1:157674997	284	8.63696e-10	1.04485e-07	0.00313988	0.379226	0.617634	B
chr4_176934550-176935050	GPM6A	B_NAIVE	B	4:176957528	377	0.0957695	0.0814885	0.111211	0.0940099	0.617521	B
chr1_26586052-26586552	UBXN11	B_NAIVE	B	1:26563105	267	0.00576879	0.000584	0.34285	0.0340916	0.616705	B
chr9_33143177-33143677	B4GALT1	B_NAIVE	B	9:33131651	252	1.8402e-06	1.19852e-07	0.36075	0.0228792	0.616368	B
chr3_58192292-58192792	FLNB	B_NAIVE	B	3:58076491	148	0.0047895	0.000339877	0.354223	0.0245206	0.616127	B
chr14_73393585-73394085	DCAF4	B_NAIVE	B	14:73393878	239	0.254153	0.0925127	0.0292936	0.010049	0.613992	B
chr2_109950226-109950726	SH3RF3	B_NAIVE	B	2:109836825	315	0.000242383	1.59685e-05	0.363536	0.0233373	0.612869	B
chr22_24129317-24129817	ZNF70	B_NAIVE	B	22:24090369	245	0.00399116	0.148877	0.00616795	0.229463	0.611502	B
chr7_76256268-76256768	ZP3	B_NAIVE	B	7:76198932	158	0.0226123	0.000993733	0.350193	0.0147784	0.611422	B
chr11_117056990-117057490	TAGLN	B_NAIVE	B	11:117039797	147	6.18214e-11	1.40075e-12	0.380856	0.0080183	0.611126	B
chr8_144627893-144628393	ZC3H3	B_NAIVE	B	8:144617691	284	0.0288504	0.141654	0.0371987	0.182033	0.610264	B
chr8_41481023-41481523	NKX6-3	B_NAIVE	B	8:41437317	225	1.50069e-10	1.26448e-11	0.362032	0.0298967	0.608071	B
chr16_68285624-68286124	DUS2	B_NAIVE	B	16:68185160	119	0.00302709	0.200988	0.00279755	0.185139	0.608049	B
chr2_42316404-42316904	EML4	B_NAIVE	B	2:42329711	339	0.0707102	0.00825458	0.281414	0.0322444	0.607377	B
chr11_18433548-18434048	RP11-613F22.7	B_NAIVE	B	11:18438770	125	2.5591e-13	0.374691	1.31828e-14	0.018695	0.606614	B
chr2_219151791-219152291	RP11-378A13.1	B_NAIVE	B	2:219083318	148	0.165126	0.0519035	0.135251	0.0419071	0.605812	B
chr1_63981868-63982368	DLEU2L	B_NAIVE	B	1:64026219	405	0.00798363	0.00260628	0.289926	0.0940418	0.605443	B
chr10_47637829-47638329	ANTXRLP1	B_NAIVE	B	10:47650490	251	9.91974e-10	1.20513e-10	0.354504	0.042465	0.603031	B
chr6_667183-667683	RP11-532F6.3	B_NAIVE	B	6:684476	216	0.10384	0.252941	0.0121223	0.0289264	0.60217	B
chr14_100839981-100840481	WARS	B_NAIVE	B	14:100808845	142	5.34157e-16	4.83427e-16	0.209372	0.188886	0.601742	B
chr22_38572115-38572615	PLA2G6	B_NAIVE	B	22:38551166	187	0.0453528	0.0197668	0.234643	0.10167	0.598567	B
chr18_12315428-12315928	TUBB6	B_NAIVE	B	18:12286113	212	0.0426676	0.0663346	0.114907	0.178046	0.598045	B
chr12_11237964-11238464	TAS2R43	B_NAIVE	B	12:11294026	609	0.00288908	0.00205723	0.234735	0.166554	0.593765	B
chr12_7013719-7014219	SPSB2	B_NAIVE	B	12:6965805	109	0.197606	0.0502101	0.127132	0.0317101	0.593342	B
chr11_61601986-61602486	FADS1	B_NAIVE	B	11:61543499	187	0.00521834	0.000456921	0.369488	0.0317595	0.593078	B
chr19_2325185-2325685	LSM7	B_NAIVE	B	19:2346440	305	0.0208358	0.00217548	0.3487	0.0358155	0.592473	B
chr7_128170992-128171492	RP11-212P7.3	B_NAIVE	B	7:128238015	529	0.0445127	0.213236	0.0262867	0.125335	0.59063	B
chr11_61601986-61602486	TMEM258	B_NAIVE	B	11:61609750	187	0.100923	0.00883684	0.276757	0.0236432	0.58984	B
chr10_60042286-60042786	IPMK	B_NAIVE	B	10:59926336	404	0.0272304	0.0273549	0.177783	0.178006	0.589626	B
chr19_7755420-7755920	FCER2	B_NAIVE	B	19:7754766	393	0.0750183	0.0540858	0.163817	0.117517	0.589562	B
chr7_76243061-76243561	AC004980.7	B_NAIVE	B	7:76198932	142	0.0237986	0.00123986	0.367081	0.0185349	0.589345	B
chr6_18327798-18328298	RNF144B	B_NAIVE	B	6:18330781	218	0.000423342	1.99988e-05	0.393669	0.0180092	0.587879	B
chr9_77643207-77643707	C9orf40	B_NAIVE	B	9:77563087	285	0.28818	0.0611453	0.0522924	0.0105074	0.587875	B
chr17_260613-261113	C17orf97	B_NAIVE	B	17:259648	156	6.03735e-07	1.47756e-08	0.40299	0.0092749	0.587734	B
chr15_59698617-59699117	LDHAL6B	B_NAIVE	B	15:59697016	235	0.262212	0.0238586	0.119012	0.0102442	0.584673	B
chr7_50418281-50418781	FIGNL1	B_NAIVE	B	7:50485073	152	6.66118e-10	1.52912e-11	0.408012	0.00878298	0.583205	B
chr14_106467319-106467819	IGHV4-28	B_NAIVE	B	14:106485783	102	0.000135012	1.66617e-05	0.371464	0.0452589	0.583126	B
chr1_153589988-153590488	CHTOP	B_NAIVE	B	1:153623136	149	5.80424e-06	0.057899	3.61496e-05	0.360021	0.582038	B
chr5_180480057-180480557	BTNL9	B_NAIVE	B	5:180491351	200	0.0659613	0.00401256	0.329308	0.0194512	0.581267	B
chr6_37672907-37673407	MDGA1	B_NAIVE	B	6:37675333	362	5.97906e-08	4.389e-09	0.391972	0.0281934	0.579834	B
chr17_77705981-77706481	CTD-2116F7.1	B_NAIVE	B	17:77704220	111	0.0264434	0.00167615	0.369824	0.0228626	0.579194	B
chr8_145086147-145086647	SPATC1	B_NAIVE	B	8:145070151	129	0.0644658	0.00753887	0.314524	0.0362044	0.577267	B
chr2_180124933-180125433	SESTD1	B_NAIVE	B	2:180115065	233	0.111208	0.125585	0.0876433	0.0983963	0.577168	B
chr8_11338379-11338879	FAM167A	B_NAIVE	B	8:11339965	479	0.000713645	6.05474e-05	0.39024	0.0325324	0.576454	B
chr17_17082563-17083063	PLD6	B_NAIVE	B	17:17002380	301	0.00248159	0.000283971	0.378274	0.0427101	0.57625	B
chr12_125280766-125281266	SCARB1	B_NAIVE	B	12:125281102	339	0.233213	0.142696	0.0313212	0.0185903	0.57418	B
chr12_66584838-66585338	IRAK3	B_NAIVE	B	12:66568725	328	4.28031e-06	3.07961e-07	0.398186	0.0280751	0.573734	B
chr2_128395223-128395723	RP11-286H15.1	B_NAIVE	B	2:128357647	266	0.114049	0.0270433	0.231418	0.0543005	0.573189	B
chr21_46897937-46898437	COL18A1	B_NAIVE	B	21:46906627	281	0.0320388	0.00345114	0.354034	0.0375628	0.572914	B
chr19_49894188-49894688	TEAD2	B_NAIVE	B	19:49891684	132	1.06223e-05	0.000520297	0.00855141	0.41829	0.572628	B
chr17_261171-261671	C17orf97	B_NAIVE	B	17:259648	154	6.26508e-07	1.51031e-08	0.418191	0.00950892	0.572299	B
chr7_2763968-2764468	GNA12	B_NAIVE	B	7:2869522	242	8.94938e-06	5.49549e-06	0.265495	0.162459	0.572032	B
chr8_41508896-41509396	ANK1	B_NAIVE	B	8:41446426	238	2.57293e-13	1.86272e-14	0.400061	0.0283916	0.571548	B
chr11_93861752-93862252	HEPHL1	B_NAIVE	B	11:93864739	354	0.0110489	0.0073842	0.246281	0.164023	0.571263	B
chr13_50107673-50108173	RCBTB1	B_NAIVE	B	13:50106955	353	7.92137e-05	0.247151	5.86135e-05	0.182307	0.570404	B
chr2_128373353-128373853	MYO7B	B_NAIVE	B	2:128386644	280	3.29454e-07	6.43428e-08	0.359954	0.0697294	0.570316	B
chr7_76243061-76243561	ZP3	B_NAIVE	B	7:76198932	142	0.0248228	0.00129322	0.384382	0.0194555	0.570047	B
chr7_64146914-64147414	RP11-561N12.7	B_NAIVE	B	7:64150849	155	1.49721e-13	6.0599e-11	0.00106179	0.429184	0.569754	B
chr6_7438532-7439032	DSP	B_NAIVE	B	6:7442781	357	7.14869e-12	2.17947e-12	0.331632	0.100539	0.567828	B
chr2_128373353-128373853	LIMS2	B_NAIVE	B	2:128386644	280	0.00540779	0.00105615	0.356769	0.0691099	0.567657	B
chr8_41561184-41561684	RP11-930P14.1	B_NAIVE	B	8:41444887	231	1.08153e-07	7.05499e-07	0.057818	0.376591	0.56559	B
chr1_231093391-231093891	ARV1	B_NAIVE	B	1:231115887	235	0.00307942	0.000467794	0.376412	0.0566172	0.563424	B
chr7_76243061-76243561	DTX2P1	B_NAIVE	B	7:76135948	142	9.05855e-05	4.71934e-06	0.415934	0.0211065	0.562864	B
chr5_150233073-150233573	IRGM	B_NAIVE	B	5:150245710	382	0.0151529	0.287344	0.0067727	0.127867	0.562863	B
chr8_41508896-41509396	RP11-930P14.1	B_NAIVE	B	8:41446426	238	7.30532e-07	5.28882e-08	0.40905	0.029052	0.561898	B
chr5_1153524-1154024	SLC12A7	B_NAIVE	B	5:1100831	230	0.0228564	0.00104347	0.399776	0.0176924	0.558631	B
chr1_64059174-64059674	DLEU2L	B_NAIVE	B	1:63968916	400	0.0087669	0.00919342	0.207681	0.217227	0.557132	B
chr8_41561184-41561684	ANK1	B_NAIVE	B	8:41444887	231	3.88659e-14	2.53529e-13	0.0589818	0.384192	0.556827	B
chr12_131363668-131364168	STX2	B_NAIVE	B	12:131296631	424	2.1246e-05	3.63029e-06	0.382424	0.0647918	0.55276	B
chr6_135818586-135819086	RP3-388E23.2	B_NAIVE	B	6:135873721	110	0.0733337	0.00237586	0.360439	0.0111248	0.552727	B
chr13_21120612-21121112	GJB6	B_NAIVE	B	13:21067163	241	0.000516776	3.60343e-05	0.419219	0.0286802	0.551548	B
chr2_143625790-143626290	KYNU	B_NAIVE	B	2:143559241	181	0.11474	0.199292	0.0499566	0.0862198	0.549792	B
chr8_11273976-11274476	BLK	B_NAIVE	B	8:11343973	453	9.99258e-05	0.000126977	0.199787	0.253326	0.54666	B
chr7_75246950-75247450	HIP1	B_NAIVE	B	7:75320177	323	0.191702	0.106743	0.102049	0.0562789	0.543227	B
chr22_39784621-39785121	RP5-1104E15.6	B_NAIVE	B	22:39785242	190	0.0648954	0.205213	0.0450555	0.141932	0.542904	B
chr22_23060077-23060577	IGLV3-16	B_NAIVE	B	22:23101248	349	0.000162257	1.31895e-05	0.423864	0.0339131	0.542047	B
chr13_50203831-50204331	ARL11	B_NAIVE	B	13:50195096	371	4.24071e-17	2.51181e-18	0.434906	0.02522	0.539874	B
chr22_22400236-22400736	IGLV4-60	B_NAIVE	B	22:22514424	424	0.000136439	1.55431e-05	0.413567	0.0465735	0.539708	B
chr15_90674470-90674970	CIB1	B_NAIVE	B	15:90776375	302	5.99016e-07	6.38858e-08	0.418762	0.0441244	0.537113	B
chr2_242244785-242245285	HDLBP	B_NAIVE	B	2:242244342	105	0.29995	0.0158362	0.140752	0.00689459	0.536568	B
chr14_100841694-100842194	WARS	B_NAIVE	B	14:100808845	143	6.3815e-18	1.18291e-15	0.00250134	0.463128	0.534371	B
chr16_2141015-2141515	AC005363.9	B_NAIVE	B	16:2021105	111	0.00033053	0.374327	8.43381e-05	0.0949833	0.530274	B
chr8_11338379-11338879	BLK	B_NAIVE	B	8:11352541	479	0.00021617	1.83404e-05	0.433354	0.0362367	0.530174	B
chr11_78140624-78141124	GAB2	B_NAIVE	B	11:78190808	276	1.64296e-05	2.69779e-06	0.405748	0.0660967	0.528137	B
chr4_124577-125077	ZNF718	B_NAIVE	B	4:122874	104	4.55941e-07	3.12431e-08	0.444564	0.029938	0.525497	B
chr19_21787123-21787623	ZNF429	B_NAIVE	B	19:21753089	488	0.13668	0.103945	0.13315	0.100735	0.52549	B
chr10_45875556-45876056	OR13A1	B_NAIVE	B	10:45874817	234	0.00444867	0.000568854	0.417094	0.052809	0.525079	B
chr8_1771794-1772294	CTD-2336O2.1	B_NAIVE	B	8:1715122	369	2.54196e-06	2.17434e-06	0.257056	0.219357	0.523582	B
chr1_245133197-245133697	RP11-156E8.1	B_NAIVE	B	1:245133489	193	0.198733	0.0824346	0.138494	0.0569241	0.523414	B
chr21_45573190-45573690	C21orf33	B_NAIVE	B	21:45492378	280	0.0173416	0.00339081	0.382409	0.07425	0.522608	B
chr6_37673409-37673909	MDGA1	B_NAIVE	B	6:37674339	361	6.32376e-08	9.78253e-09	0.41457	0.06361	0.52182	B
chr12_31988212-31988712	RP11-428G5.5	B_NAIVE	B	12:32063507	373	0.00297973	0.000237223	0.440543	0.0345508	0.521689	B
chr20_50278060-50278560	ATP9A	B_NAIVE	B	20:50270145	360	5.55271e-05	6.00748e-06	0.43306	0.0463323	0.520546	B
chr8_144635528-144636028	RP11-661A12.5	B_NAIVE	B	8:144629889	280	5.76427e-12	0.153306	1.23622e-11	0.328266	0.518428	B
chr17_39917088-39917588	JUP	B_NAIVE	B	17:39917919	156	0.0395352	0.336338	0.0111756	0.0945558	0.518395	B
chr7_76256268-76256768	DTX2P1	B_NAIVE	B	7:76135134	158	0.000100713	4.426e-06	0.462436	0.0198049	0.517654	B
chr9_107686003-107686503	ABCA1	B_NAIVE	B	9:107687425	427	3.48084e-06	6.56863e-07	0.40645	0.076183	0.517363	B
chr18_47721335-47721835	MYO5B	B_NAIVE	B	18:47717242	272	0.00479789	0.00122947	0.380757	0.0970541	0.516161	B
chr19_49338941-49339441	NUCB1	B_NAIVE	B	19:49400634	202	0.248741	0.0167832	0.205199	0.0133293	0.515947	B
chr8_146104090-146104590	RPL8	B_NAIVE	B	8:146035358	241	1.41019e-09	5.70723e-10	0.345642	0.139371	0.514988	B
chr6_116690582-116691082	DSE	B_NAIVE	B	6:116690849	204	7.95892e-12	2.69115e-13	0.470755	0.0154038	0.513841	B
chr3_193411577-193412077	ATP13A4	B_NAIVE	B	3:193387831	276	0.00420273	0.00110722	0.381325	0.0999476	0.513417	B
chr17_1666081-1666581	SERPINF1	B_NAIVE	B	17:1673276	330	0.142095	0.0135935	0.302528	0.0284278	0.513356	B
chr18_71931513-71932013	CYB5A	B_NAIVE	B	18:71916055	341	1.79382e-08	6.10232e-07	0.0139182	0.472965	0.513116	B
chr1_97188773-97189273	PTBP2	B_NAIVE	B	1:97115768	378	0.0752632	0.0123961	0.345503	0.0563953	0.510442	B
chr11_14371723-14372223	SPON1	B_NAIVE	B	11:14274550	229	2.04263e-07	4.97009e-08	0.396904	0.096067	0.507029	B
chr12_10549839-10550339	KLRC4-KLRK1	B_NAIVE	B	12:10598538	219	1.68782e-06	1.21385e-07	0.461717	0.0327002	0.505581	B
chr10_47655620-47656120	ANTXRLP1	B_NAIVE	B	10:47646751	251	1.19836e-09	1.93707e-10	0.42826	0.0687226	0.503017	B
chr5_150226567-150227067	IRGM	B_NAIVE	B	5:150229066	381	0.107649	0.236697	0.0481017	0.105262	0.50229	B
chr7_75370902-75371402	HIP1	B_NAIVE	B	7:75372979	454	0.0182662	0.304184	0.0100363	0.166631	0.500882	B
chr21_19154287-19154787	C21orf91	CD4_N_STIM	CD4.T	21:19161689	186	1.27263e-08	3.36245e-06	3.78606e-06	3.28775e-07	0.999993	CD4.T
chr5_167654923-167655423	WWC1	CD4_N_STIM	CD4.T	5:167657421	247	8.35664e-10	2.27029e-06	3.70318e-07	6.07071e-06	0.999991	CD4.T
chr21_19155747-19156247	C21orf91	CD4_N_STIM	CD4.T	21:19161689	186	1.05482e-07	3.36621e-06	3.13808e-05	1.477e-06	0.999964	CD4.T
chr10_86089893-86090393	CCSER2	CD4_N_STIM	CD4.T	10:86072296	185	1.19329e-09	2.63558e-05	4.86794e-08	7.52635e-05	0.999898	CD4.T
chr5_167654923-167655423	TENM2	CD4_N_STIM	CD4.T	5:167657421	208	5.49276e-09	1.49225e-05	4.01438e-07	9.07112e-05	0.999894	CD4.T
chr15_40397327-40397827	BMF	CD4_N_STIM	CD4.T	15:40397936	101	8.23553e-08	4.93762e-05	2.33392e-06	0.000399758	0.999548	CD4.T
chr11_7548179-7548679	PPFIBP2	CD4_N_STIM	CD4.T	11:7548423	299	5.47705e-24	0.000160738	4.63583e-23	0.000361023	0.999478	CD4.T
chr6_134610007-134610507	SGK1	CD4_N_STIM	CD4.T	6:134609981	170	3.49888e-05	0.000107239	0.000358491	9.93561e-05	0.9994	CD4.T
chr10_15239258-15239758	NMT2	CD4_N_STIM	CD4.T	10:15239498	208	1.84478e-11	9.53519e-06	3.46064e-09	0.000789511	0.999201	CD4.T
chr11_7559170-7559670	PPFIBP2	CD4_N_STIM	CD4.T	11:7548423	294	7.9098e-06	0.000191773	6.69447e-05	0.00062396	0.999109	CD4.T
chr11_7542125-7542625	PPFIBP2	CD4_N_STIM	CD4.T	11:7548423	304	2.47785e-05	0.000224499	0.000209736	0.000901613	0.998639	CD4.T
chr1_110282724-110283224	GSTM3	CD4_N_STIM	CD4.T	1:110282972	156	1.3195e-16	3.69132e-14	8.90433e-06	0.00149249	0.998499	CD4.T
chr1_110230112-110230612	GSTM1	CD4_N_STIM	CD4.T	1:110229787	153	4.3218e-05	2.63576e-05	0.00168844	3.15316e-05	0.99821	CD4.T
chr19_47120871-47121371	CALM3	CD4_N_STIM	CD4.T	19:47123783	198	3.96698e-08	5.79758e-07	0.000207002	0.00202749	0.997765	CD4.T
chr5_167655430-167655930	WWC1	CD4_N_STIM	CD4.T	5:167657421	247	4.82126e-06	2.51291e-06	0.0021365	0.000115835	0.99774	CD4.T
chr14_106479893-106480393	IGHV4-59	CD4_N_STIM	CD4.T	14:106485385	100	7.39081e-14	5.82756e-06	4.38426e-11	0.0024594	0.997535	CD4.T
chr19_47120871-47121371	PTGIR	CD4_N_STIM	CD4.T	19:47122671	198	3.37706e-07	4.93542e-06	0.000223594	0.00227023	0.997501	CD4.T
chr5_167655430-167655930	TENM2	CD4_N_STIM	CD4.T	5:167657421	208	3.1674e-05	1.6297e-05	0.00231489	0.00019362	0.997444	CD4.T
chr14_106479893-106480393	IGHV1-46	CD4_N_STIM	CD4.T	14:106485385	100	1.95749e-15	1.54346e-07	5.00941e-11	0.00295281	0.997047	CD4.T
chr11_65647013-65647513	CTSW	CD4_N_STIM	CD4.T	11:65663547	181	0.000367484	0.00222291	0.000194536	0.000179717	0.997035	CD4.T
chr15_33418091-33418591	FMN1	CD4_N_STIM	CD4.T	15:33395779	400	2.03247e-15	3.95494e-06	2.07257e-12	0.00303601	0.99696	CD4.T
chr15_33314756-33315256	FMN1	CD4_N_STIM	CD4.T	15:33396660	299	3.00462e-08	3.9367e-06	3.06386e-05	0.00301738	0.996948	CD4.T
chr7_76828876-76829376	FGL2	CD4_N_STIM	CD4.T	7:76829275	278	5.00566e-17	3.89258e-16	0.000473895	0.00268834	0.996838	CD4.T
chr15_33424871-33425371	FMN1	CD4_N_STIM	CD4.T	15:33395779	409	1.65076e-10	4.1246e-06	1.68333e-07	0.00320919	0.996787	CD4.T
chr15_33360852-33361352	FMN1	CD4_N_STIM	CD4.T	15:33395779	363	2.21107e-10	4.14259e-06	2.25468e-07	0.00322753	0.996768	CD4.T
chr15_33339228-33339728	FMN1	CD4_N_STIM	CD4.T	15:33395779	337	5.07965e-12	4.15136e-06	5.17983e-09	0.00323647	0.996759	CD4.T
chr15_33382186-33382686	FMN1	CD4_N_STIM	CD4.T	15:33395779	377	7.35799e-11	4.16042e-06	7.50314e-08	0.00324574	0.99675	CD4.T
chr16_430027-430527	MRPL28	CD4_N_STIM	CD4.T	16:432751	361	8.67882e-09	0.000870252	3.61798e-08	0.00263136	0.996498	CD4.T
chr6_37666067-37666567	MDGA1	CD4_N_STIM	CD4.T	6:37669641	373	3.44175e-21	7.40836e-09	2.09837e-15	0.00352026	0.99648	CD4.T
chr1_38462181-38462681	FHL3	CD4_N_STIM	CD4.T	1:38455891	116	8.79906e-07	0.00112195	2.75413e-06	0.00251536	0.996359	CD4.T
chr6_37665550-37666050	MDGA1	CD4_N_STIM	CD4.T	6:37669641	372	8.3524e-54	7.65023e-09	5.09231e-48	0.00366788	0.996332	CD4.T
chr6_37666682-37667182	MDGA1	CD4_N_STIM	CD4.T	6:37671922	373	8.85499e-24	7.78085e-09	5.39873e-18	0.00374759	0.996252	CD4.T
chr18_5456634-5457134	EPB41L3	CD4_N_STIM	CD4.T	18:5450927	272	1.84849e-07	4.15267e-05	2.23777e-05	0.0040313	0.995905	CD4.T
chr14_100771606-100772106	SLC25A29	CD4_N_STIM	CD4.T	14:100769163	159	1.77078e-06	0.00302917	1.21605e-06	0.00108434	0.995883	CD4.T
chr1_38461499-38461999	FHL3	CD4_N_STIM	CD4.T	1:38456106	118	7.8374e-10	0.00123976	2.45444e-09	0.00288669	0.995874	CD4.T
chr1_229461608-229462108	CCSAP	CD4_N_STIM	CD4.T	1:229461801	122	0.00136767	0.000665926	0.00227334	0.000111318	0.995582	CD4.T
chr12_31226866-31227366	DDX11	CD4_N_STIM	CD4.T	12:31238946	150	1.43639e-07	2.703e-07	0.00188581	0.00255316	0.995561	CD4.T
chr1_110198418-110198918	GSTM4	CD4_N_STIM	CD4.T	1:110186563	142	3.40663e-09	0.000799806	2.3812e-08	0.00459595	0.994604	CD4.T
chr7_142510886-142511386	TRBC2	CD4_N_STIM	CD4.T	7:142492887	296	6.32094e-05	0.000779287	0.000431484	0.00432521	0.994401	CD4.T
chr15_33313953-33314453	FMN1	CD4_N_STIM	CD4.T	15:33395779	304	1.27004e-06	5.22294e-06	0.00129509	0.00433157	0.994367	CD4.T
chr6_39111245-39111745	GLP1R	CD4_N_STIM	CD4.T	6:39108973	296	5.28759e-20	9.55168e-05	3.72064e-18	0.0057269	0.994178	CD4.T
chr17_74748041-74748541	MXRA7	CD4_N_STIM	CD4.T	17:74706346	296	1.13572e-13	1.48961e-08	5.39238e-08	0.00607876	0.993921	CD4.T
chr6_37664569-37665069	MDGA1	CD4_N_STIM	CD4.T	6:37671922	371	5.40801e-10	1.11056e-08	0.000329717	0.00577698	0.993893	CD4.T
chr11_67383308-67383808	DOC2GP	CD4_N_STIM	CD4.T	11:67381657	182	5.50657e-10	5.59208e-06	7.40049e-07	0.00652194	0.993472	CD4.T
chr6_2937084-2937584	SERPINB6	CD4_N_STIM	CD4.T	6:2937295	374	1.07147e-06	0.00307188	1.61313e-06	0.00363151	0.993294	CD4.T
chr12_9436369-9436869	RP11-22B23.1	CD4_N_STIM	CD4.T	12:9433483	288	7.64211e-16	1.48311e-08	4.01378e-10	0.00679637	0.993204	CD4.T
chr9_38392409-38392909	ALDH1B1	CD4_N_STIM	CD4.T	9:38392494	245	1.0586e-05	2.21102e-05	0.00279728	0.00485012	0.99232	CD4.T
chr2_86422493-86422993	IMMT	CD4_N_STIM	CD4.T	2:86422416	344	4.18467e-21	1.73994e-09	2.0948e-14	0.00771768	0.992282	CD4.T
chr6_37672907-37673407	MDGA1	CD4_N_STIM	CD4.T	6:37671922	362	2.55036e-09	1.19295e-08	0.00155491	0.00628105	0.992164	CD4.T
chr1_21766347-21766847	NBPF3	CD4_N_STIM	CD4.T	1:21796770	220	1.21684e-18	4.50575e-05	2.5726e-16	0.00853448	0.99142	CD4.T
chr19_42069680-42070180	CEACAMP3	CD4_N_STIM	CD4.T	19:42084795	109	6.91156e-29	1.50216e-06	4.50199e-25	0.00879344	0.991205	CD4.T
chr15_31115517-31116017	RP11-540B6.2	CD4_N_STIM	CD4.T	15:31142571	210	5.66787e-07	0.00084626	6.00809e-06	0.00797941	0.991168	CD4.T
chr1_89551408-89551908	GBP7	CD4_N_STIM	CD4.T	1:89652078	102	4.06998e-12	4.05456e-09	9.91906e-06	0.00889037	0.9911	CD4.T
chr9_139427393-139427893	NOTCH1	CD4_N_STIM	CD4.T	9:139428810	129	3.51417e-07	0.00779776	9.60354e-08	0.00113991	0.991062	CD4.T
chr6_37663831-37664331	MDGA1	CD4_N_STIM	CD4.T	6:37671922	371	7.60231e-09	8.93286e-09	0.00463499	0.00445529	0.99091	CD4.T
chr6_39111245-39111745	KCNK5	CD4_N_STIM	CD4.T	6:39108973	296	1.1972e-18	0.00216267	4.38366e-18	0.00692788	0.990909	CD4.T
chr17_62144056-62144556	ERN1	CD4_N_STIM	CD4.T	17:62144344	119	1.21618e-08	0.0050392	1.25542e-08	0.00421101	0.99075	CD4.T
chr1_110231037-110231537	GSTM1	CD4_N_STIM	CD4.T	1:110229787	153	0.000248754	2.99486e-05	0.00971837	0.000180215	0.989823	CD4.T
chr17_49516693-49517193	RP11-1018N14.5	CD4_N_STIM	CD4.T	17:49516681	321	1.79833e-06	0.00866687	5.33014e-07	0.00157906	0.989752	CD4.T
chr11_6947861-6948361	ZNF215	CD4_N_STIM	CD4.T	11:6948139	504	1.32342e-07	0.000877581	1.67556e-06	0.0101219	0.988999	CD4.T
chr2_242051327-242051827	PASK	CD4_N_STIM	CD4.T	2:242047750	278	2.06577e-05	0.000513135	0.000455363	0.0103225	0.988688	CD4.T
chr7_150435160-150435660	RP5-1051J4.4	CD4_N_STIM	CD4.T	7:150437927	449	3.12779e-11	4.12738e-09	9.26253e-05	0.011234	0.988673	CD4.T
chr2_113956638-113957138	PAX8	CD4_N_STIM	CD4.T	2:113993385	418	5.19559e-05	0.000185214	0.00272642	0.00873091	0.988306	CD4.T
chr10_3138398-3138898	PFKP	CD4_N_STIM	CD4.T	10:3138009	450	2.98602e-05	0.000983378	0.000345262	0.0103822	0.988259	CD4.T
chr6_37673409-37673909	MDGA1	CD4_N_STIM	CD4.T	6:37671922	361	3.60984e-09	1.73659e-08	0.00220085	0.00959946	0.9882	CD4.T
chr11_2323057-2323557	C11orf21	CD4_N_STIM	CD4.T	11:2321095	360	0.000385422	0.0019741	0.00179194	0.0081905	0.987658	CD4.T
chr1_28213626-28214126	THEMIS2	CD4_N_STIM	CD4.T	1:28216191	143	4.8302e-14	9.1378e-06	7.13563e-11	0.0125118	0.987479	CD4.T
chr1_28217920-28218420	THEMIS2	CD4_N_STIM	CD4.T	1:28216191	149	2.76553e-13	9.16062e-06	4.08551e-10	0.0125455	0.987445	CD4.T
chr1_28214596-28215096	THEMIS2	CD4_N_STIM	CD4.T	1:28216191	144	5.66921e-13	9.17501e-06	8.3751e-10	0.0125668	0.987424	CD4.T
chr14_74962007-74962507	NPC2	CD4_N_STIM	CD4.T	14:74998875	168	2.16021e-06	0.00319554	7.49479e-06	0.0101001	0.986695	CD4.T
chr7_76243061-76243561	ZP3	CD4_N_STIM	CD4.T	7:76215602	142	0.000227342	0.00191242	0.00130653	0.0100041	0.98655	CD4.T
chr1_28201658-28202158	THEMIS2	CD4_N_STIM	CD4.T	1:28216191	136	2.52609e-07	9.52239e-06	0.000373178	0.0130809	0.986536	CD4.T
chr5_167654923-167655423	CTB-178M22.2	CD4_N_STIM	CD4.T	5:167657421	247	4.84353e-06	0.0131587	5.3214e-07	0.000459315	0.986377	CD4.T
chr19_48758690-48759190	CTC-241F20.3	CD4_N_STIM	CD4.T	19:48755267	500	2.82558e-10	1.10854e-09	0.00299188	0.0107516	0.986257	CD4.T
chr16_50371515-50372015	BRD7	CD4_N_STIM	CD4.T	16:50370703	232	7.95269e-31	1.67946e-05	7.22376e-28	0.0142695	0.985714	CD4.T
chr7_28159811-28160311	JAZF1	CD4_N_STIM	CD4.T	7:28156887	141	7.66837e-10	2.48744e-07	4.71758e-05	0.0143171	0.985636	CD4.T
chr17_62144940-62145440	ERN1	CD4_N_STIM	CD4.T	17:62144344	119	0.00103534	0.00674745	0.00106874	0.00597995	0.985169	CD4.T
chr19_42069680-42070180	CEACAM21	CD4_N_STIM	CD4.T	19:42084795	109	1.84784e-25	0.00401609	5.47946e-25	0.010924	0.98506	CD4.T
chr16_50369016-50369516	BRD7	CD4_N_STIM	CD4.T	16:50370703	232	2.00224e-15	1.80927e-05	1.81872e-12	0.0154499	0.984532	CD4.T
chr9_15296059-15296559	TTC39B	CD4_N_STIM	CD4.T	9:15295073	247	1.56402e-08	1.88724e-08	0.00756838	0.00814822	0.984283	CD4.T
chr16_50370776-50371276	BRD7	CD4_N_STIM	CD4.T	16:50372678	232	4.1573e-11	1.86947e-05	3.77625e-08	0.0159972	0.983984	CD4.T
chr16_50360953-50361453	BRD7	CD4_N_STIM	CD4.T	16:50373272	230	3.59615e-14	1.87385e-05	3.26653e-11	0.016037	0.983944	CD4.T
chr16_50372799-50373299	BRD7	CD4_N_STIM	CD4.T	16:50370703	233	1.04564e-11	1.87427e-05	9.49795e-09	0.0160408	0.98394	CD4.T
chr22_44851145-44851645	LDOC1L	CD4_N_STIM	CD4.T	22:44846656	444	3.7224e-18	1.01657e-06	6.28238e-14	0.016173	0.983826	CD4.T
chr16_50372201-50372701	BRD7	CD4_N_STIM	CD4.T	16:50373272	233	4.13656e-19	1.90752e-05	3.75742e-16	0.0163431	0.983638	CD4.T
chr2_113992871-113993371	PAX8	CD4_N_STIM	CD4.T	2:113993385	314	1.99057e-07	0.000328743	1.04429e-05	0.0162631	0.983397	CD4.T
chr9_90340743-90341243	CTSL	CD4_N_STIM	CD4.T	9:90319414	207	8.49486e-08	2.24877e-07	0.00483306	0.0118108	0.983356	CD4.T
chr21_45573190-45573690	PWP2	CD4_N_STIM	CD4.T	21:45491915	280	5.36349e-15	8.49608e-09	1.14084e-08	0.0170886	0.982911	CD4.T
chr4_187125112-187125612	KLKB1	CD4_N_STIM	CD4.T	4:187120211	248	0.00439551	0.00585969	0.00354561	0.00374423	0.982455	CD4.T
chr11_71421292-71421792	FAM86C1	CD4_N_STIM	CD4.T	11:71465926	159	6.48047e-09	0.000688783	1.6936e-07	0.0170183	0.982293	CD4.T
chr4_186187079-186187579	LRP2BP	CD4_N_STIM	CD4.T	4:186177083	242	5.60619e-13	6.21268e-07	1.72411e-08	0.0181244	0.981875	CD4.T
chr1_38156046-38156546	C1orf109	CD4_N_STIM	CD4.T	1:38162707	321	1.10332e-11	0.00156966	1.23803e-10	0.0166314	0.981799	CD4.T
chr14_106479893-106480393	IGHV3-64	CD4_N_STIM	CD4.T	14:106485385	100	3.15043e-16	2.48408e-08	2.48308e-10	0.0185974	0.981403	CD4.T
chr6_37486521-37487021	RP1-153P14.8	CD4_N_STIM	CD4.T	6:37487044	322	8.73337e-08	0.000125415	1.36461e-05	0.0186151	0.981246	CD4.T
chr1_19261053-19261553	IFFO2	CD4_N_STIM	CD4.T	1:19261533	339	8.29613e-12	0.00730597	1.46098e-11	0.0118853	0.980809	CD4.T
chr4_186175504-186176004	SNX25	CD4_N_STIM	CD4.T	4:186203264	236	4.05323e-15	1.23824e-10	6.65093e-07	0.0193375	0.980662	CD4.T
chr6_37486521-37487021	RP1-153P14.5	CD4_N_STIM	CD4.T	6:37487044	322	5.98252e-09	8.59118e-06	1.41987e-05	0.0194094	0.980568	CD4.T
chr12_9435798-9436298	RP11-22B23.1	CD4_N_STIM	CD4.T	12:9433483	288	1.0537e-09	3.85011e-08	0.000553425	0.0192413	0.980205	CD4.T
chr4_187125112-187125612	CYP4V2	CD4_N_STIM	CD4.T	4:187120211	248	0.00285429	0.00380507	0.00613488	0.00719846	0.980007	CD4.T
chr1_39492254-39492754	NDUFS5	CD4_N_STIM	CD4.T	1:39480539	289	1.62882e-11	2.72427e-10	0.00121094	0.0192739	0.979515	CD4.T
chr4_186187079-186187579	SNX25	CD4_N_STIM	CD4.T	4:186177083	242	1.18359e-16	1.31164e-10	1.94216e-08	0.0205432	0.979457	CD4.T
chr16_50385814-50386314	BRD7	CD4_N_STIM	CD4.T	16:50372678	237	1.55418e-11	2.37631e-05	1.41172e-08	0.0206056	0.979371	CD4.T
chr10_125823100-125823600	CHST15	CD4_N_STIM	CD4.T	10:125827502	188	0.000151075	0.0041889	0.000612547	0.0160052	0.979042	CD4.T
chr8_79437935-79438435	PKIA	CD4_N_STIM	CD4.T	8:79438103	123	2.08895e-05	0.000779459	0.000558802	0.019872	0.978769	CD4.T
chr4_186175504-186176004	LRP2BP	CD4_N_STIM	CD4.T	4:186175081	236	2.36651e-11	7.22953e-07	7.27789e-07	0.0212547	0.978744	CD4.T
chr6_40356833-40357333	LRFN2	CD4_N_STIM	CD4.T	6:40380712	211	8.66897e-06	0.00132777	0.000136294	0.0198965	0.978631	CD4.T
chr4_186177565-186178065	SNX25	CD4_N_STIM	CD4.T	4:186177300	239	4.83546e-17	1.41522e-10	7.93449e-09	0.0222446	0.977755	CD4.T
chr4_186177565-186178065	LRP2BP	CD4_N_STIM	CD4.T	4:186177300	239	2.60441e-13	7.62247e-07	8.00951e-09	0.0224644	0.977535	CD4.T
chr20_4063358-4063858	RNF24	CD4_N_STIM	CD4.T	20:4063215	497	5.93596e-07	1.76652e-06	0.00601294	0.0169173	0.977067	CD4.T
chr6_40354784-40355284	LRFN2	CD4_N_STIM	CD4.T	6:40380712	211	2.8244e-05	0.00141981	0.000444053	0.0213455	0.976762	CD4.T
chr4_186176966-186177466	LRP2BP	CD4_N_STIM	CD4.T	4:186177083	238	1.72965e-11	8.01662e-07	5.31932e-07	0.0236778	0.976321	CD4.T
chr6_40355946-40356446	LRFN2	CD4_N_STIM	CD4.T	6:40380712	210	1.70993e-07	0.00147434	2.68834e-06	0.0222032	0.97632	CD4.T
chr11_692725-693225	TMEM80	CD4_N_STIM	CD4.T	11:682795	218	9.0467e-10	0.00732577	2.16902e-09	0.016588	0.976086	CD4.T
chr9_123605652-123606152	PSMD5	CD4_N_STIM	CD4.T	9:123583192	171	0.00295654	0.00768743	0.00396365	0.00933002	0.976062	CD4.T
chr6_37486521-37487021	RP1-153P14.3	CD4_N_STIM	CD4.T	6:37487044	322	4.87676e-07	0.000700326	1.72128e-05	0.0237428	0.975539	CD4.T
chr4_186176966-186177466	SNX25	CD4_N_STIM	CD4.T	4:186177083	238	3.38162e-15	1.56732e-10	5.54889e-07	0.0247428	0.975257	CD4.T
chr5_156698717-156699217	CYFIP2	CD4_N_STIM	CD4.T	5:156699129	308	0.00134457	0.0196507	0.000311368	0.00357548	0.975118	CD4.T
chr10_125852037-125852537	CHST15	CD4_N_STIM	CD4.T	10:125827502	144	0.00297156	0.00235207	0.012033	0.00855036	0.974093	CD4.T
chr16_1583384-1583884	TMEM204	CD4_N_STIM	CD4.T	16:1583634	251	0.0019011	0.00767545	0.00353706	0.0133069	0.97358	CD4.T
chr9_136150921-136151421	ABO	CD4_N_STIM	CD4.T	9:136131461	243	1.22054e-07	4.44895e-05	7.51145e-05	0.0264062	0.973474	CD4.T
chr21_46899502-46900002	COL18A1	CD4_N_STIM	CD4.T	21:46892546	282	3.09525e-05	0.00294603	0.00025985	0.0237593	0.973004	CD4.T
chr11_61582582-61583082	FADS1	CD4_N_STIM	CD4.T	11:61557826	193	2.21137e-15	2.10627e-06	2.93634e-11	0.0269949	0.973003	CD4.T
chr21_15613570-15614070	RBM11	CD4_N_STIM	CD4.T	21:15613760	458	5.59279e-17	0.0103191	9.58351e-17	0.0167092	0.972972	CD4.T
chr7_150435160-150435660	GIMAP1	CD4_N_STIM	CD4.T	7:150438397	449	9.07982e-05	0.0119816	0.000122584	0.0152034	0.972602	CD4.T
chr8_19373277-19373777	CSGALNACT1	CD4_N_STIM	CD4.T	8:19311496	328	2.32924e-08	1.18649e-06	0.000550959	0.0270929	0.972355	CD4.T
chr12_102091034-102091534	CHPT1	CD4_N_STIM	CD4.T	12:102089043	274	1.19346e-13	2.7219e-08	1.26712e-07	0.027927	0.972073	CD4.T
chr8_1708755-1709255	CTD-2336O2.1	CD4_N_STIM	CD4.T	8:1704506	415	1.05772e-19	2.58879e-08	1.19793e-13	0.028348	0.971652	CD4.T
chr21_37486200-37486700	CBR3	CD4_N_STIM	CD4.T	21:37486542	381	2.20659e-11	0.000503234	1.2864e-09	0.0283665	0.97113	CD4.T
chr11_6947337-6947837	ZNF215	CD4_N_STIM	CD4.T	11:6948139	504	7.83413e-05	0.00214127	0.000991868	0.0261397	0.970649	CD4.T
chr7_76145159-76145659	DTX2P1	CD4_N_STIM	CD4.T	7:76137375	185	4.7565e-05	0.000425188	0.00305498	0.0263386	0.970134	CD4.T
chr11_118154697-118155197	CD3E	CD4_N_STIM	CD4.T	11:118176097	252	4.32039e-13	0.000105577	1.31145e-10	0.0310791	0.968815	CD4.T
chr22_24326520-24327020	DDTL	CD4_N_STIM	CD4.T	22:24266726	133	4.49759e-06	0.000320672	0.00044297	0.0306146	0.968617	CD4.T
chr9_123605652-123606152	MEGF9	CD4_N_STIM	CD4.T	9:123593159	171	0.000375048	0.00097518	0.00866917	0.0215727	0.968408	CD4.T
chr16_50371515-50372015	ADCY7	CD4_N_STIM	CD4.T	16:50370703	232	1.0832e-30	2.2875e-05	1.54561e-27	0.0316721	0.968305	CD4.T
chr16_50368465-50368965	ADCY7	CD4_N_STIM	CD4.T	16:50371362	231	1.79246e-06	2.13776e-05	0.00255766	0.0295359	0.967883	CD4.T
chr19_21787123-21787623	ZNF493	CD4_N_STIM	CD4.T	19:21753035	488	1.69044e-08	0.000789709	7.09052e-07	0.0321571	0.967052	CD4.T
chr16_50372201-50372701	ADCY7	CD4_N_STIM	CD4.T	16:50373272	233	5.18038e-19	2.38886e-05	7.39188e-16	0.0331197	0.966856	CD4.T
chr16_50369016-50369516	ADCY7	CD4_N_STIM	CD4.T	16:50370703	232	2.67981e-15	2.42155e-05	3.82383e-12	0.0335867	0.966389	CD4.T
chr17_79068102-79068602	BAIAP2	CD4_N_STIM	CD4.T	17:79065798	208	0.0144015	0.010075	0.00598014	0.00321729	0.966326	CD4.T
chr19_21769231-21769731	ZNF493	CD4_N_STIM	CD4.T	19:21753089	514	1.1298e-07	0.000806663	4.75281e-06	0.0329683	0.96622	CD4.T
chr16_50370776-50371276	ADCY7	CD4_N_STIM	CD4.T	16:50370703	232	5.47264e-11	2.46096e-05	7.80891e-08	0.0341496	0.965826	CD4.T
chr16_50372799-50373299	ADCY7	CD4_N_STIM	CD4.T	16:50370703	233	1.37594e-11	2.46633e-05	1.96333e-08	0.0342263	0.965749	CD4.T
chr16_50360953-50361453	ADCY7	CD4_N_STIM	CD4.T	16:50373272	230	4.74059e-14	2.47019e-05	6.76435e-11	0.0342814	0.965694	CD4.T
chr8_1708073-1708573	CTD-2336O2.1	CD4_N_STIM	CD4.T	8:1704506	414	9.40737e-12	3.13697e-08	1.06544e-05	0.0345626	0.965427	CD4.T
chr15_67366606-67367106	SMAD3	CD4_N_STIM	CD4.T	15:67364912	400	0.000480704	0.000364117	0.019759	0.0140014	0.965395	CD4.T
chr10_114148544-114149044	ACSL5	CD4_N_STIM	CD4.T	10:114149479	303	3.42713e-14	2.31349e-12	0.000521746	0.0342553	0.965223	CD4.T
chr8_41402501-41403001	AGPAT6	CD4_N_STIM	CD4.T	8:41440975	388	1.24667e-06	3.07502e-05	0.00140456	0.03368	0.964883	CD4.T
chr16_1587132-1587632	TMEM204	CD4_N_STIM	CD4.T	16:1583634	252	0.00500402	0.00769518	0.00931367	0.0133579	0.964629	CD4.T
chr9_90328326-90328826	CTSL	CD4_N_STIM	CD4.T	9:90317538	200	5.11316e-07	1.29723e-07	0.0290908	0.00641597	0.964493	CD4.T
chr21_44834445-44834945	SIK1	CD4_N_STIM	CD4.T	21:44834825	201	0.00728015	0.0144718	0.00517799	0.0093293	0.963741	CD4.T
chr11_692725-693225	DEAF1	CD4_N_STIM	CD4.T	11:682795	218	7.15484e-17	5.79379e-10	4.64843e-09	0.0366784	0.963322	CD4.T
chr12_51596313-51596813	POU6F1	CD4_N_STIM	CD4.T	12:51609600	309	1.15769e-11	0.0237968	6.8356e-12	0.0130877	0.963116	CD4.T
chr22_38572115-38572615	PLA2G6	CD4_N_STIM	CD4.T	22:38561835	187	1.63905e-08	0.0110709	3.97192e-08	0.025865	0.963064	CD4.T
chr22_24326520-24327020	KB-226F1.2	CD4_N_STIM	CD4.T	22:24266726	133	6.65278e-05	0.00474335	0.000459394	0.0317913	0.962939	CD4.T
chr7_76828876-76829376	RP11-467H10.2	CD4_N_STIM	CD4.T	7:76829275	278	0.00373093	0.029013	0.000621805	0.00387261	0.962762	CD4.T
chr16_50394609-50395109	BRD7	CD4_N_STIM	CD4.T	16:50371738	238	2.5665e-05	1.69289e-05	0.0233127	0.014415	0.96223	CD4.T
chr17_261171-261671	C17orf97	CD4_N_STIM	CD4.T	17:259648	128	5.24172e-06	6.9753e-07	0.0342495	0.00359552	0.962149	CD4.T
chr22_44851744-44852244	LDOC1L	CD4_N_STIM	CD4.T	22:44846656	444	1.11467e-06	1.19943e-06	0.0188125	0.0192811	0.961904	CD4.T
chr7_142512736-142513236	TRBC2	CD4_N_STIM	CD4.T	7:142492887	290	0.000794836	0.00427892	0.0054253	0.0282453	0.961256	CD4.T
chr6_116797124-116797624	FAM26F	CD4_N_STIM	CD4.T	6:116807592	198	0.00309322	0.0126772	0.00470954	0.0183404	0.96118	CD4.T
chr4_186179937-186180437	SNX25	CD4_N_STIM	CD4.T	4:186177240	240	2.06088e-19	2.45665e-10	3.38169e-11	0.0393504	0.96065	CD4.T
chr4_186179937-186180437	LRP2BP	CD4_N_STIM	CD4.T	4:186177240	240	1.10354e-15	1.31546e-06	3.39379e-11	0.0394948	0.960504	CD4.T
chr18_48405131-48405631	ME2	CD4_N_STIM	CD4.T	18:48411328	226	9.1657e-07	6.14793e-05	0.000597588	0.0391233	0.960217	CD4.T
chr4_186226072-186226572	SNX25	CD4_N_STIM	CD4.T	4:186184892	242	8.18946e-18	2.50448e-10	1.34381e-09	0.040136	0.959864	CD4.T
chr7_76243061-76243561	DTX2P1	CD4_N_STIM	CD4.T	7:76137375	142	6.85103e-05	0.000576316	0.00432831	0.0354506	0.959576	CD4.T
chr19_21762822-21763322	ZNF493	CD4_N_STIM	CD4.T	19:21753089	515	6.47288e-06	0.000962823	0.000272363	0.039554	0.959204	CD4.T
chr3_169745318-169745818	GPR160	CD4_N_STIM	CD4.T	3:169736861	257	1.08539e-08	0.00161343	2.7278e-07	0.0395898	0.958796	CD4.T
chr16_50385814-50386314	ADCY7	CD4_N_STIM	CD4.T	16:50372678	237	1.93152e-11	2.95325e-05	2.75608e-08	0.0411812	0.958789	CD4.T
chr16_50371515-50372015	NKD1	CD4_N_STIM	CD4.T	16:50370703	232	9.54716e-28	0.0201618	1.0455e-27	0.0211202	0.958718	CD4.T
chr13_74289577-74290077	KLF5	CD4_N_STIM	CD4.T	13:74289799	248	2.15686e-06	0.0342759	5.30245e-07	0.00746815	0.958253	CD4.T
chr17_66097530-66098030	LRRC37A16P	CD4_N_STIM	CD4.T	17:66097802	312	5.6301e-09	0.0153848	1.00235e-08	0.0264321	0.958183	CD4.T
chr2_37470519-37471019	NDUFAF7	CD4_N_STIM	CD4.T	2:37485215	314	0.00194016	0.00958318	0.00528825	0.0251626	0.958026	CD4.T
chr19_21767322-21767822	ZNF493	CD4_N_STIM	CD4.T	19:21754767	514	2.43648e-07	0.00100736	1.02497e-05	0.0414198	0.957562	CD4.T
chr16_50369016-50369516	NKD1	CD4_N_STIM	CD4.T	16:50370703	232	2.32024e-12	0.0209663	2.54086e-12	0.0220029	0.957031	CD4.T
chr22_24326520-24327020	AP000350.6	CD4_N_STIM	CD4.T	22:24266726	133	2.9277e-05	0.00208741	0.000586532	0.0408626	0.956434	CD4.T
chr16_50370776-50371276	NKD1	CD4_N_STIM	CD4.T	16:50370703	232	4.72946e-08	0.0212677	5.17918e-08	0.0223336	0.956399	CD4.T
chr16_50372799-50373299	NKD1	CD4_N_STIM	CD4.T	16:50370703	233	1.19087e-08	0.021346	1.30455e-08	0.0224275	0.956226	CD4.T
chr7_76128482-76128982	DTX2P1	CD4_N_STIM	CD4.T	7:76137375	215	0.000243143	0.00045556	0.0156194	0.0283096	0.955372	CD4.T
chr6_40355946-40356446	RP11-552E20.4	CD4_N_STIM	CD4.T	6:40380712	210	3.94348e-06	0.0340017	1.34993e-06	0.0106841	0.955309	CD4.T
chr5_167655430-167655930	CTB-178M22.2	CD4_N_STIM	CD4.T	5:167657421	247	0.0271087	0.0141295	0.00297833	0.000597163	0.955186	CD4.T
chr4_186226072-186226572	LRP2BP	CD4_N_STIM	CD4.T	4:186184892	242	4.88765e-14	1.49473e-06	1.50313e-09	0.0450134	0.954985	CD4.T
chr16_50360953-50361453	NKD1	CD4_N_STIM	CD4.T	16:50373272	230	4.22412e-11	0.0220107	4.62312e-11	0.0231349	0.954854	CD4.T
chr7_142427905-142428405	TRBV28	CD4_N_STIM	CD4.T	7:142420689	411	4.05805e-20	6.97572e-18	0.000267362	0.0450045	0.954728	CD4.T
chr6_40358760-40359260	LRFN2	CD4_N_STIM	CD4.T	6:40380712	210	0.000994915	0.00177199	0.0156419	0.0269042	0.954687	CD4.T
chr7_5171429-5171929	OR10AH1P	CD4_N_STIM	CD4.T	7:5172447	278	8.59524e-18	0.000146763	2.7014e-15	0.0451716	0.954682	CD4.T
chr21_35395152-35395652	LINC00649	CD4_N_STIM	CD4.T	21:35325805	145	0.00474458	0.00384218	0.0211535	0.0161761	0.954084	CD4.T
chr16_50372201-50372701	NKD1	CD4_N_STIM	CD4.T	16:50373272	233	4.86325e-16	0.0224262	5.32749e-16	0.023613	0.953961	CD4.T
chr11_67382789-67383289	DOC2GP	CD4_N_STIM	CD4.T	11:67385544	182	2.79018e-06	3.23238e-05	0.00374984	0.0424875	0.953728	CD4.T
chr6_40356833-40357333	RP11-552E20.4	CD4_N_STIM	CD4.T	6:40380712	211	0.000228341	0.0349734	7.81863e-05	0.0110216	0.953698	CD4.T
chr9_128172461-128172961	PBX3	CD4_N_STIM	CD4.T	9:128163620	137	0.00225346	0.035747	0.00057112	0.00810644	0.953322	CD4.T
chr2_242050095-242050595	PASK	CD4_N_STIM	CD4.T	2:242047750	279	0.000581732	0.00151045	0.0128233	0.0323426	0.952742	CD4.T
chr7_5183934-5184434	OR10AH1P	CD4_N_STIM	CD4.T	7:5172380	250	1.22318e-06	0.000153501	0.000384432	0.0472915	0.952169	CD4.T
chr6_2958477-2958977	SERPINB6	CD4_N_STIM	CD4.T	6:2937347	352	0.0155933	0.00389673	0.0234506	0.00490812	0.952151	CD4.T
chr5_167653966-167654466	WWC1	CD4_N_STIM	CD4.T	5:167657421	247	0.000102875	7.62139e-06	0.0455882	0.00242548	0.951876	CD4.T
chr1_38460405-38460905	FHL3	CD4_N_STIM	CD4.T	1:38456106	118	0.0104693	0.0014103	0.0327866	0.00346477	0.951869	CD4.T
chr16_50385814-50386314	NKD1	CD4_N_STIM	CD4.T	16:50372678	237	1.53137e-08	0.0234143	1.67946e-08	0.0247268	0.951859	CD4.T
chr17_79069310-79069810	BAIAP2	CD4_N_STIM	CD4.T	17:79065798	212	0.0251052	0.00955133	0.0104584	0.00302706	0.951858	CD4.T
chr16_50364041-50364541	BRD7	CD4_N_STIM	CD4.T	16:50401319	230	5.64473e-10	5.4346e-05	5.12735e-07	0.0484132	0.951532	CD4.T
chr1_107599025-107599525	PRMT6	CD4_N_STIM	CD4.T	1:107599258	123	0.00420467	0.00310783	0.0242908	0.0170028	0.951394	CD4.T
chr7_5169010-5169510	OR10AH1P	CD4_N_STIM	CD4.T	7:5173045	283	8.04743e-09	0.000158607	2.52923e-06	0.0488977	0.950941	CD4.T
chr6_40354784-40355284	RP11-552E20.4	CD4_N_STIM	CD4.T	6:40380712	211	0.000734838	0.0369398	0.000251685	0.0117016	0.950372	CD4.T
chr2_242051863-242052363	PASK	CD4_N_STIM	CD4.T	2:242047750	278	1.10791e-05	0.00220861	0.00024422	0.0477353	0.949801	CD4.T
chr11_61596643-61597143	FADS1	CD4_N_STIM	CD4.T	11:61557826	185	3.35696e-07	3.56371e-06	0.00445749	0.0463711	0.949168	CD4.T
chr10_15227374-15227874	NMT2	CD4_N_STIM	CD4.T	10:15239498	190	0.000263392	1.62983e-05	0.0494093	0.00210917	0.948202	CD4.T
chr5_167653966-167654466	TENM2	CD4_N_STIM	CD4.T	5:167657421	208	0.000671508	4.47589e-05	0.049077	0.00232331	0.947883	CD4.T
chr4_144832622-144833122	RP11-673E1.3	CD4_N_STIM	CD4.T	4:144897159	167	1.90716e-08	1.86027e-07	0.00494155	0.0472529	0.947805	CD4.T
chr10_112014222-112014722	MXI1	CD4_N_STIM	CD4.T	10:111983060	129	0.000716274	0.0322097	0.000450544	0.0193129	0.947311	CD4.T
chr11_61601986-61602486	FADS1	CD4_N_STIM	CD4.T	11:61551356	187	1.27524e-07	3.9266e-06	0.00169331	0.0511918	0.947111	CD4.T
chr11_61582582-61583082	FADS2	CD4_N_STIM	CD4.T	11:61543961	193	1.639e-11	0.0156111	4.03516e-11	0.037487	0.946902	CD4.T
chr8_95432055-95432555	FSBP	CD4_N_STIM	CD4.T	8:95483687	213	2.42688e-11	0.0131474	7.56667e-11	0.0400449	0.946808	CD4.T
chr11_201928-202428	ATHL1	CD4_N_STIM	CD4.T	11:207462	276	0.0168676	0.00627596	0.0227026	0.00750034	0.946654	CD4.T
chr17_38028873-38029373	GSDMB	CD4_N_STIM	CD4.T	17:38062217	146	5.36937e-05	0.0011037	0.00252161	0.0508878	0.945433	CD4.T
chr2_242048776-242049276	PASK	CD4_N_STIM	CD4.T	2:242047750	279	0.000832373	0.00158278	0.0183483	0.0339445	0.945292	CD4.T
chr19_21665517-21666017	ZNF493	CD4_N_STIM	CD4.T	19:21753089	559	0.000172986	0.00113819	0.00727661	0.0469333	0.944479	CD4.T
chr19_58919693-58920193	ZNF132	CD4_N_STIM	CD4.T	19:58951693	108	4.30794e-09	8.77748e-10	0.0471421	0.00866106	0.944197	CD4.T
chr2_103045013-103045513	IL18RAP	CD4_N_STIM	CD4.T	2:102999952	342	0.00187442	0.0121863	0.00580399	0.0367905	0.943345	CD4.T
chr7_5182636-5183136	OR10AH1P	CD4_N_STIM	CD4.T	7:5171408	252	6.49585e-14	0.000182781	2.04157e-11	0.0565025	0.943315	CD4.T
chr22_24326520-24327020	AP000350.5	CD4_N_STIM	CD4.T	22:24266726	133	9.94551e-12	7.09102e-10	0.000799201	0.0560389	0.943162	CD4.T
chr1_110230112-110230612	GSTM5	CD4_N_STIM	CD4.T	1:110229787	153	0.0334112	0.0203767	0.00262332	0.000656967	0.942932	CD4.T
chr19_35505242-35505742	GRAMD1A	CD4_N_STIM	CD4.T	19:35478373	237	0.0215896	0.0153967	0.0128953	0.00825449	0.941864	CD4.T
chr15_91590750-91591250	RCCD1	CD4_N_STIM	CD4.T	15:91498130	236	2.574e-05	8.89016e-06	0.0443591	0.0143797	0.941227	CD4.T
chr6_119045306-119045806	ASF1A	CD4_N_STIM	CD4.T	6:119102271	208	0.0123185	0.00698092	0.0259149	0.013745	0.941041	CD4.T
chr21_37451196-37451696	CBR1	CD4_N_STIM	CD4.T	21:37451725	452	1.9581e-05	0.0350653	1.43802e-05	0.0248116	0.940089	CD4.T
chr21_40555201-40555701	PSMG1	CD4_N_STIM	CD4.T	21:40591381	396	0.000119052	0.00143339	0.00460756	0.0545356	0.939304	CD4.T
chr4_144832622-144833122	GYPE	CD4_N_STIM	CD4.T	4:144897159	167	2.32125e-05	0.000226418	0.0057115	0.0547716	0.939267	CD4.T
chr7_5183433-5183933	OR10AH1P	CD4_N_STIM	CD4.T	7:5173360	251	1.51482e-14	0.000197418	4.7609e-12	0.0611076	0.938695	CD4.T
chr6_36880317-36880817	PPIL1	CD4_N_STIM	CD4.T	6:36837364	258	1.91763e-05	2.74078e-05	0.0257427	0.0358544	0.938356	CD4.T
chr19_47119718-47120218	PTGIR	CD4_N_STIM	CD4.T	19:47123402	198	6.06958e-05	3.43539e-05	0.0401865	0.0218077	0.937911	CD4.T
chr7_5179573-5180073	OR10AH1P	CD4_N_STIM	CD4.T	7:5173414	260	1.07422e-05	0.000191036	0.00337615	0.0591032	0.937319	CD4.T
chr1_75195718-75196218	CRYZ	CD4_N_STIM	CD4.T	1:75198740	148	4.08345e-11	2.53753e-11	0.0395577	0.023645	0.936797	CD4.T
chr3_16356328-16356828	RP11-415F23.2	CD4_N_STIM	CD4.T	3:16296668	205	0.000555072	0.00215778	0.0126994	0.0484313	0.936156	CD4.T
chr9_138392854-138393354	MRPS2	CD4_N_STIM	CD4.T	9:138393128	282	0.00521638	0.00038921	0.0556837	0.00321923	0.935491	CD4.T
chr7_142044986-142045486	TRBV4-2	CD4_N_STIM	CD4.T	7:142040446	346	9.35563e-05	1.34601e-05	0.0573137	0.00731056	0.935269	CD4.T
chr16_50364041-50364541	NKD1	CD4_N_STIM	CD4.T	16:50401319	230	3.27611e-07	0.0315415	3.58556e-07	0.033586	0.934872	CD4.T
chr22_42470370-42470870	SMDT1	CD4_N_STIM	CD4.T	22:42454354	188	7.72588e-09	1.11637e-09	0.0582234	0.00747885	0.934298	CD4.T
chr18_48405647-48406147	ME2	CD4_N_STIM	CD4.T	18:48405846	226	3.11348e-05	7.17435e-05	0.0202994	0.0458418	0.933756	CD4.T
chr19_9542069-9542569	ZNF266	CD4_N_STIM	CD4.T	19:9534981	296	4.90286e-19	1.51765e-17	0.00210605	0.0642581	0.933636	CD4.T
chr7_5170895-5171395	OR10AH1P	CD4_N_STIM	CD4.T	7:5173360	278	2.63171e-18	0.000213884	8.27121e-16	0.0662883	0.933498	CD4.T
chr1_209979317-209979817	IRF6	CD4_N_STIM	CD4.T	1:209980027	144	0.00202244	0.0607277	0.000154443	0.00370406	0.933391	CD4.T
chr11_61595187-61595687	FADS1	CD4_N_STIM	CD4.T	11:61557826	186	1.60795e-08	5.08065e-06	0.00021351	0.0665294	0.933252	CD4.T
chr19_50264986-50265486	TSKS	CD4_N_STIM	CD4.T	19:50265549	123	0.000754419	0.0653125	2.04991e-05	0.000841598	0.933071	CD4.T
chr18_72166813-72167313	CNDP2	CD4_N_STIM	CD4.T	18:72176083	134	1.64603e-06	2.05599e-05	0.00503159	0.0619146	0.933032	CD4.T
chr19_50399209-50399709	PNKP	CD4_N_STIM	CD4.T	19:50377757	243	0.00813357	0.00209138	0.045921	0.0108747	0.932979	CD4.T
chr8_104426626-104427126	SLC25A32	CD4_N_STIM	CD4.T	8:104412388	185	5.67323e-10	1.16071e-07	0.000331784	0.0669488	0.932719	CD4.T
chr16_50368465-50368965	BRD7	CD4_N_STIM	CD4.T	16:50373272	231	5.82083e-06	6.94218e-05	0.00528731	0.0621262	0.932511	CD4.T
chr21_37485006-37485506	CBR3	CD4_N_STIM	CD4.T	21:37526162	381	5.04636e-08	0.00116084	2.94193e-06	0.0667424	0.932094	CD4.T
chr11_118134793-118135293	MPZL2	CD4_N_STIM	CD4.T	11:118134597	257	0.000896469	0.00911681	0.00529903	0.0529577	0.93173	CD4.T
chr19_47121821-47122321	CALM3	CD4_N_STIM	CD4.T	19:47123783	198	1.23102e-05	9.52854e-07	0.0642364	0.0040404	0.93171	CD4.T
chr1_75195718-75196218	TYW3	CD4_N_STIM	CD4.T	1:75198740	148	0.000658021	0.000408905	0.0421196	0.0252422	0.931571	CD4.T
chr11_63318564-63319064	B3GAT3	CD4_N_STIM	CD4.T	11:63284510	105	0.0125354	0.0560649	0.000338054	0.00058147	0.93048	CD4.T
chr13_113784102-113784602	PROZ	CD4_N_STIM	CD4.T	13:113830459	241	0.000534513	0.00827576	0.00379141	0.057772	0.929626	CD4.T
chr17_46621496-46621996	HOXB4	CD4_N_STIM	CD4.T	17:46597488	171	9.75689e-05	5.22631e-05	0.0464388	0.0239457	0.929466	CD4.T
chr11_2321397-2321897	C11orf21	CD4_N_STIM	CD4.T	11:2321095	362	0.00445628	0.00827078	0.0207189	0.037525	0.929029	CD4.T
chr19_47119718-47120218	CALM3	CD4_N_STIM	CD4.T	19:47123402	198	8.85678e-06	5.01295e-06	0.0462158	0.0252297	0.928541	CD4.T
chr19_47121821-47122321	PTGIR	CD4_N_STIM	CD4.T	19:47122671	198	0.000102212	7.91151e-06	0.067674	0.00431029	0.927906	CD4.T
chr17_46621496-46621996	HOXB2	CD4_N_STIM	CD4.T	17:46597488	171	2.15591e-06	1.15482e-06	0.0477685	0.0246598	0.927568	CD4.T
chr8_79437935-79438435	RP11-594N15.3	CD4_N_STIM	CD4.T	8:79438103	123	0.00125969	0.0470033	0.000673661	0.0242097	0.926854	CD4.T
chr7_142510886-142511386	TRBV27	CD4_N_STIM	CD4.T	7:142492887	296	0.00317436	0.0391356	0.00243142	0.0290499	0.926209	CD4.T
chr21_19158341-19158841	C21orf91	CD4_N_STIM	CD4.T	21:19161689	180	0.000228356	2.25165e-05	0.0679353	0.00577257	0.926041	CD4.T
chr11_693470-693970	DEAF1	CD4_N_STIM	CD4.T	11:682795	217	7.88242e-10	3.6491e-10	0.0512113	0.0227818	0.926007	CD4.T
chr11_201928-202428	RP11-326C3.2	CD4_N_STIM	CD4.T	11:207462	276	0.0326543	0.0121497	0.0226699	0.00750981	0.925016	CD4.T
chr9_136113731-136114231	ABO	CD4_N_STIM	CD4.T	9:136131461	264	1.50895e-08	0.000123133	9.28634e-06	0.0748532	0.925014	CD4.T
chr7_5181868-5182368	OR10AH1P	CD4_N_STIM	CD4.T	7:5173414	255	4.14655e-07	0.00024213	0.000130321	0.0751742	0.924453	CD4.T
chr17_46621496-46621996	HOXB3	CD4_N_STIM	CD4.T	17:46597488	171	0.000282978	0.000151578	0.0498106	0.0257572	0.923998	CD4.T
chr4_10119965-10120465	SLC2A9	CD4_N_STIM	CD4.T	4:10118703	244	0.00470705	0.0592948	0.00105955	0.0124246	0.922514	CD4.T
chr16_50394609-50395109	ADCY7	CD4_N_STIM	CD4.T	16:50371738	238	3.32247e-05	2.19153e-05	0.0474083	0.0303487	0.922188	CD4.T
chr6_40358760-40359260	RP11-552E20.4	CD4_N_STIM	CD4.T	6:40379996	210	0.0211104	0.0375987	0.00722414	0.0119444	0.922122	CD4.T
chr14_106479893-106480393	IGHV4-61	CD4_N_STIM	CD4.T	14:106485385	100	8.0271e-10	0.0632927	2.00682e-10	0.0149017	0.921806	CD4.T
chr16_429458-429958	MRPL28	CD4_N_STIM	CD4.T	16:432751	362	0.0119386	0.0034226	0.0497697	0.0133466	0.921522	CD4.T
chr1_119681987-119682487	RP11-418J17.1	CD4_N_STIM	CD4.T	1:119670195	316	5.90281e-20	0.00660978	6.51533e-19	0.0720352	0.921355	CD4.T
chr19_55517232-55517732	CTC-550B14.7	CD4_N_STIM	CD4.T	19:55514915	404	0.00299469	0.041669	0.00236887	0.0320403	0.920927	CD4.T
chr17_61920758-61921258	DDX42	CD4_N_STIM	CD4.T	17:61925498	236	4.40817e-07	0.00035594	9.91285e-05	0.0791214	0.920423	CD4.T
chr22_43259564-43260064	ARFGAP3	CD4_N_STIM	CD4.T	22:43301900	412	5.33795e-08	3.15767e-07	0.0116675	0.0680989	0.920233	CD4.T
chr22_47145125-47145625	CTA-29F11.1	CD4_N_STIM	CD4.T	22:47145278	169	1.3545e-06	0.0184851	4.71458e-06	0.0634227	0.918086	CD4.T
chr19_47120250-47120750	PTGIR	CD4_N_STIM	CD4.T	19:47123402	198	0.000112343	1.26251e-05	0.0743822	0.00744098	0.918052	CD4.T
chr19_49946606-49947106	RPS11	CD4_N_STIM	CD4.T	19:49984382	209	4.24859e-05	2.42312e-05	0.0529797	0.0292986	0.917655	CD4.T
chr9_139302303-139302803	DNLZ	CD4_N_STIM	CD4.T	9:139253839	125	2.88969e-05	0.0286214	5.67635e-05	0.0553065	0.915986	CD4.T
chr21_38630445-38630945	PIGP	CD4_N_STIM	CD4.T	21:38559711	208	9.14522e-05	0.000832086	0.00834472	0.0750094	0.915722	CD4.T
chr8_79428883-79429383	PKIA	CD4_N_STIM	CD4.T	8:79438103	123	0.00200315	0.00107665	0.0535848	0.0278852	0.91545	CD4.T
chr22_25843738-25844238	CRYBB2	CD4_N_STIM	CD4.T	22:25875988	145	0.00930593	0.00125897	0.0665559	0.00808933	0.91479	CD4.T
chr11_14485093-14485593	COPB1	CD4_N_STIM	CD4.T	11:14510736	197	4.03359e-06	1.35432e-05	0.0197994	0.065564	0.914619	CD4.T
chr11_30348413-30348913	ARL14EP	CD4_N_STIM	CD4.T	11:30338275	195	0.000207193	0.030832	0.000369552	0.0540779	0.914513	CD4.T
chr7_130005658-130006158	CPA5	CD4_N_STIM	CD4.T	7:130007381	252	0.00958272	0.0646358	0.00157987	0.00974183	0.91446	CD4.T
chr9_140606727-140607227	PNPLA7	CD4_N_STIM	CD4.T	9:140565196	127	0.00200614	0.0115344	0.0109157	0.0618464	0.913697	CD4.T
chr19_47120250-47120750	CALM3	CD4_N_STIM	CD4.T	19:47123402	198	1.50297e-05	1.68903e-06	0.078427	0.00789993	0.913656	CD4.T
chr7_130006907-130007407	CPA5	CD4_N_STIM	CD4.T	7:130006808	251	0.000133227	0.0748929	2.19537e-05	0.0114276	0.913524	CD4.T
chr10_96305278-96305778	HELLS	CD4_N_STIM	CD4.T	10:96305329	175	0.000516218	0.00104766	0.0284335	0.0567926	0.91321	CD4.T
chr8_79437935-79438435	RP11-594N15.2	CD4_N_STIM	CD4.T	8:79443567	123	0.00157847	0.0588981	0.000713618	0.0257144	0.913095	CD4.T
chr9_130340621-130341121	ZNF79	CD4_N_STIM	CD4.T	9:130286428	114	0.0374665	0.00459341	0.0409972	0.00411345	0.91283	CD4.T
chr10_38383459-38383959	ZNF37A	CD4_N_STIM	CD4.T	10:38456117	113	6.5463e-07	1.8892e-06	0.0226726	0.064518	0.912807	CD4.T
chr7_151138458-151138958	CRYGN	CD4_N_STIM	CD4.T	7:151135503	181	1.70565e-18	0.0769743	2.60868e-19	0.0108605	0.912165	CD4.T
chr16_50364041-50364541	ADCY7	CD4_N_STIM	CD4.T	16:50401319	230	6.48571e-10	6.24427e-05	9.25446e-07	0.0881878	0.911749	CD4.T
chr11_68622870-68623370	MRPL21	CD4_N_STIM	CD4.T	11:68632225	403	0.000178368	0.00351662	0.00414278	0.0807657	0.911397	CD4.T
chr13_74288641-74289141	KLF5	CD4_N_STIM	CD4.T	13:74287949	250	0.040441	0.0319145	0.0099491	0.00694069	0.910755	CD4.T
chr9_136127743-136128243	ABO	CD4_N_STIM	CD4.T	9:136131461	250	2.08428e-10	0.000146348	1.2827e-07	0.0891545	0.910699	CD4.T
chr17_62138520-62139020	ERN1	CD4_N_STIM	CD4.T	17:62146498	123	0.016116	0.0283334	0.016643	0.0283494	0.910558	CD4.T
chr11_61596643-61597143	FADS2	CD4_N_STIM	CD4.T	11:61543961	185	0.00224839	0.0238687	0.00553173	0.0578138	0.910537	CD4.T
chr8_12990627-12991127	DLC1	CD4_N_STIM	CD4.T	8:12989068	392	7.57059e-06	0.0789233	1.11994e-06	0.010765	0.910303	CD4.T
chr12_11324002-11324502	TAS2R20	CD4_N_STIM	CD4.T	12:11346176	305	3.62542e-05	1.5475e-05	0.0634656	0.0261798	0.910303	CD4.T
chr14_55840961-55841461	FBXO34	CD4_N_STIM	CD4.T	14:55750662	326	1.46968e-09	2.42823e-07	0.00054778	0.0895952	0.909857	CD4.T
chr11_61601986-61602486	FADS2	CD4_N_STIM	CD4.T	11:61543961	187	0.000828995	0.0255257	0.00203962	0.0618926	0.909713	CD4.T
chr6_167401417-167401917	RNASET2	CD4_N_STIM	CD4.T	6:167398632	298	2.29463e-18	3.50848e-16	0.000596163	0.0902439	0.90916	CD4.T
chr19_58913108-58913608	ZNF584	CD4_N_STIM	CD4.T	19:58940127	124	0.00394962	0.00180669	0.0590805	0.0261164	0.909047	CD4.T
chr6_167403081-167403581	RNASET2	CD4_N_STIM	CD4.T	6:167371846	303	2.72497e-19	3.56071e-16	7.07968e-05	0.0916016	0.908328	CD4.T
chr15_31135230-31135730	RP11-540B6.2	CD4_N_STIM	CD4.T	15:31115709	226	0.00674231	0.00125991	0.0715893	0.0124696	0.907939	CD4.T
chr19_21787741-21788241	ZNF493	CD4_N_STIM	CD4.T	19:21753089	489	0.00119224	0.000991775	0.0500082	0.0406927	0.907115	CD4.T
chr19_58520888-58521388	CTD-2368P22.1	CD4_N_STIM	CD4.T	19:58529518	268	0.00196598	0.000517829	0.0724858	0.0181856	0.906845	CD4.T
chr19_47120871-47121371	DACT3	CD4_N_STIM	CD4.T	19:47122671	198	0.00561065	0.0819972	0.000433151	0.00542378	0.906535	CD4.T
chr19_21751847-21752347	ZNF493	CD4_N_STIM	CD4.T	19:21781974	531	6.52703e-08	0.00219425	2.74746e-06	0.0914575	0.906345	CD4.T
chr10_62487784-62488284	ANK3	CD4_N_STIM	CD4.T	10:62488381	329	0.0188554	0.0238662	0.0229855	0.0281877	0.906105	CD4.T
chr22_38575959-38576459	PLA2G6	CD4_N_STIM	CD4.T	22:38561835	187	0.0138411	0.0139838	0.0335412	0.0329814	0.905652	CD4.T
chr21_45559623-45560123	PWP2	CD4_N_STIM	CD4.T	21:45481337	268	1.53526e-08	2.94894e-08	0.0326555	0.0618196	0.905525	CD4.T
chr11_61582582-61583082	TMEM258	CD4_N_STIM	CD4.T	11:61557826	193	6.02114e-11	0.0573499	4.07897e-11	0.0379464	0.904704	CD4.T
chr11_61595187-61595687	FADS2	CD4_N_STIM	CD4.T	11:61543961	186	8.81051e-05	0.0278386	0.000216784	0.0675929	0.904264	CD4.T
chr21_46902755-46903255	COL18A1	CD4_N_STIM	CD4.T	21:46906448	283	6.80329e-10	0.0103553	5.71151e-09	0.0860314	0.903613	CD4.T
chr18_10520050-10520550	NAPG	CD4_N_STIM	CD4.T	18:10526413	428	7.60509e-05	0.000101711	0.041719	0.0548922	0.903211	CD4.T
chr4_186172289-186172789	LRP2BP	CD4_N_STIM	CD4.T	4:186175081	239	1.33345e-10	3.18015e-06	4.10086e-06	0.0968982	0.903094	CD4.T
chr11_693470-693970	TMEM80	CD4_N_STIM	CD4.T	11:682795	217	0.0196996	0.00911974	0.0472289	0.0209612	0.902991	CD4.T
chr12_11324002-11324502	TAS2R14	CD4_N_STIM	CD4.T	12:11323015	305	0.00101589	0.000433631	0.0682939	0.0282491	0.902007	CD4.T
chr17_74706911-74707411	MXRA7	CD4_N_STIM	CD4.T	17:74706433	322	1.77184e-07	3.30479e-08	0.0841269	0.0147901	0.901083	CD4.T
chr10_1205383-1205883	ADARB2	CD4_N_STIM	CD4.T	10:1290388	337	4.97915e-05	0.0293194	0.000119656	0.0695575	0.900954	CD4.T
chr4_186178168-186178668	LRP2BP	CD4_N_STIM	CD4.T	4:186177083	239	1.06035e-06	2.20246e-06	0.0326098	0.0668332	0.900554	CD4.T
chr4_187111940-187112440	CYP4V2	CD4_N_STIM	CD4.T	4:187120211	255	0.0255775	0.00640738	0.0549935	0.0128762	0.900145	CD4.T
chr8_79436442-79436942	RP11-594N15.3	CD4_N_STIM	CD4.T	8:79420199	123	0.0411156	0.0246829	0.0219879	0.0123001	0.899914	CD4.T
chr3_71767161-71767661	EIF4E3	CD4_N_STIM	CD4.T	3:71761601	152	0.0381862	0.0399285	0.0111859	0.0107964	0.899903	CD4.T
chr14_106479893-106480393	IGHV4-4	CD4_N_STIM	CD4.T	14:106485385	100	1.08991e-09	0.0859377	1.92259e-10	0.0142595	0.899803	CD4.T
chr9_33141308-33141808	B4GALT1	CD4_N_STIM	CD4.T	9:33165985	252	0.0091294	0.0769078	0.001607	0.012638	0.899718	CD4.T
chr16_50394609-50395109	NKD1	CD4_N_STIM	CD4.T	16:50371738	238	0.0293897	0.0193856	0.0322354	0.0203641	0.898625	CD4.T
chr4_186178168-186178668	SNX25	CD4_N_STIM	CD4.T	4:186184892	239	2.04638e-10	4.25053e-10	0.033579	0.0688493	0.897572	CD4.T
chr7_6487910-6488410	DAGLB	CD4_N_STIM	CD4.T	7:6476792	338	5.82932e-06	0.00161408	0.000366051	0.100458	0.897556	CD4.T
chr6_2863090-2863590	SERPINB1	CD4_N_STIM	CD4.T	6:2842756	314	0.0389851	0.0179008	0.0324854	0.0140198	0.896609	CD4.T
chr1_38156564-38157064	C1orf109	CD4_N_STIM	CD4.T	1:38169793	321	0.0069683	0.00156682	0.0781915	0.0166848	0.896589	CD4.T
chr21_44834952-44835452	SIK1	CD4_N_STIM	CD4.T	21:44834825	201	0.0437945	0.0185345	0.0311488	0.0122884	0.894234	CD4.T
chr16_68309510-68310010	PRMT7	CD4_N_STIM	CD4.T	16:68347753	114	2.95566e-12	2.56551e-12	0.0574293	0.0489549	0.893616	CD4.T
chr16_50368465-50368965	NKD1	CD4_N_STIM	CD4.T	16:50372678	231	0.00398592	0.0475378	0.00436344	0.0511474	0.892965	CD4.T
chr19_14800967-14801467	ZNF333	CD4_N_STIM	CD4.T	19:14801836	308	0.0129412	0.00649985	0.0608973	0.0296964	0.889965	CD4.T
chr11_18433548-18434048	LDHC	CD4_N_STIM	CD4.T	11:18438770	125	3.82071e-39	0.0983765	5.00729e-40	0.0120033	0.88962	CD4.T
chr1_247485954-247486454	ZNF496	CD4_N_STIM	CD4.T	1:247460660	148	0.000665217	0.00160006	0.0321457	0.0764316	0.889157	CD4.T
chr19_21511966-21512466	ZNF708	CD4_N_STIM	CD4.T	19:21626377	388	6.17009e-11	0.0181171	3.19922e-10	0.0930491	0.888834	CD4.T
chr7_25068154-25068654	OSBPL3	CD4_N_STIM	CD4.T	7:25070334	209	0.00217908	0.00257779	0.0493243	0.0574609	0.888458	CD4.T
chr2_102966539-102967039	IL18RAP	CD4_N_STIM	CD4.T	2:103048207	263	0.00385543	0.0237414	0.0119309	0.0725817	0.887891	CD4.T
chr17_65386695-65387195	PITPNC1	CD4_N_STIM	CD4.T	17:65387014	160	0.0403417	0.0247474	0.02988	0.0174421	0.887589	CD4.T
chr7_142378278-142378778	TRBV28	CD4_N_STIM	CD4.T	7:142429001	353	1.91545e-20	1.72153e-17	0.000126198	0.112535	0.887339	CD4.T
chr5_96228936-96229436	ERAP2	CD4_N_STIM	CD4.T	5:96252589	394	3.2145e-11	1.74944e-10	0.0176556	0.0952005	0.887144	CD4.T
chr11_7557277-7557777	PPFIBP2	CD4_N_STIM	CD4.T	11:7561609	298	0.00207045	0.00994923	0.0175242	0.0833227	0.887133	CD4.T
chr5_135468818-135469318	SMAD5	CD4_N_STIM	CD4.T	5:135469737	156	0.0479789	0.00165326	0.0620278	0.00125027	0.88709	CD4.T
chr4_187111940-187112440	KLKB1	CD4_N_STIM	CD4.T	4:187120211	255	0.0508669	0.0127426	0.0410658	0.00940139	0.885923	CD4.T
chr20_61524202-61524702	DIDO1	CD4_N_STIM	CD4.T	20:61524539	162	0.00445495	0.051678	0.00471162	0.05377	0.885385	CD4.T
chr7_25070581-25071081	OSBPL3	CD4_N_STIM	CD4.T	7:25070334	215	0.0007668	0.00412165	0.0173572	0.0924122	0.885342	CD4.T
chr12_21609350-21609850	PYROXD1	CD4_N_STIM	CD4.T	12:21591828	419	4.18516e-12	1.81983e-06	2.65939e-07	0.114752	0.885246	CD4.T
chr9_90324462-90324962	CTSL	CD4_N_STIM	CD4.T	9:90317538	199	1.63334e-06	4.05856e-07	0.0929269	0.0222059	0.884865	CD4.T
chr10_3137801-3138301	PFKP	CD4_N_STIM	CD4.T	10:3137445	450	0.00442166	0.00482027	0.051126	0.0548501	0.884782	CD4.T
chr21_45573190-45573690	C21orf33	CD4_N_STIM	CD4.T	21:45491915	280	1.12446e-08	0.0178121	6.24841e-08	0.0980942	0.884094	CD4.T
chr7_44999152-44999652	H2AFV	CD4_N_STIM	CD4.T	7:44959936	155	0.0196341	0.0169243	0.0432884	0.0364303	0.883723	CD4.T
chr16_50344614-50345114	ADCY7	CD4_N_STIM	CD4.T	16:50371362	141	5.95832e-05	2.34039e-05	0.0850189	0.0325125	0.882386	CD4.T
chr11_61601986-61602486	TMEM258	CD4_N_STIM	CD4.T	11:61549458	187	0.0022297	0.0686549	0.0015095	0.0455972	0.882009	CD4.T
chr15_31115517-31116017	RP11-540B6.3	CD4_N_STIM	CD4.T	15:31142571	210	7.25366e-05	0.108303	7.28245e-06	0.00999168	0.881625	CD4.T
chr17_38081966-38082466	GSDMB	CD4_N_STIM	CD4.T	17:38066240	203	0.00145635	0.00107605	0.0673292	0.0488661	0.881272	CD4.T
chr4_186172289-186172789	SNX25	CD4_N_STIM	CD4.T	4:186184892	239	3.0688e-14	7.31877e-10	5.03558e-06	0.119213	0.880782	CD4.T
chr10_1282311-1282811	ADARB2	CD4_N_STIM	CD4.T	10:1308706	323	6.23506e-11	0.0355054	1.49669e-10	0.0843485	0.880146	CD4.T
chr8_79437247-79437747	PKIA	CD4_N_STIM	CD4.T	8:79420199	123	0.00324645	0.00111988	0.0868436	0.0290775	0.879713	CD4.T
chr22_39490638-39491138	APOBEC3G	CD4_N_STIM	CD4.T	22:39494920	244	0.0101832	0.00699885	0.061967	0.0417104	0.879141	CD4.T
chr22_38572942-38573442	PLA2G6	CD4_N_STIM	CD4.T	22:38563471	187	0.0195103	0.016095	0.0472793	0.038124	0.878991	CD4.T
chr11_61596643-61597143	TMEM258	CD4_N_STIM	CD4.T	11:61546592	185	0.00627183	0.0665811	0.0042449	0.0441846	0.878718	CD4.T
chr7_130008757-130009257	CPA5	CD4_N_STIM	CD4.T	7:130008015	253	0.000429931	0.104879	7.09091e-05	0.0164197	0.8782	CD4.T
chr11_93861752-93862252	PANX1	CD4_N_STIM	CD4.T	11:93865651	354	8.88642e-05	0.0100897	0.000983506	0.11079	0.878048	CD4.T
chr11_61595187-61595687	TMEM258	CD4_N_STIM	CD4.T	11:61605499	186	0.000231343	0.0730975	0.000156593	0.0486009	0.877914	CD4.T
chr20_18547790-18548290	LINC00493	CD4_N_STIM	CD4.T	20:18553481	321	1.76099e-05	9.62548e-06	0.0798138	0.0427484	0.877411	CD4.T
chr2_242754643-242755143	PDCD1	CD4_N_STIM	CD4.T	2:242758179	261	0.000884607	4.77342e-05	0.1166	0.00541479	0.877053	CD4.T
chr2_241977372-241977872	PASK	CD4_N_STIM	CD4.T	2:242047750	279	0.00168107	0.00369968	0.0370539	0.0806709	0.876894	CD4.T
chr17_46621496-46621996	HOXB-AS1	CD4_N_STIM	CD4.T	17:46597488	171	0.0175529	0.00940229	0.063239	0.0329974	0.876808	CD4.T
chr11_7541218-7541718	PPFIBP2	CD4_N_STIM	CD4.T	11:7561609	304	0.0122148	0.000973703	0.103391	0.00736578	0.876055	CD4.T
chr6_116783050-116783550	FAM26F	CD4_N_STIM	CD4.T	6:116807592	202	0.00226728	0.0472779	0.00345323	0.0711318	0.87587	CD4.T
chr17_80416900-80417400	NARF	CD4_N_STIM	CD4.T	17:80416090	261	0.00598277	0.00317646	0.0759467	0.0394472	0.875447	CD4.T
chr14_106467319-106467819	IGHV3-64	CD4_N_STIM	CD4.T	14:106471268	102	4.82243e-12	1.59327e-07	3.8009e-06	0.124701	0.875295	CD4.T
chr2_30670547-30671047	LCLAT1	CD4_N_STIM	CD4.T	2:30680616	265	3.96919e-24	0.0792681	2.35734e-24	0.0462036	0.874528	CD4.T
chr6_2952877-2953377	SERPINB6	CD4_N_STIM	CD4.T	6:2952892	354	1.55901e-16	0.0506249	2.34482e-16	0.0752683	0.874107	CD4.T
chr17_38028873-38029373	ORMDL3	CD4_N_STIM	CD4.T	17:38051348	146	0.000960706	0.0197479	0.00495761	0.101033	0.8733	CD4.T
chr11_71163243-71163743	RP11-660L16.2	CD4_N_STIM	CD4.T	11:71168710	449	0.000279531	0.00115837	0.0245377	0.100811	0.873213	CD4.T
chr16_1593259-1593759	TMEM204	CD4_N_STIM	CD4.T	16:1583634	253	0.0336451	0.0111768	0.0626234	0.0199306	0.872624	CD4.T
chr7_50807707-50808207	GRB10	CD4_N_STIM	CD4.T	7:50806754	343	0.0107816	0.00297842	0.0900736	0.0240107	0.872156	CD4.T
chr2_242049445-242049945	PASK	CD4_N_STIM	CD4.T	2:242047750	279	0.00479151	0.000893703	0.105621	0.0188303	0.869863	CD4.T
chr8_79436442-79436942	PKIA	CD4_N_STIM	CD4.T	8:79420199	123	0.00297363	0.00178516	0.0795456	0.0468849	0.868811	CD4.T
chr4_187025590-187026090	CYP4V2	CD4_N_STIM	CD4.T	4:187120211	254	0.0432111	0.00443072	0.0766977	0.00699566	0.868665	CD4.T
chr6_135351816-135352316	ALDH8A1	CD4_N_STIM	CD4.T	6:135342569	227	0.00957956	0.0402476	0.015916	0.0660016	0.868255	CD4.T
chr22_43410010-43410510	ARFGAP3	CD4_N_STIM	CD4.T	22:43292114	353	1.02306e-07	1.90148e-06	0.00679983	0.125515	0.867683	CD4.T
chr7_99699533-99700033	ZSCAN21	CD4_N_STIM	CD4.T	7:99735181	163	0.0277956	0.0424305	0.0249532	0.037224	0.867597	CD4.T
chr9_123652673-123653173	MEGF9	CD4_N_STIM	CD4.T	9:123690957	159	0.00150755	0.0055417	0.0270204	0.0984586	0.867472	CD4.T
chr17_61920758-61921258	FTSJ3	CD4_N_STIM	CD4.T	17:61925498	236	3.86783e-10	3.12309e-07	0.000166532	0.133601	0.866232	CD4.T
chr4_7772744-7773244	AFAP1	CD4_N_STIM	CD4.T	4:7760404	431	0.00128203	0.0265569	0.00492794	0.101215	0.866018	CD4.T
chr3_182942302-182942802	B3GNT5	CD4_N_STIM	CD4.T	3:182921803	261	0.0278549	0.0960173	0.00248103	0.00768625	0.86596	CD4.T
chr16_433261-433761	TMEM8A	CD4_N_STIM	CD4.T	16:361326	357	2.20448e-07	0.0113719	2.39502e-06	0.122681	0.865944	CD4.T
chr6_158468075-158468575	SYNJ2	CD4_N_STIM	CD4.T	6:158468474	217	3.75253e-05	0.127298	2.32595e-06	0.00702474	0.865637	CD4.T
chr10_1295457-1295957	ADARB2	CD4_N_STIM	CD4.T	10:1282828	364	5.36929e-05	0.0397564	0.000129085	0.094714	0.865347	CD4.T
chr4_187025590-187026090	KLKB1	CD4_N_STIM	CD4.T	4:187120211	254	0.0688205	0.00705662	0.0554854	0.00482547	0.863812	CD4.T
chr10_86093156-86093656	CCSER2	CD4_N_STIM	CD4.T	10:86072296	185	0.00217256	0.00112184	0.0886276	0.0449014	0.863177	CD4.T
chr7_142190366-142190866	TRBV11-2	CD4_N_STIM	CD4.T	7:142188789	377	0.000896151	0.0894868	0.000474386	0.0465081	0.862635	CD4.T
chr4_7751109-7751609	AFAP1	CD4_N_STIM	CD4.T	4:7760404	417	0.0240089	0.00578847	0.0879469	0.0203418	0.861914	CD4.T
chr11_7599024-7599524	PPFIBP2	CD4_N_STIM	CD4.T	11:7561609	310	0.0134705	0.00144851	0.114026	0.0114017	0.859654	CD4.T
chr7_142510886-142511386	TRBV20-1	CD4_N_STIM	CD4.T	7:142492130	296	0.00922825	0.113772	0.00137592	0.0161038	0.85952	CD4.T
chr11_118134277-118134777	MPZL2	CD4_N_STIM	CD4.T	11:118128445	257	0.0129058	0.00757194	0.076286	0.0438983	0.859338	CD4.T
chr7_12521295-12521795	VWDE	CD4_N_STIM	CD4.T	7:12479002	480	0.0367549	0.0668048	0.0134925	0.0236642	0.859284	CD4.T
chr1_146518053-146518553	PRKAB2	CD4_N_STIM	CD4.T	1:146530412	224	5.85401e-06	0.0804006	4.64741e-06	0.0629721	0.856617	CD4.T
chr7_5209803-5210303	OR10AH1P	CD4_N_STIM	CD4.T	7:5172447	232	0.000206805	0.00025183	0.064996	0.0782907	0.856255	CD4.T
chr5_156887058-156887558	NIPAL4	CD4_N_STIM	CD4.T	5:156890897	369	0.00684232	0.00264921	0.0982279	0.0371767	0.855104	CD4.T
chr2_30671102-30671602	LCLAT1	CD4_N_STIM	CD4.T	2:30680616	267	0.000559753	0.0909111	0.000333599	0.053326	0.85487	CD4.T
chr16_11347081-11347581	RMI2	CD4_N_STIM	CD4.T	16:11439303	402	0.00677818	0.00332356	0.0913203	0.0439226	0.854655	CD4.T
chr7_150384794-150385294	GIMAP6	CD4_N_STIM	CD4.T	7:150261087	554	0.00471528	0.0179036	0.0258344	0.0972368	0.85431	CD4.T
chr6_150039529-150040029	GINM1	CD4_N_STIM	CD4.T	6:149962563	163	8.82885e-05	0.0101064	0.00119779	0.136259	0.852349	CD4.T
chr7_76145159-76145659	ZP3	CD4_N_STIM	CD4.T	7:76212086	185	0.00220875	0.0197442	0.0127523	0.113142	0.852152	CD4.T
chr14_106477775-106478275	IGHV4-59	CD4_N_STIM	CD4.T	14:106485385	101	0.000211576	3.92526e-05	0.125508	0.022433	0.851808	CD4.T
chr9_37529114-37529614	GRHPR	CD4_N_STIM	CD4.T	9:37422656	219	2.20696e-10	2.16303e-10	0.0754026	0.0730502	0.851547	CD4.T
chr2_235363042-235363542	AC097713.4	CD4_N_STIM	CD4.T	2:235363663	221	0.058588	0.0680174	0.0106535	0.0115169	0.851224	CD4.T
chr19_21787123-21787623	ZNF429	CD4_N_STIM	CD4.T	19:21753089	488	1.72643e-06	0.0806521	1.50203e-06	0.069319	0.850026	CD4.T
chr11_71163243-71163743	NADSYN1	CD4_N_STIM	CD4.T	11:71146577	449	0.0092385	0.0382843	0.0202655	0.0831311	0.849081	CD4.T
chr4_186184523-186185023	SNX25	CD4_N_STIM	CD4.T	4:186184892	243	5.99179e-10	3.26738e-10	0.098319	0.0527654	0.848916	CD4.T
chr9_139855844-139856344	ENTPD2	CD4_N_STIM	CD4.T	9:139946916	222	0.0247008	0.00174856	0.117232	0.00744997	0.848868	CD4.T
chr7_32768167-32768667	RP11-225B17.2	CD4_N_STIM	CD4.T	7:32710993	236	3.66256e-06	0.135664	4.48819e-07	0.015776	0.848556	CD4.T
chr7_150300639-150301139	GIMAP6	CD4_N_STIM	CD4.T	7:150261087	547	0.0032495	0.0166706	0.0216137	0.110034	0.848432	CD4.T
chr4_186184523-186185023	LRP2BP	CD4_N_STIM	CD4.T	4:186182339	243	3.21028e-06	1.7506e-06	0.0987279	0.052989	0.848278	CD4.T
chr7_32767524-32768024	RP11-225B17.2	CD4_N_STIM	CD4.T	7:32710993	238	1.37575e-15	0.136464	1.7235e-16	0.0162485	0.847288	CD4.T
chr5_55443415-55443915	ANKRD55	CD4_N_STIM	CD4.T	5:55444683	215	0.0692569	0.00464575	0.0752243	0.00419937	0.846674	CD4.T
chr1_25891751-25892251	LDLRAP1	CD4_N_STIM	CD4.T	1:25891959	160	8.98112e-08	1.53248e-08	0.132193	0.0217104	0.846097	CD4.T
chr22_50050373-50050873	RP1-29C18.10	CD4_N_STIM	CD4.T	22:50017556	236	0.000421215	0.00376163	0.0152354	0.135214	0.845368	CD4.T
chr19_21769231-21769731	ZNF429	CD4_N_STIM	CD4.T	19:21753089	514	1.14732e-05	0.0819172	1.03896e-05	0.0733359	0.844725	CD4.T
chr16_50344614-50345114	BRD7	CD4_N_STIM	CD4.T	16:50373272	141	0.000123631	4.85615e-05	0.112298	0.0432658	0.844264	CD4.T
chr4_103550809-103551309	MANBA	CD4_N_STIM	CD4.T	4:103567348	199	0.00818087	0.0506074	0.0137402	0.0841542	0.843317	CD4.T
chr14_100839981-100840481	WARS	CD4_N_STIM	CD4.T	14:100821206	142	0.000166453	7.86481e-05	0.107667	0.0500302	0.842057	CD4.T
chr19_50399209-50399709	AC018766.5	CD4_N_STIM	CD4.T	19:50383636	243	0.065119	0.016744	0.0616315	0.0150058	0.8415	CD4.T
chr7_48126868-48127368	C7orf57	CD4_N_STIM	CD4.T	7:48128850	300	0.0143729	0.0744793	0.0114654	0.058572	0.84111	CD4.T
chr14_106477775-106478275	IGHV1-46	CD4_N_STIM	CD4.T	14:106485385	101	5.34775e-06	9.9214e-07	0.136854	0.0245512	0.838589	CD4.T
chr14_55821245-55821745	FBXO34	CD4_N_STIM	CD4.T	14:55750662	296	2.81626e-07	1.54972e-07	0.105232	0.0570693	0.837698	CD4.T
chr16_11903961-11904461	RP11-166B2.3	CD4_N_STIM	CD4.T	16:12007435	212	9.83885e-05	7.60039e-05	0.0919636	0.0702032	0.837659	CD4.T
chr8_33391042-33391542	FUT10	CD4_N_STIM	CD4.T	8:33384027	244	0.000504483	0.00896181	0.00819251	0.144697	0.837644	CD4.T
chr8_79428883-79429383	RP11-594N15.3	CD4_N_STIM	CD4.T	8:79420199	123	0.0692097	0.0371987	0.0370122	0.0190557	0.837524	CD4.T
chr21_45559623-45560123	C21orf33	CD4_N_STIM	CD4.T	21:45492378	268	0.00853569	0.0163954	0.0474226	0.0902525	0.837394	CD4.T
chr1_6035825-6036325	NPHP4	CD4_N_STIM	CD4.T	1:6053630	100	1.21576e-08	5.07661e-10	0.158046	0.00576326	0.836191	CD4.T
chr14_35343400-35343900	SRP54	CD4_N_STIM	CD4.T	14:35423779	302	0.00414105	0.00162109	0.115509	0.0443838	0.834345	CD4.T
chr17_79068102-79068602	AATK	CD4_N_STIM	CD4.T	17:79065798	208	0.0906834	0.0634407	0.00825798	0.00494448	0.832673	CD4.T
chr4_4387849-4388349	NSG1	CD4_N_STIM	CD4.T	4:4341573	374	0.000442325	3.33214e-05	0.156581	0.0109636	0.83198	CD4.T
chr8_95418767-95419267	FSBP	CD4_N_STIM	CD4.T	8:95405480	191	0.00748828	0.0337338	0.0233287	0.104262	0.831188	CD4.T
chr19_21767322-21767822	ZNF429	CD4_N_STIM	CD4.T	19:21776652	514	2.15833e-05	0.0892361	1.95451e-05	0.079978	0.830745	CD4.T
chr4_103549470-103549970	MANBA	CD4_N_STIM	CD4.T	4:103583196	198	0.0255144	0.0386549	0.042359	0.0633447	0.830127	CD4.T
chr9_19129653-19130153	PLIN2	CD4_N_STIM	CD4.T	9:19111637	226	0.0601389	0.00561079	0.0963435	0.00815883	0.829748	CD4.T
chr7_76115932-76116432	ZP3	CD4_N_STIM	CD4.T	7:76215602	230	0.00103376	0.0242216	0.0059743	0.139153	0.829618	CD4.T
chr21_46898799-46899299	COL18A1	CD4_N_STIM	CD4.T	21:46906448	281	0.0115423	0.00672777	0.0968981	0.0556506	0.829181	CD4.T
chr17_38081966-38082466	ORMDL3	CD4_N_STIM	CD4.T	17:38049102	203	0.0160902	0.0118885	0.082802	0.0603509	0.828868	CD4.T
chr8_79436442-79436942	RP11-594N15.2	CD4_N_STIM	CD4.T	8:79420199	123	0.0750667	0.0450649	0.0339373	0.0195472	0.826384	CD4.T
chr7_142427905-142428405	TRBVB	CD4_N_STIM	CD4.T	7:142420689	411	0.00048129	0.0827331	0.000544494	0.0927742	0.823467	CD4.T
chr11_68622870-68623370	IGHMBP2	CD4_N_STIM	CD4.T	11:68632225	403	1.76229e-06	3.47445e-05	0.00858412	0.168417	0.822962	CD4.T
chr12_21606286-21606786	PYROXD1	CD4_N_STIM	CD4.T	12:21604740	428	5.34109e-10	2.81199e-06	3.3939e-05	0.177861	0.822103	CD4.T
chr19_21762822-21763322	ZNF429	CD4_N_STIM	CD4.T	19:21753089	515	0.000627063	0.0932738	0.000568641	0.0837621	0.821768	CD4.T
chr8_79437247-79437747	RP11-594N15.3	CD4_N_STIM	CD4.T	8:79420199	123	0.0869594	0.0299971	0.0465044	0.0152206	0.821318	CD4.T
chr5_162900605-162901105	CCNG1	CD4_N_STIM	CD4.T	5:162866548	242	0.114278	0.0546549	0.00716431	0.00260512	0.821298	CD4.T
chr1_15847643-15848143	AGMAT	CD4_N_STIM	CD4.T	1:15910003	369	0.0103713	0.029701	0.0362	0.102848	0.82088	CD4.T
chr7_38393029-38393529	TRGV4	CD4_N_STIM	CD4.T	7:38406877	438	0.0150724	0.00244454	0.140184	0.0219155	0.820384	CD4.T
chr6_167386867-167387367	RNASET2	CD4_N_STIM	CD4.T	6:167390242	299	2.33696e-16	4.62496e-16	0.0607161	0.11934	0.819944	CD4.T
chr7_142013278-142013778	TRBV4-1	CD4_N_STIM	CD4.T	7:142012261	284	0.00111936	0.162077	0.000121381	0.0167553	0.819927	CD4.T
chr7_32768771-32769271	RP11-225B17.2	CD4_N_STIM	CD4.T	7:32710993	233	0.0204738	0.143153	0.00245323	0.0163354	0.817585	CD4.T
chr16_85088986-85089486	ZDHHC7	CD4_N_STIM	CD4.T	16:85034117	461	2.16604e-09	0.166935	2.2589e-10	0.0165926	0.816473	CD4.T
chr15_50979296-50979796	SPPL2A	CD4_N_STIM	CD4.T	15:50972334	112	0.00182404	0.0616209	0.00349387	0.117216	0.815845	CD4.T
chr12_117354456-117354956	FBXW8	CD4_N_STIM	CD4.T	12:117363457	146	2.51158e-11	0.0836892	3.05071e-11	0.100838	0.815473	CD4.T
chr12_75853525-75854025	RP11-585P4.5	CD4_N_STIM	CD4.T	12:75884526	407	5.6059e-07	7.57876e-07	0.0789573	0.105929	0.815112	CD4.T
chr19_35483419-35483919	GRAMD1A	CD4_N_STIM	CD4.T	19:35481285	221	4.46325e-09	0.116298	2.67158e-09	0.0687982	0.814903	CD4.T
chr6_36396626-36397126	KCTD20	CD4_N_STIM	CD4.T	6:36398597	248	3.76587e-08	0.147947	9.811e-09	0.0377294	0.814324	CD4.T
chr14_100771093-100771593	SLC25A29	CD4_N_STIM	CD4.T	14:100769163	159	0.011747	0.0990148	0.00806706	0.0671826	0.813988	CD4.T
chr11_61594610-61595110	TMEM258	CD4_N_STIM	CD4.T	11:61549458	186	0.00195646	0.10973	0.00132431	0.073461	0.813529	CD4.T
chr7_44059721-44060221	POLM	CD4_N_STIM	CD4.T	7:44065163	230	0.0316617	0.0202101	0.0828535	0.0520734	0.813201	CD4.T
chr6_2861697-2862197	RP11-420G6.4	CD4_N_STIM	CD4.T	6:2869011	312	0.00208365	0.119915	0.0011254	0.0639542	0.812922	CD4.T
chr4_90750636-90751136	MMRN1	CD4_N_STIM	CD4.T	4:90819154	278	0.00805	0.103832	0.00548674	0.0699571	0.812675	CD4.T
chr11_7548918-7549418	PPFIBP2	CD4_N_STIM	CD4.T	11:7561609	298	0.0181487	0.00178874	0.153611	0.0143278	0.812124	CD4.T
chr10_62487784-62488284	CDK1	CD4_N_STIM	CD4.T	10:62488381	329	0.0635419	0.080428	0.0203176	0.0249061	0.810806	CD4.T
chr11_61598153-61598653	FADS1	CD4_N_STIM	CD4.T	11:61551356	186	9.77534e-06	4.54299e-06	0.129801	0.0595128	0.810672	CD4.T
chr19_872977-873477	WDR18	CD4_N_STIM	CD4.T	19:987101	203	1.63525e-08	4.1776e-09	0.151975	0.0380151	0.81001	CD4.T
chr15_33390305-33390805	FMN1	CD4_N_STIM	CD4.T	15:33395779	378	0.000152093	3.53598e-05	0.155093	0.0352478	0.809472	CD4.T
chr6_134609491-134609991	SGK1	CD4_N_STIM	CD4.T	6:134609981	169	0.0158268	0.00121126	0.162158	0.0116012	0.809202	CD4.T
chr19_58919693-58920193	ZNF584	CD4_N_STIM	CD4.T	19:58951693	108	0.0100443	0.00204654	0.150224	0.0298005	0.807885	CD4.T
chr4_103548861-103549361	MANBA	CD4_N_STIM	CD4.T	4:103583196	200	0.00145568	0.0710967	0.00241709	0.117245	0.807785	CD4.T
chr7_76115932-76116432	DTX2P1	CD4_N_STIM	CD4.T	7:76142536	230	0.000121324	0.0028427	0.00779399	0.181812	0.80743	CD4.T
chr7_38393029-38393529	TRGV3	CD4_N_STIM	CD4.T	7:38406877	438	0.0290319	0.00470859	0.137573	0.0215054	0.807181	CD4.T
chr1_19250108-19250608	IFFO2	CD4_N_STIM	CD4.T	1:19259729	345	0.024893	0.0453533	0.0438364	0.0790601	0.806857	CD4.T
chr9_33142473-33142973	B4GALT1	CD4_N_STIM	CD4.T	9:33131651	252	0.038671	0.126486	0.00680706	0.021458	0.806578	CD4.T
chr6_3027198-3027698	NQO2	CD4_N_STIM	CD4.T	6:3027226	273	5.49912e-25	0.150296	1.64792e-25	0.0442336	0.805471	CD4.T
chr6_166751267-166751767	SFT2D1	CD4_N_STIM	CD4.T	6:166751416	252	0.0500027	0.0333343	0.0678924	0.0444562	0.804314	CD4.T
chr3_12667192-12667692	MKRN2	CD4_N_STIM	CD4.T	3:12593419	173	5.39827e-07	1.45104e-07	0.154917	0.0408371	0.804245	CD4.T
chr2_242679569-242680069	PDCD1	CD4_N_STIM	CD4.T	2:242762923	191	0.00139304	9.89983e-05	0.183608	0.0122457	0.802654	CD4.T
chr6_2869280-2869780	RP11-420G6.4	CD4_N_STIM	CD4.T	6:2869011	322	3.92813e-06	0.129121	2.126e-06	0.0690816	0.801791	CD4.T
chr1_110231037-110231537	GSTM5	CD4_N_STIM	CD4.T	1:110229787	153	0.164789	0.0198397	0.0129386	0.000756059	0.801677	CD4.T
chr2_180117930-180118430	SESTD1	CD4_N_STIM	CD4.T	2:180117246	230	2.45897e-05	2.42302e-05	0.100591	0.0983194	0.801041	CD4.T
chr21_45563142-45563642	PWP2	CD4_N_STIM	CD4.T	21:45491915	272	7.20534e-08	2.19148e-08	0.153261	0.0458127	0.800927	CD4.T
chr19_21666634-21667134	ZNF493	CD4_N_STIM	CD4.T	19:21778254	550	0.00329729	0.00135878	0.138696	0.0563549	0.800293	CD4.T
chr17_79068643-79069143	BAIAP2	CD4_N_STIM	CD4.T	17:79062870	208	0.000747296	0.141146	0.000310311	0.0578103	0.799986	CD4.T
chr10_62469785-62470285	RP11-131N11.4	CD4_N_STIM	CD4.T	10:62492037	343	0.000139916	0.0113772	0.00230221	0.186403	0.799778	CD4.T
chr11_62369661-62370161	EEF1G	CD4_N_STIM	CD4.T	11:62366986	110	0.0010005	0.000582531	0.12632	0.0727496	0.799347	CD4.T
chr1_25892993-25893493	LDLRAP1	CD4_N_STIM	CD4.T	1:25891971	159	1.19971e-07	1.77642e-08	0.176584	0.0253489	0.798067	CD4.T
chr13_43565226-43565726	EPSTI1	CD4_N_STIM	CD4.T	13:43566373	313	0.132816	0.0188159	0.0463956	0.00577663	0.796196	CD4.T
chr7_1209414-1209914	AC091729.9	CD4_N_STIM	CD4.T	7:1208889	370	1.20644e-06	8.61411e-05	0.00282794	0.201121	0.795963	CD4.T
chr7_128170992-128171492	RP11-274B21.2	CD4_N_STIM	CD4.T	7:128237217	528	0.000556813	0.0417076	0.0021463	0.159972	0.795618	CD4.T
chr1_15850024-15850524	AGMAT	CD4_N_STIM	CD4.T	1:15910003	371	0.0189244	0.0268817	0.066067	0.0930516	0.795075	CD4.T
chr3_10328513-10329013	GHRLOS	CD4_N_STIM	CD4.T	3:10329377	246	5.39619e-09	0.122548	3.69314e-09	0.0830772	0.794375	CD4.T
chr8_79454940-79455440	PKIA	CD4_N_STIM	CD4.T	8:79486050	123	0.00660127	0.000840822	0.176586	0.021698	0.794274	CD4.T
chr6_119045306-119045806	CEP85L	CD4_N_STIM	CD4.T	6:119046017	208	0.115151	0.0652561	0.0173719	0.00905155	0.79317	CD4.T
chr22_47144479-47144979	CTA-29F11.1	CD4_N_STIM	CD4.T	22:47145278	172	0.0277408	0.0186308	0.0965631	0.0640592	0.793006	CD4.T
chr17_46618919-46619419	HOXB4	CD4_N_STIM	CD4.T	17:46597488	168	0.000371882	6.66397e-05	0.177001	0.0309261	0.791635	CD4.T
chr11_61581945-61582445	FADS1	CD4_N_STIM	CD4.T	11:61597972	193	1.15166e-05	4.3148e-06	0.152922	0.0565029	0.790559	CD4.T
chr22_50050373-50050873	RP1-29C18.8	CD4_N_STIM	CD4.T	22:50015327	236	9.67303e-08	8.63844e-07	0.021385	0.190189	0.788425	CD4.T
chr1_146514416-146514916	PRKAB2	CD4_N_STIM	CD4.T	1:146532767	224	0.041857	0.0773539	0.0332296	0.0606231	0.786936	CD4.T
chr6_135818586-135819086	AHI1	CD4_N_STIM	CD4.T	6:135841056	110	0.00863168	0.00119852	0.179639	0.0241567	0.786374	CD4.T
chr9_72374199-72374699	PTAR1	CD4_N_STIM	CD4.T	9:72334016	123	0.0372919	0.00729202	0.142261	0.0270315	0.786124	CD4.T
chr2_160760267-160760767	LY75	CD4_N_STIM	CD4.T	2:160757465	359	0.0301303	0.0220604	0.0944091	0.068338	0.785062	CD4.T
chr9_136148413-136148913	ABO	CD4_N_STIM	CD4.T	9:136131461	243	2.93201e-09	0.000350158	1.80441e-06	0.214709	0.784939	CD4.T
chr17_30847138-30847638	CDK5R1	CD4_N_STIM	CD4.T	17:30844384	165	0.154187	0.0370197	0.0204042	0.0041147	0.784274	CD4.T
chr19_21665517-21666017	ZNF429	CD4_N_STIM	CD4.T	19:21753089	559	0.0150951	0.099321	0.0135485	0.0883612	0.783674	CD4.T
chr7_142378278-142378778	TRBVB	CD4_N_STIM	CD4.T	7:142370795	353	0.000114573	0.102974	0.000128213	0.114451	0.782333	CD4.T
chr1_6605507-6606007	PLEKHG5	CD4_N_STIM	CD4.T	1:6607814	144	0.0315845	0.119482	0.0142649	0.0531814	0.781488	CD4.T
chr8_79428883-79429383	RP11-594N15.2	CD4_N_STIM	CD4.T	8:79420199	123	0.0994445	0.0534493	0.0449583	0.0233854	0.778762	CD4.T
chr10_125784626-125785126	CHST15	CD4_N_STIM	CD4.T	10:125827502	219	0.0409464	0.0030323	0.166282	0.0115359	0.778204	CD4.T
chr17_79069310-79069810	AATK	CD4_N_STIM	CD4.T	17:79065798	212	0.149007	0.0566899	0.0136109	0.00440202	0.776291	CD4.T
chr17_46618919-46619419	HOXB2	CD4_N_STIM	CD4.T	17:46597488	168	8.64369e-06	1.54891e-06	0.191518	0.0335444	0.774927	CD4.T
chr1_233080121-233080621	NTPCR	CD4_N_STIM	CD4.T	1:233079612	108	2.97907e-06	4.56467e-07	0.195899	0.0292417	0.774856	CD4.T
chr10_70589344-70589844	STOX1	CD4_N_STIM	CD4.T	10:70587833	111	0.0591305	0.0154555	0.120277	0.0306634	0.774474	CD4.T
chr1_93644646-93645146	RP4-717I23.3	CD4_N_STIM	CD4.T	1:93695146	135	8.5586e-06	3.53739e-06	0.160126	0.0654078	0.774454	CD4.T
chr21_19156919-19157419	C21orf91	CD4_N_STIM	CD4.T	21:19161689	184	0.000741236	1.86237e-05	0.220516	0.00476655	0.773958	CD4.T
chr5_153454768-153455268	GALNT10	CD4_N_STIM	CD4.T	5:153410934	167	0.00166006	0.137476	0.00105152	0.0863068	0.773506	CD4.T
chr19_9434683-9435183	ZNF266	CD4_N_STIM	CD4.T	19:9534981	342	8.36254e-18	4.47662e-17	0.0359218	0.191523	0.772555	CD4.T
chr11_690866-691366	DEAF1	CD4_N_STIM	CD4.T	11:671850	222	3.16742e-09	3.4942e-10	0.205784	0.0219292	0.772287	CD4.T
chr22_39495985-39496485	APOBEC3G	CD4_N_STIM	CD4.T	22:39494920	248	7.45507e-05	0.0323126	0.000453712	0.195882	0.771278	CD4.T
chr16_4584377-4584877	HMOX2	CD4_N_STIM	CD4.T	16:4518754	149	5.08715e-12	0.1779	1.48072e-12	0.0510106	0.771089	CD4.T
chr14_55815438-55815938	FBXO34	CD4_N_STIM	CD4.T	14:55750662	274	4.47127e-07	1.70974e-07	0.167134	0.0631397	0.769726	CD4.T
chr17_46618919-46619419	HOXB3	CD4_N_STIM	CD4.T	17:46597488	168	0.00110705	0.000198379	0.194866	0.0341496	0.769678	CD4.T
chr11_7550109-7550609	PPFIBP2	CD4_N_STIM	CD4.T	11:7561609	297	0.022725	0.00189814	0.192343	0.015298	0.767735	CD4.T
chr7_76128482-76128982	ZP3	CD4_N_STIM	CD4.T	7:76212086	215	0.0119917	0.0224679	0.0692865	0.12905	0.767204	CD4.T
chr1_28200086-28200586	THEMIS2	CD4_N_STIM	CD4.T	1:28216191	136	0.000146788	1.15303e-05	0.21685	0.016267	0.766725	CD4.T
chr2_55647446-55647946	CCDC88A	CD4_N_STIM	CD4.T	2:55644989	384	0.000253447	0.00231632	0.0228458	0.208027	0.766558	CD4.T
chr19_47120871-47121371	GNG8	CD4_N_STIM	CD4.T	19:47123783	198	0.0139069	0.203243	0.00113243	0.015784	0.765934	CD4.T
chr11_129673876-129674376	NFRKB	CD4_N_STIM	CD4.T	11:129761334	193	0.00175307	0.000702453	0.16695	0.0661323	0.764462	CD4.T
chr12_132696272-132696772	RP13-977J11.2	CD4_N_STIM	CD4.T	12:132698424	195	0.0214183	0.0125236	0.12822	0.0742082	0.76363	CD4.T
chr10_38690991-38691491	HSD17B7P2	CD4_N_STIM	CD4.T	10:38595266	136	8.11281e-06	0.0121164	0.000151054	0.224835	0.762889	CD4.T
chr7_76827424-76827924	FGL2	CD4_N_STIM	CD4.T	7:76829275	278	2.41836e-14	1.06722e-15	0.228951	0.00934189	0.761707	CD4.T
chr15_99644923-99645423	SYNM	CD4_N_STIM	CD4.T	15:99648161	273	0.00161198	0.000157058	0.216733	0.0203555	0.761142	CD4.T
chr2_103045013-103045513	IL18R1	CD4_N_STIM	CD4.T	2:102999952	342	0.019547	0.127082	0.0124997	0.0805046	0.760367	CD4.T
chr5_156639833-156640333	CYFIP2	CD4_N_STIM	CD4.T	5:156699129	269	0.18658	0.0111016	0.0405274	0.00165126	0.76014	CD4.T
chr2_102966539-102967039	IL18R1	CD4_N_STIM	CD4.T	2:103054074	263	0.0208133	0.128167	0.0129733	0.0791294	0.758917	CD4.T
chr11_86303890-86304390	ME3	CD4_N_STIM	CD4.T	11:86341186	406	0.00675393	0.00133959	0.195094	0.0379364	0.758876	CD4.T
chr19_48693566-48694066	PLA2G4C	CD4_N_STIM	CD4.T	19:48645229	460	0.00695144	0.169587	0.00261277	0.0629831	0.757866	CD4.T
chr5_96159436-96159936	ERAP2	CD4_N_STIM	CD4.T	5:96230403	353	3.79108e-10	1.84569e-10	0.163374	0.0787807	0.757846	CD4.T
chr2_55402689-55403189	CLHC1	CD4_N_STIM	CD4.T	2:55382026	217	0.118061	0.0398674	0.0636583	0.0207388	0.757675	CD4.T
chr8_33330474-33330974	FUT10	CD4_N_STIM	CD4.T	8:33384027	229	0.00233312	0.011865	0.0378917	0.191941	0.755969	CD4.T
chr11_692170-692670	DEAF1	CD4_N_STIM	CD4.T	11:677230	220	3.36163e-09	4.08367e-10	0.218402	0.0257753	0.755823	CD4.T
chr13_113875081-113875581	PROZ	CD4_N_STIM	CD4.T	13:113830718	208	0.0107564	0.0194456	0.0768785	0.138228	0.754691	CD4.T
chr10_134000138-134000638	DPYSL4	CD4_N_STIM	CD4.T	10:133984715	488	0.0282527	0.17172	0.00669103	0.0399147	0.753421	CD4.T
chr4_48018477-48018977	OCIAD1	CD4_N_STIM	CD4.T	4:48078593	316	0.00256581	0.207678	0.000454175	0.0360079	0.753294	CD4.T
chr6_2848981-2849481	RP11-420G6.4	CD4_N_STIM	CD4.T	6:2861894	307	0.10519	0.0560962	0.0567209	0.029496	0.752497	CD4.T
chr2_242043303-242043803	PASK	CD4_N_STIM	CD4.T	2:242047750	278	0.00331898	0.00745866	0.0731611	0.163661	0.752401	CD4.T
chr9_90340235-90340735	CTSL	CD4_N_STIM	CD4.T	9:90319414	205	3.94088e-06	4.50955e-07	0.224212	0.0249057	0.750878	CD4.T
chr9_90323838-90324338	CTSL	CD4_N_STIM	CD4.T	9:90319414	199	3.08358e-06	1.3545e-06	0.175437	0.0763144	0.748244	CD4.T
chr6_3157585-3158085	TUBB2A	CD4_N_STIM	CD4.T	6:3145398	202	0.00115559	9.43705e-05	0.23274	0.0182587	0.747751	CD4.T
chr14_106467319-106467819	IGHV4-59	CD4_N_STIM	CD4.T	14:106471268	102	1.29077e-08	0.000426451	7.65688e-06	0.252226	0.74734	CD4.T
chr8_144627893-144628393	RP11-661A12.5	CD4_N_STIM	CD4.T	8:144617691	284	0.0163117	0.216601	0.00144002	0.0183746	0.747272	CD4.T
chr3_38462211-38462711	ACVR2B	CD4_N_STIM	CD4.T	3:38462379	222	0.00015434	0.012132	0.00303182	0.237572	0.74711	CD4.T
chr11_71499096-71499596	FAM86C1	CD4_N_STIM	CD4.T	11:71465926	135	0.00314727	0.00598594	0.0843088	0.159604	0.746954	CD4.T
chr8_79437247-79437747	RP11-594N15.2	CD4_N_STIM	CD4.T	8:79452920	123	0.130412	0.0449864	0.0589585	0.019592	0.746051	CD4.T
chr7_36732482-36732982	AOAH	CD4_N_STIM	CD4.T	7:36732493	357	0.00101579	0.172584	0.000475377	0.0800212	0.745904	CD4.T
chr4_144833166-144833666	GYPE	CD4_N_STIM	CD4.T	4:144746171	163	1.05044e-12	0.0010543	2.53005e-10	0.253189	0.745757	CD4.T
chr3_12602285-12602785	MKRN2	CD4_N_STIM	CD4.T	3:12593419	233	1.44154e-07	7.5004e-07	0.0413697	0.214505	0.744125	CD4.T
chr8_104311376-104311876	DCAF13	CD4_N_STIM	CD4.T	8:104377672	145	0.0207488	0.00133373	0.222581	0.0135657	0.74177	CD4.T
chr14_106477775-106478275	IGHV3-64	CD4_N_STIM	CD4.T	14:106486754	101	2.78147e-07	5.16032e-08	0.219227	0.0399313	0.740841	CD4.T
chr11_30347912-30348412	ARL14EP	CD4_N_STIM	CD4.T	11:30338275	192	0.0678224	0.0258481	0.120952	0.0453567	0.74002	CD4.T
chr6_167366474-167366974	RNASET2	CD4_N_STIM	CD4.T	6:167398952	323	6.88001e-16	3.15513e-16	0.178748	0.0812326	0.740019	CD4.T
chr9_136512247-136512747	SARDH	CD4_N_STIM	CD4.T	9:136570740	273	0.00274445	0.239419	0.000218756	0.0183444	0.739274	CD4.T
chr16_50345288-50345788	ADCY7	CD4_N_STIM	CD4.T	16:50371362	146	0.000152149	3.11382e-05	0.2171	0.0436919	0.739025	CD4.T
chr5_140027589-140028089	IK	CD4_N_STIM	CD4.T	5:140105978	333	0.00324033	0.00296932	0.133913	0.121975	0.737902	CD4.T
chr16_50344614-50345114	NKD1	CD4_N_STIM	CD4.T	16:50373272	141	0.0905497	0.0355673	0.0983399	0.0378896	0.737654	CD4.T
chr13_75874240-75874740	TBC1D4	CD4_N_STIM	CD4.T	13:75874524	217	9.42987e-10	0.133659	9.15028e-10	0.128958	0.737383	CD4.T
chr12_21608773-21609273	PYROXD1	CD4_N_STIM	CD4.T	12:21621817	419	2.17269e-07	3.93594e-06	0.013806	0.249365	0.736825	CD4.T
chr6_3156975-3157475	TUBB2A	CD4_N_STIM	CD4.T	6:3144063	210	0.00124269	6.1241e-05	0.250283	0.0115973	0.736816	CD4.T
chr19_54711841-54712341	LILRB3	CD4_N_STIM	CD4.T	19:54741424	187	0.000120191	0.247008	9.07166e-06	0.0179084	0.734955	CD4.T
chr7_36731980-36732480	AOAH	CD4_N_STIM	CD4.T	7:36732050	357	0.00197491	0.180095	0.000924236	0.0835488	0.733457	CD4.T
chr14_60618414-60618914	DHRS7	CD4_N_STIM	CD4.T	14:60589172	242	0.031683	0.047522	0.075864	0.113058	0.731873	CD4.T
chr11_1874023-1874523	LSP1	CD4_N_STIM	CD4.T	11:1873232	239	0.187044	0.0406282	0.0349199	0.00685448	0.730554	CD4.T
chr5_79950623-79951123	DHFR	CD4_N_STIM	CD4.T	5:79981934	167	0.000647368	0.239762	8.02423e-05	0.0289884	0.730522	CD4.T
chr1_171753916-171754416	METTL13	CD4_N_STIM	CD4.T	1:171746262	591	0.00468744	0.129551	0.00475783	0.130766	0.730238	CD4.T
chr17_80674253-80674753	RP11-388C12.8	CD4_N_STIM	CD4.T	17:80721648	228	0.0643529	0.0709657	0.0644533	0.0703465	0.729882	CD4.T
chr6_710734-711234	RP11-532F6.3	CD4_N_STIM	CD4.T	6:708230	173	0.00526851	0.00019743	0.255867	0.00885843	0.729809	CD4.T
chr21_47716191-47716691	YBEY	CD4_N_STIM	CD4.T	21:47728618	184	0.000332538	0.221344	7.38968e-05	0.0484574	0.729792	CD4.T
chr1_229462264-229462764	CCSAP	CD4_N_STIM	CD4.T	1:229461801	123	0.0992864	0.00299211	0.165041	0.00424526	0.728436	CD4.T
chr1_233086829-233087329	NTPCR	CD4_N_STIM	CD4.T	1:233079612	109	3.64624e-06	4.9647e-07	0.239771	0.0319188	0.728306	CD4.T
chr16_50357437-50357937	ADCY7	CD4_N_STIM	CD4.T	16:50371362	230	0.00016555	2.55502e-05	0.236223	0.0357298	0.727856	CD4.T
chr13_50103925-50104425	SETDB2	CD4_N_STIM	CD4.T	13:50034684	362	0.000124099	2.28316e-05	0.230369	0.0416552	0.727829	CD4.T
chr16_50345288-50345788	BRD7	CD4_N_STIM	CD4.T	16:50370543	146	0.000249528	5.10674e-05	0.226655	0.0456589	0.727386	CD4.T
chr1_28204485-28204985	THEMIS2	CD4_N_STIM	CD4.T	1:28216072	141	0.000168086	1.68714e-05	0.248313	0.0241967	0.727306	CD4.T
chr7_150283087-150283587	GIMAP5	CD4_N_STIM	CD4.T	7:150299806	555	0.00430274	0.00479015	0.125278	0.138742	0.726887	CD4.T
chr18_10526360-10526860	NAPG	CD4_N_STIM	CD4.T	18:10520290	415	0.000303263	0.000195402	0.16636	0.106464	0.726677	CD4.T
chr1_233079376-233079876	NTPCR	CD4_N_STIM	CD4.T	1:233079612	107	3.76273e-06	4.11362e-07	0.247431	0.0263243	0.72624	CD4.T
chr11_65769788-65770288	FOSL1	CD4_N_STIM	CD4.T	11:65667796	215	0.116056	0.0630519	0.0618793	0.0328923	0.726121	CD4.T
chr7_5181305-5181805	OR10AH1P	CD4_N_STIM	CD4.T	7:5173294	257	2.21911e-07	0.000873902	6.97441e-05	0.273933	0.725123	CD4.T
chr10_1295969-1296469	ADARB2	CD4_N_STIM	CD4.T	10:1290555	365	0.00109883	0.080018	0.00264179	0.191655	0.724587	CD4.T
chr1_169763366-169763866	METTL18	CD4_N_STIM	CD4.T	1:169717555	199	0.0380007	0.0531087	0.0773397	0.107364	0.724187	CD4.T
chr6_99969327-99969827	USP45	CD4_N_STIM	CD4.T	6:99971429	232	0.166424	0.0289523	0.069675	0.0113976	0.723551	CD4.T
chr13_113809247-113809747	PROZ	CD4_N_STIM	CD4.T	13:113825601	220	0.0259061	0.0081205	0.185169	0.0573192	0.723486	CD4.T
chr6_139348799-139349299	ABRACL	CD4_N_STIM	CD4.T	6:139350182	247	1.45398e-06	6.65587e-06	0.0498801	0.227613	0.722499	CD4.T
chr15_85951540-85952040	AKAP13	CD4_N_STIM	CD4.T	15:86000503	436	0.0368364	0.118849	0.0291553	0.0933447	0.721815	CD4.T
chr14_106467319-106467819	IGHV4-61	CD4_N_STIM	CD4.T	14:106471268	102	6.75318e-06	0.223116	1.68937e-06	0.0550928	0.721783	CD4.T
chr1_229461102-229461602	CCSAP	CD4_N_STIM	CD4.T	1:229461801	122	0.0902314	0.0146533	0.149982	0.0236352	0.721498	CD4.T
chr13_50019068-50019568	SETDB2	CD4_N_STIM	CD4.T	13:50034684	328	0.00013334	1.72708e-05	0.247522	0.0313393	0.720988	CD4.T
chr8_79468218-79468718	PKIA	CD4_N_STIM	CD4.T	8:79438103	121	0.00910416	0.000976644	0.243538	0.0254044	0.720977	CD4.T
chr17_46505505-46506005	HOXB4	CD4_N_STIM	CD4.T	17:46597488	188	0.000491906	9.81654e-05	0.234105	0.045999	0.719306	CD4.T
chr15_50977564-50978064	SPPL2A	CD4_N_STIM	CD4.T	15:51020600	114	0.067285	0.0295978	0.130007	0.0564719	0.716638	CD4.T
chr22_38568777-38569277	PLA2G6	CD4_N_STIM	CD4.T	22:38571563	187	0.0710214	0.0122622	0.172106	0.0289994	0.715611	CD4.T
chr9_33143177-33143677	B4GALT1	CD4_N_STIM	CD4.T	9:33132492	252	0.118184	0.124375	0.0208034	0.0211775	0.71546	CD4.T
chr6_37482608-37483108	RP1-153P14.3	CD4_N_STIM	CD4.T	6:37484606	313	3.52724e-06	0.00785597	0.000124493	0.27656	0.715456	CD4.T
chr7_130007545-130008045	CPA5	CD4_N_STIM	CD4.T	7:130008015	251	0.0546315	0.191213	0.00900241	0.0307945	0.714359	CD4.T
chr8_144628434-144628934	RP11-661A12.5	CD4_N_STIM	CD4.T	8:144611729	284	0.0178518	0.245458	0.00157598	0.0209552	0.714159	CD4.T
chr10_1298277-1298777	ADARB2	CD4_N_STIM	CD4.T	10:1290555	369	0.00176197	0.0827971	0.0042367	0.198375	0.71283	CD4.T
chr5_126408904-126409404	C5orf63	CD4_N_STIM	CD4.T	5:126307203	182	0.0297937	0.0359752	0.100949	0.121181	0.712101	CD4.T
chr19_58892221-58892721	AC010642.1	CD4_N_STIM	CD4.T	19:58779654	170	0.0233574	0.241361	0.00231243	0.0231854	0.709784	CD4.T
chr6_88284603-88285103	SLC35A1	CD4_N_STIM	CD4.T	6:88327338	116	1.30761e-05	2.0673e-06	0.251321	0.0390235	0.70964	CD4.T
chr7_151129923-151130423	CRYGN	CD4_N_STIM	CD4.T	7:151135829	182	0.206537	0.0492273	0.0315873	0.00682287	0.705825	CD4.T
chr17_46505505-46506005	HOXB2	CD4_N_STIM	CD4.T	17:46602432	188	1.11042e-05	2.21597e-06	0.246021	0.0483907	0.705575	CD4.T
chr1_247486489-247486989	ZNF496	CD4_N_STIM	CD4.T	1:247460660	146	0.00498887	0.00100766	0.24108	0.0479889	0.704935	CD4.T
chr4_113194407-113194907	AP1AR	CD4_N_STIM	CD4.T	4:113176179	191	0.000840677	0.167862	0.000634861	0.126061	0.704601	CD4.T
chr17_46505505-46506005	HOXB3	CD4_N_STIM	CD4.T	17:46602432	188	0.00140123	0.000279632	0.245624	0.0483127	0.704382	CD4.T
chr11_692170-692670	TMEM80	CD4_N_STIM	CD4.T	11:702097	220	0.0778167	0.00945306	0.186587	0.0219622	0.704181	CD4.T
chr7_38398486-38398986	TRGV5P	CD4_N_STIM	CD4.T	7:38407909	445	0.00197159	0.00115643	0.186151	0.108484	0.702237	CD4.T
chr16_405103-405603	TMEM8A	CD4_N_STIM	CD4.T	16:405416	350	2.55762e-10	0.0252108	2.77865e-09	0.273194	0.701596	CD4.T
chr4_4350228-4350728	NSG1	CD4_N_STIM	CD4.T	4:4347871	457	0.000652237	0.000192533	0.230893	0.0674561	0.700806	CD4.T
chr17_80079572-80080072	SLC25A10	CD4_N_STIM	CD4.T	17:80180178	526	0.000507373	0.054216	0.00227631	0.242538	0.700462	CD4.T
chr15_86043227-86043727	AKAP13	CD4_N_STIM	CD4.T	15:85923396	445	0.0271697	0.142326	0.0212291	0.110507	0.698768	CD4.T
chr11_690866-691366	TMEM80	CD4_N_STIM	CD4.T	11:671850	222	0.0801201	0.00883859	0.192127	0.0204964	0.698418	CD4.T
chr17_39992253-39992753	NT5C3B	CD4_N_STIM	CD4.T	17:39992584	171	0.00691785	0.00134893	0.246348	0.0473381	0.698047	CD4.T
chr20_16555392-16555892	KIF16B	CD4_N_STIM	CD4.T	20:16545359	524	0.00345054	0.107028	0.00601484	0.18587	0.697637	CD4.T
chr2_160143012-160143512	WDSUB1	CD4_N_STIM	CD4.T	2:160099278	243	1.69095e-05	1.47983e-06	0.278827	0.0237039	0.697451	CD4.T
chr7_657269-657769	AC147651.4	CD4_N_STIM	CD4.T	7:627970	306	0.023686	0.204458	0.00781377	0.0667513	0.697291	CD4.T
chr7_76129092-76129592	ZP3	CD4_N_STIM	CD4.T	7:76215602	213	8.20521e-05	0.0447182	0.000474065	0.257667	0.697058	CD4.T
chr17_46618919-46619419	HOXB-AS1	CD4_N_STIM	CD4.T	17:46597488	168	0.0561952	0.01007	0.20243	0.0355789	0.695726	CD4.T
chr6_167362850-167363350	RNASET2	CD4_N_STIM	CD4.T	6:167390242	323	8.53141e-16	3.21095e-16	0.221653	0.0827274	0.69562	CD4.T
chr7_142510886-142511386	TRBV29-1	CD4_N_STIM	CD4.T	7:142492130	296	0.00681151	0.0839767	0.0161731	0.198699	0.69434	CD4.T
chr19_21751847-21752347	ZNF429	CD4_N_STIM	CD4.T	19:21781974	531	4.79486e-06	0.161193	4.36793e-06	0.146148	0.69265	CD4.T
chr8_133779374-133779874	LRRC6	CD4_N_STIM	CD4.T	8:133746291	282	0.00256033	0.080625	0.00692731	0.217449	0.692438	CD4.T
chr20_2981490-2981990	VPS16	CD4_N_STIM	CD4.T	20:2901540	109	0.0144653	0.00559397	0.208039	0.0797599	0.692142	CD4.T
chr11_61598153-61598653	FADS2	CD4_N_STIM	CD4.T	11:61543961	186	0.0608937	0.0282997	0.149824	0.068937	0.692046	CD4.T
chr1_9294434-9294934	H6PD	CD4_N_STIM	CD4.T	1:9295794	372	0.111837	0.166143	0.0126396	0.0180859	0.691295	CD4.T
chr19_41768860-41769360	HNRNPUL1	CD4_N_STIM	CD4.T	19:41756038	158	0.0297116	0.012041	0.191575	0.0769485	0.689724	CD4.T
chr1_21766943-21767443	NBPF3	CD4_N_STIM	CD4.T	1:21795388	222	0.00136679	9.82735e-05	0.288963	0.0200872	0.689485	CD4.T
chr10_43616289-43616789	CSGALNACT2	CD4_N_STIM	CD4.T	10:43610366	242	0.0449413	0.0639131	0.0840723	0.118875	0.688199	CD4.T
chr7_142429974-142430474	TRBVB	CD4_N_STIM	CD4.T	7:142409790	412	0.0461716	0.100549	0.0522389	0.113074	0.687967	CD4.T
chr1_15904103-15904603	CASP9	CD4_N_STIM	CD4.T	1:15810624	363	0.0907956	0.116992	0.0469119	0.0597616	0.685539	CD4.T
chr12_131303116-131303616	RP11-989F5.1	CD4_N_STIM	CD4.T	12:131287011	456	1.89794e-10	5.8225e-05	1.02952e-06	0.31515	0.68479	CD4.T
chr1_233080121-233080621	MAP10	CD4_N_STIM	CD4.T	1:233073561	108	0.00787586	0.00120678	0.267209	0.0402596	0.683448	CD4.T
chr14_106467319-106467819	IGHV4-4	CD4_N_STIM	CD4.T	14:106471268	102	8.16729e-06	0.269836	1.44211e-06	0.0469621	0.683192	CD4.T
chr2_135046868-135047368	MGAT5	CD4_N_STIM	CD4.T	2:135055880	223	0.000827842	9.10176e-05	0.2861	0.0307732	0.682208	CD4.T
chr3_169749243-169749743	GPR160	CD4_N_STIM	CD4.T	3:169736861	176	0.0101695	0.00205508	0.255133	0.0508761	0.681766	CD4.T
chr7_45047475-45047975	TBRG4	CD4_N_STIM	CD4.T	7:45122464	179	0.0456205	0.00805308	0.227244	0.0394343	0.679648	CD4.T
chr7_38389387-38389887	TRGV4	CD4_N_STIM	CD4.T	7:38406877	430	0.0253859	0.00588108	0.236089	0.0540155	0.678628	CD4.T
chr14_55853106-55853606	FBXO34	CD4_N_STIM	CD4.T	14:55758160	354	7.12899e-07	1.5342e-07	0.265258	0.0564065	0.678335	CD4.T
chr15_99640696-99641196	SYNM	CD4_N_STIM	CD4.T	15:99648161	272	0.00226243	0.000117865	0.304181	0.0151686	0.67827	CD4.T
chr7_142427905-142428405	TRBV27	CD4_N_STIM	CD4.T	7:142420689	411	0.000917565	0.157728	0.000951331	0.162855	0.677548	CD4.T
chr17_39956863-39957363	NT5C3B	CD4_N_STIM	CD4.T	17:39992584	157	0.00760737	0.00156751	0.26054	0.0530074	0.677278	CD4.T
chr11_61581945-61582445	FADS2	CD4_N_STIM	CD4.T	11:61543961	193	0.0680113	0.025481	0.167441	0.0620561	0.677011	CD4.T
chr19_47122953-47123453	CALM3	CD4_N_STIM	CD4.T	19:47123783	198	5.83102e-05	3.75045e-06	0.30427	0.0188936	0.676774	CD4.T
chr15_99648018-99648518	SYNM	CD4_N_STIM	CD4.T	15:99648161	263	0.000636341	0.00175761	0.0855566	0.235636	0.676414	CD4.T
chr11_61598153-61598653	TMEM258	CD4_N_STIM	CD4.T	11:61549458	186	0.132037	0.0613629	0.0893776	0.0408609	0.676361	CD4.T
chr6_112475387-112475887	FAM229B	CD4_N_STIM	CD4.T	6:112460541	275	0.0962729	0.0446328	0.125524	0.0575176	0.676053	CD4.T
chr11_30344353-30344853	ARL14EP	CD4_N_STIM	CD4.T	11:30342173	183	0.0817324	0.0349757	0.145704	0.0616752	0.675912	CD4.T
chr1_46879272-46879772	NSUN4	CD4_N_STIM	CD4.T	1:46815013	359	0.0248398	0.0303891	0.122075	0.148673	0.674023	CD4.T
chr18_43577769-43578269	PSTPIP2	CD4_N_STIM	CD4.T	18:43568320	263	0.031377	0.16713	0.0203174	0.107547	0.673628	CD4.T
chr11_118134793-118135293	MPZL3	CD4_N_STIM	CD4.T	11:118134597	257	0.0140248	0.142627	0.0152592	0.154508	0.673581	CD4.T
chr1_94316216-94316716	DNTTIP2	CD4_N_STIM	CD4.T	1:94343023	414	3.19054e-15	1.74526e-15	0.211728	0.115144	0.673128	CD4.T
chr1_90328933-90329433	LRRC8D	CD4_N_STIM	CD4.T	1:90339669	180	0.000270035	0.288455	4.02631e-05	0.0423406	0.668894	CD4.T
chr19_48759614-48760114	CTC-241F20.3	CD4_N_STIM	CD4.T	19:48755267	496	2.67672e-08	4.62415e-09	0.283426	0.0482948	0.668279	CD4.T
chr3_192617389-192617889	MB21D2	CD4_N_STIM	CD4.T	3:192617802	328	0.0814161	0.0667571	0.101532	0.0825833	0.667712	CD4.T
chr3_10328513-10329013	RP11-438J1.1	CD4_N_STIM	CD4.T	3:10329377	246	1.21418e-08	0.275741	2.5209e-09	0.0565821	0.667677	CD4.T
chr7_38398486-38398986	TRGV5	CD4_N_STIM	CD4.T	7:38403545	445	0.0352106	0.0206527	0.17493	0.101937	0.667269	CD4.T
chr12_132671247-132671747	RP13-977J11.2	CD4_N_STIM	CD4.T	12:132696253	195	0.025287	0.0224798	0.15135	0.133881	0.667002	CD4.T
chr7_148906534-148907034	ZNF783	CD4_N_STIM	CD4.T	7:148960847	320	0.0253446	0.0153979	0.183055	0.110548	0.665654	CD4.T
chr2_113384031-113384531	AC079922.3	CD4_N_STIM	CD4.T	2:113384747	175	0.233711	0.0730709	0.0236647	0.00673606	0.662818	CD4.T
chr19_21787741-21788241	ZNF429	CD4_N_STIM	CD4.T	19:21753089	489	0.098649	0.0820621	0.0858346	0.0707396	0.662715	CD4.T
chr6_52240884-52241384	PAQR8	CD4_N_STIM	CD4.T	6:52224245	177	0.160064	0.00554931	0.166588	0.00511278	0.662686	CD4.T
chr7_142378278-142378778	TRBV27	CD4_N_STIM	CD4.T	7:142370795	353	0.000185045	0.166312	0.000191036	0.171034	0.662278	CD4.T
chr22_22651735-22652235	IGLV5-52	CD4_N_STIM	CD4.T	22:22669196	446	4.32268e-05	7.78732e-06	0.286995	0.0510404	0.661913	CD4.T
chr11_73706759-73707259	UCP2	CD4_N_STIM	CD4.T	11:73710816	200	0.00454438	0.257093	0.0013487	0.0756397	0.661374	CD4.T
chr22_22651735-22652235	LL22NC03-80A10.6	CD4_N_STIM	CD4.T	22:22669196	446	2.37411e-05	4.27697e-06	0.287977	0.0512183	0.660777	CD4.T
chr5_74062107-74062607	GFM2	CD4_N_STIM	CD4.T	5:74062358	238	0.241722	0.084087	0.0105205	0.00299907	0.660671	CD4.T
chr13_114968966-114969466	CDC16	CD4_N_STIM	CD4.T	13:115004935	219	0.000520492	0.000105985	0.281998	0.0567609	0.660615	CD4.T
chr13_21063257-21063757	GJB6	CD4_N_STIM	CD4.T	13:21062677	299	8.31047e-08	0.304898	9.71937e-09	0.0349988	0.660103	CD4.T
chr7_38389387-38389887	TRGV3	CD4_N_STIM	CD4.T	7:38406877	430	0.0482018	0.0111668	0.228382	0.0522487	0.660001	CD4.T
chr17_46590473-46590973	HOXB2	CD4_N_STIM	CD4.T	17:46602432	174	5.213e-10	1.53966e-05	1.15505e-05	0.340483	0.65949	CD4.T
chr17_46590473-46590973	HOXB4	CD4_N_STIM	CD4.T	17:46599404	174	2.42605e-08	0.000716531	1.15471e-05	0.340382	0.658889	CD4.T
chr19_47122953-47123453	PTGIR	CD4_N_STIM	CD4.T	19:47122671	198	0.000486077	3.1264e-05	0.32183	0.0200422	0.65761	CD4.T
chr7_150940586-150941086	ABCF2	CD4_N_STIM	CD4.T	7:150931268	160	0.190615	0.0390714	0.094188	0.0186487	0.657476	CD4.T
chr4_10122548-10123048	SLC2A9	CD4_N_STIM	CD4.T	4:10118703	237	0.125614	0.155191	0.0281934	0.0341751	0.656826	CD4.T
chr14_92365569-92366069	FBLN5	CD4_N_STIM	CD4.T	14:92339850	173	0.000133648	2.66005e-05	0.287544	0.0565751	0.655721	CD4.T
chr17_260613-261113	C17orf97	CD4_N_STIM	CD4.T	17:259648	130	4.98393e-05	2.96765e-06	0.325651	0.0187351	0.655561	CD4.T
chr22_22562194-22562694	LL22NC03-80A10.6	CD4_N_STIM	CD4.T	22:22675412	552	1.62651e-05	1.21889e-05	0.197278	0.147183	0.655511	CD4.T
chr22_22562194-22562694	IGLV5-52	CD4_N_STIM	CD4.T	22:22672581	552	2.97323e-05	2.22811e-05	0.197398	0.147273	0.655278	CD4.T
chr17_33571325-33571825	SLFN5	CD4_N_STIM	CD4.T	17:33574253	391	0.0115148	0.0553144	0.0480032	0.229941	0.655227	CD4.T
chr4_17512980-17513480	QDPR	CD4_N_STIM	CD4.T	4:17511810	280	8.1532e-05	4.96033e-06	0.326126	0.0191866	0.654601	CD4.T
chr11_320591-321091	IFITM3	CD4_N_STIM	CD4.T	11:321235	474	0.0296997	0.00281691	0.287577	0.0266223	0.653285	CD4.T
chr9_139279406-139279906	DNLZ	CD4_N_STIM	CD4.T	9:139253839	103	0.0773713	0.0399481	0.151895	0.0777729	0.653013	CD4.T
chr1_1034408-1034908	RP11-465B22.3	CD4_N_STIM	CD4.T	1:1027846	190	7.52524e-06	0.320685	6.7075e-07	0.0279324	0.651374	CD4.T
chr17_66056429-66056929	LRRC37A16P	CD4_N_STIM	CD4.T	17:66062873	174	9.4017e-32	0.128221	1.62448e-31	0.220897	0.650882	CD4.T
chr5_167593741-167594241	WWC1	CD4_N_STIM	CD4.T	5:167657421	231	0.000720007	6.8533e-05	0.319065	0.0297194	0.650427	CD4.T
chr11_61594610-61595110	FADS2	CD4_N_STIM	CD4.T	11:61547237	186	0.00177504	0.0995544	0.00436751	0.244305	0.649998	CD4.T
chr21_47306139-47306639	PCBP3	CD4_N_STIM	CD4.T	21:47397867	266	0.0430434	0.251803	0.00823324	0.0475148	0.649406	CD4.T
chr10_3137130-3137630	PFKP	CD4_N_STIM	CD4.T	10:3137445	449	0.024722	0.00329585	0.285845	0.0374591	0.648678	CD4.T
chr17_46590473-46590973	HOXB3	CD4_N_STIM	CD4.T	17:46602432	174	6.77663e-08	0.00200147	1.19285e-05	0.351661	0.646325	CD4.T
chr20_25064246-25064746	ACSS1	CD4_N_STIM	CD4.T	20:25062001	271	8.60881e-15	0.00202171	1.50021e-12	0.351665	0.646313	CD4.T
chr8_104426626-104427126	FZD6	CD4_N_STIM	CD4.T	8:104364296	185	0.00153917	0.314907	0.000186415	0.0374937	0.645874	CD4.T
chr11_68642738-68643238	MRPL21	CD4_N_STIM	CD4.T	11:68637737	428	0.0113761	0.00326446	0.26432	0.0752027	0.645837	CD4.T
chr14_60514636-60515136	DHRS7	CD4_N_STIM	CD4.T	14:60595183	238	0.000585814	0.0780817	0.00206332	0.27437	0.644899	CD4.T
chr14_106467319-106467819	IGHV4-28	CD4_N_STIM	CD4.T	14:106471268	102	9.55396e-06	0.31565	1.24464e-06	0.0404773	0.643862	CD4.T
chr6_36354648-36355148	ETV7	CD4_N_STIM	CD4.T	6:36357691	279	0.00906635	0.00230868	0.275837	0.0695968	0.643191	CD4.T
chr4_4349654-4350154	NSG1	CD4_N_STIM	CD4.T	4:4341573	456	0.000949164	6.06616e-05	0.336005	0.0208321	0.642153	CD4.T
chr21_45484737-45485237	C21orf33	CD4_N_STIM	CD4.T	21:45489799	132	0.03739	0.0174691	0.207233	0.0961803	0.641727	CD4.T
chr2_102966539-102967039	IL1RL1	CD4_N_STIM	CD4.T	2:102970813	263	0.0357115	0.219908	0.0146283	0.0894396	0.640312	CD4.T
chr11_68642738-68643238	IGHMBP2	CD4_N_STIM	CD4.T	11:68636362	428	5.75301e-05	1.65087e-05	0.280232	0.0797747	0.639919	CD4.T
chr6_2892007-2892507	RP11-420G6.4	CD4_N_STIM	CD4.T	6:2861452	326	0.125527	0.108564	0.0679548	0.0581321	0.639822	CD4.T
chr17_62140407-62140907	ERN1	CD4_N_STIM	CD4.T	17:62144344	120	0.125097	0.052648	0.129143	0.0537113	0.639401	CD4.T
chr2_135082448-135082948	MGAT5	CD4_N_STIM	CD4.T	2:135055880	208	0.000911834	0.000130727	0.315126	0.0445394	0.639292	CD4.T
chr1_91995358-91995858	CDC7	CD4_N_STIM	CD4.T	1:91997593	324	0.229463	0.0296062	0.0909165	0.0110915	0.638923	CD4.T
chr12_131303116-131303616	RP11-989F5.3	CD4_N_STIM	CD4.T	12:131319556	456	3.50237e-07	0.107446	8.33096e-07	0.254939	0.637614	CD4.T
chr1_233086829-233087329	MAP10	CD4_N_STIM	CD4.T	1:233073561	109	0.00915219	0.00124616	0.310513	0.0416419	0.637447	CD4.T
chr1_1590377-1590877	SLC35E2B	CD4_N_STIM	CD4.T	1:1551249	116	0.191588	0.0093672	0.155098	0.00694609	0.637001	CD4.T
chr7_142429974-142430474	TRBV28	CD4_N_STIM	CD4.T	7:142424782	412	1.73798e-17	3.78484e-17	0.114506	0.248725	0.636768	CD4.T
chr14_22573178-22573678	TRAV24	CD4_N_STIM	CD4.T	14:22551557	559	0.109631	0.195123	0.0212732	0.0372256	0.636747	CD4.T
chr17_80079572-80080072	RP11-1376P16.2	CD4_N_STIM	CD4.T	17:80133859	526	0.00123455	0.131919	0.00215058	0.229167	0.635528	CD4.T
chr8_79472832-79473332	PKIA	CD4_N_STIM	CD4.T	8:79420199	115	0.011117	0.0020806	0.297376	0.0550208	0.634405	CD4.T
chr10_120965652-120966152	SFXN4	CD4_N_STIM	CD4.T	10:120917445	226	0.200949	0.0197809	0.132564	0.012415	0.634291	CD4.T
chr5_135468277-135468777	SMAD5	CD4_N_STIM	CD4.T	5:135469737	156	0.1287	0.0314766	0.166386	0.04006	0.633377	CD4.T
chr2_180114771-180115271	SESTD1	CD4_N_STIM	CD4.T	2:180113796	233	6.66083e-05	2.32407e-05	0.27248	0.0944398	0.63299	CD4.T
chr13_43566162-43566662	EPSTI1	CD4_N_STIM	CD4.T	13:43571070	312	0.153401	0.119277	0.0535506	0.0410056	0.632765	CD4.T
chr7_142533199-142533699	TRBV30	CD4_N_STIM	CD4.T	7:142510446	234	6.32645e-09	1.3444e-08	0.118085	0.250304	0.631611	CD4.T
chr20_16556032-16556532	KIF16B	CD4_N_STIM	CD4.T	20:16559406	528	0.10968	0.0249876	0.191237	0.042937	0.631158	CD4.T
chr2_197133232-197133732	AC020571.3	CD4_N_STIM	CD4.T	2:197124820	245	6.93411e-06	1.68458e-06	0.297299	0.0715947	0.631098	CD4.T
chr4_144833166-144833666	RP11-673E1.3	CD4_N_STIM	CD4.T	4:144746171	163	1.43185e-15	1.43711e-06	3.68519e-10	0.369242	0.630757	CD4.T
chr5_167593741-167594241	TENM2	CD4_N_STIM	CD4.T	5:167657421	230	0.00456738	0.000434302	0.333819	0.031112	0.630067	CD4.T
chr2_113384862-113385362	AC079922.3	CD4_N_STIM	CD4.T	2:113384747	173	0.296024	0.0411522	0.0299244	0.00353061	0.629369	CD4.T
chr7_142428752-142429252	TRBV28	CD4_N_STIM	CD4.T	7:142429001	411	4.50183e-17	1.1426e-17	0.296601	0.0746509	0.628748	CD4.T
chr17_78716838-78717338	RP11-149I9.2	CD4_N_STIM	CD4.T	17:78683420	351	7.10761e-05	0.294696	1.87828e-05	0.0772496	0.627964	CD4.T
chr10_120850414-120850914	SFXN4	CD4_N_STIM	CD4.T	10:120917445	232	0.0302125	0.193408	0.0201746	0.128522	0.627683	CD4.T
chr11_61581945-61582445	TMEM258	CD4_N_STIM	CD4.T	11:61549458	193	0.162848	0.0610122	0.11032	0.0407071	0.625113	CD4.T
chr4_103560732-103561232	MANBA	CD4_N_STIM	CD4.T	4:103556462	204	4.65387e-12	0.137379	8.08008e-12	0.237893	0.624727	CD4.T
chr14_106479893-106480393	IGHV4-28	CD4_N_STIM	CD4.T	14:106485385	100	4.21954e-09	0.332705	5.48805e-10	0.0426479	0.624647	CD4.T
chr17_46505505-46506005	HOXB-AS1	CD4_N_STIM	CD4.T	17:46593125	188	0.068649	0.0136997	0.246317	0.0485326	0.622802	CD4.T
chr8_101968740-101969240	YWHAZ	CD4_N_STIM	CD4.T	8:101937455	154	0.00533396	0.000526818	0.339428	0.0329024	0.621809	CD4.T
chr12_9193020-9193520	M6PR	CD4_N_STIM	CD4.T	12:9175688	261	0.00308021	0.000399524	0.332377	0.04249	0.621653	CD4.T
chr21_33765706-33766206	URB1	CD4_N_STIM	CD4.T	21:33708260	175	2.46069e-05	2.10434e-06	0.350006	0.0293114	0.620656	CD4.T
chr16_3115339-3115839	ZNF213	CD4_N_STIM	CD4.T	16:3181963	159	0.196823	0.10314	0.0525493	0.0269166	0.620571	CD4.T
chr1_146643977-146644477	PRKAB2	CD4_N_STIM	CD4.T	1:146530389	250	0.120559	0.0855723	0.101828	0.0716566	0.620384	CD4.T
chr2_127838497-127838997	BIN1	CD4_N_STIM	CD4.T	2:127839474	331	0.0206267	0.0126595	0.215275	0.131503	0.619936	CD4.T
chr13_44453751-44454251	LACC1	CD4_N_STIM	CD4.T	13:44413523	314	7.86723e-06	2.20497e-06	0.297658	0.0828057	0.619526	CD4.T
chr11_61596120-61596620	TMEM258	CD4_N_STIM	CD4.T	11:61624181	186	0.0167332	0.211802	0.0113265	0.142749	0.61739	CD4.T
chr12_9112715-9113215	M6PR	CD4_N_STIM	CD4.T	12:9178678	271	0.00302231	0.00049728	0.326159	0.0530478	0.617274	CD4.T
chr11_277398-277898	NLRP6	CD4_N_STIM	CD4.T	11:234451	405	0.0133135	0.00150022	0.332686	0.0368727	0.615628	CD4.T
chr7_151137698-151138198	CRYGN	CD4_N_STIM	CD4.T	7:151138704	181	3.37582e-07	0.334588	5.16308e-08	0.050558	0.614854	CD4.T
chr3_45731816-45732316	SACM1L	CD4_N_STIM	CD4.T	3:45759654	208	0.0946124	0.0767348	0.118461	0.0954624	0.614729	CD4.T
chr8_95452917-95453417	FSBP	CD4_N_STIM	CD4.T	8:95381184	244	0.0592355	0.0344978	0.185019	0.107138	0.61411	CD4.T
chr11_61596120-61596620	FADS2	CD4_N_STIM	CD4.T	11:61624181	186	0.00819905	0.10378	0.0201739	0.254739	0.613109	CD4.T
chr2_128399674-128400174	LIMS2	CD4_N_STIM	CD4.T	2:128389422	260	0.190009	0.0772377	0.0864504	0.0345299	0.611773	CD4.T
chr2_242755356-242755856	PDCD1	CD4_N_STIM	CD4.T	2:242758179	261	0.0027553	0.000183461	0.363176	0.0235717	0.610313	CD4.T
chr10_62468343-62468843	RP11-131N11.4	CD4_N_STIM	CD4.T	10:62518655	346	0.00869727	0.0136793	0.14311	0.224477	0.610037	CD4.T
chr4_144828899-144829399	GYPE	CD4_N_STIM	CD4.T	4:144735959	179	0.000271845	0.00125483	0.0692854	0.319209	0.609979	CD4.T
chr11_118154697-118155197	MPZL3	CD4_N_STIM	CD4.T	11:118176097	252	7.66141e-10	0.187221	8.33225e-10	0.203005	0.609774	CD4.T
chr8_79472832-79473332	RP11-594N15.3	CD4_N_STIM	CD4.T	8:79420199	115	0.214857	0.0402115	0.11475	0.0208667	0.609314	CD4.T
chr19_58913108-58913608	ZNF132	CD4_N_STIM	CD4.T	19:58951123	124	2.45563e-08	1.12329e-08	0.268721	0.122313	0.608965	CD4.T
chr22_50050893-50051393	RP1-29C18.10	CD4_N_STIM	CD4.T	22:50017234	234	0.00251061	0.00805413	0.0908085	0.290709	0.607917	CD4.T
chr11_61594610-61595110	FADS1	CD4_N_STIM	CD4.T	11:61557826	186	5.18861e-07	2.91007e-05	0.00688962	0.385802	0.607279	CD4.T
chr21_46285445-46285945	PTTG1IP	CD4_N_STIM	CD4.T	21:46294986	220	0.0226819	0.0289938	0.150179	0.191364	0.606781	CD4.T
chr19_28884725-28885225	AC005780.1	CD4_N_STIM	CD4.T	19:28896872	604	0.0187565	0.0550959	0.0813157	0.238252	0.606579	CD4.T
chr1_233079376-233079876	MAP10	CD4_N_STIM	CD4.T	1:233073561	107	0.010174	0.00111228	0.34518	0.0371305	0.606403	CD4.T
chr12_132699479-132699979	RP13-977J11.2	CD4_N_STIM	CD4.T	12:132689436	194	0.000112001	0.056437	0.000670482	0.337247	0.605533	CD4.T
chr1_15850024-15850524	CASP9	CD4_N_STIM	CD4.T	1:15841566	371	0.109187	0.155098	0.056466	0.0796091	0.59964	CD4.T
chr6_86114550-86115050	SNHG5	CD4_N_STIM	CD4.T	6:86180732	386	9.68508e-10	7.33353e-11	0.374672	0.0277726	0.597556	CD4.T
chr6_39111245-39111745	SAYSD1	CD4_N_STIM	CD4.T	6:39108973	296	1.89418e-16	0.34217	3.39071e-17	0.0606538	0.597176	CD4.T
chr11_61596120-61596620	FADS1	CD4_N_STIM	CD4.T	11:61551356	186	2.23209e-06	2.82527e-05	0.0296384	0.374554	0.595777	CD4.T
chr7_76115932-76116432	POMZP3	CD4_N_STIM	CD4.T	7:76035520	230	0.00764323	0.179086	0.00892745	0.208581	0.595762	CD4.T
chr17_17079202-17079702	FLCN	CD4_N_STIM	CD4.T	17:17146959	302	0.000743409	0.000175708	0.327041	0.076702	0.595338	CD4.T
chr11_118134277-118134777	MPZL3	CD4_N_STIM	CD4.T	11:118115526	257	0.122496	0.0718694	0.133277	0.0775998	0.594758	CD4.T
chr12_102091713-102092213	CHPT1	CD4_N_STIM	CD4.T	12:102090080	274	3.52555e-07	2.97427e-08	0.374316	0.0309839	0.5947	CD4.T
chr1_15847643-15848143	CASP9	CD4_N_STIM	CD4.T	1:15810624	369	0.0692683	0.198368	0.035811	0.10196	0.594592	CD4.T
chr7_30518892-30519392	CRHR2	CD4_N_STIM	CD4.T	7:30618484	165	0.00150399	8.37598e-05	0.383339	0.0207545	0.594319	CD4.T
chr22_25843738-25844238	CRYBB2P1	CD4_N_STIM	CD4.T	22:25875988	145	0.307471	0.0415967	0.0509899	0.00630461	0.593638	CD4.T
chr16_50357437-50357937	BRD7	CD4_N_STIM	CD4.T	16:50373272	230	0.000387705	5.98367e-05	0.352169	0.0537586	0.593625	CD4.T
chr4_940741-941241	DGKQ	CD4_N_STIM	CD4.T	4:970724	169	0.012192	0.000318551	0.384424	0.0094506	0.593614	CD4.T
chr7_142429974-142430474	TRBV27	CD4_N_STIM	CD4.T	7:142383529	412	0.0629437	0.137074	0.0652656	0.141537	0.59318	CD4.T
chr12_95945119-95945619	USP44	CD4_N_STIM	CD4.T	12:95961586	420	0.195774	0.171377	0.0214828	0.0182125	0.593153	CD4.T
chr18_5457299-5457799	EPB41L3	CD4_N_STIM	CD4.T	18:5456725	272	0.00301275	0.000333417	0.364722	0.0397711	0.592161	CD4.T
chr21_45563142-45563642	C21orf33	CD4_N_STIM	CD4.T	21:45491915	272	0.0477787	0.0145317	0.265463	0.0801475	0.592079	CD4.T
chr16_84209160-84209660	TAF1C	CD4_N_STIM	CD4.T	16:84202574	239	0.0942112	0.00889049	0.279396	0.0257742	0.591728	CD4.T
chr1_146518053-146518553	RP11-325P15.2	CD4_N_STIM	CD4.T	1:146530412	224	2.57776e-05	0.354037	4.24219e-06	0.0576751	0.588258	CD4.T
chr7_142430699-142431199	TRBV28	CD4_N_STIM	CD4.T	7:142429001	412	5.20209e-17	1.0715e-17	0.342737	0.0700079	0.587255	CD4.T
chr4_7782869-7783369	AFAP1	CD4_N_STIM	CD4.T	4:7765495	466	0.0655214	0.0165182	0.26464	0.0661297	0.587191	CD4.T
chr2_128395223-128395723	LIMS2	CD4_N_STIM	CD4.T	2:128389422	265	0.2206	0.0644922	0.100486	0.0287914	0.585631	CD4.T
chr6_11729321-11729821	ADTRP	CD4_N_STIM	CD4.T	6:11719855	315	0.231052	0.0732642	0.084492	0.0262066	0.584985	CD4.T
chr19_17505701-17506201	BST2	CD4_N_STIM	CD4.T	19:17510453	211	0.00283028	0.397872	0.000109457	0.0148027	0.584385	CD4.T
chr14_100841694-100842194	WARS	CD4_N_STIM	CD4.T	14:100819680	143	0.00058536	5.89313e-05	0.37863	0.0375356	0.58319	CD4.T
chr4_153023705-153024205	RP11-18H21.1	CD4_N_STIM	CD4.T	4:153022663	308	0.000189736	1.84524e-05	0.383574	0.0367242	0.579493	CD4.T
chr10_114148544-114149044	RP11-324O2.3	CD4_N_STIM	CD4.T	10:114138672	303	1.45559e-06	9.826e-05	0.00614695	0.414371	0.579382	CD4.T
chr10_62473929-62474429	RP11-131N11.4	CD4_N_STIM	CD4.T	10:62519029	330	0.0188349	0.00530958	0.309881	0.0867768	0.579198	CD4.T
chr7_30518892-30519392	AC005154.6	CD4_N_STIM	CD4.T	7:30630094	165	0.0177189	0.000986797	0.384195	0.0208202	0.576279	CD4.T
chr16_12008922-12009422	GSPT1	CD4_N_STIM	CD4.T	16:12016919	213	0.00450387	0.000482205	0.378894	0.03999	0.57613	CD4.T
chr17_33516256-33516756	SLFN5	CD4_N_STIM	CD4.T	17:33565349	305	0.0724562	0.00980343	0.301426	0.0402073	0.576107	CD4.T
chr16_50345288-50345788	NKD1	CD4_N_STIM	CD4.T	16:50370543	146	0.16889	0.0345644	0.183498	0.0369779	0.57607	CD4.T
chr9_214551-215051	DOCK8	CD4_N_STIM	CD4.T	9:305642	212	0.073475	0.320036	0.00593471	0.0252747	0.575279	CD4.T
chr11_66362685-66363185	LRFN4	CD4_N_STIM	CD4.T	11:66348503	134	0.000102642	0.288998	4.83655e-05	0.135602	0.575248	CD4.T
chr1_19337509-19338009	IFFO2	CD4_N_STIM	CD4.T	1:19261408	158	0.0155379	0.139618	0.0271133	0.243055	0.574676	CD4.T
chr12_121021143-121021643	UNC119B	CD4_N_STIM	CD4.T	12:121131891	242	0.110519	0.131559	0.0842074	0.0996644	0.57405	CD4.T
chr12_9892879-9893379	CLEC2D	CD4_N_STIM	CD4.T	12:9810000	258	0.224146	0.00986198	0.185609	0.00759365	0.572789	CD4.T
chr8_79428302-79428802	PKIA	CD4_N_STIM	CD4.T	8:79420199	125	0.0145251	0.000910408	0.388555	0.0237816	0.572228	CD4.T
chr6_36355301-36355801	ETV7	CD4_N_STIM	CD4.T	6:36355372	279	0.008207	0.00543534	0.249692	0.164795	0.571871	CD4.T
chr5_167653966-167654466	CTB-178M22.2	CD4_N_STIM	CD4.T	5:167657421	247	0.36028	0.026691	0.0395825	0.00236135	0.571085	CD4.T
chr17_78074238-78074738	EIF4A3	CD4_N_STIM	CD4.T	17:78074468	300	3.41887e-11	0.396519	3.11172e-12	0.0355216	0.56796	CD4.T
chr21_38444364-38444864	PIGP	CD4_N_STIM	CD4.T	21:38558636	338	0.00317069	0.000941039	0.330742	0.0975945	0.567552	CD4.T
chr19_21665517-21666017	ZNF708	CD4_N_STIM	CD4.T	19:21753089	559	0.00550607	0.0362282	0.0517003	0.339604	0.566962	CD4.T
chr10_91179268-91179768	IFIT5	CD4_N_STIM	CD4.T	10:91187633	247	6.80513e-05	3.77736e-06	0.411542	0.0222776	0.566108	CD4.T
chr8_95468281-95468781	FSBP	CD4_N_STIM	CD4.T	8:95381184	276	0.0886338	0.0171349	0.277151	0.0530155	0.564065	CD4.T
chr10_86093666-86094166	CCSER2	CD4_N_STIM	CD4.T	10:86072296	185	0.00284889	0.00761051	0.116218	0.309901	0.563421	CD4.T
chr11_62419546-62420046	EEF1G	CD4_N_STIM	CD4.T	11:62385368	110	7.12664e-12	0.00343763	8.99791e-10	0.433463	0.563099	CD4.T
chr19_42076898-42077398	CEACAMP3	CD4_N_STIM	CD4.T	19:42069171	112	5.90813e-05	8.07892e-06	0.384839	0.0520607	0.563033	CD4.T
chr17_34900488-34900988	ZNHIT3	CD4_N_STIM	CD4.T	17:34896877	153	8.92656e-08	0.0151999	2.48358e-06	0.422336	0.562462	CD4.T
chr7_76129092-76129592	DTX2P1	CD4_N_STIM	CD4.T	7:76137375	213	1.23296e-05	0.00671959	0.000792033	0.431094	0.561382	CD4.T
chr7_142512736-142513236	TRBV27	CD4_N_STIM	CD4.T	7:142492887	290	0.0394046	0.21213	0.0294097	0.157763	0.561293	CD4.T
chr20_47760758-47761258	CSE1L	CD4_N_STIM	CD4.T	20:47753019	230	5.60153e-06	4.79815e-07	0.408242	0.0344118	0.55734	CD4.T
chr7_148906534-148907034	ZNF786	CD4_N_STIM	CD4.T	7:148835506	320	0.122517	0.0744341	0.153263	0.0925564	0.55723	CD4.T
chr14_90863109-90863609	CALM1	CD4_N_STIM	CD4.T	14:90788709	221	0.114645	0.253812	0.0233676	0.0511763	0.556999	CD4.T
chr10_15250836-15251336	NMT2	CD4_N_STIM	CD4.T	10:15239498	218	0.00195863	0.000402817	0.367421	0.0750096	0.555208	CD4.T
chr4_187125772-187126272	CYP4V2	CD4_N_STIM	CD4.T	4:187120211	248	0.0799975	0.0617042	0.171943	0.13207	0.554285	CD4.T
chr12_29582083-29582583	RP11-996F15.2	CD4_N_STIM	CD4.T	12:29496991	229	0.000406674	2.3393e-05	0.421764	0.0237069	0.5541	CD4.T
chr8_19332852-19333352	CSGALNACT1	CD4_N_STIM	CD4.T	8:19311496	357	1.68061e-05	2.15201e-06	0.397532	0.0503516	0.552097	CD4.T
chr1_110282145-110282645	GSTM3	CD4_N_STIM	CD4.T	1:110282972	156	6.35455e-12	2.95592e-13	0.42882	0.0193955	0.551784	CD4.T
chr10_1297159-1297659	ADARB2	CD4_N_STIM	CD4.T	10:1282828	369	0.0378242	0.0939923	0.0909492	0.225455	0.551779	CD4.T
chr4_103551819-103552319	MANBA	CD4_N_STIM	CD4.T	4:103550006	199	5.45138e-22	0.16756	9.15585e-22	0.280874	0.551566	CD4.T
chr1_161743550-161744050	ATF6	CD4_N_STIM	CD4.T	1:161745306	158	0.0134913	0.00104761	0.405357	0.0309272	0.549177	CD4.T
chr20_61518709-61519209	DIDO1	CD4_N_STIM	CD4.T	20:61524539	161	0.18158	0.0377934	0.192074	0.0394286	0.549124	CD4.T
chr12_9162631-9163131	M6PR	CD4_N_STIM	CD4.T	12:9173765	268	0.00358421	0.000562287	0.386792	0.0601305	0.548931	CD4.T
chr8_79423680-79424180	PKIA	CD4_N_STIM	CD4.T	8:79438103	128	0.0152805	0.00100439	0.408766	0.0263195	0.548629	CD4.T
chr12_102090436-102090936	CHPT1	CD4_N_STIM	CD4.T	12:102090080	274	3.94983e-07	3.11134e-08	0.419363	0.0324857	0.548151	CD4.T
chr9_277535-278035	DOCK8	CD4_N_STIM	CD4.T	9:308380	345	0.00704839	0.374033	0.00132138	0.0695731	0.548024	CD4.T
chr19_55517232-55517732	RDH13	CD4_N_STIM	CD4.T	19:55554076	404	0.00441662	0.0614542	0.0259278	0.36022	0.547982	CD4.T
chr17_79068643-79069143	AATK	CD4_N_STIM	CD4.T	17:79067297	208	0.00218859	0.413372	0.000199301	0.0370961	0.547144	CD4.T
chr2_65284492-65284992	CEP68	CD4_N_STIM	CD4.T	2:65359282	177	0.00640899	0.00855613	0.187897	0.250299	0.546838	CD4.T
chr11_65769788-65770288	AP003068.9	CD4_N_STIM	CD4.T	11:65730945	200	0.225447	0.121784	0.0692765	0.0368758	0.546617	CD4.T
chr15_42119443-42119943	SPTBN5	CD4_N_STIM	CD4.T	15:42202647	251	0.000288559	2.09316e-05	0.423077	0.0301429	0.54647	CD4.T
chr8_79472832-79473332	RP11-594N15.2	CD4_N_STIM	CD4.T	8:79452920	115	0.26384	0.0493788	0.119075	0.0217395	0.545967	CD4.T
chr11_7613888-7614388	PPFIBP2	CD4_N_STIM	CD4.T	11:7548423	273	0.0455615	0.00249587	0.385495	0.0205716	0.545876	CD4.T
chr4_103546629-103547129	MANBA	CD4_N_STIM	CD4.T	4:103580788	202	0.141676	0.0294425	0.235285	0.048351	0.545246	CD4.T
chr14_74765620-74766120	AC005519.4	CD4_N_STIM	CD4.T	14:74749769	197	0.00881914	0.40287	0.00093968	0.0423809	0.54499	CD4.T
chr17_46590473-46590973	HOXB-AS1	CD4_N_STIM	CD4.T	17:46599035	174	3.35051e-06	0.098957	1.20747e-05	0.356082	0.544946	CD4.T
chr10_91174890-91175390	IFIT5	CD4_N_STIM	CD4.T	10:91187633	251	5.90428e-05	1.64609e-05	0.357063	0.099004	0.543858	CD4.T
chr10_27546236-27546736	MASTL	CD4_N_STIM	CD4.T	10:27467495	377	0.0731402	0.0676538	0.164379	0.151505	0.543323	CD4.T
chr2_180124933-180125433	SESTD1	CD4_N_STIM	CD4.T	2:180017152	233	9.27136e-05	1.90401e-05	0.379267	0.0773447	0.543277	CD4.T
chr7_150283087-150283587	GIMAP6	CD4_N_STIM	CD4.T	7:150293761	555	0.0282764	0.0314796	0.188522	0.209335	0.542387	CD4.T
chr6_37662937-37663437	MDGA1	CD4_N_STIM	CD4.T	6:37671922	371	7.16527e-07	3.77588e-08	0.436853	0.0224802	0.540666	CD4.T
chr22_18484626-18485126	MICAL3	CD4_N_STIM	CD4.T	22:18486017	184	0.109205	0.0274881	0.258249	0.0644638	0.540595	CD4.T
chr8_52782444-52782944	PCMTD1	CD4_N_STIM	CD4.T	8:52806682	470	0.0156978	0.0178309	0.200159	0.226817	0.539495	CD4.T
chr1_15904103-15904603	AGMAT	CD4_N_STIM	CD4.T	1:15850483	363	0.0445238	0.0573699	0.157086	0.201869	0.539151	CD4.T
chr19_58858818-58859318	AC010642.1	CD4_N_STIM	CD4.T	19:58779654	193	0.0252467	0.389694	0.00286667	0.0437098	0.538483	CD4.T
chr2_197133734-197134234	AC020571.3	CD4_N_STIM	CD4.T	2:197124820	243	1.01205e-05	6.623e-07	0.433914	0.0278578	0.538217	CD4.T
chr12_9859902-9860402	RP11-75L1.2	CD4_N_STIM	CD4.T	12:9866349	286	0.00239493	0.114523	0.00707861	0.337955	0.538048	CD4.T
chr12_9162631-9163131	PHC1	CD4_N_STIM	CD4.T	12:9163059	268	0.201567	0.0316216	0.199177	0.0307097	0.536925	CD4.T
chr17_17085297-17085797	FLCN	CD4_N_STIM	CD4.T	17:17146368	300	0.000956693	9.48061e-05	0.42087	0.0411703	0.536908	CD4.T
chr17_7140937-7141437	ELP5	CD4_N_STIM	CD4.T	17:7134129	112	0.0822171	0.346433	0.00673381	0.0278371	0.536779	CD4.T
chr16_1921981-1922481	EME2	CD4_N_STIM	CD4.T	16:1830551	549	0.000625522	6.69816e-05	0.419376	0.0443718	0.535559	CD4.T
chr7_142246917-142247417	TRBV24-1	CD4_N_STIM	CD4.T	7:142369136	461	0.129866	0.0166171	0.283139	0.0356946	0.534682	CD4.T
chr5_110408790-110409290	TSLP	CD4_N_STIM	CD4.T	5:110435726	199	0.0410991	0.00358379	0.388128	0.0333104	0.533879	CD4.T
chr22_25843738-25844238	CTA-390C10.10	CD4_N_STIM	CD4.T	22:25875573	145	0.367874	0.0497684	0.0436808	0.00537612	0.533301	CD4.T
chr6_3157585-3158085	TUBB2BP1	CD4_N_STIM	CD4.T	6:3145154	202	0.000105408	8.60803e-06	0.432059	0.0347506	0.533076	CD4.T
chr11_62320809-62321309	EEF1G	CD4_N_STIM	CD4.T	11:62381808	129	0.00331605	0.000371716	0.418463	0.0463766	0.531473	CD4.T
chr2_180126115-180126615	SESTD1	CD4_N_STIM	CD4.T	2:180098404	235	9.87114e-05	1.60368e-05	0.403802	0.0650712	0.531012	CD4.T
chr21_37485648-37486148	CBR3	CD4_N_STIM	CD4.T	21:37520672	382	6.86294e-13	0.00792214	4.00098e-11	0.461317	0.530761	CD4.T
chr9_98614839-98615339	LINC00476	CD4_N_STIM	CD4.T	9:98557460	218	0.133613	0.008377	0.308599	0.0188173	0.530594	CD4.T
chr6_167383679-167384179	RNASET2	CD4_N_STIM	CD4.T	6:167390242	295	1.57629e-15	2.37584e-16	0.409531	0.0611968	0.529272	CD4.T
chr7_76826413-76826913	FGL2	CD4_N_STIM	CD4.T	7:76829275	276	4.67853e-14	3.03335e-15	0.442925	0.0281884	0.528886	CD4.T
chr16_11903961-11904461	GSPT1	CD4_N_STIM	CD4.T	16:12018759	212	0.0032499	0.00251051	0.263208	0.202797	0.528234	CD4.T
chr2_128398677-128399177	LIMS2	CD4_N_STIM	CD4.T	2:128394758	260	0.264124	0.060505	0.120172	0.0270004	0.528199	CD4.T
chr2_37470519-37471019	CEBPZ	CD4_N_STIM	CD4.T	2:37438993	314	0.000241907	0.00119487	0.0793927	0.391623	0.527548	CD4.T
chr4_144828899-144829399	RP11-673E1.3	CD4_N_STIM	CD4.T	4:144735959	179	3.18949e-07	1.47226e-06	0.0842645	0.388435	0.527299	CD4.T
chr2_127865185-127865685	BIN1	CD4_N_STIM	CD4.T	2:127839474	325	0.0390894	0.00233085	0.407937	0.0237979	0.526845	CD4.T
chr9_92059047-92059547	RP13-93L13.1	CD4_N_STIM	CD4.T	9:92048652	181	0.369145	0.064961	0.0338185	0.00542462	0.526651	CD4.T
chr5_96258490-96258990	ERAP2	CD4_N_STIM	CD4.T	5:96252432	356	6.0112e-10	2.01212e-10	0.355655	0.118522	0.525822	CD4.T
chr6_36474299-36474799	ETV7	CD4_N_STIM	CD4.T	6:36357691	209	0.012917	0.0026973	0.380959	0.0790266	0.5244	CD4.T
chr7_76825632-76826132	FGL2	CD4_N_STIM	CD4.T	7:76829275	275	4.65144e-14	3.78556e-15	0.440361	0.0353142	0.524325	CD4.T
chr10_125795276-125795776	CHST15	CD4_N_STIM	CD4.T	10:125827502	185	0.0819043	0.0123853	0.332223	0.0497139	0.523773	CD4.T
chr2_112813013-112813513	TMEM87B	CD4_N_STIM	CD4.T	2:112809951	324	1.35884e-06	1.10309e-06	0.263388	0.213292	0.523318	CD4.T
chr12_121063371-121063871	UNC119B	CD4_N_STIM	CD4.T	12:121127347	268	0.20562	0.0438664	0.187931	0.0395698	0.523013	CD4.T
chr14_60628947-60629447	DHRS7	CD4_N_STIM	CD4.T	14:60596947	241	0.0749605	0.0713229	0.169918	0.16115	0.522649	CD4.T
chr8_79454940-79455440	RP11-594N15.3	CD4_N_STIM	CD4.T	8:79486050	123	0.276193	0.0351794	0.147703	0.0182907	0.522634	CD4.T
chr19_19431090-19431590	GATAD2A	CD4_N_STIM	CD4.T	19:19545696	106	0.130509	0.028814	0.261914	0.0573045	0.521459	CD4.T
chr22_25801131-25801631	CRYBB2	CD4_N_STIM	CD4.T	22:25875988	147	0.057177	0.00161015	0.408912	0.010994	0.521307	CD4.T
chr4_187125772-187126272	KLKB1	CD4_N_STIM	CD4.T	4:187120211	248	0.150127	0.115797	0.121099	0.0928866	0.520091	CD4.T
chr8_19363047-19363547	CSGALNACT1	CD4_N_STIM	CD4.T	8:19313404	336	1.72696e-05	3.05829e-06	0.408494	0.071821	0.519665	CD4.T
chr16_69444842-69445342	CYB5B	CD4_N_STIM	CD4.T	16:69468842	117	0.301384	0.0474453	0.114123	0.0174461	0.519602	CD4.T
chr17_33562265-33562765	SLFN5	CD4_N_STIM	CD4.T	17:33564191	383	0.0859643	0.00726763	0.358323	0.0297748	0.518671	CD4.T
chr11_118071543-118072043	MPZL3	CD4_N_STIM	CD4.T	11:118072716	346	0.100556	0.130654	0.109074	0.141202	0.518515	CD4.T
chr17_41364508-41365008	CTD-3193K9.4	CD4_N_STIM	CD4.T	17:41351400	146	0.00404643	0.351111	0.00145183	0.125459	0.517932	CD4.T
chr22_47158243-47158743	CTA-29F11.1	CD4_N_STIM	CD4.T	22:47157221	157	0.102017	0.00580359	0.354981	0.0196768	0.517521	CD4.T
chr17_62159424-62159924	ERN1	CD4_N_STIM	CD4.T	17:62146498	124	0.18535	0.0523068	0.191434	0.0535061	0.517403	CD4.T
chr1_146544186-146544686	PRKAB2	CD4_N_STIM	CD4.T	1:146529705	230	0.151121	0.112755	0.125705	0.0932743	0.517145	CD4.T
chr11_129712019-129712519	NFRKB	CD4_N_STIM	CD4.T	11:129761334	201	0.00316953	0.0018637	0.301851	0.176974	0.516142	CD4.T
chr6_13526896-13527396	RANBP9	CD4_N_STIM	CD4.T	6:13641739	154	0.105058	0.00694749	0.349572	0.0226014	0.515821	CD4.T
chr17_34965222-34965722	CTB-75G16.3	CD4_N_STIM	CD4.T	17:34968399	189	0.273365	0.0301598	0.163424	0.0175147	0.515536	CD4.T
chr19_58919693-58920193	CTD-2619J13.17	CD4_N_STIM	CD4.T	19:58951693	108	0.36394	0.0741532	0.0389975	0.00743032	0.515479	CD4.T
chr2_128373353-128373853	LIMS2	CD4_N_STIM	CD4.T	2:128394758	280	0.281413	0.051803	0.128833	0.023201	0.51475	CD4.T
chr1_110192192-110192692	GSTM4	CD4_N_STIM	CD4.T	1:110172362	140	0.0580745	0.00277089	0.406665	0.0188894	0.513601	CD4.T
chr21_19159054-19159554	C21orf91	CD4_N_STIM	CD4.T	21:19161689	178	0.00159254	3.94596e-05	0.473775	0.0112257	0.513367	CD4.T
chr1_65429035-65429535	JAK1	CD4_N_STIM	CD4.T	1:65472323	196	0.0777414	0.00670985	0.371264	0.031531	0.512754	CD4.T
chr11_34937882-34938382	APIP	CD4_N_STIM	CD4.T	11:34840167	504	0.0381382	0.158943	0.0562609	0.233958	0.5127	CD4.T
chr1_231115637-231116137	TTC13	CD4_N_STIM	CD4.T	1:231115887	166	0.282011	0.0951525	0.0841418	0.0278792	0.510816	CD4.T
chr16_85974669-85975169	RP11-542M13.3	CD4_N_STIM	CD4.T	16:85973059	363	0.00413708	0.00029698	0.454325	0.0321046	0.509136	CD4.T
chr18_5455605-5456105	EPB41L3	CD4_N_STIM	CD4.T	18:5450927	272	0.00378968	0.00023738	0.458777	0.0282282	0.508967	CD4.T
chr7_158596920-158597420	ESYT2	CD4_N_STIM	CD4.T	7:158531312	241	0.0610724	0.324151	0.0169641	0.089531	0.508282	CD4.T
chr5_96232483-96232983	ERAP2	CD4_N_STIM	CD4.T	5:96232806	395	6.20884e-10	2.58188e-10	0.347697	0.144078	0.508225	CD4.T
chr9_139940347-139940847	ENTPD2	CD4_N_STIM	CD4.T	9:139946916	216	0.079158	0.00668851	0.375673	0.0312355	0.507245	CD4.T
chr1_146555725-146556225	PRKAB2	CD4_N_STIM	CD4.T	1:146530389	230	0.0736411	0.195799	0.0612561	0.162363	0.506941	CD4.T
chr22_42470370-42470870	CYP2D6	CD4_N_STIM	CD4.T	22:42531210	188	0.0968841	0.0139995	0.334386	0.0478111	0.506919	CD4.T
chr3_16357378-16357878	RP11-415F23.2	CD4_N_STIM	CD4.T	3:16285927	205	0.0179347	0.00274735	0.410325	0.0623497	0.506643	CD4.T
chr21_45485926-45486426	PWP2	CD4_N_STIM	CD4.T	21:45481337	135	2.13944e-07	1.83015e-08	0.455069	0.0384214	0.50651	CD4.T
chr8_101969246-101969746	YWHAZ	CD4_N_STIM	CD4.T	8:101937455	153	0.00732053	0.000340548	0.465844	0.0211655	0.50533	CD4.T
chr10_62463259-62463759	ANK3	CD4_N_STIM	CD4.T	10:62463525	341	0.0976936	0.124481	0.120065	0.152481	0.505279	CD4.T
chr8_95429878-95430378	FSBP	CD4_N_STIM	CD4.T	8:95381184	210	0.00156145	0.119007	0.00486788	0.370503	0.504061	CD4.T
chr14_105636338-105636838	JAG2	CD4_N_STIM	CD4.T	14:105636587	116	0.0296841	0.441511	0.00163306	0.0237862	0.503385	CD4.T
chr1_93646977-93647477	RP4-717I23.3	CD4_N_STIM	CD4.T	1:93706636	138	2.33859e-05	2.51069e-06	0.449465	0.0477514	0.502758	CD4.T
chr2_232290572-232291072	AC098823.3	CD4_N_STIM	CD4.T	2:232291866	264	4.97737e-07	0.457692	4.37891e-08	0.0397636	0.502544	CD4.T
chr11_7548179-7548679	PPFIBP2	CD4_NAIVE	CD4.T	11:7548423	299	1.25616e-31	3.68653e-12	3.40745e-23	2.3386e-09	1	CD4.T
chr21_19154287-19154787	C21orf91	CD4_NAIVE	CD4.T	21:19161689	186	1.29628e-07	3.42492e-05	3.78746e-06	7.2954e-07	0.999961	CD4.T
chr6_130505071-130505571	SAMD3	CD4_NAIVE	CD4.T	6:130505374	388	2.71792e-10	2.35492e-07	1.22433e-06	6.08669e-05	0.999938	CD4.T
chr21_19155747-19156247	C21orf91	CD4_NAIVE	CD4.T	21:19161689	186	1.07442e-06	3.42875e-05	3.13924e-05	1.87817e-06	0.999931	CD4.T
chr11_65647013-65647513	CTSW	CD4_NAIVE	CD4.T	11:65663547	181	1.00654e-07	6.08858e-07	0.000174353	5.48914e-05	0.99977	CD4.T
chr11_7559170-7559670	PPFIBP2	CD4_NAIVE	CD4.T	11:7548423	294	1.83717e-13	4.45422e-12	4.98349e-05	0.000208501	0.999742	CD4.T
chr2_113403085-113403585	SLC20A1	CD4_NAIVE	CD4.T	2:113387773	164	1.96304e-09	0.000212074	9.77284e-09	5.60614e-05	0.999732	CD4.T
chr10_86089893-86090393	CCSER2	CD4_NAIVE	CD4.T	10:86072296	185	9.5918e-11	2.1185e-06	5.86871e-08	0.000296495	0.999701	CD4.T
chr11_7542125-7542625	PPFIBP2	CD4_NAIVE	CD4.T	11:7548423	304	5.69689e-13	5.16151e-12	0.000154533	0.000400657	0.999445	CD4.T
chr17_8150267-8150767	CTC1	CD4_NAIVE	CD4.T	17:8130867	306	3.82677e-06	0.000438334	9.66152e-06	0.000107228	0.999441	CD4.T
chr17_43333487-43333987	SPATA32	CD4_NAIVE	CD4.T	17:43333125	137	3.1254e-16	9.39393e-07	5.2095e-13	0.000566369	0.999433	CD4.T
chr17_8057461-8057961	CTC1	CD4_NAIVE	CD4.T	17:8130867	223	4.83145e-05	0.00042843	0.000121409	7.72698e-05	0.999325	CD4.T
chr14_100771606-100772106	SLC25A29	CD4_NAIVE	CD4.T	14:100769163	159	7.58633e-09	1.29775e-05	1.14622e-06	0.00096175	0.999024	CD4.T
chr1_23885777-23886277	ID3	CD4_NAIVE	CD4.T	1:23886073	125	3.99332e-06	0.000175333	4.0877e-05	0.00079578	0.998984	CD4.T
chr1_110198418-110198918	GSTM4	CD4_NAIVE	CD4.T	1:110186563	142	2.21602e-11	5.20275e-06	1.02949e-08	0.00141845	0.998576	CD4.T
chr1_110282724-110283224	GSTM3	CD4_NAIVE	CD4.T	1:110282972	156	3.07596e-16	8.60502e-14	9.0351e-06	0.00152911	0.998462	CD4.T
chr1_110230112-110230612	GSTM1	CD4_NAIVE	CD4.T	1:110229787	153	1.82798e-05	1.11484e-05	0.00168755	3.09465e-05	0.998252	CD4.T
chr22_50050373-50050873	C22orf34	CD4_NAIVE	CD4.T	22:50017556	236	1.75885e-10	1.57073e-09	0.000310164	0.00177198	0.997918	CD4.T
chr6_130504492-130504992	SAMD3	CD4_NAIVE	CD4.T	6:130505374	384	1.63693e-07	5.46698e-07	0.000737377	0.00146488	0.997797	CD4.T
chr1_229461608-229462108	CCSAP	CD4_NAIVE	CD4.T	1:229461801	122	2.06275e-08	1.00436e-08	0.00224988	9.78234e-05	0.997652	CD4.T
chr6_2937084-2937584	SERPINB6	CD4_NAIVE	CD4.T	6:2937295	374	1.70228e-09	4.88039e-06	1.16998e-06	0.00235665	0.997637	CD4.T
chr1_38462181-38462681	FHL3	CD4_NAIVE	CD4.T	1:38455891	116	3.77949e-07	0.000481913	2.32986e-06	0.0019732	0.997542	CD4.T
chr19_47120871-47121371	PTGIR	CD4_NAIVE	CD4.T	19:47123783	198	1.3217e-06	1.93161e-05	0.000221628	0.00224148	0.997516	CD4.T
chr19_47120871-47121371	CALM3	CD4_NAIVE	CD4.T	19:47123783	198	6.06248e-06	8.86006e-05	0.000217849	0.00218627	0.997501	CD4.T
chr15_33418091-33418591	FMN1	CD4_NAIVE	CD4.T	15:33398259	400	3.99101e-16	7.76602e-07	2.08549e-12	0.00306117	0.996938	CD4.T
chr1_38461499-38461999	FHL3	CD4_NAIVE	CD4.T	1:38456106	118	3.58218e-10	0.00056665	2.21067e-09	0.00250004	0.996933	CD4.T
chr15_33314756-33315256	FMN1	CD4_NAIVE	CD4.T	15:33396660	299	5.9517e-09	7.79802e-07	3.11003e-05	0.00307792	0.99689	CD4.T
chr7_76828876-76829376	FGL2	CD4_NAIVE	CD4.T	7:76829275	278	1.23829e-17	9.62938e-17	0.000473895	0.00268833	0.996838	CD4.T
chr15_33424871-33425371	FMN1	CD4_NAIVE	CD4.T	15:33395779	409	3.3554e-11	8.38382e-07	1.75335e-07	0.00338432	0.996615	CD4.T
chr15_33360852-33361352	FMN1	CD4_NAIVE	CD4.T	15:33395779	363	4.51851e-11	8.46575e-07	2.36113e-07	0.00342717	0.996572	CD4.T
chr15_31115517-31116017	RP11-540B6.3	CD4_NAIVE	CD4.T	15:31119800	210	5.51471e-08	8.23392e-05	2.91384e-06	0.00335404	0.996561	CD4.T
chr15_33339228-33339728	FMN1	CD4_NAIVE	CD4.T	15:33395779	337	1.04096e-12	8.50732e-07	5.43952e-09	0.00344891	0.99655	CD4.T
chr15_33382186-33382686	FMN1	CD4_NAIVE	CD4.T	15:33395779	377	1.50822e-11	8.5279e-07	7.88113e-08	0.00345968	0.996539	CD4.T
chr16_3136875-3137375	RP11-473M20.9	CD4_NAIVE	CD4.T	16:3136946	152	5.57439e-07	0.000124362	1.96044e-05	0.00337718	0.996478	CD4.T
chr12_9436369-9436869	RP11-22B23.1	CD4_NAIVE	CD4.T	12:9433483	288	1.22667e-13	2.3806e-06	2.39454e-10	0.00365075	0.996347	CD4.T
chr7_151138458-151138958	CRYGN	CD4_NAIVE	CD4.T	7:151135503	181	7.64459e-22	3.44992e-05	1.08474e-19	0.00389927	0.996066	CD4.T
chr1_32313962-32314462	PTP4A2	CD4_NAIVE	CD4.T	1:32314400	106	7.54415e-05	0.00348139	3.24023e-05	0.000499353	0.995911	CD4.T
chr10_52419810-52420310	RP11-564C4.6	CD4_NAIVE	CD4.T	10:52358285	135	2.30425e-07	0.00270686	2.24057e-07	0.0016364	0.995656	CD4.T
chr21_15613570-15614070	RBM11	CD4_NAIVE	CD4.T	21:15613760	458	4.92425e-21	9.08556e-07	2.90889e-17	0.00437146	0.995628	CD4.T
chr12_31226866-31227366	DDX11	CD4_NAIVE	CD4.T	12:31238946	150	5.00253e-07	9.41376e-07	0.00188663	0.0025547	0.995557	CD4.T
chr6_37666067-37666567	MDGA1	CD4_NAIVE	CD4.T	6:37674339	373	1.96536e-16	0.000423043	2.44194e-15	0.00426095	0.995316	CD4.T
chr6_37666682-37667182	MDGA1	CD4_NAIVE	CD4.T	6:37674339	373	4.83027e-19	0.000424434	6.00156e-18	0.00427825	0.995297	CD4.T
chr6_37665550-37666050	MDGA1	CD4_NAIVE	CD4.T	6:37669641	372	4.89409e-49	0.000448266	6.0808e-48	0.00457462	0.994977	CD4.T
chr15_33313953-33314453	FMN1	CD4_NAIVE	CD4.T	15:33395779	304	2.50145e-07	1.0287e-06	0.00130712	0.00438113	0.99431	CD4.T
chr2_235363042-235363542	AC097713.4	CD4_NAIVE	CD4.T	2:235363466	221	0.000307586	0.00035709	0.00278624	0.00224036	0.994309	CD4.T
chr16_28813741-28814241	TUFM	CD4_NAIVE	CD4.T	16:28837515	100	2.73707e-06	6.76218e-06	0.00199686	0.00393935	0.994054	CD4.T
chr15_31115517-31116017	RP11-540B6.2	CD4_NAIVE	CD4.T	15:31119800	210	2.16961e-07	0.000323941	4.47126e-06	0.00568198	0.993989	CD4.T
chr1_20014905-20015405	HTR6	CD4_NAIVE	CD4.T	1:20011834	222	2.61213e-23	1.54319e-07	1.20381e-18	0.00611796	0.993882	CD4.T
chr6_37664569-37665069	MDGA1	CD4_NAIVE	CD4.T	6:37674339	371	2.51584e-05	0.000516638	0.000312585	0.00542535	0.99372	CD4.T
chr11_67383308-67383808	DOC2GP	CD4_NAIVE	CD4.T	11:67386311	182	4.43764e-13	4.50655e-09	7.18666e-07	0.00630456	0.993695	CD4.T
chr21_45153234-45153734	PDXK	CD4_NAIVE	CD4.T	21:45154144	238	3.68705e-27	0.0039803	3.47005e-27	0.00275278	0.993267	CD4.T
chr21_45154033-45154533	PDXK	CD4_NAIVE	CD4.T	21:45154144	238	1.38847e-15	0.00398031	1.30675e-15	0.00275278	0.993267	CD4.T
chr1_20014388-20014888	HTR6	CD4_NAIVE	CD4.T	1:20011834	225	2.10713e-38	1.68539e-07	9.71081e-34	0.00677395	0.993226	CD4.T
chr21_45150127-45150627	PDXK	CD4_NAIVE	CD4.T	21:45154144	240	3.65853e-05	0.00399201	3.44387e-05	0.00276461	0.993172	CD4.T
chr15_31115517-31116017	RP11-540B6.6	CD4_NAIVE	CD4.T	15:31142571	210	1.89119e-07	0.000282371	5.12928e-06	0.0066654	0.993047	CD4.T
chr1_19990508-19991008	HTR6	CD4_NAIVE	CD4.T	1:20011834	232	1.37811e-09	1.71065e-07	6.35108e-05	0.00689057	0.993046	CD4.T
chr6_37672907-37673407	MDGA1	CD4_NAIVE	CD4.T	6:37675333	362	0.00011183	0.000523095	0.00138937	0.00550644	0.992469	CD4.T
chr19_42069680-42070180	CEACAMP3	CD4_NAIVE	CD4.T	19:42083849	109	2.05062e-30	4.45683e-08	3.93468e-25	0.0075592	0.992441	CD4.T
chr11_93861752-93862252	PANX1	CD4_NAIVE	CD4.T	11:93865651	354	1.78158e-08	2.02282e-06	7.66438e-05	0.00771	0.992211	CD4.T
chr8_19373277-19373777	CSGALNACT1	CD4_NAIVE	CD4.T	8:19311496	328	4.71447e-09	2.4015e-07	0.000175588	0.0079524	0.991872	CD4.T
chr1_19991092-19991592	HTR6	CD4_NAIVE	CD4.T	1:20011834	232	3.93644e-14	1.99281e-07	1.81413e-09	0.00819215	0.991808	CD4.T
chr1_42368253-42368753	HIVEP3	CD4_NAIVE	CD4.T	1:42368035	233	1.02149e-10	2.12372e-07	4.47958e-06	0.00832158	0.991674	CD4.T
chr1_42363775-42364275	HIVEP3	CD4_NAIVE	CD4.T	1:42368035	231	1.27445e-10	2.12961e-07	5.58891e-06	0.00834743	0.991647	CD4.T
chr17_74748041-74748541	MXRA7	CD4_NAIVE	CD4.T	17:74706346	296	5.47831e-10	7.18539e-05	7.11754e-08	0.00834383	0.991584	CD4.T
chr1_42367215-42367715	HIVEP3	CD4_NAIVE	CD4.T	1:42366988	232	5.14654e-11	2.14989e-07	2.25693e-06	0.00843645	0.991561	CD4.T
chr1_42360375-42360875	HIVEP3	CD4_NAIVE	CD4.T	1:42371414	238	2.71701e-09	2.13146e-07	0.00011915	0.00835563	0.991525	CD4.T
chr1_89551408-89551908	GBP7	CD4_NAIVE	CD4.T	1:89652078	102	1.23051e-12	1.22585e-09	9.53042e-06	0.00850281	0.991488	CD4.T
chr1_42373934-42374434	HIVEP3	CD4_NAIVE	CD4.T	1:42368035	231	3.22941e-09	2.13941e-07	0.00014162	0.00839057	0.991468	CD4.T
chr11_61594610-61595110	TMEM258	CD4_NAIVE	CD4.T	11:61547237	186	1.17644e-05	0.000659814	0.000155823	0.00774803	0.991425	CD4.T
chr17_43334062-43334562	SPATA32	CD4_NAIVE	CD4.T	17:43334005	137	1.3904e-07	5.65496e-06	0.000231755	0.0084345	0.991328	CD4.T
chr6_37673409-37673909	MDGA1	CD4_NAIVE	CD4.T	6:37675333	361	0.000126076	0.000606517	0.00156636	0.00654414	0.991157	CD4.T
chr1_42370613-42371113	HIVEP3	CD4_NAIVE	CD4.T	1:42366988	230	1.83958e-08	2.18374e-07	0.000806719	0.00858583	0.990607	CD4.T
chr7_150435160-150435660	RP5-1051J4.4	CD4_NAIVE	CD4.T	7:150439500	449	1.25752e-12	1.6594e-10	7.89221e-05	0.0094239	0.990497	CD4.T
chr11_6947861-6948361	ZNF215	CD4_NAIVE	CD4.T	11:6954539	504	3.35123e-08	0.000222226	1.5649e-06	0.00938669	0.990389	CD4.T
chr6_126152711-126153211	NCOA7	CD4_NAIVE	CD4.T	6:126167472	136	3.04037e-11	0.000498415	6.19426e-10	0.00916405	0.990338	CD4.T
chr17_79629697-79630197	OXLD1	CD4_NAIVE	CD4.T	17:79630238	245	1.48658e-08	1.08365e-08	0.00623069	0.00355167	0.990218	CD4.T
chr5_167654923-167655423	WWC1	CD4_NAIVE	CD4.T	5:167657421	247	3.54629e-06	0.0096344	5.00993e-07	0.000371085	0.98999	CD4.T
chr1_110231037-110231537	GSTM1	CD4_NAIVE	CD4.T	1:110229787	153	0.000105228	1.26689e-05	0.00971446	0.000179579	0.989988	CD4.T
chr9_33142473-33142973	B4GALT1	CD4_NAIVE	CD4.T	9:33131651	252	1.11779e-07	3.65607e-07	0.00266855	0.00773874	0.989592	CD4.T
chr5_1105893-1106393	SLC12A7	CD4_NAIVE	CD4.T	5:1098920	160	7.25527e-05	0.00570173	7.18135e-05	0.00465414	0.9895	CD4.T
chr1_19991748-19992248	HTR6	CD4_NAIVE	CD4.T	1:20011834	232	3.35366e-08	2.15845e-07	0.00154555	0.00895782	0.989496	CD4.T
chr6_37663831-37664331	MDGA1	CD4_NAIVE	CD4.T	6:37674339	371	0.000397731	0.000467342	0.00494169	0.0048172	0.989376	CD4.T
chr1_21766347-21766847	NBPF3	CD4_NAIVE	CD4.T	1:21797996	220	5.6649e-18	0.000209762	3.11135e-16	0.0105315	0.989259	CD4.T
chr1_28217920-28218420	THEMIS2	CD4_NAIVE	CD4.T	1:28216191	149	3.54666e-23	1.17481e-15	3.64309e-10	0.0110786	0.988921	CD4.T
chr1_28213626-28214126	THEMIS2	CD4_NAIVE	CD4.T	1:28216191	143	6.21731e-24	1.1762e-15	6.38636e-11	0.0110929	0.988907	CD4.T
chr1_28214596-28215096	THEMIS2	CD4_NAIVE	CD4.T	1:28218100	144	7.27808e-23	1.17788e-15	7.47599e-10	0.0111102	0.98889	CD4.T
chr11_18433548-18434048	RP11-613F22.7	CD4_NAIVE	CD4.T	11:18438770	125	2.17482e-45	5.59979e-08	4.85731e-40	0.0115182	0.988482	CD4.T
chr7_151137698-151138198	CRYGN	CD4_NAIVE	CD4.T	7:151124527	181	8.89715e-11	8.81823e-05	1.26248e-08	0.0115244	0.988387	CD4.T
chr16_50371515-50372015	BRD7	CD4_NAIVE	CD4.T	16:50370703	232	6.25225e-36	1.32036e-10	6.02186e-28	0.0117287	0.988271	CD4.T
chr1_28201658-28202158	THEMIS2	CD4_NAIVE	CD4.T	1:28216191	136	3.28098e-17	1.2368e-15	0.000337019	0.0117164	0.987947	CD4.T
chr7_28159811-28160311	JAZF1	CD4_NAIVE	CD4.T	7:28156887	141	1.18779e-07	3.85292e-05	4.2311e-05	0.0127375	0.987182	CD4.T
chr16_50369016-50369516	BRD7	CD4_NAIVE	CD4.T	16:50370703	232	1.62303e-20	1.46661e-10	1.56322e-12	0.0131388	0.986861	CD4.T
chr19_16441784-16442284	KLF2	CD4_NAIVE	CD4.T	19:16439498	133	5.44683e-05	5.59256e-05	0.00698806	0.00618832	0.986713	CD4.T
chr19_48758690-48759190	CTC-241F20.3	CD4_NAIVE	CD4.T	19:48755267	500	2.56012e-09	1.0044e-08	0.00296192	0.0106339	0.986404	CD4.T
chr16_50370776-50371276	BRD7	CD4_NAIVE	CD4.T	16:50370703	232	3.39699e-16	1.52757e-10	3.27181e-08	0.0137266	0.986273	CD4.T
chr16_50372799-50373299	BRD7	CD4_NAIVE	CD4.T	16:50370703	233	8.55965e-17	1.53429e-10	8.24423e-09	0.0137913	0.986209	CD4.T
chr5_1104649-1105149	SLC12A7	CD4_NAIVE	CD4.T	5:1100831	160	6.85796e-06	0.00744001	6.78809e-06	0.00637804	0.986168	CD4.T
chr19_50264986-50265486	TSKS	CD4_NAIVE	CD4.T	19:50265549	123	0.000156082	0.0135125	1.39669e-05	0.000223067	0.986094	CD4.T
chr12_9435798-9436298	RP11-22B23.1	CD4_NAIVE	CD4.T	12:9433483	288	2.04981e-07	7.48976e-06	0.000400137	0.0136346	0.985958	CD4.T
chr19_35491892-35492392	GRAMD1A	CD4_NAIVE	CD4.T	19:35504627	237	1.63152e-11	0.010157	8.36017e-12	0.00421898	0.985624	CD4.T
chr16_50360953-50361453	BRD7	CD4_NAIVE	CD4.T	16:50369888	230	3.06709e-19	1.59817e-10	2.95407e-11	0.0144072	0.985593	CD4.T
chr16_50372201-50372701	BRD7	CD4_NAIVE	CD4.T	16:50373272	233	3.53865e-24	1.6318e-10	3.40825e-16	0.0147314	0.985269	CD4.T
chr7_76243061-76243561	AC004980.7	CD4_NAIVE	CD4.T	7:76212086	142	6.11652e-06	5.14528e-05	0.00167145	0.0130752	0.985196	CD4.T
chr9_90340743-90341243	CTSL	CD4_NAIVE	CD4.T	9:90347783	207	6.28384e-09	1.66347e-08	0.00439069	0.0106381	0.984971	CD4.T
chr4_186187079-186187579	SNX25	CD4_NAIVE	CD4.T	4:186177083	242	4.54163e-18	5.03294e-12	1.45022e-08	0.0150861	0.984914	CD4.T
chr2_242051327-242051827	PASK	CD4_NAIVE	CD4.T	2:242047750	278	9.18588e-05	0.00228177	0.000532194	0.0122348	0.984859	CD4.T
chr15_31115517-31116017	FAN1	CD4_NAIVE	CD4.T	15:31119800	210	7.32859e-06	0.0109422	3.81525e-06	0.00471215	0.984335	CD4.T
chr19_17505701-17506201	BST2	CD4_NAIVE	CD4.T	19:17510453	211	1.06083e-07	1.49128e-05	0.000118953	0.015738	0.984128	CD4.T
chr19_48758690-48759190	CARD8	CD4_NAIVE	CD4.T	19:48755267	500	9.2124e-06	3.61424e-05	0.00345209	0.0125594	0.983943	CD4.T
chr2_113956638-113957138	PAX8	CD4_NAIVE	CD4.T	2:113990261	418	0.00094601	0.00337236	0.00285106	0.00917988	0.983651	CD4.T
chr10_71928717-71929217	TYSND1	CD4_NAIVE	CD4.T	10:71932442	117	5.77741e-16	0.00189864	4.70765e-15	0.0144873	0.983614	CD4.T
chr16_1583384-1583884	TMEM204	CD4_NAIVE	CD4.T	16:1583634	251	7.83879e-05	0.000316482	0.00338028	0.0126639	0.983561	CD4.T
chr2_86422493-86422993	IMMT	CD4_NAIVE	CD4.T	2:86405407	344	5.17495e-18	2.15168e-06	4.22191e-14	0.0165708	0.983427	CD4.T
chr2_127519692-127520192	GYPC	CD4_NAIVE	CD4.T	2:127515846	350	8.01775e-06	4.65406e-06	0.0111701	0.0055006	0.983317	CD4.T
chr5_1105254-1105754	SLC12A7	CD4_NAIVE	CD4.T	5:1098920	160	0.00249306	0.00641785	0.00246766	0.00536921	0.983252	CD4.T
chr8_144627893-144628393	RP11-661A12.5	CD4_NAIVE	CD4.T	8:144623735	284	3.02119e-05	0.000401182	0.0012409	0.015495	0.982833	CD4.T
chr8_11677739-11678239	FDFT1	CD4_NAIVE	CD4.T	8:11665518	467	7.51905e-05	0.000139405	0.00639806	0.0108797	0.982508	CD4.T
chr1_40149601-40150101	PPIE	CD4_NAIVE	CD4.T	1:40214375	266	0.00020152	0.00011223	0.0117931	0.00558547	0.982308	CD4.T
chr11_66362685-66363185	CCS	CD4_NAIVE	CD4.T	11:66358126	134	8.51803e-08	0.000239833	6.68375e-06	0.0178368	0.981917	CD4.T
chr18_5456634-5457134	EPB41L3	CD4_NAIVE	CD4.T	18:5450927	272	8.18105e-06	0.00183789	7.65648e-05	0.0162186	0.981859	CD4.T
chr6_73331667-73332167	KCNQ5	CD4_NAIVE	CD4.T	6:73270044	160	0.00430673	0.000756691	0.0123865	0.00119496	0.981355	CD4.T
chr12_102091034-102091534	CHPT1	CD4_NAIVE	CD4.T	12:102091379	274	8.24051e-15	1.8794e-09	8.61245e-08	0.0186609	0.981339	CD4.T
chr4_186175504-186176004	SNX25	CD4_NAIVE	CD4.T	4:186175081	236	2.04464e-16	6.24624e-12	6.52889e-07	0.0189643	0.981035	CD4.T
chr9_33143177-33143677	B4GALT1	CD4_NAIVE	CD4.T	9:33132044	252	4.07338e-07	4.28673e-07	0.00972459	0.00925291	0.981022	CD4.T
chr9_33141308-33141808	B4GALT1	CD4_NAIVE	CD4.T	9:33132492	252	8.90364e-08	7.5006e-07	0.00212561	0.0169256	0.980948	CD4.T
chr1_89742288-89742788	GBP5	CD4_NAIVE	CD4.T	1:89738232	196	9.04842e-15	3.82606e-05	4.92565e-12	0.0198477	0.980114	CD4.T
chr11_61601986-61602486	TMEM258	CD4_NAIVE	CD4.T	11:61549458	187	4.64299e-05	0.00142963	0.000614981	0.017956	0.979953	CD4.T
chr21_47951934-47952434	DIP2A	CD4_NAIVE	CD4.T	21:47917871	256	1.4401e-08	0.000119761	2.53558e-06	0.0201065	0.979771	CD4.T
chr4_186177565-186178065	SNX25	CD4_NAIVE	CD4.T	4:186177300	239	2.28559e-18	6.68938e-12	7.29829e-09	0.0203807	0.979619	CD4.T
chr1_39492254-39492754	NDUFS5	CD4_NAIVE	CD4.T	1:39480539	289	8.67915e-08	1.45162e-06	0.00121362	0.0193187	0.979466	CD4.T
chr16_50385814-50386314	BRD7	CD4_NAIVE	CD4.T	16:50370703	237	1.46961e-16	2.24701e-10	1.41546e-08	0.0206627	0.979337	CD4.T
chr5_61592773-61593273	DIMT1	CD4_NAIVE	CD4.T	5:61651248	138	2.89743e-05	0.00600798	7.49637e-05	0.0145648	0.979323	CD4.T
chr6_2958477-2958977	SERPINB6	CD4_NAIVE	CD4.T	6:2937347	352	2.59827e-05	6.49303e-06	0.0178579	0.00348402	0.978626	CD4.T
chr7_151138458-151138958	WDR86	CD4_NAIVE	CD4.T	7:151135503	181	3.49443e-19	0.01577	1.4923e-19	0.0057561	0.978474	CD4.T
chr4_186176966-186177466	SNX25	CD4_NAIVE	CD4.T	4:186177083	238	1.52369e-16	7.062e-12	4.86539e-07	0.0215718	0.978428	CD4.T
chr3_16356328-16356828	RP11-415F23.2	CD4_NAIVE	CD4.T	3:16296668	205	4.75081e-05	0.000184682	0.00457316	0.0167992	0.978395	CD4.T
chr21_46899502-46900002	COL18A1	CD4_NAIVE	CD4.T	21:46892546	282	1.81416e-05	0.00172671	0.000218138	0.0197839	0.978253	CD4.T
chr6_37486521-37487021	RP1-153P14.8	CD4_NAIVE	CD4.T	6:37484790	322	2.0201e-12	2.90096e-09	1.5938e-05	0.0219096	0.978074	CD4.T
chr22_41081370-41081870	MCHR1	CD4_NAIVE	CD4.T	22:41081561	302	1.7302e-07	8.69048e-07	0.00382276	0.018223	0.977953	CD4.T
chr14_105636338-105636838	NUDT14	CD4_NAIVE	CD4.T	14:105624693	116	1.99485e-05	0.000296708	0.00144453	0.0205077	0.977731	CD4.T
chr2_113992871-113993371	PAX8	CD4_NAIVE	CD4.T	2:113993385	314	3.63425e-06	0.00600196	1.0894e-05	0.0170146	0.976969	CD4.T
chr3_71767161-71767661	EIF4E3	CD4_NAIVE	CD4.T	3:71761601	152	0.000277251	0.000289901	0.011467	0.0110132	0.976953	CD4.T
chr4_186179937-186180437	LRP2BP	CD4_NAIVE	CD4.T	4:186207071	240	4.30619e-13	0.000513315	1.97782e-11	0.0225995	0.976887	CD4.T
chr6_37486521-37487021	RP1-153P14.5	CD4_NAIVE	CD4.T	6:37487044	322	1.0938e-11	1.57075e-08	1.70371e-05	0.0234895	0.976493	CD4.T
chr16_50371515-50372015	ADCY7	CD4_NAIVE	CD4.T	16:50370703	232	6.82141e-31	1.44055e-05	1.18224e-27	0.0239907	0.975995	CD4.T
chr19_21769231-21769731	ZNF429	CD4_NAIVE	CD4.T	19:21753089	514	5.93086e-09	4.23457e-05	3.51292e-06	0.024106	0.975848	CD4.T
chr16_50369016-50369516	ADCY7	CD4_NAIVE	CD4.T	16:50370703	232	1.64365e-15	1.48524e-05	2.84866e-12	0.024766	0.975219	CD4.T
chr16_50372201-50372701	ADCY7	CD4_NAIVE	CD4.T	16:50373272	233	3.25482e-19	1.50091e-05	5.64104e-16	0.0250379	0.974947	CD4.T
chr12_92801801-92802301	CLLU1	CD4_NAIVE	CD4.T	12:92803509	279	7.39464e-10	0.00863365	1.4919e-09	0.0164438	0.974923	CD4.T
chr16_50360953-50361453	ADCY7	CD4_NAIVE	CD4.T	16:50373272	230	2.88648e-14	1.50406e-05	5.00266e-11	0.0250925	0.974892	CD4.T
chr16_50370776-50371276	ADCY7	CD4_NAIVE	CD4.T	16:50370703	232	3.35016e-11	1.50651e-05	5.80627e-08	0.0251351	0.97485	CD4.T
chr16_50372799-50373299	ADCY7	CD4_NAIVE	CD4.T	16:50370703	233	8.41567e-12	1.50848e-05	1.45855e-08	0.0251692	0.974816	CD4.T
chr11_6947861-6948361	NLRP14	CD4_NAIVE	CD4.T	11:6951015	504	8.61784e-07	0.00571464	3.14424e-06	0.0198756	0.974406	CD4.T
chr16_1587132-1587632	TMEM204	CD4_NAIVE	CD4.T	16:1583634	252	0.000244153	0.000375457	0.0105299	0.0152192	0.973631	CD4.T
chr20_31380075-31380575	DNMT3B	CD4_NAIVE	CD4.T	20:31380073	320	7.16226e-10	4.45943e-07	4.40668e-05	0.0264638	0.973492	CD4.T
chr19_21787123-21787623	ZNF429	CD4_NAIVE	CD4.T	19:21753035	488	9.95629e-10	4.65119e-05	5.89686e-07	0.0265744	0.973378	CD4.T
chr14_74765620-74766120	AC005519.4	CD4_NAIVE	CD4.T	14:74749769	197	2.43276e-09	1.11132e-07	0.000592061	0.0260728	0.973335	CD4.T
chr11_61595187-61595687	FADS1	CD4_NAIVE	CD4.T	11:61621556	186	4.24818e-09	1.3423e-06	8.75319e-05	0.0266842	0.973227	CD4.T
chr1_28213626-28214126	RPA2	CD4_NAIVE	CD4.T	1:28216191	143	7.52142e-11	0.0142291	7.20516e-11	0.0126577	0.973113	CD4.T
chr1_28217920-28218420	RPA2	CD4_NAIVE	CD4.T	1:28216191	149	4.29388e-10	0.0142232	4.11707e-10	0.0126644	0.973112	CD4.T
chr1_28214596-28215096	RPA2	CD4_NAIVE	CD4.T	1:28215631	144	8.80038e-10	0.0142425	8.43163e-10	0.0126726	0.973085	CD4.T
chr22_50050373-50050873	RP1-29C18.10	CD4_NAIVE	CD4.T	22:50017556	236	0.000118492	0.00105818	0.00269273	0.0230742	0.973056	CD4.T
chr1_1822910-1823410	RP1-140A9.1	CD4_NAIVE	CD4.T	1:1812035	254	6.2448e-05	0.00266534	0.000580894	0.0238203	0.972871	CD4.T
chr16_50385814-50386314	ADCY7	CD4_NAIVE	CD4.T	16:50370703	237	1.07431e-11	1.6426e-05	1.86192e-08	0.0274959	0.972488	CD4.T
chr8_144628434-144628934	RP11-661A12.5	CD4_NAIVE	CD4.T	8:144623735	284	4.76244e-05	0.000654823	0.00195609	0.0259243	0.971417	CD4.T
chr1_28201658-28202158	RPA2	CD4_NAIVE	CD4.T	1:28216191	136	0.000392858	0.0148093	0.00037594	0.0132003	0.971222	CD4.T
chr10_51503812-51504312	NCOA4	CD4_NAIVE	CD4.T	10:51503178	106	6.1053e-15	0.00938426	1.32796e-14	0.0194405	0.971175	CD4.T
chr10_51502998-51503498	NCOA4	CD4_NAIVE	CD4.T	10:51503178	106	3.93182e-13	0.0095756	8.55211e-13	0.0198573	0.970567	CD4.T
chr14_101012646-101013146	BEGAIN	CD4_NAIVE	CD4.T	14:100998848	136	1.98517e-06	0.00112203	5.25945e-05	0.0287566	0.970067	CD4.T
chr7_76145159-76145659	DTX2P1	CD4_NAIVE	CD4.T	7:76136719	185	3.16046e-07	2.82517e-06	0.00311229	0.026851	0.970034	CD4.T
chr7_36732482-36732982	AOAH	CD4_NAIVE	CD4.T	7:36732493	357	2.96063e-05	0.00503014	0.000151604	0.0247877	0.970001	CD4.T
chr15_26055777-26056277	ATP10A	CD4_NAIVE	CD4.T	15:26055019	447	4.52136e-07	0.00138059	9.71557e-06	0.0286965	0.969913	CD4.T
chr15_43545487-43545987	ZSCAN29	CD4_NAIVE	CD4.T	15:43546456	130	1.7386e-06	0.00396073	1.20971e-05	0.0265892	0.969436	CD4.T
chr10_62487784-62488284	ANK3	CD4_NAIVE	CD4.T	10:62488381	329	0.00011038	0.000139713	0.0138276	0.0165328	0.969389	CD4.T
chr19_40372083-40372583	FCGBP	CD4_NAIVE	CD4.T	19:40367154	167	0.000441294	0.0086883	0.00108878	0.0204669	0.969315	CD4.T
chr21_37485006-37485506	CBR3	CD4_NAIVE	CD4.T	21:37526162	381	5.9406e-11	1.36654e-06	1.38136e-06	0.0308069	0.96919	CD4.T
chr1_38156046-38156546	C1orf109	CD4_NAIVE	CD4.T	1:38162707	321	1.07036e-10	0.0152278	1.17191e-10	0.0157035	0.969069	CD4.T
chr19_40368086-40368586	FCGBP	CD4_NAIVE	CD4.T	19:40404343	174	0.00288783	0.00644244	0.00712738	0.0149318	0.968611	CD4.T
chr2_127520292-127520792	GYPC	CD4_NAIVE	CD4.T	2:127515846	350	1.85422e-05	4.93205e-06	0.0258324	0.00590296	0.968241	CD4.T
chr7_36731980-36732480	AOAH	CD4_NAIVE	CD4.T	7:36732050	357	5.81243e-05	0.00530043	0.000297636	0.0261736	0.96817	CD4.T
chr19_21762822-21763322	ZNF429	CD4_NAIVE	CD4.T	19:21753089	515	3.7327e-07	5.55229e-05	0.000221093	0.0319192	0.967804	CD4.T
chr8_95432055-95432555	FSBP	CD4_NAIVE	CD4.T	8:95483687	213	3.7248e-14	2.01787e-05	6.14761e-11	0.0323364	0.967643	CD4.T
chr11_6947337-6947837	ZNF215	CD4_NAIVE	CD4.T	11:6948139	504	2.47062e-05	0.000675284	0.00115368	0.0305655	0.967581	CD4.T
chr1_19261053-19261553	IFFO2	CD4_NAIVE	CD4.T	1:19261533	339	2.97371e-12	0.0026188	3.52426e-11	0.030069	0.967312	CD4.T
chr3_169745318-169745818	GPR160	CD4_NAIVE	CD4.T	3:169756119	257	1.00389e-12	1.49227e-07	2.27932e-07	0.0329148	0.967085	CD4.T
chr1_42364405-42364905	HIVEP3	CD4_NAIVE	CD4.T	1:42368035	234	5.15093e-07	2.58036e-07	0.0225886	0.0103487	0.967062	CD4.T
chr1_19970488-19970988	HTR6	CD4_NAIVE	CD4.T	1:20012762	225	5.19047e-11	7.36146e-07	2.39205e-06	0.0329586	0.967038	CD4.T
chr22_44851145-44851645	LDOC1L	CD4_NAIVE	CD4.T	22:44846656	444	3.83957e-16	0.000104856	1.23855e-13	0.032857	0.967038	CD4.T
chr8_1708755-1709255	CTD-2336O2.1	CD4_NAIVE	CD4.T	8:1709593	415	1.73602e-22	4.24896e-11	1.39355e-13	0.0331407	0.966859	CD4.T
chr16_50394609-50395109	BRD7	CD4_NAIVE	CD4.T	16:50371738	238	2.16169e-10	1.42586e-10	0.0208203	0.0127668	0.966413	CD4.T
chr8_79437935-79438435	PKIA	CD4_NAIVE	CD4.T	8:79443567	123	0.000328561	0.0122597	0.000575002	0.0204889	0.966348	CD4.T
chr2_180117930-180118430	SESTD1	CD4_NAIVE	CD4.T	2:180115966	230	0.00025184	0.000248158	0.0172321	0.0160139	0.966254	CD4.T
chr5_167655430-167655930	WWC1	CD4_NAIVE	CD4.T	5:167657421	247	0.0200057	0.0104273	0.00282626	0.000506855	0.966234	CD4.T
chr22_41080684-41081184	MCHR1	CD4_NAIVE	CD4.T	22:41086497	302	7.70219e-08	1.49812e-06	0.00170174	0.0321338	0.966163	CD4.T
chr3_15345663-15346163	SH3BP5	CD4_NAIVE	CD4.T	3:15345924	178	1.2178e-06	0.0244718	5.54793e-07	0.0101833	0.965343	CD4.T
chr7_151129923-151130423	CRYGN	CD4_NAIVE	CD4.T	7:151138704	182	0.000201473	4.80203e-05	0.0285884	0.00584861	0.965313	CD4.T
chr20_5784894-5785394	TRMT6	CD4_NAIVE	CD4.T	20:5781786	332	0.00349366	0.0231611	0.00118643	0.00690013	0.965259	CD4.T
chr2_30671102-30671602	LCLAT1	CD4_NAIVE	CD4.T	2:30666904	267	5.03547e-17	8.17825e-15	0.000219511	0.0346863	0.965094	CD4.T
chr12_92799655-92800155	CLLU1	CD4_NAIVE	CD4.T	12:92800593	274	2.7451e-14	0.0118957	5.53671e-14	0.0230278	0.965077	CD4.T
chr17_62144056-62144556	ERN1	CD4_NAIVE	CD4.T	17:62144344	119	7.0725e-08	0.0293046	1.66745e-08	0.00594423	0.964751	CD4.T
chr16_50364041-50364541	ADCY7	CD4_NAIVE	CD4.T	16:50401319	230	2.1741e-10	2.09316e-05	3.768e-07	0.0353126	0.964666	CD4.T
chr2_191273210-191273710	MFSD6	CD4_NAIVE	CD4.T	2:191268293	331	0.00175058	0.00622653	0.00622411	0.0211735	0.964625	CD4.T
chr16_50371515-50372015	CYLD	CD4_NAIVE	CD4.T	16:50370703	232	5.23776e-28	0.0110611	1.20939e-27	0.0245756	0.964363	CD4.T
chr11_61596643-61597143	TMEM258	CD4_NAIVE	CD4.T	11:61549458	185	0.000222683	0.00236398	0.00294949	0.0303474	0.964116	CD4.T
chr1_8986678-8987178	ENO1	CD4_NAIVE	CD4.T	1:8918313	174	0.0030334	0.00181092	0.0203135	0.0111634	0.963679	CD4.T
chr4_120154864-120155364	RP11-33B1.1	CD4_NAIVE	CD4.T	4:120168588	209	0.00265472	0.000980325	0.0245959	0.00811905	0.96365	CD4.T
chr6_37486521-37487021	RP1-153P14.3	CD4_NAIVE	CD4.T	6:37487044	322	1.17568e-06	0.00168833	2.51573e-05	0.0351639	0.963121	CD4.T
chr11_118134793-118135293	MPZL2	CD4_NAIVE	CD4.T	11:118134785	257	2.91721e-05	0.000296671	0.00336323	0.0332399	0.963071	CD4.T
chr16_50369016-50369516	CYLD	CD4_NAIVE	CD4.T	16:50370703	232	1.26882e-12	0.0114654	2.92968e-12	0.0255103	0.963024	CD4.T
chr1_20030947-20031447	HTR6	CD4_NAIVE	CD4.T	1:20011834	246	2.55514e-07	5.68576e-07	0.0117755	0.0252401	0.962984	CD4.T
chr3_53136645-53137145	RP11-894J14.5	CD4_NAIVE	CD4.T	3:53103796	402	2.38968e-07	0.0108477	5.98548e-07	0.0262074	0.962944	CD4.T
chr1_38460405-38460905	FHL3	CD4_NAIVE	CD4.T	1:38456106	118	0.00471758	0.000635499	0.0291136	0.00295929	0.962574	CD4.T
chr16_50370776-50371276	CYLD	CD4_NAIVE	CD4.T	16:50370703	232	2.59039e-08	0.0116486	5.98116e-08	0.0259339	0.962417	CD4.T
chr16_50372799-50373299	CYLD	CD4_NAIVE	CD4.T	16:50370703	233	6.50473e-09	0.0116595	1.50201e-08	0.0259607	0.96238	CD4.T
chr16_50360953-50361453	CYLD	CD4_NAIVE	CD4.T	16:50373272	230	2.24677e-11	0.0117073	5.18726e-11	0.0260671	0.962226	CD4.T
chr20_37419015-37419515	ACTR5	CD4_NAIVE	CD4.T	20:37407876	273	2.67567e-07	0.00689647	1.24482e-06	0.0311231	0.961979	CD4.T
chr16_50372201-50372701	CYLD	CD4_NAIVE	CD4.T	16:50373272	233	2.55614e-16	0.0117873	5.90242e-16	0.0262562	0.961957	CD4.T
chr7_151137698-151138198	WDR86	CD4_NAIVE	CD4.T	7:151124527	181	2.75857e-08	0.027341	1.17805e-08	0.010714	0.961945	CD4.T
chr15_43546069-43546569	ZSCAN29	CD4_NAIVE	CD4.T	15:43558574	130	0.00103564	0.00392267	0.0072059	0.0263323	0.961504	CD4.T
chr10_14701165-14701665	FAM107B	CD4_NAIVE	CD4.T	10:14722824	329	0.000684429	0.0351253	0.000107558	0.00456042	0.959522	CD4.T
chr7_76243061-76243561	DTX2P1	CD4_NAIVE	CD4.T	7:76136719	142	4.52995e-07	3.81064e-06	0.00440345	0.0360828	0.959509	CD4.T
chr13_43565226-43565726	EPSTI1	CD4_NAIVE	CD4.T	13:43566373	313	0.000675867	9.57495e-05	0.0358194	0.00411521	0.959294	CD4.T
chr8_1708073-1708573	CTD-2336O2.1	CD4_NAIVE	CD4.T	8:1709593	414	1.56104e-14	5.20543e-11	1.25309e-05	0.0408263	0.959161	CD4.T
chr11_61582582-61583082	FADS2	CD4_NAIVE	CD4.T	11:61557826	193	3.77407e-12	0.00359471	4.02043e-11	0.0373345	0.959071	CD4.T
chr6_116797124-116797624	FAM26F	CD4_NAIVE	CD4.T	6:116783330	198	0.00454291	0.0186187	0.00372062	0.0142897	0.958828	CD4.T
chr19_21767322-21767822	ZNF429	CD4_NAIVE	CD4.T	19:21754767	514	1.71772e-08	7.10188e-05	1.01742e-05	0.0411065	0.958812	CD4.T
chr16_50385814-50386314	CYLD	CD4_NAIVE	CD4.T	16:50370703	237	8.39368e-09	0.0128338	1.9386e-08	0.0286824	0.958484	CD4.T
chr2_99682998-99683498	TSGA10	CD4_NAIVE	CD4.T	2:99795231	287	3.35257e-05	9.11402e-05	0.0113999	0.0300323	0.958443	CD4.T
chr7_142427905-142428405	TRBV28	CD4_NAIVE	CD4.T	7:142420689	411	1.25002e-17	2.14876e-15	0.000247989	0.0416709	0.958081	CD4.T
chr2_127534102-127534602	GYPC	CD4_NAIVE	CD4.T	2:127515846	359	2.62569e-05	4.50298e-06	0.0365804	0.00531534	0.958074	CD4.T
chr14_101020407-101020907	BEGAIN	CD4_NAIVE	CD4.T	14:100998848	141	0.000191565	0.00137022	0.00507534	0.0353446	0.958018	CD4.T
chr18_10520050-10520550	NAPG	CD4_NAIVE	CD4.T	18:10549362	428	1.56545e-05	2.09365e-05	0.0183952	0.0236441	0.957924	CD4.T
chr4_186176966-186177466	LRP2BP	CD4_NAIVE	CD4.T	4:186177083	238	1.99548e-08	0.000924867	9.1653e-07	0.0415219	0.957552	CD4.T
chr15_26057180-26057680	ATP10A	CD4_NAIVE	CD4.T	15:26057622	449	2.87228e-05	0.00190931	0.000617195	0.0400699	0.957375	CD4.T
chr1_1823521-1824021	RP1-140A9.1	CD4_NAIVE	CD4.T	1:1706160	255	7.93659e-07	0.00423949	7.38272e-06	0.038479	0.957273	CD4.T
chr11_61598153-61598653	TMEM258	CD4_NAIVE	CD4.T	11:61549458	186	0.00210127	0.000976542	0.027832	0.0119775	0.957113	CD4.T
chr16_50368465-50368965	ADCY7	CD4_NAIVE	CD4.T	16:50371362	231	1.9631e-06	2.34128e-05	0.00340231	0.0396205	0.956952	CD4.T
chr14_101014745-101015245	BEGAIN	CD4_NAIVE	CD4.T	14:101015380	138	0.000248403	0.00135387	0.00658113	0.0349121	0.956904	CD4.T
chr7_5171429-5171929	OR10AH1P	CD4_NAIVE	CD4.T	7:5172447	278	1.45029e-19	2.47636e-06	2.60896e-15	0.0435915	0.956406	CD4.T
chr7_76128482-76128982	DTX2P1	CD4_NAIVE	CD4.T	7:76136719	215	1.59276e-06	2.98425e-06	0.0156881	0.0284379	0.955869	CD4.T
chr21_47958170-47958670	DIP2A	CD4_NAIVE	CD4.T	21:47963149	252	5.60313e-06	0.000250084	0.000986293	0.0430654	0.955693	CD4.T
chr21_45573190-45573690	PWP2	CD4_NAIVE	CD4.T	21:45491915	280	7.03436e-09	0.0111428	2.16229e-08	0.0332963	0.955561	CD4.T
chr7_5171429-5171929	RBAK	CD4_NAIVE	CD4.T	7:5172447	278	1.68452e-20	2.87631e-07	2.67506e-15	0.0447212	0.955278	CD4.T
chr4_186179937-186180437	SNX25	CD4_NAIVE	CD4.T	4:186177240	240	1.21281e-20	1.44571e-11	3.8727e-11	0.0452093	0.954791	CD4.T
chr4_186226072-186226572	LRP2BP	CD4_NAIVE	CD4.T	4:186201613	242	3.22225e-11	0.000985419	1.47991e-09	0.0443035	0.954711	CD4.T
chr2_242698426-242698926	D2HGDH	CD4_NAIVE	CD4.T	2:242700052	226	0.00821886	0.0191818	0.00566672	0.0122707	0.954662	CD4.T
chr4_186226072-186226572	SNX25	CD4_NAIVE	CD4.T	4:186184892	242	4.75233e-19	1.45334e-11	1.5175e-09	0.0454532	0.954547	CD4.T
chr4_186177565-186178065	LRP2BP	CD4_NAIVE	CD4.T	4:186177300	239	3.40762e-10	0.000997329	1.56514e-08	0.0448536	0.954149	CD4.T
chr14_101014210-101014710	BEGAIN	CD4_NAIVE	CD4.T	14:101015380	138	6.05931e-15	0.00170983	1.60534e-13	0.044346	0.953944	CD4.T
chr3_53131855-53132355	RP11-894J14.5	CD4_NAIVE	CD4.T	3:53109352	404	5.02208e-10	0.0134979	1.25855e-09	0.0328726	0.95363	CD4.T
chr1_209979317-209979817	IRF6	CD4_NAIVE	CD4.T	1:209994012	144	0.00131487	0.0394814	0.000224393	0.00578463	0.953195	CD4.T
chr19_21787123-21787623	RP11-420K14.2	CD4_NAIVE	CD4.T	19:21753035	488	2.32708e-07	0.0108712	7.93037e-07	0.0360946	0.953033	CD4.T
chr19_21665517-21666017	ZNF429	CD4_NAIVE	CD4.T	19:21753089	559	1.08292e-05	7.12526e-05	0.00639953	0.0411545	0.952364	CD4.T
chr7_5183934-5184434	OR10AH1P	CD4_NAIVE	CD4.T	7:5172380	250	2.16293e-08	2.71434e-06	0.000389095	0.0478772	0.951731	CD4.T
chr19_16442520-16443020	KLF2	CD4_NAIVE	CD4.T	19:16438661	134	0.000323308	5.9534e-05	0.0414791	0.00668652	0.951452	CD4.T
chr7_5183934-5184434	RBAK	CD4_NAIVE	CD4.T	7:5172380	250	2.46444e-09	3.09272e-07	0.00039136	0.0481617	0.951447	CD4.T
chr8_23076841-23077341	TNFRSF10A	CD4_NAIVE	CD4.T	8:23077163	378	1.55307e-19	2.48071e-05	3.10981e-16	0.0487218	0.951253	CD4.T
chr19_21769231-21769731	RP11-420K14.2	CD4_NAIVE	CD4.T	19:21753089	514	1.58707e-06	0.0113315	5.43261e-06	0.0378374	0.950824	CD4.T
chr7_5169010-5169510	OR10AH1P	CD4_NAIVE	CD4.T	7:5173045	283	1.41598e-10	2.79074e-06	2.54724e-06	0.0492527	0.950742	CD4.T
chr22_24326520-24327020	AP000350.6	CD4_NAIVE	CD4.T	22:24266726	133	5.04795e-06	0.000359912	0.000692563	0.0484283	0.950514	CD4.T
chr6_3027198-3027698	RP1-40E16.12	CD4_NAIVE	CD4.T	6:3027226	273	1.2085e-25	0.0330295	6.39155e-26	0.0165182	0.950452	CD4.T
chr11_18433548-18434048	LDHC	CD4_NAIVE	CD4.T	11:18438770	125	1.45154e-39	0.0373746	5.33924e-40	0.0127978	0.949828	CD4.T
chr7_5169010-5169510	RBAK	CD4_NAIVE	CD4.T	7:5173045	283	1.63614e-11	3.22466e-07	2.59823e-06	0.0502587	0.949738	CD4.T
chr4_186175504-186176004	LRP2BP	CD4_NAIVE	CD4.T	4:186203264	236	3.64484e-08	0.00111347	1.67408e-06	0.0501934	0.948691	CD4.T
chr2_99273204-99273704	MGAT4A	CD4_NAIVE	CD4.T	2:99281492	101	0.00623108	0.0123844	0.0112726	0.0214558	0.948656	CD4.T
chr15_31135230-31135730	RP11-540B6.3	CD4_NAIVE	CD4.T	15:31115709	226	0.00081916	0.000153073	0.0433054	0.00714371	0.948579	CD4.T
chr7_5182636-5183136	OR10AH1P	CD4_NAIVE	CD4.T	7:5171408	252	1.03684e-15	2.91748e-06	1.86521e-11	0.0515349	0.948462	CD4.T
chr12_95945119-95945619	USP44	CD4_NAIVE	CD4.T	12:95952728	420	0.00184415	0.00161433	0.0261752	0.0219648	0.948402	CD4.T
chr7_5171429-5171929	WIPI2	CD4_NAIVE	CD4.T	7:5172447	278	7.28339e-17	0.00124363	3.02064e-15	0.050629	0.948127	CD4.T
chr7_5171429-5171929	RNF216P1	CD4_NAIVE	CD4.T	7:5172447	278	5.56074e-16	0.00949493	2.5411e-15	0.0424411	0.948064	CD4.T
chr17_62144940-62145440	ERN1	CD4_NAIVE	CD4.T	17:62144344	119	0.00584318	0.0380806	0.00137762	0.00803141	0.946667	CD4.T
chr22_24326520-24327020	AP000350.5	CD4_NAIVE	CD4.T	22:24266726	133	3.60662e-13	2.57147e-11	0.000751472	0.0526324	0.946616	CD4.T
chr7_5182636-5183136	WIPI2	CD4_NAIVE	CD4.T	7:5171408	252	4.55118e-13	0.00128061	1.88741e-11	0.0521616	0.946558	CD4.T
chr4_186187079-186187579	LRP2BP	CD4_NAIVE	CD4.T	4:186177083	242	1.04948e-09	0.00116301	4.82008e-08	0.0524689	0.946368	CD4.T
chr11_61595187-61595687	TMEM258	CD4_NAIVE	CD4.T	11:61549458	186	1.2112e-05	0.00382704	0.000160428	0.0497441	0.946256	CD4.T
chr7_5182636-5183136	RBAK	CD4_NAIVE	CD4.T	7:5171408	252	1.2296e-16	3.45987e-07	1.95264e-11	0.0539976	0.946002	CD4.T
chr16_50364041-50364541	CYLD	CD4_NAIVE	CD4.T	16:50401319	230	1.7308e-07	0.0166637	3.99599e-07	0.0375266	0.945809	CD4.T
chr11_61601986-61602486	FADS2	CD4_NAIVE	CD4.T	11:61624181	187	0.000150749	0.00464173	0.00160559	0.0484928	0.945109	CD4.T
chr11_61595187-61595687	FADS2	CD4_NAIVE	CD4.T	11:61621556	186	1.51209e-05	0.00477775	0.000161054	0.049943	0.945103	CD4.T
chr7_5183934-5184434	RNF216P1	CD4_NAIVE	CD4.T	7:5172380	250	7.93138e-05	0.00995337	0.000362214	0.0445104	0.945095	CD4.T
chr7_130006907-130007407	CPA5	CD4_NAIVE	CD4.T	7:130006808	251	3.66514e-05	0.0206035	6.28275e-05	0.0343733	0.944924	CD4.T
chr7_5183934-5184434	WIPI2	CD4_NAIVE	CD4.T	7:5172380	250	1.04804e-05	0.00131522	0.000434628	0.0535983	0.944641	CD4.T
chr7_5169010-5169510	WIPI2	CD4_NAIVE	CD4.T	7:5173045	283	6.7543e-08	0.0013312	2.80123e-06	0.0542651	0.944401	CD4.T
chr11_61596643-61597143	FADS2	CD4_NAIVE	CD4.T	11:61624181	185	0.000419013	0.0044482	0.00446275	0.0464318	0.944238	CD4.T
chr11_61582582-61583082	TMEM258	CD4_NAIVE	CD4.T	11:61557826	193	4.21418e-12	0.0040139	5.5822e-11	0.0522252	0.943761	CD4.T
chr11_692725-693225	DEAF1	CD4_NAIVE	CD4.T	11:682795	218	4.62893e-09	0.0374838	2.51467e-09	0.01942	0.943096	CD4.T
chr7_5169010-5169510	RNF216P1	CD4_NAIVE	CD4.T	7:5173045	283	5.28082e-07	0.010408	2.41347e-06	0.046624	0.942965	CD4.T
chr4_144832622-144833122	GYPE	CD4_NAIVE	CD4.T	4:144897159	167	1.08307e-11	1.05644e-10	0.00542799	0.0520029	0.942569	CD4.T
chr14_101011796-101012296	BEGAIN	CD4_NAIVE	CD4.T	14:100998401	136	0.000904963	0.00122104	0.0239758	0.0314073	0.942491	CD4.T
chr19_21762822-21763322	RP11-420K14.2	CD4_NAIVE	CD4.T	19:21753089	515	8.90936e-05	0.0132524	0.000305214	0.0444579	0.941895	CD4.T
chr12_133051695-133052195	RP11-503G7.2	CD4_NAIVE	CD4.T	12:133051210	300	0.00141216	0.00856258	0.00700621	0.0415406	0.941478	CD4.T
chr4_144832622-144833122	GYPB	CD4_NAIVE	CD4.T	4:144897159	167	0.000265642	0.00259112	0.00529823	0.0507387	0.941106	CD4.T
chr6_37486521-37487021	CCDC167	CD4_NAIVE	CD4.T	6:37484715	322	1.67802e-09	2.40972e-06	4.18246e-05	0.0591213	0.940834	CD4.T
chr2_242050095-242050595	PASK	CD4_NAIVE	CD4.T	2:242047750	279	0.00246941	0.00641175	0.0143071	0.0362072	0.940605	CD4.T
chr5_114893391-114893891	FEM1C	CD4_NAIVE	CD4.T	5:114903199	289	5.11367e-08	0.0509737	9.59514e-09	0.00862417	0.940402	CD4.T
chr19_21767322-21767822	RP11-420K14.2	CD4_NAIVE	CD4.T	19:21754767	514	3.31312e-06	0.013698	1.13411e-05	0.0459492	0.940338	CD4.T
chr14_52033505-52034005	FRMD6	CD4_NAIVE	CD4.T	14:52033803	208	0.00422073	0.0476633	0.000759434	0.0076363	0.93972	CD4.T
chr7_5179573-5180073	RBAK	CD4_NAIVE	CD4.T	7:5171094	260	2.07322e-08	3.68697e-07	0.00329233	0.0576109	0.939096	CD4.T
chr21_35395152-35395652	LINC00649	CD4_NAIVE	CD4.T	21:35322015	145	2.96191e-07	2.39856e-07	0.0342799	0.0268211	0.938898	CD4.T
chr8_11666291-11666791	FDFT1	CD4_NAIVE	CD4.T	8:11665016	401	0.000579647	0.00014819	0.0493076	0.0116674	0.938297	CD4.T
chr16_50394609-50395109	ADCY7	CD4_NAIVE	CD4.T	16:50371738	238	2.19255e-05	1.44623e-05	0.0379999	0.0241272	0.937837	CD4.T
chr10_51501949-51502449	NCOA4	CD4_NAIVE	CD4.T	10:51503977	106	0.0030188	0.0169484	0.0065662	0.035927	0.93754	CD4.T
chr12_95945816-95946316	USP44	CD4_NAIVE	CD4.T	12:95952728	421	0.00164046	0.00255019	0.0232843	0.0352594	0.937266	CD4.T
chr17_38028873-38029373	GSDMB	CD4_NAIVE	CD4.T	17:38063929	146	7.64791e-05	0.00157207	0.0028867	0.0584008	0.937064	CD4.T
chr11_67382789-67383289	DOC2GP	CD4_NAIVE	CD4.T	11:67386311	182	3.17336e-09	3.67629e-08	0.00513919	0.0586004	0.93626	CD4.T
chr14_101013371-101013871	BEGAIN	CD4_NAIVE	CD4.T	14:100999848	137	7.3394e-05	0.00228058	0.00194448	0.0594848	0.936217	CD4.T
chr12_6579680-6580180	VAMP1	CD4_NAIVE	CD4.T	12:6583099	260	1.38067e-10	1.11677e-05	8.02913e-07	0.0640088	0.935979	CD4.T
chr4_187125112-187125612	CYP4V2	CD4_NAIVE	CD4.T	4:187120211	248	0.0100888	0.0134495	0.0178477	0.0228572	0.935757	CD4.T
chr17_38028873-38029373	ORMDL3	CD4_NAIVE	CD4.T	17:38063929	146	0.000118112	0.00242786	0.00292972	0.059287	0.935237	CD4.T
chr16_50368465-50368965	CYLD	CD4_NAIVE	CD4.T	16:50371362	231	0.00153715	0.0183327	0.00354907	0.0413925	0.935189	CD4.T
chr1_75195718-75196218	CRYZ	CD4_NAIVE	CD4.T	1:75198740	148	5.70384e-10	3.54446e-10	0.0409112	0.0244883	0.934601	CD4.T
chr11_118134277-118134777	MPZL2	CD4_NAIVE	CD4.T	11:118128445	257	0.000360272	0.000211375	0.0415355	0.0234348	0.934458	CD4.T
chr22_42470370-42470870	SMDT1	CD4_NAIVE	CD4.T	22:42454354	188	1.46562e-14	2.11778e-15	0.0582187	0.00747816	0.934303	CD4.T
chr11_67382789-67383289	NDUFV1	CD4_NAIVE	CD4.T	11:67369670	182	5.0602e-06	5.86217e-05	0.0053023	0.0604922	0.934142	CD4.T
chr16_50368465-50368965	BRD7	CD4_NAIVE	CD4.T	16:50370703	231	5.37794e-11	6.41397e-10	0.00517977	0.0608422	0.933978	CD4.T
chr5_1106910-1107410	SLC12A7	CD4_NAIVE	CD4.T	5:1098920	160	0.0237817	0.00987896	0.0235394	0.00884436	0.933956	CD4.T
chr4_7939073-7939573	AFAP1-AS1	CD4_NAIVE	CD4.T	4:7933939	466	0.00143648	0.00076316	0.0424703	0.0216296	0.933701	CD4.T
chr19_47119718-47120218	PTGIR	CD4_NAIVE	CD4.T	19:47123402	198	0.000254636	0.000144125	0.0426982	0.0232336	0.933669	CD4.T
chr2_242051863-242052363	PASK	CD4_NAIVE	CD4.T	2:242047750	278	4.94489e-05	0.00985761	0.000286489	0.0561777	0.933629	CD4.T
chr1_6605507-6606007	NOL9	CD4_NAIVE	CD4.T	1:6607814	144	0.000893211	0.00337894	0.0132341	0.0491301	0.933364	CD4.T
chr7_5183433-5183933	RNF216P1	CD4_NAIVE	CD4.T	7:5173360	251	9.33319e-13	0.0121635	4.26244e-12	0.0546169	0.93322	CD4.T
chr1_110230112-110230612	GSTM5	CD4_NAIVE	CD4.T	1:110229787	153	0.0395609	0.0241273	0.00260304	0.000654478	0.933054	CD4.T
chr19_9542069-9542569	ZNF266	CD4_NAIVE	CD4.T	19:9536203	296	8.15507e-27	2.52436e-25	0.00212573	0.0648677	0.933007	CD4.T
chr7_5179573-5180073	WIPI2	CD4_NAIVE	CD4.T	7:5171094	260	8.56156e-05	0.00152256	0.00355061	0.0622106	0.932631	CD4.T
chr7_5182636-5183136	RNF216P1	CD4_NAIVE	CD4.T	7:5171408	252	4.38345e-12	0.0123342	2.00194e-11	0.0553984	0.932267	CD4.T
chr21_47956980-47957480	DIP2A	CD4_NAIVE	CD4.T	21:47963149	252	0.000107614	0.000281909	0.0189428	0.0486911	0.931977	CD4.T
chr11_61596120-61596620	FADS2	CD4_NAIVE	CD4.T	11:61624181	186	0.000435593	0.00551354	0.00463952	0.0577934	0.931618	CD4.T
chr17_261171-261671	C17orf97	CD4_NAIVE	CD4.T	17:260142	128	0.0216916	0.00288655	0.0397801	0.00436237	0.931279	CD4.T
chr8_133799173-133799673	TG	CD4_NAIVE	CD4.T	8:133867946	300	4.2845e-05	0.0189589	0.000114318	0.0496542	0.93123	CD4.T
chr1_90328933-90329433	LRRC8D	CD4_NAIVE	CD4.T	1:90353989	180	2.37037e-05	0.0253206	4.17107e-05	0.0436249	0.930989	CD4.T
chr7_5170895-5171395	RNF216P1	CD4_NAIVE	CD4.T	7:5173360	278	1.54711e-16	0.0125737	7.06986e-16	0.0565273	0.930899	CD4.T
chr19_47119718-47120218	CALM3	CD4_NAIVE	CD4.T	19:47123402	198	0.00121538	0.000687906	0.0436733	0.0237886	0.930635	CD4.T
chr16_50364041-50364541	BRD7	CD4_NAIVE	CD4.T	16:50370703	230	7.63425e-15	7.35006e-10	7.35293e-07	0.069862	0.930137	CD4.T
chr7_130005658-130006158	CPA5	CD4_NAIVE	CD4.T	7:130003661	252	0.0033737	0.0227557	0.00578343	0.0380794	0.930008	CD4.T
chr17_46621496-46621996	HOXB2	CD4_NAIVE	CD4.T	17:46597488	171	7.86064e-06	4.21058e-06	0.0466851	0.0240778	0.929225	CD4.T
chr22_44851744-44852244	LDOC1L	CD4_NAIVE	CD4.T	22:44846656	444	0.000107373	0.000115538	0.0346359	0.0363409	0.9288	CD4.T
chr15_31135230-31135730	RP11-540B6.2	CD4_NAIVE	CD4.T	15:31115709	226	0.00281405	0.00052585	0.0580298	0.00991506	0.928715	CD4.T
chr19_21787741-21788241	ZNF429	CD4_NAIVE	CD4.T	19:21753089	489	6.66247e-05	5.54224e-05	0.0394601	0.0318968	0.928521	CD4.T
chr7_5179573-5180073	RNF216P1	CD4_NAIVE	CD4.T	7:5173414	260	0.000694051	0.0123428	0.00317042	0.0554535	0.928339	CD4.T
chr17_7140937-7141437	ELP5	CD4_NAIVE	CD4.T	17:7134129	112	0.0114681	0.0483225	0.00247062	0.00948205	0.928257	CD4.T
chr3_53135015-53135515	RP11-894J14.5	CD4_NAIVE	CD4.T	3:53103796	403	5.1028e-12	0.0207502	1.27844e-11	0.0510587	0.928191	CD4.T
chr12_47644002-47644502	RP11-493L12.4	CD4_NAIVE	CD4.T	12:47644356	347	2.1943e-05	0.00011588	0.0115818	0.0602349	0.928045	CD4.T
chr17_46621496-46621996	HOXB3	CD4_NAIVE	CD4.T	17:46597488	171	4.81864e-05	2.58112e-05	0.047488	0.0245092	0.927929	CD4.T
chr19_47121821-47122321	PTGIR	CD4_NAIVE	CD4.T	19:47123783	198	0.000401804	3.1101e-05	0.0673759	0.00428722	0.927904	CD4.T
chr13_108995207-108995707	MYO16	CD4_NAIVE	CD4.T	13:108973576	137	2.07412e-08	0.068387	1.48794e-09	0.00397833	0.927635	CD4.T
chr19_47121821-47122321	CALM3	CD4_NAIVE	CD4.T	19:47123783	198	0.00185061	0.000143243	0.0664997	0.00422001	0.927286	CD4.T
chr1_42383511-42384011	HIVEP3	CD4_NAIVE	CD4.T	1:42371414	230	1.44067e-06	2.40673e-07	0.0631784	0.00962715	0.927193	CD4.T
chr15_31135230-31135730	RP11-540B6.6	CD4_NAIVE	CD4.T	15:31115709	226	0.00221218	0.000413379	0.06002	0.0102886	0.927066	CD4.T
chr2_242048776-242049276	PASK	CD4_NAIVE	CD4.T	2:242047750	279	0.00375029	0.00713128	0.021728	0.0403895	0.927001	CD4.T
chr13_108994669-108995169	MYO16	CD4_NAIVE	CD4.T	13:108973576	137	1.04601e-06	0.0689989	7.50392e-08	0.00402289	0.926977	CD4.T
chr17_46621496-46621996	HOXB4	CD4_NAIVE	CD4.T	17:46597488	171	6.43065e-05	3.4446e-05	0.0481316	0.024855	0.926915	CD4.T
chr7_5183433-5183933	WIPI2	CD4_NAIVE	CD4.T	7:5173360	251	1.35957e-13	0.00177185	5.63822e-12	0.0725544	0.925674	CD4.T
chr6_167403081-167403581	RNASET2	CD4_NAIVE	CD4.T	6:167371846	303	4.54615e-17	5.94044e-14	5.76461e-05	0.0744005	0.925542	CD4.T
chr7_5179573-5180073	OR10AH1P	CD4_NAIVE	CD4.T	7:5171094	260	2.23366e-07	3.97228e-06	0.0040182	0.0705331	0.925445	CD4.T
chr8_145004062-145004562	PARP10	CD4_NAIVE	CD4.T	8:145054271	152	6.32455e-06	4.70098e-06	0.0433744	0.0313145	0.9253	CD4.T
chr6_167401417-167401917	RNASET2	CD4_NAIVE	CD4.T	6:167385533	298	3.87632e-16	5.92688e-14	0.000491526	0.0742288	0.92528	CD4.T
chr17_61920758-61921258	FTSJ3	CD4_NAIVE	CD4.T	17:61940595	236	2.27211e-07	0.000183463	9.41976e-05	0.0751357	0.924586	CD4.T
chr21_19158341-19158841	C21orf91	CD4_NAIVE	CD4.T	21:19161689	180	0.00232061	0.000228819	0.0678023	0.00576161	0.923887	CD4.T
chr16_50371515-50372015	SNX20	CD4_NAIVE	CD4.T	16:50370703	232	2.4516e-27	0.051773	1.20344e-27	0.0244907	0.923736	CD4.T
chr16_50360953-50361453	SNX20	CD4_NAIVE	CD4.T	16:50373272	230	9.98689e-11	0.0520389	4.90036e-11	0.0246111	0.92335	CD4.T
chr14_55337353-55337853	GCH1	CD4_NAIVE	CD4.T	14:55341903	231	0.00176931	0.0276068	0.00290445	0.0443953	0.923324	CD4.T
chr19_21665517-21666017	RP11-420K14.2	CD4_NAIVE	CD4.T	19:21753089	559	0.00233015	0.0153316	0.00798106	0.05159	0.922767	CD4.T
chr16_50369016-50369516	SNX20	CD4_NAIVE	CD4.T	16:50370703	232	5.80153e-12	0.0524241	2.84786e-12	0.0248113	0.922765	CD4.T
chr17_46621496-46621996	HOXB-AS1	CD4_NAIVE	CD4.T	17:46597488	171	0.000146635	7.85456e-05	0.0507757	0.0262755	0.922724	CD4.T
chr21_42742120-42742620	MX2	CD4_NAIVE	CD4.T	21:42746081	242	6.19426e-12	0.072774	4.77332e-13	0.00468546	0.922541	CD4.T
chr16_50372201-50372701	SNX20	CD4_NAIVE	CD4.T	16:50373272	233	1.14216e-15	0.0526691	5.60794e-16	0.0249378	0.922393	CD4.T
chr16_50372799-50373299	SNX20	CD4_NAIVE	CD4.T	16:50370703	233	2.95533e-08	0.0529733	1.45105e-08	0.0250876	0.921939	CD4.T
chr16_50370776-50371276	SNX20	CD4_NAIVE	CD4.T	16:50370703	232	1.17982e-07	0.0530546	5.79151e-08	0.0251217	0.921823	CD4.T
chr20_31407939-31408439	MAPRE1	CD4_NAIVE	CD4.T	20:31401736	321	4.41226e-06	0.0530747	2.17323e-06	0.0252198	0.921699	CD4.T
chr7_5183433-5183933	RBAK	CD4_NAIVE	CD4.T	7:5173360	251	3.87004e-17	5.04362e-07	6.14572e-12	0.0791732	0.920826	CD4.T
chr7_5170895-5171395	WIPI2	CD4_NAIVE	CD4.T	7:5173360	278	2.35289e-17	0.00191224	9.75811e-16	0.0783864	0.919701	CD4.T
chr12_50526234-50526734	COX14	CD4_NAIVE	CD4.T	12:50539764	146	2.82649e-11	0.0370429	3.37439e-11	0.0433039	0.919653	CD4.T
chr19_49946606-49947106	RPS11	CD4_NAIVE	CD4.T	19:49984382	209	2.69717e-05	1.53829e-05	0.0517273	0.0285823	0.919648	CD4.T
chr11_118071543-118072043	AMICA1	CD4_NAIVE	CD4.T	11:118117118	346	8.32348e-08	1.08148e-07	0.0356276	0.0453723	0.919	CD4.T
chr16_50385814-50386314	SNX20	CD4_NAIVE	CD4.T	16:50370703	237	3.60544e-08	0.0551265	1.77186e-08	0.0261727	0.918701	CD4.T
chr6_2869280-2869780	RP11-420G6.4	CD4_NAIVE	CD4.T	6:2869011	322	6.41806e-07	0.0210967	1.88377e-06	0.0610032	0.917898	CD4.T
chr19_21751847-21752347	ZNF429	CD4_NAIVE	CD4.T	19:21753089	531	4.16417e-09	0.00013999	2.46652e-06	0.0820011	0.917856	CD4.T
chr9_136150921-136151421	ABO	CD4_NAIVE	CD4.T	9:136131415	243	0.00013009	0.0474186	9.86388e-05	0.0350371	0.917316	CD4.T
chr6_2861697-2862197	RP11-420G6.4	CD4_NAIVE	CD4.T	6:2869011	312	0.000363571	0.0209236	0.0010668	0.0604774	0.917169	CD4.T
chr17_79630262-79630762	OXLD1	CD4_NAIVE	CD4.T	17:79630238	245	1.82651e-07	1.74849e-08	0.0765545	0.00641141	0.917034	CD4.T
chr7_142044986-142045486	TRBV4-2	CD4_NAIVE	CD4.T	7:142040446	346	0.00293727	0.00042259	0.0711878	0.00932579	0.916127	CD4.T
chr4_186172289-186172789	LRP2BP	CD4_NAIVE	CD4.T	4:186201613	239	7.58095e-08	0.00180798	3.48207e-06	0.0821278	0.916061	CD4.T
chr17_66056429-66056929	LRRC37A16P	CD4_NAIVE	CD4.T	17:66062873	174	3.46285e-32	0.0472266	2.79044e-32	0.0371406	0.915633	CD4.T
chr13_108978595-108979095	MYO16	CD4_NAIVE	CD4.T	13:108973576	134	0.00927029	0.0708466	0.000661034	0.00413676	0.915085	CD4.T
chr19_47120250-47120750	PTGIR	CD4_NAIVE	CD4.T	19:47123402	198	0.000457736	5.14401e-05	0.0767548	0.00771063	0.915025	CD4.T
chr15_80189121-80189621	ST20	CD4_NAIVE	CD4.T	15:80206958	299	0.0473093	0.00677379	0.0280533	0.00310193	0.914762	CD4.T
chr17_71188903-71189403	C17orf80	CD4_NAIVE	CD4.T	17:71240180	279	0.00067102	0.0323847	0.00107993	0.0512047	0.91466	CD4.T
chr11_6947337-6947837	NLRP14	CD4_NAIVE	CD4.T	11:6948139	504	0.000657609	0.0179742	0.00239931	0.064665	0.914304	CD4.T
chr7_5181868-5182368	RNF216P1	CD4_NAIVE	CD4.T	7:5173414	255	2.67618e-05	0.015627	0.000122231	0.070461	0.913763	CD4.T
chr11_3028065-3028565	NAP1L4	CD4_NAIVE	CD4.T	11:3048140	208	9.67242e-07	0.016963	4.0048e-06	0.0693206	0.913711	CD4.T
chr13_74289577-74290077	KLF5	CD4_NAIVE	CD4.T	13:74289799	248	4.8789e-06	0.0775332	6.0894e-07	0.0087633	0.913698	CD4.T
chr7_76145159-76145659	AC004980.7	CD4_NAIVE	CD4.T	7:76212086	185	3.22472e-05	0.000288261	0.00882049	0.0779342	0.912925	CD4.T
chr14_100771093-100771593	SLC25A29	CD4_NAIVE	CD4.T	14:100769163	159	6.16786e-05	0.000519884	0.00931902	0.0776368	0.912463	CD4.T
chr19_47120250-47120750	CALM3	CD4_NAIVE	CD4.T	19:47123402	198	0.00215325	0.000241982	0.0773749	0.0077829	0.912447	CD4.T
chr1_112166970-112167470	RAP1A	CD4_NAIVE	CD4.T	1:112241795	291	0.000728412	0.0310184	0.00130477	0.0546496	0.912299	CD4.T
chr8_11349908-11350408	BLK	CD4_NAIVE	CD4.T	8:11352485	464	0.0188787	0.00925858	0.0411434	0.0192662	0.911453	CD4.T
chr2_25488590-25489090	DNMT3A	CD4_NAIVE	CD4.T	2:25493187	126	7.57147e-08	0.0792992	9.96787e-09	0.00952859	0.911172	CD4.T
chr7_6487910-6488410	DAGLB	CD4_NAIVE	CD4.T	7:6455046	338	1.52365e-10	4.21884e-08	0.000325964	0.0893459	0.910328	CD4.T
chr12_662573-663073	B4GALNT3	CD4_NAIVE	CD4.T	12:662838	298	1.68874e-13	0.085919	9.9229e-15	0.00413857	0.909942	CD4.T
chr7_140060346-140060846	SLC37A3	CD4_NAIVE	CD4.T	7:140053459	266	0.010315	0.0613892	0.00280158	0.0157638	0.90973	CD4.T
chr11_63637080-63637580	SF1	CD4_NAIVE	CD4.T	11:63639881	130	0.0152506	0.0117722	0.0365385	0.0272957	0.909143	CD4.T
chr5_61519731-61520231	DIMT1	CD4_NAIVE	CD4.T	5:61403960	138	0.00663077	0.0347523	0.00813389	0.0417215	0.908762	CD4.T
chr16_50394609-50395109	CYLD	CD4_NAIVE	CD4.T	16:50371738	238	0.0167835	0.0110706	0.0387645	0.0246607	0.908721	CD4.T
chr4_187111940-187112440	CYP4V2	CD4_NAIVE	CD4.T	4:187120753	255	0.0266428	0.00667425	0.0471485	0.0109025	0.908632	CD4.T
chr7_5181868-5182368	WIPI2	CD4_NAIVE	CD4.T	7:5173414	255	3.71597e-06	0.00216987	0.000154106	0.0890784	0.908594	CD4.T
chr3_53144120-53144620	RP11-894J14.5	CD4_NAIVE	CD4.T	3:53103796	407	0.00698287	0.0193671	0.0174927	0.0476078	0.908549	CD4.T
chr7_5170895-5171395	RBAK	CD4_NAIVE	CD4.T	7:5173360	278	7.16993e-21	5.82714e-07	1.1386e-15	0.0916281	0.908371	CD4.T
chr1_110230112-110230612	GSTM2	CD4_NAIVE	CD4.T	1:110229787	153	0.051947	0.0316812	0.00570344	0.00257029	0.908098	CD4.T
chr6_150039529-150040029	GINM1	CD4_NAIVE	CD4.T	6:149962563	163	0.000261341	0.0299158	0.000543023	0.061252	0.908028	CD4.T
chr16_1593259-1593759	TMEM204	CD4_NAIVE	CD4.T	16:1583634	253	0.00158775	0.000527444	0.068477	0.0218402	0.907568	CD4.T
chr10_96305278-96305778	HELLS	CD4_NAIVE	CD4.T	10:96305329	175	2.02763e-06	4.11507e-06	0.0309605	0.0619272	0.907106	CD4.T
chr15_41100003-41100503	ZFYVE19	CD4_NAIVE	CD4.T	15:41104874	113	0.0226897	0.00412742	0.0568579	0.00943594	0.906889	CD4.T
chr16_50364041-50364541	SNX20	CD4_NAIVE	CD4.T	16:50401319	230	6.61023e-07	0.0636416	3.24351e-07	0.0303216	0.906036	CD4.T
chr6_126148047-126148547	NCOA7	CD4_NAIVE	CD4.T	6:126146711	145	0.000532794	0.0039058	0.0108554	0.0786729	0.906033	CD4.T
chr4_144832622-144833122	RP11-673E1.3	CD4_NAIVE	CD4.T	4:144873415	167	2.27219e-07	2.21633e-06	0.00884827	0.0854017	0.905748	CD4.T
chr21_37451196-37451696	CBR1	CD4_NAIVE	CD4.T	21:37451725	452	2.83473e-05	0.0507638	2.47631e-05	0.0434395	0.905744	CD4.T
chr12_53027058-53027558	KRT72	CD4_NAIVE	CD4.T	12:53026566	419	0.0114469	0.0320733	0.0136451	0.037327	0.905508	CD4.T
chr7_5181868-5182368	RBAK	CD4_NAIVE	CD4.T	7:5173414	255	1.03316e-09	6.03292e-07	0.000164068	0.0948994	0.904936	CD4.T
chr9_123652673-123653173	CNTRL	CD4_NAIVE	CD4.T	9:123684157	159	0.0128106	0.0470914	0.00772445	0.0274899	0.904884	CD4.T
chr21_38630445-38630945	PIGP	CD4_NAIVE	CD4.T	21:38559711	208	0.00105442	0.00959371	0.00847883	0.0762408	0.904632	CD4.T
chr11_61581945-61582445	TMEM258	CD4_NAIVE	CD4.T	11:61549458	193	0.00492567	0.00184544	0.0652465	0.0235407	0.904442	CD4.T
chr13_21063257-21063757	GJB6	CD4_NAIVE	CD4.T	13:21062677	299	6.6728e-10	0.00244815	2.61807e-08	0.0951504	0.902401	CD4.T
chr6_135351816-135352316	ALDH8A1	CD4_NAIVE	CD4.T	6:135342569	227	0.0030721	0.0129072	0.0158675	0.0657636	0.90239	CD4.T
chr10_15239258-15239758	NMT2	CD4_NAIVE	CD4.T	10:15239498	208	1.61099e-07	0.083268	3.05542e-08	0.0148908	0.901841	CD4.T
chr15_33339228-33339728	RP11-758N13.3	CD4_NAIVE	CD4.T	15:33395779	337	1.07448e-07	0.0878119	1.44759e-08	0.0109292	0.901259	CD4.T
chr4_186178168-186178668	SNX25	CD4_NAIVE	CD4.T	4:186177083	239	1.01505e-11	2.10835e-11	0.0324123	0.0664222	0.901166	CD4.T
chr15_33418091-33418591	RP11-758N13.3	CD4_NAIVE	CD4.T	15:33395779	400	4.50401e-11	0.0876426	6.31018e-12	0.0113779	0.90098	CD4.T
chr15_33360852-33361352	RP11-758N13.3	CD4_NAIVE	CD4.T	15:33395779	363	4.69013e-06	0.0878728	6.43237e-07	0.0111505	0.900971	CD4.T
chr7_130008757-130009257	CPA5	CD4_NAIVE	CD4.T	7:130006808	253	0.000150335	0.0366735	0.000257878	0.062007	0.900911	CD4.T
chr15_33314756-33315256	RP11-758N13.3	CD4_NAIVE	CD4.T	15:33396660	299	0.000672021	0.0880492	8.60873e-05	0.0103785	0.900814	CD4.T
chr15_33382186-33382686	RP11-758N13.3	CD4_NAIVE	CD4.T	15:33395779	377	1.55554e-06	0.0879549	2.15104e-07	0.0112618	0.900782	CD4.T
chr15_33424871-33425371	RP11-758N13.3	CD4_NAIVE	CD4.T	15:33395779	409	3.51337e-06	0.0877853	4.95159e-07	0.0114713	0.900739	CD4.T
chr17_40593695-40594195	HSD17B1	CD4_NAIVE	CD4.T	17:40705100	110	0.00361249	0.0778549	0.000843888	0.0172867	0.900402	CD4.T
chr11_71163243-71163743	NADSYN1	CD4_NAIVE	CD4.T	11:71146577	449	6.52067e-05	0.000270216	0.0195728	0.0802095	0.899882	CD4.T
chr11_71499096-71499596	FAM86C1	CD4_NAIVE	CD4.T	11:71497343	135	0.00299317	0.00569285	0.0318367	0.0596518	0.899826	CD4.T
chr11_68622870-68623370	MRPL21	CD4_NAIVE	CD4.T	11:68632225	403	3.99404e-05	0.000787446	0.00489049	0.0955198	0.898762	CD4.T
chr7_56174716-56175216	ZNF713	CD4_NAIVE	CD4.T	7:56104388	227	2.58261e-05	0.0907219	3.51293e-06	0.0114424	0.897806	CD4.T
chr10_127688024-127688524	DHX32	CD4_NAIVE	CD4.T	10:127576809	277	0.000160151	0.000119024	0.0592584	0.0431434	0.897319	CD4.T
chr10_14701795-14702295	FAM107B	CD4_NAIVE	CD4.T	10:14722824	330	0.0351748	0.054857	0.00553665	0.00773801	0.896693	CD4.T
chr4_186178168-186178668	LRP2BP	CD4_NAIVE	CD4.T	4:186201613	239	0.000725144	0.00150619	0.0333062	0.068284	0.896179	CD4.T
chr1_247485954-247486454	ZNF496	CD4_NAIVE	CD4.T	1:247460660	148	6.29247e-10	1.51354e-09	0.0309107	0.0734545	0.895635	CD4.T
chr6_2848981-2849481	SERPINB9	CD4_NAIVE	CD4.T	6:2863563	307	0.000865699	0.000461665	0.0679133	0.0353218	0.895438	CD4.T
chr6_166751267-166751767	SFT2D1	CD4_NAIVE	CD4.T	6:166751416	252	0.000106535	7.10219e-05	0.0635133	0.0414463	0.894863	CD4.T
chr9_90324462-90324962	CTSL	CD4_NAIVE	CD4.T	9:90347783	199	1.21992e-07	3.0313e-08	0.0852393	0.0202861	0.894474	CD4.T
chr5_1110264-1110764	SLC12A7	CD4_NAIVE	CD4.T	5:1113244	160	0.0480144	0.00560063	0.0475252	0.00464935	0.89421	CD4.T
chr1_154403967-154404467	IL6R	CD4_NAIVE	CD4.T	1:154404336	433	8.69949e-05	0.0888518	1.78026e-05	0.0172888	0.893755	CD4.T
chr17_74706911-74707411	MXRA7	CD4_NAIVE	CD4.T	17:74706224	322	0.00069536	0.000129697	0.0903441	0.0159579	0.892873	CD4.T
chr7_142378278-142378778	TRBV28	CD4_NAIVE	CD4.T	7:142429001	353	6.06741e-18	5.45316e-15	0.000120371	0.107292	0.892588	CD4.T
chr6_116783050-116783550	FAM26F	CD4_NAIVE	CD4.T	6:116783330	202	0.00274662	0.0572732	0.00224602	0.0459429	0.891791	CD4.T
chr6_2869280-2869780	SERPINB9	CD4_NAIVE	CD4.T	6:2869011	322	4.19043e-08	0.00137743	3.28744e-06	0.107169	0.89145	CD4.T
chr11_61596643-61597143	FADS1	CD4_NAIVE	CD4.T	11:61606642	185	4.5822e-07	4.86441e-06	0.00944142	0.0993379	0.891215	CD4.T
chr12_53027058-53027558	KRT73	CD4_NAIVE	CD4.T	12:53026566	419	0.0154723	0.0433523	0.0134311	0.036742	0.891002	CD4.T
chr11_61601986-61602486	FADS1	CD4_NAIVE	CD4.T	11:61621556	187	1.69369e-07	5.21505e-06	0.00348976	0.106564	0.889941	CD4.T
chr6_73331069-73331569	KCNQ5	CD4_NAIVE	CD4.T	6:73270044	160	0.0247434	0.00394892	0.0711643	0.0104678	0.889676	CD4.T
chr7_5183433-5183933	OR10AH1P	CD4_NAIVE	CD4.T	7:5173360	251	4.75063e-16	6.19126e-06	8.54605e-12	0.110487	0.889507	CD4.T
chr10_1205383-1205883	ADARB2	CD4_NAIVE	CD4.T	10:1290388	337	2.13847e-05	0.0125922	0.000168802	0.0985093	0.888708	CD4.T
chr17_38081966-38082466	GSDMB	CD4_NAIVE	CD4.T	17:38066240	203	0.00167097	0.00123463	0.0630221	0.0456766	0.888396	CD4.T
chr10_90753819-90754319	FAS	CD4_NAIVE	CD4.T	10:90760651	337	3.14366e-05	4.04944e-05	0.0492927	0.0626073	0.888028	CD4.T
chr4_186172289-186172789	SNX25	CD4_NAIVE	CD4.T	4:186175081	239	1.48559e-15	3.54297e-11	4.74373e-06	0.112245	0.88775	CD4.T
chr17_1666081-1666581	SERPINF1	CD4_NAIVE	CD4.T	17:1673276	330	0.0136545	0.000869675	0.0929448	0.00503231	0.887499	CD4.T
chr14_100771606-100772106	RP11-638I2.6	CD4_NAIVE	CD4.T	14:100769163	159	6.1061e-05	0.104454	5.33574e-06	0.00824033	0.887239	CD4.T
chr15_65195025-65195525	ANKDD1A	CD4_NAIVE	CD4.T	15:65184866	169	2.93775e-08	4.65762e-09	0.0991201	0.0148288	0.886051	CD4.T
chr5_174898590-174899090	SFXN1	CD4_NAIVE	CD4.T	5:174930748	350	0.0303772	0.00878842	0.0593305	0.0162797	0.885224	CD4.T
chr22_25843738-25844238	CRYBB2	CD4_NAIVE	CD4.T	22:25875573	145	0.0375486	0.00507982	0.0646593	0.00786269	0.88485	CD4.T
chr1_6605507-6606007	PLEKHG5	CD4_NAIVE	CD4.T	1:6607814	144	8.15497e-06	3.08495e-05	0.0242634	0.0909014	0.884796	CD4.T
chr17_66097530-66098030	LRRC37A16P	CD4_NAIVE	CD4.T	17:66097802	312	2.35196e-08	0.0642697	1.91931e-08	0.0515631	0.884167	CD4.T
chr3_53143180-53143680	RP11-894J14.5	CD4_NAIVE	CD4.T	3:53103796	405	0.0144284	0.0188781	0.0361423	0.0464043	0.884147	CD4.T
chr17_38081966-38082466	ORMDL3	CD4_NAIVE	CD4.T	17:38075426	203	0.00264506	0.00195435	0.0654589	0.047483	0.882459	CD4.T
chr11_61582582-61583082	FADS1	CD4_NAIVE	CD4.T	11:61557826	193	6.06905e-15	5.78061e-06	1.2505e-10	0.118225	0.881769	CD4.T
chr10_51518119-51518619	NCOA4	CD4_NAIVE	CD4.T	10:51510482	106	6.21048e-07	0.037849	1.35084e-06	0.0814446	0.880704	CD4.T
chr11_71163243-71163743	RP11-660L16.2	CD4_NAIVE	CD4.T	11:71170817	449	2.00837e-08	8.32266e-08	0.0237366	0.0974855	0.878778	CD4.T
chr11_61581945-61582445	FADS1	CD4_NAIVE	CD4.T	11:61623140	193	4.31517e-06	1.61671e-06	0.0889123	0.032433	0.878649	CD4.T
chr5_96228936-96229436	ERAP2	CD4_NAIVE	CD4.T	5:96231000	394	7.29111e-19	3.96807e-18	0.0191388	0.103282	0.877579	CD4.T
chr13_43566162-43566662	EPSTI1	CD4_NAIVE	CD4.T	13:43566373	312	0.00129529	0.00100715	0.0686469	0.0524999	0.876551	CD4.T
chr22_39784621-39785121	SYNGR1	CD4_NAIVE	CD4.T	22:39785242	190	4.52338e-06	0.00260778	0.000211004	0.12077	0.876407	CD4.T
chr21_48045861-48046361	PRMT2	CD4_NAIVE	CD4.T	21:48031391	197	0.0012783	0.000193432	0.107043	0.0153215	0.876164	CD4.T
chr10_51504326-51504826	NCOA4	CD4_NAIVE	CD4.T	10:51503335	106	0.000275886	0.039198	0.000600079	0.0843841	0.875542	CD4.T
chr11_61594610-61595110	FADS1	CD4_NAIVE	CD4.T	11:61621556	186	1.07332e-07	6.01979e-06	0.00221153	0.12316	0.874622	CD4.T
chr6_2861697-2862197	SERPINB9	CD4_NAIVE	CD4.T	6:2865024	312	2.72058e-05	0.0015657	0.0021343	0.121955	0.874318	CD4.T
chr19_21751847-21752347	RP11-420K14.2	CD4_NAIVE	CD4.T	19:21781974	531	8.51326e-07	0.0286197	2.92103e-06	0.0973246	0.874052	CD4.T
chr11_61596120-61596620	TMEM258	CD4_NAIVE	CD4.T	11:61624181	186	0.000652279	0.00825626	0.00863966	0.108483	0.873969	CD4.T
chr6_2848981-2849481	RP11-420G6.4	CD4_NAIVE	CD4.T	6:2861894	307	0.0210777	0.0112405	0.0618344	0.0321017	0.873746	CD4.T
chr21_45559623-45560123	PWP2	CD4_NAIVE	CD4.T	21:45553596	268	0.0107013	0.0205552	0.0328839	0.0622902	0.873569	CD4.T
chr9_80966683-80967183	PSAT1	CD4_NAIVE	CD4.T	9:80950373	105	0.0630939	0.0155896	0.0391461	0.00879908	0.873371	CD4.T
chr17_80416900-80417400	NARF	CD4_NAIVE	CD4.T	17:80397484	261	0.00324174	0.00172115	0.0813349	0.042312	0.87139	CD4.T
chr7_5170895-5171395	OR10AH1P	CD4_NAIVE	CD4.T	7:5173360	278	8.8651e-20	7.20484e-06	1.59477e-15	0.128739	0.871254	CD4.T
chr10_51501439-51501939	NCOA4	CD4_NAIVE	CD4.T	10:51503178	106	0.0198698	0.0210927	0.0432188	0.0450079	0.870811	CD4.T
chr17_71207801-71208301	C17orf80	CD4_NAIVE	CD4.T	17:71230932	281	5.93716e-08	0.0498544	9.55832e-08	0.0793906	0.870755	CD4.T
chr19_21787741-21788241	RP11-420K14.2	CD4_NAIVE	CD4.T	19:21753089	489	0.0161324	0.0134199	0.0549785	0.0448638	0.870605	CD4.T
chr7_5181868-5182368	OR10AH1P	CD4_NAIVE	CD4.T	7:5173414	255	1.24111e-08	7.24723e-06	0.000223267	0.129502	0.870267	CD4.T
chr11_7548179-7548679	OR10AB1P	CD4_NAIVE	CD4.T	11:7548423	299	4.03508e-21	0.11842	4.43606e-22	0.0121493	0.869431	CD4.T
chr10_1282311-1282811	ADARB2	CD4_NAIVE	CD4.T	10:1308706	323	2.60013e-11	0.0148064	2.05193e-10	0.115977	0.869216	CD4.T
chr10_72237402-72237902	PALD1	CD4_NAIVE	CD4.T	10:72237537	250	0.047245	0.0663603	0.00780293	0.0100915	0.8685	CD4.T
chr6_87883612-87884112	SMIM8	CD4_NAIVE	CD4.T	6:87994015	238	0.00672796	0.0451223	0.0105237	0.069711	0.867915	CD4.T
chr2_739926-740426	AC116614.1	CD4_NAIVE	CD4.T	2:766205	633	2.36599e-19	0.0425173	5.03881e-19	0.0896807	0.867802	CD4.T
chr6_40354784-40355284	RP11-552E20.4	CD4_NAIVE	CD4.T	6:40375105	211	6.56479e-05	0.00330008	0.00253618	0.126625	0.867473	CD4.T
chr6_2892007-2892507	SERPINB9	CD4_NAIVE	CD4.T	6:2861452	326	0.000901013	0.000779257	0.0706857	0.0602664	0.867368	CD4.T
chr1_26449856-26450356	PAFAH2	CD4_NAIVE	CD4.T	1:26333025	157	0.0701433	0.0182159	0.0360187	0.00848677	0.867135	CD4.T
chr22_39784115-39784615	SYNGR1	CD4_NAIVE	CD4.T	22:39785242	190	1.59997e-05	0.00279772	0.000746347	0.12964	0.8668	CD4.T
chr11_61594610-61595110	FADS2	CD4_NAIVE	CD4.T	11:61547237	186	0.00020227	0.0113445	0.00215439	0.119964	0.866335	CD4.T
chr22_19103118-19103618	DGCR11	CD4_NAIVE	CD4.T	22:19101551	413	0.00953186	0.0717321	0.0063186	0.0466849	0.865733	CD4.T
chr16_50344614-50345114	ADCY7	CD4_NAIVE	CD4.T	16:50371362	141	5.5971e-05	2.1985e-05	0.0970048	0.0372372	0.86568	CD4.T
chr8_79428883-79429383	PKIA	CD4_NAIVE	CD4.T	8:79438103	123	0.0320382	0.0172198	0.0560689	0.0292704	0.865403	CD4.T
chr2_241977372-241977872	PASK	CD4_NAIVE	CD4.T	2:242047750	279	0.00627819	0.013817	0.0363638	0.0791645	0.864377	CD4.T
chr15_33313953-33314453	RP11-758N13.3	CD4_NAIVE	CD4.T	15:33395779	304	0.0235937	0.0970272	0.00311083	0.0119287	0.86434	CD4.T
chr7_76115932-76116432	AC004980.7	CD4_NAIVE	CD4.T	7:76198932	230	2.03594e-05	0.000477035	0.00556907	0.129623	0.864311	CD4.T
chr9_19266716-19267216	DENND4C	CD4_NAIVE	CD4.T	9:19222464	126	0.0145263	0.00213425	0.104843	0.0145399	0.863957	CD4.T
chr1_25891751-25892251	LDLRAP1	CD4_NAIVE	CD4.T	1:25891959	160	7.48867e-15	1.27782e-15	0.117239	0.0191412	0.86362	CD4.T
chr4_144833166-144833666	RP11-673E1.3	CD4_NAIVE	CD4.T	4:144746171	163	3.68556e-15	3.6991e-06	1.3967e-10	0.139322	0.860674	CD4.T
chr7_150019404-150019904	RP4-584D14.7	CD4_NAIVE	CD4.T	7:150035459	292	0.00242588	0.0477386	0.00436681	0.0850734	0.860395	CD4.T
chr11_69373305-69373805	CCND1	CD4_NAIVE	CD4.T	11:69370584	336	0.0175897	0.104215	0.00270891	0.0151894	0.860297	CD4.T
chr10_1295457-1295957	ADARB2	CD4_NAIVE	CD4.T	10:1282828	364	2.13514e-05	0.0158094	0.000168584	0.123966	0.860035	CD4.T
chr4_103551819-103552319	UBE2D3	CD4_NAIVE	CD4.T	4:103550006	199	2.18331e-22	0.067109	2.43629e-22	0.0740261	0.858865	CD4.T
chr2_235364173-235364673	AC097713.4	CD4_NAIVE	CD4.T	2:235363466	222	0.0135321	0.000585357	0.12258	0.00444359	0.858859	CD4.T
chr4_144479992-144480492	RP11-673E1.1	CD4_NAIVE	CD4.T	4:144485870	150	2.3917e-05	5.51178e-06	0.115538	0.0257676	0.858665	CD4.T
chr17_1666081-1666581	WDR81	CD4_NAIVE	CD4.T	17:1673276	330	0.0441207	0.00281012	0.0897249	0.00485624	0.858488	CD4.T
chr19_21769231-21769731	ZNF493	CD4_NAIVE	CD4.T	19:21753089	514	2.2492e-06	0.016059	1.76911e-05	0.125454	0.858467	CD4.T
chr16_50368465-50368965	SNX20	CD4_NAIVE	CD4.T	16:50353710	231	0.00739295	0.0881716	0.00362826	0.0424138	0.858393	CD4.T
chr22_37589865-37590365	SSTR3	CD4_NAIVE	CD4.T	22:37612042	324	0.0671941	0.0371947	0.0247676	0.0128519	0.857992	CD4.T
chr7_5209803-5210303	WIPI2	CD4_NAIVE	CD4.T	7:5175003	232	0.00152879	0.00186164	0.063397	0.0763429	0.85687	CD4.T
chr7_140058447-140058947	SLC37A3	CD4_NAIVE	CD4.T	7:140080087	266	0.0384523	0.0748569	0.0104438	0.0194747	0.856772	CD4.T
chr10_120965652-120966152	SFXN4	CD4_NAIVE	CD4.T	10:120916539	226	3.87871e-06	3.81811e-07	0.131944	0.0121324	0.855919	CD4.T
chr6_2892007-2892507	RP11-420G6.4	CD4_NAIVE	CD4.T	6:2861452	326	0.01981	0.0171331	0.0581469	0.0494339	0.855476	CD4.T
chr4_186184523-186185023	LRP2BP	CD4_NAIVE	CD4.T	4:186201613	243	0.00201816	0.00110052	0.0926942	0.0496926	0.854495	CD4.T
chr8_145040358-145040858	PLEC	CD4_NAIVE	CD4.T	8:145022657	146	1.29465e-12	1.5178e-08	1.25099e-05	0.145807	0.85418	CD4.T
chr7_142378278-142378778	TRBV19	CD4_NAIVE	CD4.T	7:142356859	353	1.05016e-05	0.00943841	0.000152579	0.136278	0.85412	CD4.T
chr2_160760267-160760767	LY75	CD4_NAIVE	CD4.T	2:160741415	359	0.000361385	0.000264594	0.0849891	0.0613731	0.853012	CD4.T
chr8_143483341-143483841	TSNARE1	CD4_NAIVE	CD4.T	8:143500553	265	0.000842472	0.000358582	0.103311	0.0431198	0.852368	CD4.T
chr12_11324002-11324502	TAS2R20	CD4_NAIVE	CD4.T	12:11300409	305	0.0472515	0.0201691	0.0573859	0.0236434	0.85155	CD4.T
chr11_118134793-118135293	MPZL3	CD4_NAIVE	CD4.T	11:118134597	257	0.00321758	0.0327217	0.0101529	0.1024	0.851508	CD4.T
chr1_42380138-42380638	HIVEP3	CD4_NAIVE	CD4.T	1:42368035	233	3.12959e-06	2.82731e-07	0.137243	0.0115475	0.851206	CD4.T
chr3_111793768-111794268	RP11-757F18.3	CD4_NAIVE	CD4.T	3:111731857	373	0.0409966	0.0304758	0.0451171	0.0326881	0.850722	CD4.T
chr3_52926368-52926868	RP5-966M1.6	CD4_NAIVE	CD4.T	3:52891756	253	0.000948976	0.00140108	0.0597104	0.0873066	0.850633	CD4.T
chr7_142190366-142190866	TRBV11-2	CD4_NAIVE	CD4.T	7:142190774	377	0.0010281	0.102662	0.000473119	0.0463947	0.849442	CD4.T
chr7_5209803-5210303	RBAK	CD4_NAIVE	CD4.T	7:5172447	232	4.30426e-07	5.24139e-07	0.0683528	0.0823853	0.849261	CD4.T
chr16_50344614-50345114	BRD7	CD4_NAIVE	CD4.T	16:50369888	141	1.1305e-09	4.44053e-10	0.108884	0.0419198	0.849196	CD4.T
chr10_134146031-134146531	LRRC27	CD4_NAIVE	CD4.T	10:134158448	222	0.00189585	0.000212999	0.135886	0.0144192	0.847586	CD4.T
chr7_5209803-5210303	OR10AH1P	CD4_NAIVE	CD4.T	7:5172380	232	3.86032e-06	4.70079e-06	0.0694443	0.083717	0.84683	CD4.T
chr19_12404471-12404971	ZNF44	CD4_NAIVE	CD4.T	19:12412981	256	0.0187466	0.0190343	0.0577475	0.057787	0.846685	CD4.T
chr7_138729822-138730322	RP11-383F6.1	CD4_NAIVE	CD4.T	7:138734210	192	0.000333393	6.81237e-05	0.127917	0.0252914	0.84639	CD4.T
chr8_2081738-2082238	MYOM2	CD4_NAIVE	CD4.T	8:2081346	623	1.19231e-05	0.000731113	0.00246818	0.1505	0.846289	CD4.T
chr11_7559170-7559670	OR10AB1P	CD4_NAIVE	CD4.T	11:7548423	294	0.00551911	0.13381	0.000605681	0.0138385	0.846226	CD4.T
chr4_186184523-186185023	SNX25	CD4_NAIVE	CD4.T	4:186182339	243	3.15683e-11	1.72145e-11	0.100803	0.0541237	0.845073	CD4.T
chr12_11324002-11324502	TAS2R12	CD4_NAIVE	CD4.T	12:11323573	305	0.0407537	0.0173956	0.0684246	0.0283618	0.845064	CD4.T
chr12_21606286-21606786	PYROXD1	CD4_NAIVE	CD4.T	12:21613270	428	1.66461e-06	0.0087639	2.80532e-05	0.146851	0.844356	CD4.T
chr2_99682998-99683498	C2orf15	CD4_NAIVE	CD4.T	2:99795231	287	0.000261744	0.000711558	0.0419724	0.113259	0.843795	CD4.T
chr19_58858818-58859318	CTD-3138B18.5	CD4_NAIVE	CD4.T	19:58767168	193	0.00734411	0.11336	0.00221606	0.0333621	0.843718	CD4.T
chr21_46902755-46903255	COL18A1	CD4_NAIVE	CD4.T	21:46906448	283	7.92824e-10	0.0120676	9.53308e-09	0.14426	0.843673	CD4.T
chr10_86093156-86093656	CCSER2	CD4_NAIVE	CD4.T	10:86072296	185	0.000169173	8.73559e-05	0.103508	0.0526047	0.843631	CD4.T
chr18_43577769-43578269	ATP5A1	CD4_NAIVE	CD4.T	18:43653327	263	0.00401658	0.0213944	0.020868	0.11031	0.843411	CD4.T
chr6_167386867-167387367	RNASET2	CD4_NAIVE	CD4.T	6:167384545	299	4.18751e-14	8.28728e-14	0.0530985	0.104242	0.84266	CD4.T
chr4_103560732-103561232	UBE2D3	CD4_NAIVE	CD4.T	4:103556462	204	2.51578e-12	0.0742642	2.84662e-12	0.0831876	0.842548	CD4.T
chr7_151129923-151130423	WDR86	CD4_NAIVE	CD4.T	7:151138704	182	0.0899346	0.0214355	0.0383912	0.00830845	0.84193	CD4.T
chr21_37485648-37486148	CBR3	CD4_NAIVE	CD4.T	21:37544380	382	5.95569e-16	6.87487e-06	1.38487e-11	0.15902	0.840973	CD4.T
chr19_37464111-37464611	ZNF568	CD4_NAIVE	CD4.T	19:37460110	380	6.20891e-10	0.00472645	2.06083e-08	0.156038	0.839235	CD4.T
chr2_242049445-242049945	PASK	CD4_NAIVE	CD4.T	2:242047750	279	0.0201854	0.00376494	0.116948	0.0209748	0.838127	CD4.T
chr7_38393029-38393529	TRGV4	CD4_NAIVE	CD4.T	7:38406877	438	9.54521e-05	1.5481e-05	0.140714	0.0219847	0.83719	CD4.T
chr7_130007545-130008045	CPA5	CD4_NAIVE	CD4.T	7:130008015	251	0.0134088	0.0469316	0.0229853	0.0796125	0.837062	CD4.T
chr7_38393029-38393529	TRGV3	CD4_NAIVE	CD4.T	7:38406877	438	0.00038722	6.28018e-05	0.14068	0.0219796	0.83689	CD4.T
chr7_5209803-5210303	RNF216P1	CD4_NAIVE	CD4.T	7:5172447	232	0.0133193	0.0162192	0.0608016	0.0732029	0.836457	CD4.T
chr10_32250561-32251061	ARHGAP12	CD4_NAIVE	CD4.T	10:32133756	265	1.88686e-11	1.99083e-05	1.56051e-07	0.163814	0.836166	CD4.T
chr7_138776014-138776514	ZC3HAV1	CD4_NAIVE	CD4.T	7:138790754	132	0.0226875	0.00490259	0.112875	0.0235553	0.83598	CD4.T
chr17_1667455-1667955	SERPINF1	CD4_NAIVE	CD4.T	17:1673276	328	1.52097e-05	0.0211212	0.000103529	0.142931	0.835829	CD4.T
chr21_46898799-46899299	COL18A1	CD4_NAIVE	CD4.T	21:46892546	281	0.0080046	0.00466571	0.0962478	0.0552649	0.835817	CD4.T
chr16_11903961-11904461	RP11-166B2.3	CD4_NAIVE	CD4.T	16:11997490	212	0.026578	0.0205312	0.0668069	0.0507722	0.835312	CD4.T
chr12_661258-661758	B4GALNT3	CD4_NAIVE	CD4.T	12:662838	297	0.0224595	0.134712	0.00131526	0.00705444	0.834459	CD4.T
chr9_71788586-71789086	TJP2	CD4_NAIVE	CD4.T	9:71748279	421	0.000567476	0.00057776	0.0819647	0.0826158	0.834274	CD4.T
chr15_31135230-31135730	FAN1	CD4_NAIVE	CD4.T	15:31115709	226	0.092021	0.0171956	0.0483251	0.00819604	0.834262	CD4.T
chr21_37486200-37486700	CBR3	CD4_NAIVE	CD4.T	21:37486542	381	3.14247e-13	7.16669e-06	7.30715e-09	0.165812	0.834181	CD4.T
chr8_95418767-95419267	FSBP	CD4_NAIVE	CD4.T	8:95405480	191	1.83461e-05	8.26469e-05	0.0302794	0.135571	0.834049	CD4.T
[truncated: 14,041 more rows]
