# Supplementary material for: Impact of disease-associated chromatin accessibility QTLs across immune cell types and contexts
Source: Cell Genom. 2025 Nov 10;6(1):101061. doi: 10.1016/j.xgen.2025.101061 (PMC12926193; doi:10.1016/j.xgen.2025.101061)
Supplement: Table S10. GWAS-caQTL colocalization results, related to Figure 5 [file mmc11.xlsx]

## Sheet: Table S10
Table S10. GWAS-caQTL colocalization results, related to Figure 5
Trait	Peak	caQTLCell	ColocSNP	LociName	N_SNPs	PP.H0.abf	PP.H1.abf	PP.H2.abf	PP.H3.abf	PP.H4.abf	GWAS_Pval
(BASO+NEUT)#	chr8_8084911-8085411	B	8:8094870	8:8094870_G_A	215	6.57678e-11	5.05412e-08	1.70261e-05	0.0120963	0.987887	6.612e-12
(BASO+NEUT)#	chr18_21165211-21165711	B	18:21078579	18:21151617_CAA_C	254	3.24907e-08	4.1886e-06	0.000116225	0.0139975	0.985882	3.828e-11
(BASO+NEUT)#	chr8_8086482-8086982	B	8:8088230	8:8094870_G_A	215	3.20024e-09	5.75414e-08	0.000828485	0.0139112	0.98526	6.612e-12
(BASO+NEUT)#	chr8_30280645-30281145	B	8:30280833	8:30280833_G_A	338	1.04497e-08	6.72359e-08	0.0034334	0.0211159	0.975451	6.25e-12
(BASO+NEUT)#	chr17_44848310-44848810	B	17:44853872	17:44759766_G_A	156	0.0040248	0.00446582	0.0107159	0.0109202	0.969873	1.048e-08
(BASO+NEUT)#	chr19_18512482-18512982	B	19:18517506	19:18516307_CA_C	403	4.55719e-10	2.42101e-08	0.000596718	0.0307319	0.968671	2.998e-13
(BASO+NEUT)#	chr8_8085750-8086250	B	8:8089277	8:8094870_G_A	215	3.8583e-10	1.57346e-07	9.98844e-05	0.0397738	0.960126	6.612e-12
(BASO+NEUT)#	chr6_109558215-109558715	B	6:109621494	6:109607556_G_A	442	6.13608e-19	2.58926e-17	0.00107954	0.0445994	0.954321	3.126e-21
(BASO+NEUT)#	chr1_31255648-31256148	B	1:31245275	1:31242991_AG_A	397	0.000630921	0.00292854	0.0103984	0.0473277	0.938714	6.982e-08
(BASO+NEUT)#	chr17_38252278-38252778	B	17:38163295	17:38163295_T_C	199	3.05846e-238	1.23256e-237	0.0144415	0.0572713	0.928287	5.39e-243
(BASO+NEUT)#	chr19_18518767-18519267	B	19:18515741	19:18516307_CA_C	401	5.62515e-08	2.00322e-08	0.0736426	0.0253244	0.901033	2.998e-13
(BASO+NEUT)#	chr17_16171389-16171889	B	17:16131122	17:16168784_C_T	166	4.70272e-20	1.39936e-19	0.0276835	0.0814851	0.890831	2.377e-26
(BASO+NEUT)#	chr2_101750095-101750595	B	2:101750350	2:101776932_A_G	385	8.25271e-05	0.000161735	0.0415362	0.0805244	0.877695	1.059e-08
(BASO+NEUT)#	chr11_47448489-47448989	B	11:47413475	11:47378476_TCA_T	244	2.67154e-05	0.000701496	0.00467606	0.121912	0.872684	4.982e-08
(BASO+NEUT)#	chr20_62199180-62199680	B	20:62308159	20:62308159_A_G	493	0.00319028	0.000619448	0.176996	0.0335812	0.785613	1.707e-08
(BASO+NEUT)#	chr11_61582582-61583082	B	11:61597972	11:61618169_A_G	271	7.09093e-07	1.23125e-06	0.0808221	0.139558	0.779618	3.658e-12
(BASO+NEUT)#	chr10_25219309-25219809	B	10:25192123	10:25211291_C_T	424	1.98814e-22	1.77166e-22	0.13602	0.120466	0.743514	2.734e-32
(BASO+NEUT)#	chr15_50776922-50777422	B	15:50800095	15:50800095_G_A	330	5.55057e-06	0.000104235	0.0132173	0.247471	0.739202	2.95e-10
(BASO+NEUT)#	chr18_21079353-21079853	B	18:21108614	18:21151617_CAA_C	268	1.86438e-07	7.67028e-05	0.000664331	0.272586	0.726672	3.828e-11
(BASO+NEUT)#	chr17_16190202-16190702	B	17:16091794	17:16168784_C_T	179	1.41056e-22	4.78043e-19	8.18745e-05	0.276752	0.723166	2.377e-26
(BASO+NEUT)#	chr19_18513500-18514000	B	19:18515741	19:18516307_CA_C	400	8.49405e-08	1.39207e-07	0.111203	0.181541	0.707255	2.998e-13
(BASO+NEUT)#	chr2_61670669-61671169	B	2:61787028	2:61703319_G_A	324	6.01972e-05	0.104507	0.000137194	0.237523	0.657772	5.054e-08
(BASO+NEUT)#	chr17_38255309-38255809	B	17:38163295	17:38163295_T_C	196	6.39485e-237	9.52319e-238	0.301937	0.0443106	0.653753	5.39e-243
(BASO+NEUT)#	chr11_60018902-60019402	B	11:60034429	11:59959843_T_C	471	0.000588798	0.000253749	0.245236	0.105038	0.648883	3.143e-08
(BASO+NEUT)#	chr11_114007740-114008240	B	11:113984109	11:113957197_G_A	358	3.77317e-07	3.23342e-08	0.34807	0.0292052	0.622724	9.399e-13
(BASO+NEUT)#	chr8_142401112-142401612	B	8:142338776	8:142338776_T_C	421	3.68637e-09	3.79576e-10	0.34406	0.0348058	0.621134	1.159e-14
(BASO+NEUT)#	chr4_675340-675840	B	4:716315	4:705074_C_T	335	2.1637e-05	5.98629e-06	0.301387	0.0827686	0.615817	2.306e-11
(BASO+NEUT)#	chr12_111793249-111793749	B	12:111910219	12:111884608_T_C	163	1.04268e-07	2.04865e-07	0.138265	0.27107	0.590665	3.896e-13
(BASO+NEUT)#	chr11_47349954-47350454	B	11:47401060	11:47378476_TCA_T	318	0.000261475	0.00215244	0.0447912	0.368133	0.584661	4.982e-08
(BASO+NEUT)#	chr2_218933410-218933910	B	2:218945674	2:218999982_G_A	264	0.00132263	0.000213065	0.362847	0.057874	0.577743	3.584e-42
(BASO+NEUT)#	chr9_277535-278035	B	9:279970	9:305428_T_G	604	3.55035e-05	5.74671e-06	0.380696	0.0610623	0.558201	2.438e-11
(BASO+NEUT)#	chr15_41583818-41584318	B	15:41655523	15:41696932_A_G	371	0.000103888	0.000114527	0.224301	0.246742	0.528739	1.18e-09
(BASO+NEUT)#	chr17_57184117-57184617	B	17:57309226	17:57147381_T_C	175	0.220017	0.0128851	0.232939	0.0131209	0.521037	1.794e-12
(BASO+NEUT)#	chr13_50177183-50177683	B	13:50121511	13:50121511_A_G	520	0.000420702	0.000198783	0.337878	0.159146	0.502356	2.359e-09
(BASO+NEUT)#	chr4_7039104-7039604	CD4.T	4:7047102	4:7045070_T_TGCGGCG	409	8.59454e-09	6.13392e-06	2.90809e-06	0.00107659	0.998914	8.277e-10
(BASO+NEUT)#	chr17_44223364-44223864	CD4.T	17:44297459	17:44213164_C_A	134	4.6872e-05	1.73784e-05	0.00835774	0.00210927	0.989469	2.334e-10
(BASO+NEUT)#	chr8_8086482-8086982	CD4.T	8:8088230	8:8094870_G_A	215	6.1102e-09	6.39913e-08	0.00158182	0.0155833	0.982835	6.612e-12
(BASO+NEUT)#	chr4_120154864-120155364	CD4.T	4:120155806	4:120168588_T_C	357	0.000958803	0.000486122	0.01406	0.0061502	0.978345	4.621e-08
(BASO+NEUT)#	chr15_41782465-41782965	CD4.T	15:41782684	15:41696932_A_G	252	1.93598e-06	5.79201e-07	0.0215444	0.00547261	0.97298	1.18e-09
(BASO+NEUT)#	chr19_18527019-18527519	CD4.T	19:18517506	19:18516307_CA_C	390	1.90684e-08	5.03848e-09	0.0249584	0.00562539	0.969416	2.998e-13
(BASO+NEUT)#	chr1_8986678-8987178	CD4.T	1:8913656	1:8913656_A_G	389	4.74625e-07	3.78451e-07	0.0179656	0.0133565	0.968677	2.159e-11
(BASO+NEUT)#	chr3_140984938-140985438	CD4.T	3:141008123	3:140967441_A_ATATG	358	1.6547e-08	2.28595e-07	0.00234599	0.0314434	0.96621	1.402e-11
(BASO+NEUT)#	chr17_16132802-16133302	CD4.T	17:16176883	17:16168784_C_T	178	1.05125e-20	4.79092e-20	0.00638455	0.0281311	0.965484	2.377e-26
(BASO+NEUT)#	chr1_43424386-43424886	CD4.T	1:43414046	1:43414369_G_C	324	0.00376877	0.00259947	0.0194218	0.0124342	0.961776	5.827e-08
(BASO+NEUT)#	chr8_8085750-8086250	CD4.T	8:8088933	8:8094870_G_A	215	4.40266e-12	1.55756e-07	1.13977e-06	0.0393619	0.960637	6.612e-12
(BASO+NEUT)#	chr3_140985726-140986226	CD4.T	3:140994221	3:140967441_A_ATATG	358	7.2875e-09	2.7962e-07	0.00103322	0.0386843	0.960282	1.402e-11
(BASO+NEUT)#	chr8_8084911-8085411	CD4.T	8:8088877	8:8094870_G_A	215	1.60287e-17	1.67912e-07	4.14953e-12	0.042512	0.957488	6.612e-12
(BASO+NEUT)#	chr1_31255648-31256148	CD4.T	1:31254231	1:31242991_AG_A	397	2.04833e-08	0.00279329	3.37593e-07	0.0450851	0.952121	6.982e-08
(BASO+NEUT)#	chr3_140987289-140987789	CD4.T	3:141008123	3:140967441_A_ATATG	359	1.30735e-07	3.11629e-07	0.0185356	0.0432444	0.93822	1.402e-11
(BASO+NEUT)#	chr11_61601986-61602486	CD4.T	11:61581764	11:61618169_A_G	278	1.78593e-08	5.50791e-07	0.00203503	0.0618252	0.936139	3.658e-12
(BASO+NEUT)#	chr11_61582582-61583082	CD4.T	11:61564299	11:61618169_A_G	271	8.26204e-16	7.86943e-07	9.41704e-11	0.0887842	0.911215	3.658e-12
(BASO+NEUT)#	chr6_87883612-87884112	CD4.T	6:87839741	6:87837958_TATG_T	528	6.9217e-13	6.32628e-12	0.0107312	0.0971884	0.89208	8.719e-17
(BASO+NEUT)#	chr19_1031291-1031791	CD4.T	19:1049305	19:1049305_C_A	479	4.16581e-07	5.74489e-08	0.105206	0.0136274	0.881166	2.489e-12
(BASO+NEUT)#	chr17_38120032-38120532	CD4.T	17:38163295	17:38163295_T_C	301	1.01051e-237	1.66022e-237	0.0477088	0.0775086	0.874783	5.39e-243
(BASO+NEUT)#	chr8_11446858-11447358	CD4.T	8:11400628	8:11399011_T_C	512	4.806e-10	2.33822e-07	0.000277961	0.134368	0.865353	1.42e-12
(BASO+NEUT)#	chr8_11337559-11338059	CD4.T	8:11392093	8:11399011_T_C	650	8.37747e-08	1.51148e-07	0.0488582	0.0872871	0.863854	1.42e-12
(BASO+NEUT)#	chr17_44159622-44160122	CD4.T	17:44045585	17:44213164_C_A	136	0.00031913	3.65258e-05	0.124793	0.0134217	0.861429	2.334e-10
(BASO+NEUT)#	chr3_183723716-183724216	CD4.T	3:183702089	3:183702089_A_G	428	0.00103273	0.00149016	0.056273	0.0803368	0.860867	8.735e-08
(BASO+NEUT)#	chr1_9033977-9034477	CD4.T	1:8913656	1:8913656_A_G	441	3.64507e-06	4.18629e-07	0.131406	0.0142374	0.854353	2.159e-11
(BASO+NEUT)#	chr9_139237103-139237603	CD4.T	9:139319847	9:139320323_CCG_C	294	8.63993e-11	3.77726e-11	0.106149	0.0455586	0.848293	5.328e-16
(BASO+NEUT)#	chr11_61596643-61597143	CD4.T	11:61564299	11:61618169_A_G	273	1.17095e-07	1.24524e-06	0.0133433	0.141054	0.845601	3.658e-12
(BASO+NEUT)#	chr11_61595187-61595687	CD4.T	11:61564299	11:61618169_A_G	268	4.57886e-09	1.46606e-06	0.000521699	0.166205	0.833272	3.658e-12
(BASO+NEUT)#	chr11_60018902-60019402	CD4.T	11:60034429	11:59959843_T_C	472	7.95051e-06	0.000537528	0.0033114	0.223109	0.773035	3.143e-08
(BASO+NEUT)#	chr3_183734845-183735345	CD4.T	3:183754294	3:183702089_A_G	418	0.000101305	0.00401893	0.00551899	0.218175	0.772186	8.735e-08
(BASO+NEUT)#	chr11_320591-321091	CD4.T	11:308314	11:308314_T_C	741	2.18923e-38	3.00047e-38	0.0976821	0.13311	0.769208	5.458e-44
(BASO+NEUT)#	chr11_61581945-61582445	CD4.T	11:61589481	11:61618169_A_G	271	1.46747e-06	5.79774e-07	0.167262	0.0653149	0.767421	3.658e-12
(BASO+NEUT)#	chr13_50019068-50019568	CD4.T	13:50113450	13:50121511_A_G	517	0.000236718	6.94962e-05	0.193613	0.0560913	0.74999	2.359e-09
(BASO+NEUT)#	chr20_62267905-62268405	CD4.T	20:62308159	20:62308159_A_G	490	0.00163423	0.00200244	0.115899	0.141273	0.739192	1.707e-08
(BASO+NEUT)#	chr19_937374-937874	CD4.T	19:1033559	19:1049305_C_A	480	5.24294e-08	1.12758e-06	0.0131605	0.282334	0.704504	2.489e-12
(BASO+NEUT)#	chr17_38118875-38119375	CD4.T	17:38163295	17:38163295_T_C	300	5.15572e-237	1.26671e-237	0.243421	0.0591088	0.69747	5.39e-243
(BASO+NEUT)#	chr10_65147209-65147709	CD4.T	10:65104500	10:65104500_A_G	198	1.46536e-17	2.7581e-18	0.281836	0.0523816	0.665782	1.193e-22
(BASO+NEUT)#	chr20_62184556-62185056	CD4.T	20:62308158	20:62308159_A_G	488	0.00317631	0.00324866	0.16941	0.172617	0.651548	1.707e-08
(BASO+NEUT)#	chr17_57870579-57871079	CD4.T	17:57825572	17:57825572_A_C	244	1.40949e-11	9.66213e-13	0.336533	0.0224285	0.641039	8.891e-18
(BASO+NEUT)#	chr11_113979835-113980335	CD4.T	11:113984109	11:113957197_G_A	339	3.73505e-07	3.03559e-08	0.34437	0.0273597	0.62827	9.399e-13
(BASO+NEUT)#	chr1_31255097-31255597	CD4.T	1:31247991	1:31242991_AG_A	397	0.0183974	0.00291518	0.303221	0.0474191	0.628048	6.982e-08
(BASO+NEUT)#	chr10_81046678-81047178	CD4.T	10:81043372	10:81047575_A_C	349	0.115984	0.00961387	0.229202	0.0183716	0.626828	2.06e-08
(BASO+NEUT)#	chr8_142299275-142299775	CD4.T	8:142338776	8:142338776_T_C	371	3.89079e-09	3.33985e-10	0.363396	0.0305879	0.606016	1.159e-14
(BASO+NEUT)#	chr17_38123050-38123550	CD4.T	17:38163295	17:38163295_T_C	302	7.27305e-237	1.19092e-237	0.343381	0.0556257	0.600993	5.39e-243
(BASO+NEUT)#	chr8_61572989-61573489	CD4.T	8:61615461	8:61650831_A_T	179	2.81762e-24	6.71688e-26	0.394198	0.00880021	0.597002	5.117e-44
(BASO+NEUT)#	chr8_11279116-11279616	CD4.T	8:11392093	8:11399011_T_C	656	1.92678e-07	5.80104e-07	0.105027	0.315629	0.579343	1.42e-12
(BASO+NEUT)#	chr11_61598153-61598653	CD4.T	11:61564299	11:61618169_A_G	275	2.52685e-06	1.20821e-06	0.287944	0.137105	0.574947	3.658e-12
(BASO+NEUT)#	chr8_8946133-8946633	CD4.T	8:8890098	8:8919136_G_A	606	2.39334e-19	3.88075e-07	2.63004e-13	0.425881	0.574119	8.022e-13
(BASO+NEUT)#	chr11_61596120-61596620	CD4.T	11:61624181	11:61618169_A_G	273	2.74618e-07	3.48093e-06	0.0312936	0.396091	0.572611	3.658e-12
(BASO+NEUT)#	chr10_28791059-28791559	CD4.T	10:28780373	10:28780373_T_C	368	7.31585e-17	8.75589e-17	0.198349	0.236828	0.564823	6.932e-22
(BASO+NEUT)#	chr8_103842783-103843283	CD4.T	8:103852407	8:103852407_G_A	334	0.000150448	5.30913e-05	0.329201	0.115616	0.554979	3.023e-09
(BASO+NEUT)#	chr3_140986664-140987164	CD4.T	3:141008123	3:140967441_A_ATATG	359	2.62311e-06	5.96113e-07	0.371904	0.0839727	0.54412	1.402e-11
(BASO+NEUT)#	chr14_93013735-93014235	CD4.T	14:93118669	14:93118669_G_A	533	9.53414e-07	3.44596e-07	0.336628	0.121127	0.542244	3.257e-12
(BASO+NEUT)#	chr17_44302526-44303026	CD4.T	17:44301840	17:44213164_C_A	126	0.0019282	0.00109259	0.292145	0.165	0.539833	2.334e-10
(BASO+NEUT)#	chr5_141508338-141508838	CD4.T	5:141462661	5:141462661_C_T	386	2.60831e-08	1.69675e-09	0.437805	0.0279457	0.534249	2.411e-14
(BASO+NEUT)#	chr17_44213477-44213977	CD4.T	17:44297459	17:44213164_C_A	131	0.00255271	7.00234e-05	0.455358	0.0119609	0.530058	2.334e-10
(BASO+NEUT)#	chr17_44233989-44234489	CD4.T	17:44297459	17:44213164_C_A	139	0.00225745	0.000424226	0.403065	0.075226	0.519028	2.334e-10
(BASO+NEUT)#	chr17_38082596-38083096	CD4.T	17:38163295	17:38163295_T_C	278	7.37525e-237	2.84012e-237	0.348305	0.13361	0.518086	5.39e-243
(BASO+NEUT)#	chr9_277535-278035	CD8.T	9:280269	9:305428_T_G	604	2.79493e-08	3.243e-07	0.000299694	0.00248017	0.99722	2.438e-11
(BASO+NEUT)#	chr11_61596643-61597143	CD8.T	11:61571348	11:61618169_A_G	273	2.51029e-08	9.92947e-08	0.00286056	0.0103282	0.986811	3.658e-12
(BASO+NEUT)#	chr17_44112319-44112819	CD8.T	17:43992943	17:44213164_C_A	137	3.23992e-06	7.55863e-07	0.0122563	0.00187348	0.985866	2.334e-10
(BASO+NEUT)#	chr8_8086482-8086982	CD8.T	8:8088230	8:8094870_G_A	215	3.54226e-09	6.70479e-08	0.000917027	0.0163748	0.982708	6.612e-12
(BASO+NEUT)#	chr10_28791059-28791559	CD8.T	10:28780373	10:28780373_T_C	368	5.09537e-18	8.09331e-18	0.0138147	0.0209776	0.965208	6.932e-22
(BASO+NEUT)#	chr8_8085750-8086250	CD8.T	8:8088877	8:8094870_G_A	215	2.40745e-10	1.5029e-07	6.23245e-05	0.0379454	0.961992	6.612e-12
(BASO+NEUT)#	chr8_8084911-8085411	CD8.T	8:8088877	8:8094870_G_A	215	9.70335e-11	1.58533e-07	2.51202e-05	0.0400814	0.959893	6.612e-12
(BASO+NEUT)#	chr2_101743708-101744208	CD8.T	2:101745835	2:101776932_A_G	387	2.41763e-08	0.000133306	1.21694e-05	0.0661671	0.933687	1.059e-08
(BASO+NEUT)#	chr11_61581945-61582445	CD8.T	11:61571348	11:61618169_A_G	271	6.38337e-08	5.69224e-07	0.00727573	0.0639511	0.928773	3.658e-12
(BASO+NEUT)#	chr3_140985726-140986226	CD8.T	3:141008123	3:140967441_A_ATATG	358	7.33592e-08	5.07044e-07	0.0104009	0.07097	0.918629	1.402e-11
(BASO+NEUT)#	chr8_8946133-8946633	CD8.T	8:8902670	8:8919136_G_A	606	1.55037e-12	1.28915e-07	1.7037e-06	0.140806	0.859193	8.022e-13
(BASO+NEUT)#	chr11_61601986-61602486	CD8.T	11:61588305	11:61618169_A_G	278	2.94627e-09	1.26862e-06	0.000335721	0.1437	0.855963	3.658e-12
(BASO+NEUT)#	chr11_60018902-60019402	CD8.T	11:60031476	11:59959843_T_C	472	0.000130856	0.000249466	0.0545018	0.103061	0.842057	3.143e-08
(BASO+NEUT)#	chr8_10192195-10192695	CD8.T	8:10243101	8:10119277_T_G	646	3.00094e-05	5.38524e-06	0.144181	0.0250428	0.83074	5.74e-10
(BASO+NEUT)#	chr10_81045009-81045509	CD8.T	10:81037229	10:81047575_A_C	353	0.0393825	0.017814	0.0778303	0.0343747	0.830599	2.06e-08
(BASO+NEUT)#	chr1_43424386-43424886	CD8.T	1:43414046	1:43414369_G_C	324	0.0258119	0.0044906	0.133018	0.0223273	0.814353	5.827e-08
(BASO+NEUT)#	chr7_148888122-148888622	CD8.T	7:148795522	7:148783936_CT_C	374	2.48068e-06	1.77379e-05	0.0231423	0.164665	0.812172	3.932e-10
(BASO+NEUT)#	chr11_48050767-48051267	CD8.T	11:47965189	11:47949368_CAAAAAAAAAAAAAAAAAAAAAAA_C	160	0.0266735	0.00555598	0.135183	0.0273528	0.805235	2.017e-09
(BASO+NEUT)#	chr11_61596120-61596620	CD8.T	11:61604814	11:61618169_A_G	273	7.29015e-08	1.88238e-06	0.00830738	0.213725	0.777966	3.658e-12
(BASO+NEUT)#	chr11_61582582-61583082	CD8.T	11:61604814	11:61618169_A_G	271	2.0495e-07	1.78053e-06	0.0233602	0.20217	0.774468	3.658e-12
(BASO+NEUT)#	chr17_16132802-16133302	CD8.T	17:16176883	17:16168784_C_T	179	2.58888e-19	1.23963e-19	0.157576	0.0746844	0.76774	2.377e-26
(BASO+NEUT)#	chr8_126539827-126540327	CD8.T	8:126485294	8:126485294_T_A	412	2.02892e-05	1.37518e-05	0.14205	0.0955172	0.762399	3.096e-10
(BASO+NEUT)#	chr2_101750095-101750595	CD8.T	2:101745835	2:101776932_A_G	385	0.000410194	0.000112718	0.206453	0.0559944	0.73703	1.059e-08
(BASO+NEUT)#	chr1_36851367-36851867	CD8.T	1:36943916	1:36943916_C_G	374	1.26174e-32	2.4678e-33	0.230347	0.0443276	0.725326	7.334e-39
(BASO+NEUT)#	chr2_101741849-101742349	CD8.T	2:101745835	2:101776932_A_G	387	0.000213322	0.000337643	0.107372	0.169224	0.722853	1.059e-08
(BASO+NEUT)#	chr4_7039104-7039604	CD8.T	4:7047102	4:7045070_T_TGCGGCG	408	0.000515418	0.000315789	0.174396	0.106131	0.718642	8.277e-10
(BASO+NEUT)#	chr1_31255648-31256148	CD8.T	1:31227441	1:31242991_AG_A	396	5.14954e-09	0.0166111	8.48715e-08	0.273063	0.710326	6.982e-08
(BASO+NEUT)#	chr10_126346256-126346756	CD8.T	10:126320902	10:126348565_G_A	405	0.00118127	0.000464108	0.209665	0.0816681	0.707021	1.475e-08
(BASO+NEUT)#	chr7_148725619-148726119	CD8.T	7:148779032	7:148783936_CT_C	358	2.81103e-05	1.19978e-05	0.214153	0.0907084	0.695098	3.932e-10
(BASO+NEUT)#	chr11_61584189-61584689	CD8.T	11:61564299	11:61618169_A_G	270	5.6927e-07	2.2059e-06	0.0648813	0.250728	0.684388	3.658e-12
(BASO+NEUT)#	chr11_61594610-61595110	CD8.T	11:61581764	11:61618169_A_G	268	2.47419e-06	3.50454e-07	0.281901	0.0392507	0.678846	3.658e-12
(BASO+NEUT)#	chr19_18527019-18527519	CD8.T	19:18515741	19:18516307_CA_C	390	2.3772e-07	2.03977e-08	0.311148	0.0260355	0.662816	2.998e-13
(BASO+NEUT)#	chr6_135945444-135945944	CD8.T	6:135832523	6:135925524_T_C	226	0.000695766	4.28992e-05	0.332236	0.0198377	0.647187	7.364e-08
(BASO+NEUT)#	chr10_44811882-44812382	CD8.T	10:44880260	10:44872361_T_TAA	540	0.00214582	0.000233279	0.324305	0.0346176	0.638699	3.821e-09
(BASO+NEUT)#	chr11_47448489-47448989	CD8.T	11:47380593	11:47378476_TCA_T	244	5.3484e-05	0.00201875	0.00936143	0.352711	0.635855	4.982e-08
(BASO+NEUT)#	chr2_61763110-61763610	CD8.T	2:61763207	2:61703319_G_A	344	0.0335846	0.118264	0.0487819	0.171152	0.628218	5.054e-08
(BASO+NEUT)#	chr17_16171901-16172401	CD8.T	17:16176883	17:16168784_C_T	165	5.15244e-19	1.22711e-19	0.303284	0.0716049	0.625111	2.377e-26
(BASO+NEUT)#	chr10_28853856-28854356	CD8.T	10:28780373	10:28780373_T_C	360	9.88189e-17	3.99218e-17	0.267975	0.107635	0.624391	6.932e-22
(BASO+NEUT)#	chr17_44223364-44223864	CD8.T	17:44297459	17:44213164_C_A	134	0.00208122	5.29197e-05	0.371103	0.00881816	0.617945	2.334e-10
(BASO+NEUT)#	chr11_61600947-61601447	CD8.T	11:61581764	11:61618169_A_G	277	1.07716e-06	2.34876e-06	0.12274	0.267026	0.61023	3.658e-12
(BASO+NEUT)#	chr20_62267905-62268405	CD8.T	20:62254657	20:62308159_A_G	490	8.33082e-05	0.00541861	0.00590817	0.38368	0.60491	1.707e-08
(BASO+NEUT)#	chr1_31255097-31255597	CD8.T	1:31231254	1:31242991_AG_A	396	0.0196686	0.00410201	0.324168	0.0670223	0.585039	6.982e-08
(BASO+NEUT)#	chr8_11446858-11447358	CD8.T	8:11400628	8:11399011_T_C	512	3.71769e-07	3.56451e-07	0.215017	0.205578	0.579404	1.42e-12
(BASO+NEUT)#	chr6_159484847-159485347	CD8.T	6:159490436	6:159470058_G_A	602	1.42012e-06	2.35096e-07	0.363534	0.0596051	0.576859	2.394e-12
(BASO+NEUT)#	chr15_41782465-41782965	CD8.T	15:41782684	15:41696932_A_G	252	3.75051e-05	1.66252e-06	0.417373	0.0179366	0.564651	1.18e-09
(BASO+NEUT)#	chr1_247537086-247537586	CD8.T	1:247601595	1:247601595_T_C	506	9.41142e-13	1.29425e-13	0.388429	0.0528578	0.558713	1.573e-18
(BASO+NEUT)#	chr6_159485463-159485963	CD8.T	6:159470058	6:159470058_G_A	602	1.37223e-06	3.64577e-07	0.351276	0.092772	0.55595	2.394e-12
(BASO+NEUT)#	chr17_44271905-44272405	CD8.T	17:44297459	17:44213164_C_A	127	0.00225045	0.000773296	0.343594	0.117529	0.535853	2.334e-10
(BASO+NEUT)#	chr15_64672288-64672788	CD8.T	15:64642517	15:64654967_A_T	134	0.000136357	1.07508e-05	0.435557	0.03381	0.530486	2.262e-10
(BASO+NEUT)#	chr9_136821906-136822406	CD8.T	9:136909309	9:136907818_CACACACATATATAT_C	593	0.000302626	7.05177e-05	0.381982	0.08848	0.529165	4.036e-09
(BASO+NEUT)#	chr8_11351627-11352127	CD8.T	8:11392093	8:11399011_T_C	636	5.37703e-07	2.76118e-07	0.313577	0.1605	0.525922	1.42e-12
(BASO+NEUT)#	chr16_84636688-84637188	CD8.T	16:84582965	16:84581822_G_GAGGGGA	808	4.36804e-06	9.41069e-07	0.401948	0.0860854	0.511962	7.707e-12
(BASO+NEUT)#	chr3_140984938-140985438	CD8.T	3:141002564	3:140967441_A_ATATG	358	2.4876e-06	9.79179e-07	0.352686	0.138317	0.508994	1.402e-11
(BASO+NEUT)#	chr13_50104524-50105024	DC	13:50121511	13:50121511_A_G	579	0.000138537	5.29846e-05	0.111445	0.0417764	0.846587	2.359e-09
(BASO+NEUT)#	chr8_8085750-8086250	DC	8:8094870	8:8094870_G_A	215	5.52286e-07	1.06542e-07	0.142977	0.0267514	0.830271	6.612e-12
(BASO+NEUT)#	chr8_8086482-8086982	DC	8:8094870	8:8094870_G_A	215	1.21482e-06	1.40658e-07	0.314495	0.035764	0.64974	6.612e-12
(BASO+NEUT)#	chr8_8084911-8085411	DC	8:8094870	8:8094870_G_A	215	1.46702e-06	1.17941e-07	0.379784	0.0299425	0.590272	6.612e-12
(BASO+NEUT)#	chr1_42248731-42249231	DC	1:42243549	1:42235796_C_T	274	0.00436851	0.00148656	0.302306	0.102282	0.589557	1.972e-08
(BASO+NEUT)#	chr21_40460633-40461133	DC	21:40465066	21:40463283_G_A	501	0.0126399	0.00155323	0.37116	0.0450395	0.569607	6.978e-10
(BASO+NEUT)#	chr17_57870579-57871079	Mono	17:57825572	17:57825572_A_C	244	1.26348e-14	4.76019e-14	0.000301672	0.000136995	0.999561	8.891e-18
(BASO+NEUT)#	chr17_38632347-38632847	Mono	17:38618104	17:38740977_G_T	118	2.46156e-10	5.90539e-10	0.00042426	1.826e-05	0.999557	2.939e-09
(BASO+NEUT)#	chr8_142337482-142337982	Mono	8:142338776	8:142338776_T_C	439	4.66615e-12	7.55566e-11	0.000435296	0.00605501	0.99351	1.159e-14
(BASO+NEUT)#	chr2_182323505-182324005	Mono	2:182315885	2:182308352_A_G	421	8.02133e-18	5.33469e-08	1.59595e-12	0.00962372	0.990376	4.897e-12
(BASO+NEUT)#	chr6_42505208-42505708	Mono	6:42484310	6:42515791_C_T	250	1.30704e-06	9.48822e-06	0.00145501	0.00957344	0.988961	2.602e-10
(BASO+NEUT)#	chr1_42206885-42207385	Mono	1:42198779	1:42235796_C_T	299	9.56764e-06	0.000168021	0.000662498	0.0106458	0.988514	1.972e-08
(BASO+NEUT)#	chr21_40466343-40466843	Mono	21:40465066	21:40463283_G_A	498	0.000149084	0.000288817	0.0043776	0.00749296	0.987692	6.978e-10
(BASO+NEUT)#	chr8_8086482-8086982	Mono	8:8088230	8:8094870_G_A	215	2.32164e-09	5.78378e-08	0.000601032	0.0139877	0.985411	6.612e-12
(BASO+NEUT)#	chr8_142339464-142339964	Mono	8:142338776	8:142338776_T_C	436	1.08048e-10	9.80587e-11	0.0100806	0.00816682	0.981753	1.159e-14
(BASO+NEUT)#	chr21_40460633-40461133	Mono	21:40459532	21:40463283_G_A	501	9.2401e-17	0.000689834	2.71327e-15	0.0192763	0.980034	6.978e-10
(BASO+NEUT)#	chr10_91008599-91009099	Mono	10:91004916	10:91004916_C_A	354	3.33235e-05	0.000153778	0.00384088	0.0167453	0.979227	1.167e-08
(BASO+NEUT)#	chr2_237784356-237784856	Mono	2:237788666	2:237776165_G_C	596	3.32572e-19	8.74439e-10	8.98688e-12	0.0226521	0.977348	4.265e-14
(BASO+NEUT)#	chr22_18131316-18131816	Mono	22:18163158	22:18169212_T_G	400	3.59319e-11	3.54197e-05	2.40019e-08	0.0226825	0.977282	8.504e-09
(BASO+NEUT)#	chr5_148199118-148199618	Mono	5:148200958	5:148200553_G_A	361	4.84091e-21	2.00011e-18	6.04084e-05	0.0239829	0.975957	5.729e-23
(BASO+NEUT)#	chr8_8084911-8085411	Mono	8:8094870	8:8094870_G_A	215	1.05419e-11	9.71699e-08	2.72912e-06	0.0241797	0.975817	6.612e-12
(BASO+NEUT)#	chr21_40466936-40467436	Mono	21:40459092	21:40463283_G_A	494	2.31389e-07	0.000937083	6.79428e-06	0.0265431	0.972513	6.978e-10
(BASO+NEUT)#	chr19_18512482-18512982	Mono	19:18515741	19:18516307_CA_C	403	1.33815e-08	1.18277e-08	0.0175217	0.0145192	0.967959	2.998e-13
(BASO+NEUT)#	chr21_40476265-40476765	Mono	21:40459092	21:40463283_G_A	482	1.97473e-05	0.00117144	0.000580089	0.0334471	0.964782	6.978e-10
(BASO+NEUT)#	chr8_8085750-8086250	Mono	8:8088933	8:8094870_G_A	215	1.84785e-10	1.48653e-07	4.78376e-05	0.0375212	0.962431	6.612e-12
(BASO+NEUT)#	chr17_57871318-57871818	Mono	17:57825572	17:57825572_A_C	244	1.51288e-12	3.25621e-13	0.0361223	0.00681765	0.95706	8.891e-18
(BASO+NEUT)#	chr2_85555416-85555916	Mono	2:85552709	2:85543222_C_T	360	3.16062e-11	0.00148357	9.23729e-10	0.0424028	0.956114	1.39e-08
(BASO+NEUT)#	chr17_7232765-7233265	Mono	17:7233162	17:7234299_C_G	241	3.79479e-05	0.0313824	1.88438e-05	0.0146296	0.953931	5.542e-08
(BASO+NEUT)#	chr10_99074399-99074899	Mono	10:99075300	10:99073972_C_CCAGGTTCAAGCGAT	347	2.57109e-33	3.8911e-33	0.0189421	0.0277137	0.953344	9.891e-38
(BASO+NEUT)#	chr2_101750095-101750595	Mono	2:101747800	2:101776932_A_G	385	1.59078e-18	9.70688e-05	8.00648e-16	0.0479032	0.952	1.059e-08
(BASO+NEUT)#	chr2_65611720-65612220	Mono	2:65650864	2:65663167_G_C	312	4.8806e-05	0.000167226	0.0114465	0.0382695	0.950068	2.269e-08
(BASO+NEUT)#	chr16_85944784-85945284	Mono	16:85928621	16:85936978_T_C	599	1.99942e-06	1.08806e-06	0.0365303	0.0189348	0.944532	1.155e-15
(BASO+NEUT)#	chr2_160585095-160585595	Mono	2:160545635	2:160569276_C_T	443	1.31807e-09	1.71637e-08	0.00413728	0.0529321	0.942931	1.465e-12
(BASO+NEUT)#	chr1_31255648-31256148	Mono	1:31247991	1:31242991_AG_A	396	7.2498e-05	0.00337398	0.00119487	0.0546671	0.940692	6.982e-08
(BASO+NEUT)#	chr4_120131904-120132404	Mono	4:120168588	4:120168588_T_C	341	0.00351247	0.000498913	0.050935	0.00629608	0.938758	4.621e-08
(BASO+NEUT)#	chr13_114182381-114182881	Mono	13:114204560	13:114173359_CT_C	564	2.40149e-05	0.00137405	0.00114566	0.0646182	0.932838	9.036e-08
(BASO+NEUT)#	chr4_83573134-83573634	Mono	4:83545976	4:83552291_G_A	565	5.89679e-05	0.000638215	0.00685192	0.0732397	0.919211	9.87e-08
(BASO+NEUT)#	chr11_307941-308441	Mono	11:305619	11:308314_T_C	712	8.50809e-39	1.33005e-38	0.03793	0.0583915	0.903679	5.458e-44
(BASO+NEUT)#	chr8_126539827-126540327	Mono	8:126485294	8:126485294_T_A	413	2.67101e-06	1.19593e-05	0.0186975	0.0828184	0.898469	3.096e-10
(BASO+NEUT)#	chr1_227177210-227177710	Mono	1:227177193	1:227173892_T_A	140	6.44394e-07	2.43712e-08	0.100872	0.00291879	0.896209	4.387e-13
(BASO+NEUT)#	chr11_60018902-60019402	Mono	11:60024008	11:59959843_T_C	472	7.59353e-06	0.000245781	0.00316272	0.101473	0.895111	3.143e-08
(BASO+NEUT)#	chr1_161500506-161501006	Mono	1:161610372	1:161609572_G_T	457	4.01311e-07	2.80147e-07	0.0680737	0.0466357	0.88529	3.268e-12
(BASO+NEUT)#	chr22_18171323-18171823	Mono	22:18163158	22:18169212_T_G	430	7.92425e-05	0.000107052	0.0529018	0.070591	0.876321	8.504e-09
(BASO+NEUT)#	chr1_8918073-8918573	Mono	1:8913656	1:8913656_A_G	301	3.36286e-06	3.75665e-07	0.127253	0.0133561	0.859387	2.159e-11
(BASO+NEUT)#	chr7_36096940-36097440	Mono	7:36085142	7:36085142_T_C	332	0.00305178	0.00600427	0.0447958	0.0872753	0.858873	3.692e-08
(BASO+NEUT)#	chr8_142338502-142339002	Mono	8:142338776	8:142338776_T_C	438	1.3543e-09	2.01186e-10	0.126347	0.0179135	0.85574	1.159e-14
(BASO+NEUT)#	chr10_81045009-81045509	Mono	10:81043372	10:81047575_A_C	353	0.0264282	0.024305	0.0522292	0.0471832	0.849854	2.06e-08
(BASO+NEUT)#	chr9_115950463-115950963	Mono	9:115918552	9:115918552_G_A	328	0.00369252	0.000509531	0.131131	0.0172474	0.847419	1.078e-08
(BASO+NEUT)#	chr11_61603077-61603577	Mono	11:61581764	11:61618169_A_G	277	1.22582e-06	2.66325e-07	0.139679	0.0295161	0.830804	3.658e-12
(BASO+NEUT)#	chr6_109694927-109695427	Mono	6:109599263	6:109607556_G_A	423	7.4262e-19	1.04222e-16	0.00130642	0.182532	0.816162	3.126e-21
(BASO+NEUT)#	chr12_50651284-50651784	Mono	12:50691167	12:50758821_C_CA	144	0.0016222	0.0057542	0.0390061	0.137545	0.816073	1.296e-09
(BASO+NEUT)#	chr4_74881716-74882216	Mono	4:74959996	4:74959996_A_G	190	3.04746e-80	3.25036e-81	0.179877	0.0183836	0.801739	1.867e-86
(BASO+NEUT)#	chr8_142333623-142334123	Mono	8:142338776	8:142338776_T_C	436	1.65187e-09	4.98707e-10	0.154081	0.0457177	0.800201	1.159e-14
(BASO+NEUT)#	chr17_38127917-38128417	Mono	17:38163295	17:38163295_T_C	305	9.95836e-240	4.24136e-237	0.000470151	0.199442	0.800088	5.39e-243
(BASO+NEUT)#	chr8_10206739-10207239	Mono	8:10243101	8:10119277_T_G	663	2.08641e-06	4.07496e-05	0.0100817	0.196111	0.793764	5.74e-10
(BASO+NEUT)#	chr8_8865025-8865525	Mono	8:8919136	8:8919136_G_A	685	1.11617e-07	7.9801e-08	0.122938	0.0871051	0.789956	8.022e-13
(BASO+NEUT)#	chr10_25211175-25211675	Mono	10:25192123	10:25211291_C_T	422	9.23678e-23	2.21786e-22	0.0631942	0.150951	0.785855	2.734e-32
(BASO+NEUT)#	chr10_126358503-126359003	Mono	10:126320902	10:126348565_G_A	393	0.000993838	0.000214093	0.178368	0.0376414	0.782783	1.475e-08
(BASO+NEUT)#	chr5_68500274-68500774	Mono	5:68590400	5:68590400_G_C	399	7.04614e-11	9.25447e-11	0.0998449	0.130368	0.769787	1.262e-15
(BASO+NEUT)#	chr2_61581596-61582096	Mono	2:61615095	2:61703319_G_A	335	9.23107e-05	0.0789803	0.00018006	0.15329	0.767457	5.054e-08
(BASO+NEUT)#	chr2_101699413-101699913	Mono	2:101714723	2:101776932_A_G	431	0.000319039	0.000147813	0.161689	0.074148	0.763696	1.059e-08
(BASO+NEUT)#	chr18_21084629-21085129	Mono	18:21085085	18:21151617_CAA_C	270	2.23188e-09	6.69254e-05	7.95356e-06	0.237734	0.762191	3.828e-11
(BASO+NEUT)#	chr6_109629226-109629726	Mono	6:109609619	6:109607556_G_A	475	7.68364e-17	7.60635e-17	0.135267	0.133174	0.731559	3.126e-21
(BASO+NEUT)#	chr8_8145913-8146413	Mono	8:8088230	8:8094870_G_A	332	8.49648e-07	1.90595e-07	0.222496	0.0491826	0.72832	6.612e-12
(BASO+NEUT)#	chr1_227177785-227178285	Mono	1:227177193	1:227173892_T_A	140	1.78191e-06	4.97184e-08	0.278936	0.00706881	0.713993	4.387e-13
(BASO+NEUT)#	chr11_114018581-114019081	Mono	11:113957197	11:113957197_G_A	349	2.58657e-07	5.83334e-08	0.238612	0.0531044	0.708283	9.399e-13
(BASO+NEUT)#	chr8_11446858-11447358	Mono	8:11399011	8:11399011_T_C	512	4.06825e-07	1.23547e-07	0.235292	0.0707607	0.693947	1.42e-12
(BASO+NEUT)#	chr17_41181626-41182126	Mono	17:41264739	17:41172481_G_T	274	5.04988e-08	0.0249182	5.72562e-07	0.281833	0.693248	8.76e-08
(BASO+NEUT)#	chr10_44806382-44806882	Mono	10:44881660	10:44872361_T_TAA	541	0.00173784	0.000286804	0.262618	0.0426484	0.692709	3.821e-09
(BASO+NEUT)#	chr10_28791059-28791559	Mono	10:28780373	10:28780373_T_C	368	1.00722e-16	1.46279e-17	0.273079	0.0389717	0.687949	6.932e-22
(BASO+NEUT)#	chr5_148202326-148202826	Mono	5:148200011	5:148200553_G_A	360	1.31666e-17	1.19353e-17	0.164289	0.148238	0.687473	5.729e-23
(BASO+NEUT)#	chr13_114172356-114172856	Mono	13:114199757	13:114173359_CT_C	586	0.00473068	0.00181948	0.225533	0.0860611	0.681856	9.036e-08
(BASO+NEUT)#	chr17_1341943-1342443	Mono	17:1342251	17:1321116_T_C	505	7.50702e-07	0.000162807	0.00163547	0.354047	0.644154	2.075e-09
(BASO+NEUT)#	chr10_91002519-91003019	Mono	10:91007470	10:91004916_C_A	352	5.73586e-07	0.00310291	6.61077e-05	0.356981	0.639849	1.167e-08
(BASO+NEUT)#	chr12_69735088-69735588	Mono	12:69732105	12:69732105_T_C	302	0.000114469	4.81603e-05	0.259708	0.108635	0.631495	1.534e-10
(BASO+NEUT)#	chr8_10662814-10663314	Mono	8:10703293	8:10706411_C_G	389	4.39063e-08	1.68659e-08	0.266768	0.101844	0.631388	3.219e-13
(BASO+NEUT)#	chr19_953056-953556	Mono	19:1049305	19:1049305_C_A	486	1.385e-06	9.92855e-08	0.348072	0.0243244	0.627602	2.489e-12
(BASO+NEUT)#	chr1_9033977-9034477	Mono	1:8910110	1:8913656_A_G	441	4.49199e-07	9.92446e-06	0.0161938	0.357154	0.626642	2.159e-11
(BASO+NEUT)#	chr10_91011441-91011941	Mono	10:91010313	10:91004916_C_A	355	1.49633e-06	0.00330162	0.000172473	0.379943	0.616582	1.167e-08
(BASO+NEUT)#	chr1_42230197-42230697	Mono	1:42198300	1:42235796_C_T	270	0.00496956	0.000550652	0.343739	0.0374747	0.613266	1.972e-08
(BASO+NEUT)#	chr4_7039104-7039604	Mono	4:7047102	4:7045070_T_TGCGGCG	408	0.000963421	0.000181379	0.325981	0.0607587	0.612116	8.277e-10
(BASO+NEUT)#	chr16_81517173-81517673	Mono	16:81609598	16:81608669_G_A	534	0.0137767	0.00277784	0.31501	0.0629107	0.605525	9.74e-08
(BASO+NEUT)#	chr8_142336489-142336989	Mono	8:142338776	8:142338776_T_C	439	3.80436e-09	4.81387e-10	0.354913	0.0443083	0.600778	1.159e-14
(BASO+NEUT)#	chr1_31231073-31231573	Mono	1:31255905	1:31242991_AG_A	410	0.00876172	0.0145266	0.144363	0.238754	0.593595	6.982e-08
(BASO+NEUT)#	chr1_114443647-114444147	Mono	1:114419368	1:114377568_A_G	199	0.0443016	0.0501983	0.148889	0.168118	0.588493	3.482e-13
(BASO+NEUT)#	chr6_16712449-16712949	Mono	6:16742925	6:16744687_C_T	383	2.27437e-08	1.56998e-07	0.0532265	0.366838	0.579935	3.167e-13
(BASO+NEUT)#	chr12_69753701-69754201	Mono	12:69732105	12:69732105_T_C	302	6.2472e-06	0.000180955	0.0141754	0.410024	0.575614	1.534e-10
(BASO+NEUT)#	chr11_118114626-118115126	Mono	11:118122052	11:118081270_C_T	495	0.00332166	0.000908353	0.331056	0.0899572	0.574757	3.765e-14
(BASO+NEUT)#	chr3_183734845-183735345	Mono	3:183745663	3:183702089_A_G	418	0.00368193	0.00401499	0.200588	0.218159	0.573556	8.735e-08
(BASO+NEUT)#	chr10_126337819-126338319	Mono	10:126320902	10:126348565_G_A	434	0.00224328	0.000233739	0.398193	0.0409313	0.558399	1.475e-08
(BASO+NEUT)#	chr1_236106708-236107208	Mono	1:236093752	1:236090155_T_C	144	5.73315e-10	3.85125e-11	0.415115	0.0273278	0.557557	6.238e-27
(BASO+NEUT)#	chr2_61670669-61671169	Mono	2:61615095	2:61703319_G_A	324	0.0237181	0.113102	0.0540556	0.257217	0.551907	5.054e-08
(BASO+NEUT)#	chr17_38115137-38115637	Mono	17:38163295	17:38163295_T_C	299	7.74618e-237	1.8713e-237	0.365726	0.0878044	0.54647	5.39e-243
(BASO+NEUT)#	chr13_50103925-50104425	Mono	13:50121511	13:50121511_A_G	580	2.94817e-05	0.000535758	0.0237151	0.430418	0.545301	2.359e-09
(BASO+NEUT)#	chr8_11339185-11339685	Mono	8:11392093	8:11399011_T_C	643	1.36714e-07	6.58685e-07	0.0797343	0.383622	0.536643	1.42e-12
(BASO+NEUT)#	chr7_148888122-148888622	Mono	7:148852434	7:148783936_CT_C	374	3.44143e-05	1.56748e-05	0.321053	0.145698	0.533199	3.932e-10
(BASO+NEUT)#	chr11_61596120-61596620	Mono	11:61589481	11:61618169_A_G	274	3.63024e-06	4.72943e-07	0.413675	0.0533602	0.532961	3.658e-12
(BASO+NEUT)#	chr18_21165211-21165711	Mono	18:21078579	18:21151617_CAA_C	254	0.000114	1.80038e-05	0.407799	0.0638744	0.528195	3.828e-11
(BASO+NEUT)#	chr22_18130662-18131162	Mono	22:18169212	22:18169212_T_G	399	0.000665956	6.58303e-05	0.444818	0.0434597	0.51099	8.504e-09
(BASO+NEUT)#	chr17_16171389-16171889	Mono	17:16097144	17:16168784_C_T	165	3.7785e-23	8.48886e-19	2.22411e-05	0.499171	0.500806	2.377e-26
(BASO+NEUT)#	chr20_62237973-62238473	Mono	20:62308159	20:62308159_A_G	491	0.00664826	0.000514932	0.457756	0.0349548	0.500126	1.707e-08
(BASO+NEUT)#	chr5_131705140-131705640	NK	5:131707429	5:131677642_A_G	525	1.43171e-13	1.81534e-12	0.000522321	0.00562894	0.993849	1.903e-16
(BASO+NEUT)#	chr8_8085750-8086250	NK	8:8094870	8:8094870_G_A	215	1.54221e-10	4.52047e-08	3.9925e-05	0.0107134	0.989247	6.612e-12
(BASO+NEUT)#	chr8_8084911-8085411	NK	8:8094870	8:8094870_G_A	215	1.97645e-10	6.06601e-08	5.11667e-05	0.0147186	0.98523	6.612e-12
(BASO+NEUT)#	chr11_320591-321091	NK	11:308314	11:308314_T_C	741	2.66019e-39	1.80534e-39	0.0118696	0.00707426	0.981056	5.458e-44
(BASO+NEUT)#	chr4_6954282-6954782	NK	4:7047102	4:7045070_T_TGCGGCG	334	3.35734e-05	3.12539e-05	0.0113414	0.00957889	0.979015	8.277e-10
(BASO+NEUT)#	chr8_8086482-8086982	NK	8:8088230	8:8094870_G_A	215	8.75882e-10	8.51037e-08	0.00022675	0.0210531	0.97872	6.612e-12
(BASO+NEUT)#	chr10_81045009-81045509	NK	10:81037229	10:81047575_A_C	353	6.19729e-06	0.0116172	1.22475e-05	0.0219922	0.966372	2.06e-08
(BASO+NEUT)#	chr10_126304541-126305041	NK	10:126320902	10:126348565_G_A	490	2.39441e-05	0.00018372	0.00424401	0.0315998	0.963949	1.475e-08
(BASO+NEUT)#	chr11_113957646-113958146	NK	11:113957197	11:113957197_G_A	317	1.37349e-10	4.54942e-08	0.000126888	0.0410705	0.958803	9.399e-13
(BASO+NEUT)#	chr2_101750095-101750595	NK	2:101745835	2:101776932_A_G	385	4.02174e-12	0.000104014	2.02416e-09	0.0514024	0.948494	1.059e-08
(BASO+NEUT)#	chr2_101726799-101727299	NK	2:101746592	2:101776932_A_G	401	1.62988e-09	0.000112408	8.23065e-07	0.0558204	0.944066	1.059e-08
(BASO+NEUT)#	chr2_101743708-101744208	NK	2:101734933	2:101776932_A_G	387	4.09505e-12	0.000140098	2.06129e-09	0.0695897	0.93027	1.059e-08
(BASO+NEUT)#	chr17_44848310-44848810	NK	17:44858838	17:44759766_G_A	156	0.0192462	0.00222337	0.0512424	0.00499736	0.922291	1.048e-08
(BASO+NEUT)#	chr1_31255097-31255597	NK	1:31244734	1:31242991_AG_A	397	0.00340248	0.00268164	0.0560787	0.0433034	0.894534	6.982e-08
(BASO+NEUT)#	chr11_60018902-60019402	NK	11:60031476	11:59959843_T_C	472	1.21613e-05	0.000245631	0.00506521	0.101413	0.893264	3.143e-08
(BASO+NEUT)#	chr11_61582582-61583082	NK	11:61564299	11:61618169_A_G	271	1.10981e-08	9.442e-07	0.00126496	0.106727	0.892007	3.658e-12
(BASO+NEUT)#	chr5_141489489-141489989	NK	5:141539339	5:141462661_C_T	361	5.45254e-09	1.48296e-09	0.0914651	0.0239917	0.884543	2.411e-14
(BASO+NEUT)#	chr8_11446858-11447358	NK	8:11392093	8:11399011_T_C	512	1.05009e-07	1.26573e-07	0.0607329	0.0723378	0.866929	1.42e-12
(BASO+NEUT)#	chr9_277535-278035	NK	9:280269	9:305428_T_G	604	5.00474e-06	8.20548e-06	0.0536646	0.0871261	0.859196	2.438e-11
(BASO+NEUT)#	chr6_135945444-135945944	NK	6:135846518	6:135925524_T_C	226	0.000109238	0.000208373	0.0521624	0.0986516	0.848868	7.364e-08
(BASO+NEUT)#	chr8_142237106-142237606	NK	8:142339763	8:142338776_T_C	342	1.12568e-09	5.0732e-10	0.105103	0.0465193	0.848378	1.159e-14
(BASO+NEUT)#	chr1_31255648-31256148	NK	1:31233403	1:31242991_AG_A	397	6.62203e-08	0.0109565	1.0914e-06	0.179769	0.809273	6.982e-08
(BASO+NEUT)#	chr19_10346718-10347218	NK	19:10358639	19:10332988_C_T	306	0.000464662	0.00412098	0.020269	0.178964	0.796181	5.267e-09
(BASO+NEUT)#	chr16_85936182-85936682	NK	16:85947527	16:85936978_T_C	598	8.49175e-06	2.90991e-06	0.155183	0.052385	0.79242	1.155e-15
(BASO+NEUT)#	chr17_44112319-44112819	NK	17:43992943	17:44213164_C_A	137	7.3696e-05	4.84423e-06	0.278784	0.0176217	0.703516	2.334e-10
(BASO+NEUT)#	chr5_68513308-68513808	NK	5:68590400	5:68590400_G_C	396	1.98264e-10	2.53929e-11	0.2822	0.0354607	0.682339	1.262e-15
(BASO+NEUT)#	chr8_8939606-8940106	NK	8:8902670	8:8919136_G_A	610	1.70263e-07	1.20134e-07	0.187136	0.131358	0.681506	8.022e-13
(BASO+NEUT)#	chr15_64672288-64672788	NK	15:64642517	15:64654967_A_T	134	8.55186e-05	1.66501e-05	0.273166	0.0525099	0.674222	2.262e-10
(BASO+NEUT)#	chr2_101741849-101742349	NK	2:101745835	2:101776932_A_G	387	0.000470167	0.000195554	0.236651	0.0977639	0.66492	1.059e-08
(BASO+NEUT)#	chr5_131705783-131706283	NK	5:131707429	5:131677642_A_G	525	8.58124e-11	8.07828e-12	0.313057	0.0288127	0.65813	1.903e-16
(BASO+NEUT)#	chr11_61581945-61582445	NK	11:61581764	11:61618169_A_G	271	2.37144e-06	9.07989e-07	0.270296	0.102865	0.626835	3.658e-12
(BASO+NEUT)#	chr8_8995772-8996272	NK	8:8901222	8:8919136_G_A	611	2.7594e-07	7.39837e-08	0.299703	0.0797344	0.620562	8.022e-13
(BASO+NEUT)#	chr1_108742702-108743202	NK	1:108743059	1:108743059_G_C	294	2.16595e-05	1.70308e-06	0.361616	0.0278233	0.610537	6.42e-11
(BASO+NEUT)#	chr11_307941-308441	NK	11:308314	11:308314_T_C	713	1.73816e-38	7.07308e-38	0.0774864	0.314707	0.607806	5.458e-44
(BASO+NEUT)#	chr20_62272406-62272906	NK	20:62308159	20:62308159_A_G	506	0.00462641	0.000963303	0.328129	0.0677238	0.598558	1.707e-08
(BASO+NEUT)#	chr19_49111890-49112390	NK	19:49148781	19:49144245_T_TG	358	3.77792e-07	4.76303e-08	0.361367	0.0449657	0.593667	4.79e-13
(BASO+NEUT)#	chr2_61670669-61671169	NK	2:61713218	2:61703319_G_A	324	0.0893323	0.0350961	0.203596	0.0793944	0.592581	5.054e-08
(BASO+NEUT)#	chr5_131786449-131786949	NK	5:131707429	5:131677642_A_G	457	6.39688e-11	7.20899e-11	0.197244	0.221704	0.581052	1.903e-16
(BASO+NEUT)#	chr6_135946691-135947191	NK	6:135832523	6:135925524_T_C	227	0.000841126	5.22348e-05	0.401646	0.0243695	0.573092	7.364e-08
(BASO+NEUT)#	chr4_120133006-120133506	NK	4:120155806	4:120168588_T_C	342	0.0265393	0.00204138	0.385423	0.0290895	0.556906	4.621e-08
(BASO+NEUT)#	chr10_91091296-91091796	NK	10:91004916	10:91004916_C_A	312	0.00388849	0.000187935	0.44914	0.0211818	0.525602	1.167e-08
(BASO+NEUT)#	chr1_43424386-43424886	NK	1:43414046	1:43414369_G_C	324	0.0259604	0.0516424	0.133783	0.265608	0.523006	5.827e-08
(BASO+NEUT)#	chr10_81051806-81052306	NK	10:81032817	10:81047575_A_C	353	0.154839	0.00861593	0.305866	0.0165056	0.514174	2.06e-08
(BASO+NEUT)#	chr17_38119441-38119941	NK	17:38163295	17:38163295_T_C	301	9.17676e-237	1.20597e-237	0.43326	0.0564269	0.510313	5.39e-243
(BASO+NEUT)#	chr17_7832957-7833457	NK	17:7795972	17:7787775_CAT_C	218	0.10269	0.0595547	0.208489	0.120404	0.508863	1.441e-08
(BASO+NEUT)#	chr15_64756839-64757339	NK	15:64642517	15:64654967_A_T	167	0.000150827	4.22028e-05	0.385152	0.107261	0.507394	2.262e-10
(BASO+NEUT)#	chr17_38255309-38255809	NK	17:38163295	17:38163295_T_C	196	9.56875e-237	8.98926e-238	0.451794	0.041937	0.506268	5.39e-243
(BASO+NEUT)#	chr8_8085750-8086250	other.T	8:8088230	8:8094870_G_A	215	8.55504e-07	1.25278e-07	0.221474	0.0316853	0.746839	6.612e-12
(BASO+NEUT)#	chr8_8084911-8085411	other.T	8:8094870	8:8094870_G_A	215	9.07284e-07	1.45954e-07	0.234879	0.0370568	0.728063	6.612e-12
(BASO+NEUT)#	chr1_31255648-31256148	other.T	1:31244734	1:31242991_AG_A	397	0.024761	0.00274502	0.408095	0.044722	0.519677	6.982e-08
(EO+BASO)#	chr1_8484542-8485042	B	1:8484823	1:8484823_A_G	307	7.85268e-08	6.16937e-07	0.00368546	0.0279861	0.968328	3.186e-11
(EO+BASO)#	chr17_44848310-44848810	B	17:44853872	17:44753645_C_G	156	1.48775e-07	1.65077e-07	0.0270816	0.0291052	0.943813	1.305e-13
(EO+BASO)#	chr19_49399328-49399828	B	19:49458262	19:49458262_C_T	368	2.14991e-07	4.7195e-07	0.039721	0.086322	0.873956	1.297e-11
(EO+BASO)#	chr2_61670669-61671169	B	2:61787028	2:61768239_ATATAT_A	324	1.97938e-08	3.43637e-05	8.63322e-05	0.149029	0.85085	4.648e-10
(EO+BASO)#	chr7_130788020-130788520	B	7:130675225	7:130675225_C_T	436	0.00278787	0.000625351	0.12002	0.0260714	0.850495	1.596e-08
(EO+BASO)#	chr1_93644646-93645146	B	1:93587435	1:93584606_G_A	271	1.71991e-07	6.26959e-08	0.115348	0.0412043	0.843447	7.254e-12
(EO+BASO)#	chr16_48593382-48593882	B	16:48622582	16:48652982_CAA_C	395	3.04315e-10	4.29216e-06	1.1627e-05	0.163153	0.836831	2.649e-10
(EO+BASO)#	chr6_90960973-90961473	B	6:90956409	6:90956409_A_G	187	6.85962e-24	3.0096e-24	0.114729	0.0495007	0.83577	7.641e-29
(EO+BASO)#	chr16_48645575-48646075	B	16:48623227	16:48652982_CAA_C	387	1.03206e-06	4.36162e-06	0.0406394	0.170959	0.788397	2.649e-10
(EO+BASO)#	chr11_61582582-61583082	B	11:61557826	11:61571348_C_G	271	5.80046e-06	1.00718e-05	0.09011	0.155711	0.754163	4.081e-11
(EO+BASO)#	chr16_48646866-48647366	B	16:48676443	16:48652982_CAA_C	383	1.45842e-06	5.52587e-06	0.0574326	0.216883	0.725677	2.649e-10
(EO+BASO)#	chr9_117664985-117665485	B	9:117665435	9:117694184_G_A	288	1.74517e-05	4.89087e-06	0.223729	0.0619862	0.714263	2.067e-10
(EO+BASO)#	chr10_25219309-25219809	B	10:25222094	10:25197134_C_T	424	0.0107265	0.00955856	0.166634	0.147825	0.665256	9.164e-08
(EO+BASO)#	chr6_107443824-107444324	B	6:107444153	6:107444153_T_C	430	1.76845e-15	1.45599e-16	0.358525	0.0289054	0.61257	1.762e-21
(EO+BASO)#	chr10_90846430-90846930	B	10:90741955	10:90741955_T_C	437	0.00139407	0.000479715	0.352618	0.120815	0.524693	1.033e-08
(EO+BASO)#	chr3_169531542-169532042	B	3:169487501	3:169487501_T_C	336	9.11829e-06	1.37259e-06	0.415204	0.0619785	0.522808	8.992e-11
(EO+BASO)#	chr7_128580484-128580984	B	7:128580042	7:128580042_A_G	277	0.0125315	0.00296009	0.380365	0.0893322	0.514812	5.39e-08
(EO+BASO)#	chr15_80344905-80345405	B	15:80260014	15:80260014_T_C	302	1.15965e-10	1.10014e-11	0.445292	0.0417311	0.512977	3.417e-16
(EO+BASO)#	chr8_22941594-22942094	B	8:22957003	8:22957003_T_C	365	5.14965e-12	1.10839e-12	0.41068	0.0878919	0.501428	2.943e-18
(EO+BASO)#	chr2_242698426-242698926	CD4.T	2:242698640	2:242698640_G_A	523	1.80315e-23	2.49329e-17	1.01583e-09	0.000405027	0.999595	5.241e-21
(EO+BASO)#	chr1_42360375-42360875	CD4.T	1:42371414	1:42371414_T_C	299	3.4778e-10	2.73056e-08	9.14679e-05	0.00618779	0.993721	1.719e-12
(EO+BASO)#	chr1_8484542-8485042	CD4.T	1:8489302	1:8484823_A_G	307	1.05292e-22	1.67187e-07	4.94162e-18	0.00685337	0.993146	3.186e-11
(EO+BASO)#	chr17_44223364-44223864	CD4.T	17:44297459	17:44173502_A_ATTC	134	7.47555e-10	2.77165e-10	0.00673872	0.00150671	0.991755	4.274e-16
(EO+BASO)#	chr13_99939460-99939960	CD4.T	13:99877471	13:99855124_G_A	295	1.61539e-15	2.91793e-12	8.70677e-06	0.0147421	0.985249	2.099e-16
(EO+BASO)#	chr1_42370613-42371113	CD4.T	1:42371414	1:42371414_T_C	290	5.52545e-09	6.56315e-08	0.0014534	0.0162812	0.982265	1.719e-12
(EO+BASO)#	chr1_42373934-42374434	CD4.T	1:42368035	1:42371414_T_C	291	1.29582e-09	8.58549e-08	0.000340857	0.0216055	0.978054	1.719e-12
(EO+BASO)#	chr7_3147481-3147981	CD4.T	7:3160511	7:3171020_T_C	781	2.3163e-07	1.27352e-07	0.0153832	0.0074807	0.977136	5.064e-12
(EO+BASO)#	chr1_42363775-42364275	CD4.T	1:42368035	1:42371414_T_C	292	5.45686e-11	9.11847e-08	1.43521e-05	0.0230055	0.97698	1.719e-12
(EO+BASO)#	chr1_42368253-42368753	CD4.T	1:42368035	1:42371414_T_C	293	4.5334e-11	9.42517e-08	1.19242e-05	0.0238149	0.976173	1.719e-12
(EO+BASO)#	chr1_42367215-42367715	CD4.T	1:42365548	1:42371414_T_C	292	2.32709e-11	9.72118e-08	6.12083e-06	0.0245937	0.9754	1.719e-12
(EO+BASO)#	chr3_32992838-32993338	CD4.T	3:33047662	3:33047283_G_A	254	1.09723e-08	2.49818e-07	0.00117757	0.025838	0.972984	1.944e-14
(EO+BASO)#	chr17_73824091-73824591	CD4.T	17:73824121	17:73801154_T_C	313	2.68682e-05	2.825e-05	0.017497	0.0174318	0.965016	8.141e-10
(EO+BASO)#	chr17_73823574-73824074	CD4.T	17:73801154	17:73801154_T_C	311	3.45109e-05	3.96816e-05	0.0224731	0.0248876	0.952565	8.141e-10
(EO+BASO)#	chr11_76299452-76299952	CD4.T	11:76293758	11:76293758_G_A	442	6.57413e-34	2.32001e-33	0.0108238	0.0372454	0.951931	3.305e-38
(EO+BASO)#	chr11_61601986-61602486	CD4.T	11:61581764	11:61571348_C_G	278	9.95571e-08	3.0704e-06	0.00154618	0.0467334	0.951717	4.081e-11
(EO+BASO)#	chr7_37382220-37382720	CD4.T	7:37400469	7:37403647_A_G	487	2.61839e-11	8.51871e-11	0.0125672	0.039939	0.947494	7.271e-15
(EO+BASO)#	chr6_90960973-90961473	CD4.T	6:90956409	6:90956409_A_G	186	1.49991e-24	2.44906e-24	0.0250861	0.0400259	0.934888	7.641e-29
(EO+BASO)#	chr1_42364405-42364905	CD4.T	1:42371414	1:42371414_T_C	295	1.75637e-07	8.94846e-08	0.0461954	0.0226048	0.9312	1.719e-12
(EO+BASO)#	chr1_42383511-42384011	CD4.T	1:42371414	1:42371414_T_C	295	2.39325e-07	4.19858e-08	0.0629532	0.0101172	0.926929	1.719e-12
(EO+BASO)#	chr9_117664985-117665485	CD4.T	9:117666678	9:117694184_G_A	288	2.7804e-18	5.78879e-06	3.56444e-14	0.0732849	0.926709	2.067e-10
(EO+BASO)#	chr3_46106721-46107221	CD4.T	3:46001063	3:45993606_T_C	225	9.7182e-05	9.96573e-05	0.0385177	0.0385761	0.922709	5.917e-09
(EO+BASO)#	chr11_65769788-65770288	CD4.T	11:65681965	11:65665256_A_G	243	2.35083e-17	1.44823e-17	0.0499753	0.0298673	0.920157	3.519e-22
(EO+BASO)#	chr11_61582582-61583082	CD4.T	11:61557826	11:61571348_C_G	271	5.57571e-15	5.31075e-06	8.66185e-11	0.081584	0.918411	4.081e-11
(EO+BASO)#	chr3_33047516-33048016	CD4.T	3:33037752	3:33047283_G_A	297	4.89866e-09	8.09466e-07	0.000526061	0.0860141	0.913459	1.944e-14
(EO+BASO)#	chr7_3157442-3157942	CD4.T	7:3160511	7:3171020_T_C	764	5.41823e-08	1.41185e-06	0.00359977	0.092897	0.903502	5.064e-12
(EO+BASO)#	chr13_99849365-99849865	CD4.T	13:99857984	13:99855124_G_A	388	2.68271e-26	2.15541e-11	1.32785e-16	0.105791	0.894209	2.099e-16
(EO+BASO)#	chr19_46389853-46390353	CD4.T	19:46352203	19:46368222_G_T	468	4.57165e-09	7.12938e-09	0.0422344	0.0649708	0.892795	3.189e-15
(EO+BASO)#	chr11_128216628-128217128	CD4.T	11:128216692	11:128216692_C_T	360	1.164e-05	2.91737e-06	0.0925469	0.0223102	0.885128	7.494e-11
(EO+BASO)#	chr1_93644646-93645146	CD4.T	1:93580879	1:93584606_G_A	271	1.31402e-07	7.84137e-08	0.0881264	0.051729	0.860144	7.254e-12
(EO+BASO)#	chr9_139237103-139237603	CD4.T	9:139327062	9:139327062_G_A	294	0.000775131	0.000338877	0.098763	0.0423201	0.857803	9.273e-09
(EO+BASO)#	chr17_38082596-38083096	CD4.T	17:38143532	17:38143532_C_T	278	6.09233e-10	2.34608e-10	0.10473	0.0394746	0.855795	1.678e-14
(EO+BASO)#	chr11_108095904-108096404	CD4.T	11:108165407	11:108165407_C_G	165	5.17124e-10	8.7254e-10	0.0542372	0.0906589	0.855104	5.684e-14
(EO+BASO)#	chr11_61596643-61597143	CD4.T	11:61557826	11:61571348_C_G	273	8.12094e-07	8.63622e-06	0.0126129	0.133278	0.854099	4.081e-11
(EO+BASO)#	chr19_40209979-40210479	CD4.T	19:40210439	19:40202416_T_C	413	8.58273e-30	1.04175e-30	0.152634	0.0176967	0.829669	1.408e-44
(EO+BASO)#	chr19_46389198-46389698	CD4.T	19:46352203	19:46368222_G_T	469	1.02368e-08	8.84983e-09	0.0945741	0.0809361	0.82449	3.189e-15
(EO+BASO)#	chr11_61595187-61595687	CD4.T	11:61557826	11:61571348_C_G	268	3.58552e-08	1.14802e-05	0.000556798	0.177454	0.821977	4.081e-11
(EO+BASO)#	chr1_42380138-42380638	CD4.T	1:42371414	1:42371414_T_C	292	6.41298e-07	6.21469e-08	0.168702	0.0155328	0.815765	1.719e-12
(EO+BASO)#	chr16_48592103-48592603	CD4.T	16:48601291	16:48652982_CAA_C	397	4.93131e-08	4.95215e-06	0.00188413	0.188399	0.809712	2.649e-10
(EO+BASO)#	chr17_44159622-44160122	CD4.T	17:44133162	17:44173502_A_ATTC	136	2.47325e-08	2.83073e-09	0.17315	0.0190099	0.80784	4.274e-16
(EO+BASO)#	chr5_130400604-130401104	CD4.T	5:130503286	5:130423559_G_A	370	2.42844e-18	2.30314e-19	0.185344	0.0167801	0.797876	1.226e-43
(EO+BASO)#	chr18_60902015-60902515	CD4.T	18:60860642	18:60920854_C_T	301	0.00290275	0.00126858	0.139972	0.060376	0.795481	3.048e-37
(EO+BASO)#	chr16_48664217-48664717	CD4.T	16:48622582	16:48652982_CAA_C	405	1.13318e-06	4.47528e-06	0.0446314	0.175484	0.779879	2.649e-10
(EO+BASO)#	chr4_38689048-38689548	CD4.T	4:38677062	4:38677062_A_G	425	1.72095e-37	2.0803e-38	0.20307	0.0237742	0.773156	3.856e-43
(EO+BASO)#	chr11_61581945-61582445	CD4.T	11:61571348	11:61571348_C_G	271	1.05342e-05	4.16189e-06	0.163649	0.0638824	0.772454	4.081e-11
(EO+BASO)#	chr1_42386266-42386766	CD4.T	1:42370787	1:42371414_T_C	297	8.18987e-07	6.05816e-08	0.215424	0.0151658	0.769409	1.719e-12
(EO+BASO)#	chr7_3160085-3160585	CD4.T	7:3160511	7:3171020_T_C	760	8.59791e-11	3.49632e-06	5.71253e-06	0.23153	0.768461	5.064e-12
(EO+BASO)#	chr2_28767775-28768275	CD4.T	2:28684643	2:28685961_T_A	485	7.06944e-05	0.000482928	0.0302923	0.20617	0.762984	7.257e-09
(EO+BASO)#	chr3_45986210-45986710	CD4.T	3:45993606	3:45993606_T_C	214	8.77037e-05	0.000551383	0.0345596	0.216524	0.748278	5.917e-09
(EO+BASO)#	chr2_98384574-98385074	CD4.T	2:98374512	2:98391117_G_A	162	5.94131e-05	1.68574e-05	0.197066	0.0551662	0.747692	1.426e-11
(EO+BASO)#	chr5_10621843-10622343	CD4.T	5:10624866	5:10684942_T_C	460	0.000763322	0.000155267	0.221122	0.0442447	0.733715	3.921e-09
(EO+BASO)#	chr12_56435365-56435865	CD4.T	12:56466473	12:56449875_A_C	104	1.78362e-07	6.94093e-08	0.194503	0.0749601	0.730536	4.507e-12
(EO+BASO)#	chr12_1015311-1015811	CD4.T	12:1032472	12:980925_C_A	279	0.132461	0.105339	0.0299353	0.0230968	0.709168	2.579e-09
(EO+BASO)#	chr1_9335572-9336072	CD4.T	1:9336748	1:9355472_A_C	527	1.96328e-08	6.11615e-05	9.54368e-05	0.296608	0.703235	1.052e-10
(EO+BASO)#	chr7_3130153-3130653	CD4.T	7:3171020	7:3171020_T_C	792	3.69765e-06	8.0782e-07	0.245482	0.0529285	0.701585	5.064e-12
(EO+BASO)#	chr10_25218044-25218544	CD4.T	10:25219838	10:25197134_C_T	424	0.0164242	0.00261279	0.255147	0.0399033	0.685913	9.164e-08
(EO+BASO)#	chr5_131792950-131793450	CD4.T	5:131804347	5:131804347_C_A	447	1.34368e-89	7.82356e-89	0.0466515	0.270945	0.682403	2.84e-95
(EO+BASO)#	chr18_12777360-12777860	CD4.T	18:12857002	18:12866436_AAAAAC_A	400	0.0553942	0.00926238	0.220856	0.0362508	0.678236	1.458e-08
(EO+BASO)#	chr1_42248731-42249231	CD4.T	1:42371414	1:42371414_T_C	274	1.16266e-06	8.0214e-08	0.302583	0.0201986	0.677217	1.719e-12
(EO+BASO)#	chr7_3152367-3152867	CD4.T	7:3160511	7:3171020_T_C	769	3.54798e-06	1.33069e-06	0.235684	0.0877182	0.676593	5.064e-12
(EO+BASO)#	chr13_41179682-41180182	CD4.T	13:41189143	13:41224287_CTATA_C	270	5.70224e-09	1.6452e-09	0.254133	0.0726487	0.673218	2.33e-13
(EO+BASO)#	chr17_57870579-57871079	CD4.T	17:57991375	17:57991375_T_G	244	0.0040419	0.000277075	0.309705	0.0205651	0.665411	3.493e-08
(EO+BASO)#	chr11_320591-321091	CD4.T	11:308314	11:309127_A_G	741	1.22336e-14	1.67669e-14	0.144979	0.198045	0.656976	2.93e-20
(EO+BASO)#	chr15_67442308-67442808	CD4.T	15:67449660	15:67449660_A_G	393	8.94932e-05	8.26853e-06	0.329081	0.0297636	0.641058	6.005e-10
(EO+BASO)#	chr8_129076175-129076675	CD4.T	8:129004975	8:129004975_G_A	481	4.3957e-16	1.73001e-16	0.261818	0.102408	0.635775	1.424e-21
(EO+BASO)#	chr11_61598153-61598653	CD4.T	11:61560081	11:61571348_C_G	275	1.67585e-05	8.01304e-06	0.260283	0.123838	0.615854	4.081e-11
(EO+BASO)#	chr1_42315644-42316144	CD4.T	1:42371414	1:42371414_T_C	314	1.3627e-06	1.06476e-07	0.358201	0.027374	0.614424	1.719e-12
(EO+BASO)#	chr17_44213477-44213977	CD4.T	17:44133162	17:44173502_A_ATTC	131	4.17297e-08	1.14469e-09	0.376314	0.00970871	0.613977	4.274e-16
(EO+BASO)#	chr7_3159074-3159574	CD4.T	7:3171020	7:3171020_T_C	758	4.86996e-06	9.72405e-07	0.323532	0.0639884	0.612474	5.064e-12
(EO+BASO)#	chr5_35849989-35850489	CD4.T	5:35844125	5:35844125_G_A	439	2.54287e-13	3.88664e-14	0.339243	0.051242	0.609515	4.784e-19
(EO+BASO)#	chr11_61594610-61595110	CD4.T	11:61560081	11:61571348_C_G	268	4.42756e-07	2.48488e-05	0.0068756	0.385271	0.607828	4.081e-11
(EO+BASO)#	chr1_93646977-93647477	CD4.T	1:93584606	1:93584606_G_A	274	4.94605e-07	9.07831e-08	0.332057	0.0603402	0.607602	7.254e-12
(EO+BASO)#	chr7_148906534-148907034	CD4.T	7:148869277	7:148869277_G_A	405	2.00473e-22	1.3501e-22	0.240862	0.161613	0.597524	2.385e-28
(EO+BASO)#	chr10_28791059-28791559	CD4.T	10:28780373	10:28780373_T_C	368	1.57946e-08	1.89035e-08	0.18351	0.219035	0.597455	7.545e-14
(EO+BASO)#	chr11_61596120-61596620	CD4.T	11:61624181	11:61571348_C_G	273	1.91535e-06	2.42781e-05	0.0297481	0.37648	0.593746	4.081e-11
(EO+BASO)#	chr17_44233989-44234489	CD4.T	17:44297459	17:44173502_A_ATTC	139	3.80661e-08	7.15348e-09	0.342599	0.0637884	0.593613	4.274e-16
(EO+BASO)#	chr2_61763110-61763610	CD4.T	2:61781994	2:61768239_ATATAT_A	345	9.18785e-05	4.52808e-05	0.293303	0.143987	0.562573	4.648e-10
(EO+BASO)#	chr19_49399328-49399828	CD4.T	19:49458262	19:49458262_C_T	368	9.62607e-07	1.42301e-06	0.177848	0.262351	0.559799	1.297e-11
(EO+BASO)#	chr8_23076203-23076703	CD4.T	8:22957003	8:22957003_T_C	473	4.29627e-12	1.2545e-12	0.343796	0.0998313	0.556373	2.943e-18
(EO+BASO)#	chr1_65468043-65468543	CD4.T	1:65491914	1:65491914_C_A	429	4.08234e-07	4.33529e-08	0.414367	0.0434621	0.54217	5.145e-12
(EO+BASO)#	chr6_42284359-42284859	CD4.T	6:42282393	6:42197707_C_T	267	0.0105471	0.00032267	0.455843	0.0134259	0.519861	1.56e-09
(EO+BASO)#	chr1_9343030-9343530	CD4.T	1:9355472	1:9355472_A_C	532	9.30987e-05	6.73403e-06	0.45241	0.0322085	0.515281	1.052e-10
(EO+BASO)#	chr11_61596643-61597143	CD8.T	11:61571348	11:61571348_C_G	273	1.07398e-07	4.24815e-07	0.00166805	0.00560525	0.992726	4.081e-11
(EO+BASO)#	chr1_8484542-8485042	CD8.T	1:8484823	1:8484823_A_G	307	5.41054e-15	1.82474e-07	2.5393e-10	0.00757155	0.992428	3.186e-11
(EO+BASO)#	chr2_242698426-242698926	CD8.T	2:242698640	2:242698640_G_A	523	1.53789e-16	3.85269e-17	0.0086639	0.0011803	0.990156	5.241e-21
(EO+BASO)#	chr1_9340354-9340854	CD8.T	1:9356065	1:9355472_A_C	529	1.5877e-06	8.16402e-07	0.0077156	0.00297809	0.989304	1.052e-10
(EO+BASO)#	chr5_130400604-130401104	CD8.T	5:130503286	5:130423559_G_A	369	1.39525e-19	3.33751e-20	0.0106488	0.00155945	0.987792	1.226e-43
(EO+BASO)#	chr10_28791059-28791559	CD8.T	10:28780373	10:28780373_T_C	368	5.09129e-10	8.08683e-10	0.00591535	0.00841006	0.985675	7.545e-14
(EO+BASO)#	chr1_42360375-42360875	CD8.T	1:42371414	1:42371414_T_C	299	1.06056e-08	5.79817e-08	0.00278933	0.0142665	0.982944	1.719e-12
(EO+BASO)#	chr1_42363775-42364275	CD8.T	1:42371414	1:42371414_T_C	291	3.06588e-08	5.4544e-08	0.00806362	0.0133671	0.978569	1.719e-12
(EO+BASO)#	chr3_46106721-46107221	CD8.T	3:45993606	3:45993606_T_C	225	4.91175e-05	4.18112e-05	0.0194675	0.0156069	0.964835	5.917e-09
(EO+BASO)#	chr11_61581945-61582445	CD8.T	11:61571348	11:61571348_C_G	271	2.78062e-07	2.47957e-06	0.00431969	0.0375619	0.958116	4.081e-11
(EO+BASO)#	chr2_28570844-28571344	CD8.T	2:28685961	2:28685961_T_A	288	3.91522e-05	9.08966e-05	0.0167451	0.0379307	0.945194	7.257e-09
(EO+BASO)#	chr10_26735141-26735641	CD8.T	10:26727636	10:26736240_T_C	537	5.35184e-21	1.10803e-20	0.0230099	0.0467088	0.930281	1.47e-25
(EO+BASO)#	chr7_3157442-3157942	CD8.T	7:3160511	7:3171020_T_C	764	6.66263e-07	6.99729e-07	0.0442653	0.0455785	0.910155	5.064e-12
(EO+BASO)#	chr16_2892421-2892921	CD8.T	16:2830482	16:2836027_T_G	356	3.8607e-08	1.65569e-07	0.0191418	0.0811912	0.899667	3.648e-12
(EO+BASO)#	chr11_108095904-108096404	CD8.T	11:108125471	11:108165407_C_G	164	1.41267e-10	8.3502e-10	0.0148164	0.0866803	0.898503	5.684e-14
(EO+BASO)#	chr3_3154656-3155156	CD8.T	3:3153339	3:3153194_G_A	567	7.27567e-10	7.51144e-08	0.00113586	0.116384	0.88248	3.031e-13
(EO+BASO)#	chr9_117664985-117665485	CD8.T	9:117666678	9:117694184_G_A	288	5.58748e-12	9.31928e-06	7.16309e-08	0.118591	0.8814	2.067e-10
(EO+BASO)#	chr8_23076203-23076703	CD8.T	8:22957003	8:22957003_T_C	473	1.64574e-12	2.28671e-13	0.131695	0.0174478	0.850857	2.943e-18
(EO+BASO)#	chr11_76299452-76299952	CD8.T	11:76302067	11:76293758_G_A	442	7.58823e-33	1.6685e-33	0.124935	0.0266221	0.848443	3.305e-38
(EO+BASO)#	chr11_61601986-61602486	CD8.T	11:61588305	11:61571348_C_G	278	2.39864e-08	1.03282e-05	0.000372523	0.159562	0.840055	4.081e-11
(EO+BASO)#	chr2_61670669-61671169	CD8.T	2:61781994	2:61768239_ATATAT_A	324	7.64704e-06	3.6045e-05	0.0333531	0.156402	0.810201	4.648e-10
(EO+BASO)#	chr16_48650992-48651492	CD8.T	16:48676443	16:48652982_CAA_C	383	5.06434e-09	4.94264e-06	0.000199432	0.193834	0.805962	2.649e-10
(EO+BASO)#	chr1_42272468-42272968	CD8.T	1:42371414	1:42371414_T_C	294	6.15192e-07	1.42633e-07	0.161522	0.0366471	0.80183	1.719e-12
(EO+BASO)#	chr11_61582582-61583082	CD8.T	11:61606642	11:61571348_C_G	271	1.33352e-06	1.15851e-05	0.0207162	0.179175	0.800096	4.081e-11
(EO+BASO)#	chr2_28578886-28579386	CD8.T	2:28685967	2:28685961_T_A	294	0.000402111	7.10001e-05	0.171976	0.0295675	0.797984	7.257e-09
(EO+BASO)#	chr3_46010597-46011097	CD8.T	3:45993606	3:45993606_T_C	229	0.000298963	0.000220319	0.118522	0.08655	0.794408	5.917e-09
(EO+BASO)#	chr16_88537106-88537606	CD8.T	16:88559851	16:88556880_A_G	522	3.97584e-07	3.2961e-07	0.113299	0.0931345	0.793566	2.515e-12
(EO+BASO)#	chr7_37382220-37382720	CD8.T	7:37403647	7:37403647_A_G	487	3.54777e-10	9.47725e-11	0.170279	0.0447021	0.785019	7.271e-15
(EO+BASO)#	chr13_99849365-99849865	CD8.T	13:99855124	13:99855124_G_A	388	1.70584e-11	2.68588e-11	0.0844331	0.132158	0.783409	2.099e-16
(EO+BASO)#	chr17_4624970-4625470	CD8.T	17:4535413	17:4535314_G_A	345	1.66487e-05	2.2036e-05	0.0942352	0.123947	0.781779	2.076e-39
(EO+BASO)#	chr2_61763110-61763610	CD8.T	2:61764140	2:61768239_ATATAT_A	344	1.5197e-05	5.35145e-05	0.0485128	0.170051	0.781367	4.648e-10
(EO+BASO)#	chr11_61596120-61596620	CD8.T	11:61605499	11:61571348_C_G	273	5.40497e-07	1.39561e-05	0.00839466	0.215981	0.77561	4.081e-11
(EO+BASO)#	chr10_26711859-26712359	CD8.T	10:26727636	10:26736240_T_C	580	2.81912e-21	5.22924e-20	0.0121257	0.224158	0.763716	1.47e-25
(EO+BASO)#	chr16_48664217-48664717	CD8.T	16:48686802	16:48652982_CAA_C	405	2.37408e-06	4.01548e-06	0.0935057	0.157405	0.749083	2.649e-10
(EO+BASO)#	chr11_61594610-61595110	CD8.T	11:61571348	11:61571348_C_G	268	1.49111e-05	2.11206e-06	0.231556	0.032062	0.736365	4.081e-11
(EO+BASO)#	chr3_50438549-50439049	CD8.T	3:50421081	3:50421081_T_C	113	0.000519212	0.000162411	0.209564	0.0648272	0.724927	1.203e-09
(EO+BASO)#	chr7_3159074-3159574	CD8.T	7:3160511	7:3171020_T_C	758	1.71742e-06	2.66559e-06	0.114095	0.176377	0.709524	5.064e-12
(EO+BASO)#	chr7_148888122-148888622	CD8.T	7:148869277	7:148869277_G_A	374	3.02958e-23	2.16627e-22	0.0364366	0.259833	0.703731	2.385e-28
(EO+BASO)#	chr7_3150839-3151339	CD8.T	7:3160511	7:3171020_T_C	768	2.71189e-06	1.8289e-06	0.180144	0.12079	0.699062	5.064e-12
(EO+BASO)#	chr8_129060638-129061138	CD8.T	8:129004975	8:129004975_G_A	484	4.64173e-16	4.26593e-17	0.276464	0.0247093	0.698826	1.424e-21
(EO+BASO)#	chr2_8442069-8442569	CD8.T	2:8448194	2:8438693_C_T	335	5.01522e-08	2.13826e-08	0.217352	0.0919784	0.69067	6.791e-18
(EO+BASO)#	chr11_61584189-61584689	CD8.T	11:61557803	11:61571348_C_G	270	4.11457e-06	1.59438e-05	0.063916	0.246983	0.689081	4.081e-11
(EO+BASO)#	chr17_38115137-38115637	CD8.T	17:38143532	17:38143532_C_T	299	1.65055e-09	2.20576e-10	0.283617	0.0372229	0.67916	1.678e-14
(EO+BASO)#	chr12_56435365-56435865	CD8.T	12:56416928	12:56449875_A_C	104	2.4418e-07	5.14617e-08	0.266278	0.0554406	0.678281	4.507e-12
(EO+BASO)#	chr7_3155480-3155980	CD8.T	7:3160511	7:3171020_T_C	770	3.9341e-06	9.70334e-07	0.261363	0.0637897	0.674842	5.064e-12
(EO+BASO)#	chr17_65990262-65990762	CD8.T	17:65874463	17:65880537_CT_C	303	3.42339e-12	1.44305e-12	0.232483	0.0973279	0.670189	2.276e-17
(EO+BASO)#	chr17_44223364-44223864	CD8.T	17:44297459	17:44173502_A_ATTC	134	3.57697e-08	9.09524e-10	0.322441	0.00752874	0.67003	4.274e-16
(EO+BASO)#	chr15_80259784-80260284	CD8.T	15:80255209	15:80260014_T_C	319	1.63229e-13	5.81415e-11	0.00098304	0.349504	0.649513	3.417e-16
(EO+BASO)#	chr11_61600947-61601447	CD8.T	11:61571348	11:61571348_C_G	277	7.18412e-06	1.56651e-05	0.111574	0.242643	0.64576	4.081e-11
(EO+BASO)#	chr19_19709474-19709974	CD8.T	19:19699963	19:19699963_T_C	146	0.00460204	0.000865462	0.298446	0.0554853	0.640601	3.228e-08
(EO+BASO)#	chr12_121397519-121398019	CD8.T	12:121358735	12:121358626_AT_A	383	0.00122038	0.00153609	0.160792	0.201755	0.634696	4.53e-09
(EO+BASO)#	chr1_93644646-93645146	CD8.T	1:93587435	1:93584606_G_A	271	4.92564e-07	7.1774e-08	0.330344	0.047514	0.622141	7.254e-12
(EO+BASO)#	chr10_28853856-28854356	CD8.T	10:28780373	10:28780373_T_C	360	2.3606e-08	9.53657e-09	0.274345	0.110217	0.615437	7.545e-14
(EO+BASO)#	chr11_65769788-65770288	CD8.T	11:65681965	11:65665256_A_G	243	1.31918e-16	5.85391e-17	0.280439	0.12385	0.59571	3.519e-22
(EO+BASO)#	chr10_25218044-25218544	CD8.T	10:25222094	10:25197134_C_T	424	0.0227177	0.00332536	0.352914	0.0510888	0.569954	9.164e-08
(EO+BASO)#	chr12_94676433-94676933	CD8.T	12:94615120	12:94615120_A_G	313	0.0266136	0.0015218	0.388754	0.021668	0.561443	5.857e-08
(EO+BASO)#	chr1_9335572-9336072	CD8.T	1:9336116	1:9355472_A_C	527	4.68231e-11	9.14666e-05	2.27611e-07	0.444071	0.555837	1.052e-10
(EO+BASO)#	chr10_890426-890926	CD8.T	10:873148	10:959111_T_C	180	3.11678e-12	6.93527e-14	0.436787	0.00916509	0.554048	7.152e-29
(EO+BASO)#	chr17_73824091-73824591	CD8.T	17:73801154	17:73801154_T_C	313	0.000360186	0.000338987	0.234559	0.220209	0.544532	8.141e-10
(EO+BASO)#	chr17_38081966-38082466	CD8.T	17:38143532	17:38143532_C_T	278	1.21866e-09	1.46154e-09	0.209494	0.250706	0.5398	1.678e-14
(EO+BASO)#	chr11_128231193-128231693	CD8.T	11:128216692	11:128216692_C_T	350	5.13219e-05	6.6208e-06	0.408094	0.0521065	0.539742	7.494e-11
(EO+BASO)#	chr21_45563142-45563642	CD8.T	21:45662979	21:45660835_C_A	486	0.00692367	0.000816455	0.407067	0.0474646	0.537728	1.467e-08
(EO+BASO)#	chr17_44223995-44224495	CD8.T	17:44297459	17:44173502_A_ATTC	134	5.19943e-08	1.08613e-09	0.468695	0.00926874	0.522037	4.274e-16
(EO+BASO)#	chr2_28629563-28630063	CD8.T	2:28689345	2:28685961_T_A	331	0.000821301	0.000313009	0.351584	0.13348	0.513803	7.257e-09
(EO+BASO)#	chr1_8484542-8485042	DC	1:8484823	1:8484823_A_G	307	6.88367e-06	7.18006e-07	0.323068	0.033054	0.64387	3.186e-11
(EO+BASO)#	chr16_27343355-27343855	DC	16:27343963	16:27343963_T_C	361	6.31884e-05	7.66101e-06	0.369404	0.0442005	0.586324	1.846e-10
(EO+BASO)#	chr11_57158884-57159384	DC	11:57180023	11:57159774_T_TCA	161	0.193643	0.0084758	0.239542	0.0099364	0.548402	2.895e-08
(EO+BASO)#	chr1_8484542-8485042	Mono	1:8489302	1:8484823_A_G	307	1.09413e-18	1.62862e-07	5.13502e-14	0.00665017	0.99335	3.186e-11
(EO+BASO)#	chr10_25197905-25198405	Mono	10:25222094	10:25197134_C_T	411	3.75645e-09	0.000690738	5.83371e-08	0.00973749	0.989572	9.164e-08
(EO+BASO)#	chr8_145079056-145079556	Mono	8:145062228	8:145158607_G_A	213	0.000189522	0.00971221	4.06552e-05	0.00109445	0.988963	6.225e-15
(EO+BASO)#	chr5_148199118-148199618	Mono	5:148200600	5:148200011_T_C	361	1.68836e-19	6.97578e-17	6.18623e-05	0.0245842	0.975354	1.315e-21
(EO+BASO)#	chr1_93479673-93480173	Mono	1:93584606	1:93584606_G_A	235	7.06868e-08	5.71191e-08	0.0154648	0.0115235	0.973012	7.254e-12
(EO+BASO)#	chr9_113641511-113642011	Mono	9:113639333	9:113636793_C_T	428	2.11045e-14	9.51476e-13	0.000669789	0.0292266	0.970104	1.484e-17
(EO+BASO)#	chr10_64441089-64441589	Mono	10:64396042	10:64388631_G_C	295	6.78852e-33	1.35639e-27	1.57275e-07	0.0304551	0.969545	5.21e-32
(EO+BASO)#	chr11_65769788-65770288	Mono	11:65681965	11:65665256_A_G	243	1.04246e-17	9.41661e-18	0.0221613	0.0190596	0.958779	3.519e-22
(EO+BASO)#	chr1_91965911-91966411	Mono	1:91972374	1:91986482_G_A	421	0.000300348	0.000625493	0.0154033	0.0311257	0.952545	4.883e-08
(EO+BASO)#	chr12_6442128-6442628	Mono	12:6447522	12:6451590_A_C	380	0.00776779	0.00463004	0.0280606	0.0157819	0.94376	9.444e-08
(EO+BASO)#	chr12_92518342-92518842	Mono	12:92519289	12:92519289_G_A	292	1.4209e-06	4.94273e-07	0.0439985	0.0143636	0.941636	1.374e-11
(EO+BASO)#	chr16_2835126-2835626	Mono	16:2836027	16:2836027_T_G	333	1.05655e-07	3.79999e-08	0.0523748	0.0179075	0.929718	3.648e-12
(EO+BASO)#	chr15_80259784-80260284	Mono	15:80263345	15:80260014_T_C	319	2.17551e-16	1.34368e-11	1.31019e-06	0.0800021	0.919997	3.417e-16
(EO+BASO)#	chr19_1021486-1021986	Mono	19:1104078	19:1079959_G_A	499	0.000204829	0.000144995	0.0498902	0.0344011	0.915359	7.476e-11
(EO+BASO)#	chr4_83573134-83573634	Mono	4:83574748	4:83547862_G_A	565	1.16424e-31	1.26007e-30	0.00754434	0.0807413	0.911714	2.167e-35
(EO+BASO)#	chr2_85761985-85762485	Mono	2:85780536	2:85801082_A_T	254	7.77971e-05	4.5843e-05	0.0647387	0.0372503	0.897887	4.787e-10
(EO+BASO)#	chr22_24655392-24655892	Mono	22:24621826	22:24621826_A_G	205	9.29154e-06	2.04503e-06	0.100113	0.0211557	0.87872	8.243e-11
(EO+BASO)#	chr1_172668275-172668775	Mono	1:172789206	1:172791512_G_A	285	0.00115517	0.001028	0.0638899	0.0559783	0.877949	2.397e-08
(EO+BASO)#	chr11_61603077-61603577	Mono	11:61571348	11:61571348_C_G	277	6.66176e-06	1.44735e-06	0.103461	0.0216032	0.874928	4.081e-11
(EO+BASO)#	chr15_80201933-80202433	Mono	15:80224817	15:80260014_T_C	359	7.8938e-12	1.66692e-11	0.0476218	0.0997091	0.852669	3.417e-16
(EO+BASO)#	chr16_30503177-30503677	Mono	16:30623979	16:30623979_T_G	102	8.2769e-05	1.59003e-06	0.147253	0.00197812	0.850684	1.569e-10
(EO+BASO)#	chr9_113564778-113565278	Mono	9:113635691	9:113636793_C_T	424	3.56423e-12	1.20398e-12	0.113009	0.0373242	0.849667	1.484e-17
(EO+BASO)#	chr16_48593382-48593882	Mono	16:48632478	16:48652982_CAA_C	395	2.2642e-26	4.1498e-06	8.65081e-22	0.157709	0.842287	2.649e-10
(EO+BASO)#	chr10_28791059-28791559	Mono	10:28780373	10:28780373_T_C	368	1.24019e-08	1.80114e-09	0.144092	0.0200908	0.835817	7.545e-14
(EO+BASO)#	chr5_131813437-131813937	Mono	5:131804347	5:131804347_C_A	410	1.44057e-89	3.47155e-89	0.0500568	0.119799	0.830144	2.84e-95
(EO+BASO)#	chr16_48592103-48592603	Mono	16:48601291	16:48652982_CAA_C	397	9.68622e-08	4.47351e-06	0.00370085	0.170095	0.8262	2.649e-10
(EO+BASO)#	chr17_57870579-57871079	Mono	17:57991375	17:57991375_T_G	244	0.000493699	0.00186003	0.0378291	0.141704	0.818113	3.493e-08
(EO+BASO)#	chr17_57871318-57871818	Mono	17:57973096	17:57991375_T_G	244	0.00197679	0.000425472	0.151471	0.0317873	0.814339	3.493e-08
(EO+BASO)#	chr22_43548976-43549476	Mono	22:43548155	22:43549652_C_T	479	0.00335409	0.000959539	0.14556	0.0408324	0.809294	2.552e-08
(EO+BASO)#	chr6_90907549-90908049	Mono	6:90944831	6:90956409_A_G	159	9.6938e-24	2.68077e-24	0.162271	0.0440815	0.793648	7.641e-29
(EO+BASO)#	chr6_90951165-90951665	Mono	6:90956409	6:90956409_A_G	174	9.09418e-24	3.28929e-24	0.152126	0.0542291	0.793645	7.641e-29
(EO+BASO)#	chr3_16911040-16911540	Mono	3:16911330	3:16908518_A_C	370	1.46287e-05	8.56928e-05	0.0302833	0.176602	0.793014	3.331e-10
(EO+BASO)#	chr2_61670669-61671169	Mono	2:61577003	2:61768239_ATATAT_A	324	8.3676e-06	3.99017e-05	0.0364959	0.173244	0.790212	4.648e-10
(EO+BASO)#	chr17_38115137-38115637	Mono	17:38143532	17:38143532_C_T	299	1.20998e-09	2.92303e-10	0.207914	0.0494845	0.742602	1.678e-14
(EO+BASO)#	chr5_130991277-130991777	Mono	5:131040552	5:130935196_TAC_T	177	3.50073e-31	1.17124e-32	0.250459	0.00763773	0.741903	5.207e-54
(EO+BASO)#	chr1_23824212-23824712	Mono	1:23841370	1:23841370_G_T	272	2.64063e-07	2.26476e-08	0.244982	0.0202764	0.734741	1.569e-12
(EO+BASO)#	chr5_148202326-148202826	Mono	5:148200011	5:148200011_T_C	360	3.81052e-16	3.45419e-16	0.139608	0.125818	0.734574	1.315e-21
(EO+BASO)#	chr16_48650992-48651492	Mono	16:48686802	16:48652982_CAA_C	383	1.96065e-06	4.92261e-06	0.0772098	0.193121	0.729662	2.649e-10
(EO+BASO)#	chr1_172727359-172727859	Mono	1:172789206	1:172791512_G_A	276	0.00168613	0.00218944	0.120123	0.155259	0.720742	2.397e-08
(EO+BASO)#	chr22_37256806-37257306	Mono	22:37258503	22:37258503_T_C	445	4.70367e-08	6.36919e-09	0.248516	0.0329329	0.718551	5.066e-14
(EO+BASO)#	chr10_26697883-26698383	Mono	10:26727238	10:26736240_T_C	581	5.10834e-20	1.87503e-20	0.219742	0.0799568	0.700301	1.47e-25
(EO+BASO)#	chr8_22845410-22845910	Mono	8:22957003	8:22957003_T_C	434	3.39159e-12	4.50821e-13	0.271273	0.035365	0.693362	2.943e-18
(EO+BASO)#	chr1_9335572-9336072	Mono	1:9336116	1:9355472_A_C	527	1.13368e-13	6.40918e-05	5.51093e-10	0.310867	0.689069	1.052e-10
(EO+BASO)#	chr15_67442308-67442808	Mono	15:67458152	15:67449660_A_G	393	4.32776e-05	4.27619e-05	0.159139	0.156558	0.684217	6.005e-10
(EO+BASO)#	chr22_37269731-37270231	Mono	22:37258503	22:37258503_T_C	468	4.5713e-08	1.41528e-08	0.241875	0.0742012	0.683923	5.066e-14
(EO+BASO)#	chr5_141512898-141513398	Mono	5:141495139	5:141499041_A_G	391	2.45076e-29	1.88169e-30	0.299969	0.0223538	0.677677	1.226e-35
(EO+BASO)#	chr7_148888122-148888622	Mono	7:148869277	7:148869277_G_A	374	1.90197e-22	8.66297e-23	0.228749	0.103521	0.66773	2.385e-28
(EO+BASO)#	chr16_27343355-27343855	Mono	16:27316576	16:27343963_T_C	168	1.19214e-08	5.7904e-05	6.95884e-05	0.33734	0.662533	1.846e-10
(EO+BASO)#	chr2_112417551-112418051	Mono	2:112388532	2:112402217_C_T	335	3.85561e-06	1.12382e-06	0.264369	0.0763983	0.659228	6.031e-11
(EO+BASO)#	chr2_103017854-103018354	Mono	2:102960584	2:102968867_T_TTA	517	8.17439e-69	9.25892e-69	0.162758	0.183698	0.653544	7.162e-76
(EO+BASO)#	chr16_85944784-85945284	Mono	16:85843825	16:86019516_G_C	599	0.00161001	0.000876142	0.238576	0.1292	0.629738	6.66e-11
(EO+BASO)#	chr3_12437063-12437563	Mono	3:12334991	3:12334991_G_A	323	1.22152e-10	5.01848e-12	0.364227	0.0143424	0.62143	1.489e-16
(EO+BASO)#	chr1_91966419-91966919	Mono	1:91986482	1:91986482_G_A	422	0.00426575	0.0031426	0.218763	0.160551	0.613277	4.883e-08
(EO+BASO)#	chr11_57158884-57159384	Mono	11:57159189	11:57159774_T_TCA	217	6.06128e-16	0.010919	2.16256e-14	0.388971	0.60011	2.895e-08
(EO+BASO)#	chr14_93016179-93016679	Mono	14:93103729	14:93111120_C_T	533	8.41727e-09	8.14907e-10	0.37096	0.0353202	0.59372	4.41e-14
(EO+BASO)#	chr1_42383511-42384011	Mono	1:42371414	1:42371414_T_C	294	1.31811e-06	2.40227e-07	0.346719	0.0625992	0.59068	1.719e-12
(EO+BASO)#	chr2_65611720-65612220	Mono	2:65656969	2:65656969_C_T	312	0.000413257	0.00141596	0.0949695	0.324819	0.578382	3.717e-09
(EO+BASO)#	chr5_131766417-131766917	Mono	5:131804347	5:131804347_C_A	487	5.35702e-89	6.95656e-89	0.185815	0.240723	0.573462	2.84e-95
(EO+BASO)#	chr1_9340937-9341437	Mono	1:9336116	1:9355472_A_C	348	0.00596417	0.000478703	0.390981	0.0308096	0.571767	1.052e-10
(EO+BASO)#	chr16_48645575-48646075	Mono	16:48676443	16:48652982_CAA_C	387	7.26629e-06	3.99912e-06	0.286124	0.156916	0.556948	2.649e-10
(EO+BASO)#	chr3_16913944-16914444	Mono	3:16911330	3:16908518_A_C	361	6.73401e-06	0.000210302	0.0139445	0.434935	0.550904	3.331e-10
(EO+BASO)#	chr7_50344007-50344507	Mono	7:50324037	7:50444152_G_T	201	0.0580963	0.00338566	0.367758	0.0208818	0.549878	4.788e-10
(EO+BASO)#	chr10_104294007-104294507	Mono	10:104359884	10:104359884_C_T	209	0.000992057	0.000150193	0.402429	0.06039	0.536038	2.485e-09
(EO+BASO)#	chr11_61596120-61596620	Mono	11:61571348	11:61571348_C_G	274	2.67467e-05	3.48453e-06	0.41541	0.0535882	0.530971	4.081e-11
(EO+BASO)#	chr2_242751894-242752394	Mono	2:242698640	2:242698640_G_A	565	6.7799e-15	1.69041e-15	0.382383	0.0948157	0.522801	5.241e-21
(EO+BASO)#	chr19_46313509-46314009	Mono	19:46352203	19:46368222_G_T	424	2.63445e-08	2.3429e-08	0.253746	0.225143	0.521111	3.189e-15
(EO+BASO)#	chr6_91005626-91006126	Mono	6:90955995	6:90956409_A_G	300	2.42774e-23	5.54649e-24	0.405613	0.0921653	0.502222	7.641e-29
(EO+BASO)#	chr1_23341846-23342346	Mono	1:23265060	1:23265060_A_T	261	0.00230214	0.00204731	0.261957	0.232459	0.501235	8.488e-09
(EO+BASO)#	chr17_73823574-73824074	NK	17:73801154	17:73801154_T_C	311	1.43833e-07	4.53621e-06	9.36623e-05	0.00195599	0.997946	8.141e-10
(EO+BASO)#	chr10_890426-890926	NK	10:873148	10:959111_T_C	181	5.5975e-14	1.39753e-14	0.00784475	0.000967409	0.991188	7.152e-29
(EO+BASO)#	chr7_3157442-3157942	NK	7:3160511	7:3171020_T_C	764	3.09839e-08	2.15349e-07	0.00205851	0.0133228	0.984618	5.064e-12
(EO+BASO)#	chr11_128231193-128231693	NK	11:128216692	11:128216692_C_T	350	8.85945e-07	1.22899e-06	0.00704472	0.00878835	0.984165	7.494e-11
(EO+BASO)#	chr11_65769788-65770288	NK	11:65681965	11:65665256_A_G	243	9.43682e-19	7.18109e-18	0.00200614	0.0142823	0.983712	3.519e-22
(EO+BASO)#	chr11_320591-321091	NK	11:308314	11:309127_A_G	741	1.57258e-15	1.06723e-15	0.0186364	0.0116779	0.969686	2.93e-20
(EO+BASO)#	chr5_141489489-141489989	NK	5:141517665	5:141499041_A_G	361	2.9262e-30	7.95856e-31	0.0357887	0.00877823	0.955433	1.226e-35
(EO+BASO)#	chr10_90759276-90759776	NK	10:90741955	10:90741955_T_C	373	0.000191677	0.000102313	0.0485338	0.0249801	0.926192	1.033e-08
(EO+BASO)#	chr10_26711859-26712359	NK	10:26727636	10:26736240_T_C	580	2.29072e-21	1.82287e-20	0.00985292	0.0774933	0.912654	1.47e-25
(EO+BASO)#	chr17_44848310-44848810	NK	17:44858838	17:44753645_C_G	156	4.53085e-07	5.23415e-08	0.0824752	0.00861883	0.908905	1.305e-13
(EO+BASO)#	chr16_11181715-11182215	NK	16:11169683	16:11210447_G_A	401	1.93694e-34	1.58166e-33	0.010224	0.0825795	0.907197	6.02e-39
(EO+BASO)#	chr11_61582582-61583082	NK	11:61557826	11:61571348_C_G	271	7.84692e-08	6.67595e-06	0.00121902	0.102815	0.895959	4.081e-11
(EO+BASO)#	chr9_117664985-117665485	NK	9:117663550	9:117694184_G_A	288	2.19448e-19	9.21533e-06	2.8133e-15	0.117257	0.882734	2.067e-10
(EO+BASO)#	chr10_25217072-25217572	NK	10:25222094	10:25197134_C_T	422	0.00336501	0.00466795	0.0522742	0.071647	0.868046	9.164e-08
(EO+BASO)#	chr17_73824091-73824591	NK	17:73801154	17:73801154_T_C	313	6.99841e-05	0.000144814	0.0455747	0.0934442	0.860766	8.141e-10
(EO+BASO)#	chr5_130400604-130401104	NK	5:130503286	5:130423559_G_A	370	1.87698e-18	9.24756e-20	0.143255	0.00620738	0.850538	1.226e-43
(EO+BASO)#	chr5_131786449-131786949	NK	5:131804347	5:131804347_C_A	457	2.25111e-89	2.53689e-89	0.0780907	0.0871699	0.834739	2.84e-95
(EO+BASO)#	chr5_131826827-131827327	NK	5:131804347	5:131804347_C_A	390	2.86594e-89	2.846e-89	0.0996034	0.0981082	0.802288	2.84e-95
(EO+BASO)#	chr10_26730667-26731167	NK	10:26727238	10:26736240_T_C	542	3.41823e-20	1.41324e-20	0.146972	0.0599712	0.793057	1.47e-25
(EO+BASO)#	chr12_121397519-121398019	NK	12:121365432	12:121358626_AT_A	383	0.00111183	0.000474902	0.14649	0.0617812	0.790142	4.53e-09
(EO+BASO)#	chr3_45983455-45983955	NK	3:46002005	3:45993606_T_C	213	0.000490178	8.48127e-05	0.192629	0.0325552	0.774241	5.917e-09
(EO+BASO)#	chr17_44112319-44112819	NK	17:44133162	17:44173502_A_ATTC	137	3.15546e-08	2.07417e-09	0.219994	0.0136945	0.766312	4.274e-16
(EO+BASO)#	chr5_10621843-10622343	NK	5:10624866	5:10684942_T_C	460	0.00022419	0.000603269	0.064944	0.173997	0.760232	3.921e-09
(EO+BASO)#	chr8_61729030-61729530	NK	8:61741875	8:61636887_A_G	255	5.74469e-09	1.20617e-08	0.0804492	0.168162	0.751389	5.615e-17
(EO+BASO)#	chr11_108095904-108096404	NK	11:108165407	11:108165407_C_G	165	2.12719e-09	7.26288e-10	0.223105	0.0754734	0.701422	5.684e-14
(EO+BASO)#	chr14_35885325-35885825	NK	14:35884639	14:35881966_G_GA	385	4.50821e-06	3.91152e-07	0.280239	0.0236186	0.696138	1.033e-12
(EO+BASO)#	chr12_121398385-121398885	NK	12:121365432	12:121358626_AT_A	381	0.00193689	0.000426578	0.250096	0.0543878	0.693152	4.53e-09
(EO+BASO)#	chr10_25182974-25183474	NK	10:25197134	10:25197134_C_T	400	0.0159184	0.00382286	0.247045	0.0586543	0.674559	9.164e-08
(EO+BASO)#	chr10_26681189-26681689	NK	10:26736240	10:26736240_T_C	587	5.71851e-20	1.87883e-20	0.246054	0.0801677	0.673778	1.47e-25
(EO+BASO)#	chr16_11194018-11194518	NK	16:11210447	16:11210447_G_A	421	5.25452e-33	1.2038e-33	0.277218	0.0628504	0.659931	6.02e-39
(EO+BASO)#	chr16_27413310-27413810	NK	16:27322095	16:27343963_T_C	303	6.77329e-07	5.79106e-05	0.00395655	0.337621	0.658364	1.846e-10
(EO+BASO)#	chr10_28791059-28791559	NK	10:28780373	10:28780373_T_C	369	4.23645e-09	2.61465e-08	0.0492213	0.303136	0.647643	7.545e-14
(EO+BASO)#	chr11_61581945-61582445	NK	11:61571348	11:61571348_C_G	271	1.65393e-05	6.33266e-06	0.256938	0.0977324	0.645307	4.081e-11
(EO+BASO)#	chr19_1021486-1021986	NK	19:1104078	19:1079959_G_A	499	0.00134198	0.000146803	0.326867	0.0351204	0.636524	7.476e-11
(EO+BASO)#	chr1_9335572-9336072	NK	1:9334993	1:9355472_A_C	527	3.15679e-08	7.57338e-05	0.000153454	0.367516	0.632255	1.052e-10
(EO+BASO)#	chr10_64441089-64441589	NK	10:64388631	10:64388631_G_C	296	1.33493e-26	3.30354e-27	0.309271	0.0759202	0.614809	5.21e-32
(EO+BASO)#	chr13_41179682-41180182	NK	13:41169625	13:41224287_CTATA_C	270	6.90869e-09	1.91494e-09	0.307901	0.0847361	0.607363	2.33e-13
(EO+BASO)#	chr16_48664217-48664717	NK	16:48676443	16:48652982_CAA_C	405	5.06215e-06	5.05548e-06	0.199378	0.198513	0.602098	2.649e-10
(EO+BASO)#	chr2_242680421-242680921	NK	2:242698640	2:242698640_G_A	500	6.53099e-15	6.45043e-16	0.367849	0.0357348	0.596416	5.241e-21
(EO+BASO)#	chr18_12775884-12776384	NK	18:12857002	18:12866436_AAAAAC_A	401	0.0694597	0.0144337	0.27694	0.0569658	0.582201	1.458e-08
(EO+BASO)#	chr5_35815595-35816095	NK	5:35844125	5:35844125_G_A	450	2.19348e-13	9.99282e-14	0.292709	0.132775	0.574516	4.784e-19
(EO+BASO)#	chr15_67378077-67378577	NK	15:67449660	15:67449660_A_G	512	7.28903e-05	4.33973e-05	0.267321	0.158583	0.57398	6.005e-10
(EO+BASO)#	chr7_148888122-148888622	NK	7:148869277	7:148869277_G_A	374	3.30349e-24	3.75999e-22	0.00397309	0.451668	0.544359	2.385e-28
(EO+BASO)#	chr2_242703213-242703713	NK	2:242698640	2:242698640_G_A	531	5.97991e-15	2.31405e-15	0.336891	0.129834	0.533276	5.241e-21
(EO+BASO)#	chr18_12921144-12921644	NK	18:12887750	18:12866436_AAAAAC_A	358	0.0824937	0.0152437	0.312059	0.057131	0.533072	1.458e-08
(EO+BASO)#	chr3_46106721-46107221	NK	3:45993606	3:45993606_T_C	225	0.00112626	6.90777e-05	0.446389	0.0268531	0.525562	5.917e-09
(EO+BASO)#	chr18_60965836-60966336	NK	18:60874418	18:60920854_C_T	280	0.00872471	0.000932035	0.421211	0.044472	0.52466	3.048e-37
(EO+BASO)#	chr12_109887922-109888422	NK	12:109846998	12:109772975_A_G	427	6.33282e-05	0.0014064	0.0207825	0.461024	0.516724	1.395e-08
(EO+BASO)#	chr12_113103694-113104194	NK	12:113012149	12:113165247_TACACACACAGAC_T	269	3.46146e-39	4.34193e-40	0.440188	0.0547105	0.505102	1.165e-38
(NEUT+EO)#	chr8_8084911-8085411	B	8:8094870	8:8094870_G_A	215	1.87659e-10	1.44212e-07	1.73679e-05	0.0123592	0.987623	1.943e-11
(NEUT+EO)#	chr18_21165211-21165711	B	18:21078579	18:21151617_CAA_C	254	1.46249e-08	1.8854e-06	0.00011241	0.0135052	0.98638	1.866e-11
(NEUT+EO)#	chr8_8086482-8086982	B	8:8088230	8:8094870_G_A	215	8.93033e-09	1.6057e-07	0.000826504	0.0138755	0.985298	1.943e-11
(NEUT+EO)#	chr8_30280645-30281145	B	8:30280833	8:30280630_A_G	338	7.90036e-10	5.08328e-09	0.00303484	0.0185484	0.978417	4.26e-13
(NEUT+EO)#	chr19_18512482-18512982	B	19:18517506	19:18516307_CA_C	403	3.36321e-09	1.7867e-07	0.000634483	0.0327402	0.966625	1.284e-12
(NEUT+EO)#	chr8_8085750-8086250	B	8:8089277	8:8094870_G_A	215	9.53503e-10	3.88849e-07	8.82469e-05	0.0350232	0.964888	1.943e-11
(NEUT+EO)#	chr6_109558215-109558715	B	6:109621494	6:109607556_G_A	442	5.22321e-19	2.20405e-17	0.000997896	0.0411507	0.957851	3.191e-21
(NEUT+EO)#	chr1_31255648-31256148	B	1:31245275	1:31242991_AG_A	397	0.00013585	0.000630572	0.0098411	0.0447347	0.944658	2.93e-08
(NEUT+EO)#	chr17_38252278-38252778	B	17:38163295	17:38163295_T_C	199	3.41395e-234	1.37583e-233	0.0144346	0.0572434	0.928322	6.18e-239
(NEUT+EO)#	chr2_101750095-101750595	B	2:101750350	2:101776932_A_G	385	2.95657e-05	5.79424e-05	0.0296804	0.0572541	0.912978	6.264e-09
(NEUT+EO)#	chr19_18518767-18519267	B	19:18515741	19:18516307_CA_C	401	3.73621e-07	1.33053e-07	0.070473	0.0241913	0.905335	1.284e-12
(NEUT+EO)#	chr17_16171389-16171889	B	17:16123873	17:16168784_C_T	166	2.01655e-19	6.00052e-19	0.0322787	0.0951772	0.872544	6.898e-26
(NEUT+EO)#	chr15_50776922-50777422	B	15:50800095	15:50800095_G_A	330	1.63338e-07	3.06736e-06	0.0106628	0.199449	0.789885	6.098e-12
(NEUT+EO)#	chr1_45965572-45966072	B	1:46084383	1:46085241_T_TAC	327	0.00140349	0.000526632	0.180041	0.0668055	0.751224	3.175e-08
(NEUT+EO)#	chr18_21079353-21079853	B	18:21108614	18:21151617_CAA_C	268	8.12124e-08	3.34117e-05	0.000621766	0.255057	0.744288	1.866e-11
(NEUT+EO)#	chr10_25219309-25219809	B	10:25192123	10:25211291_C_T	424	1.25254e-22	1.11616e-22	0.13597	0.120422	0.743608	3.156e-32
(NEUT+EO)#	chr19_18513500-18514000	B	19:18515741	19:18516307_CA_C	400	5.97716e-07	9.79585e-07	0.112744	0.184071	0.703184	1.284e-12
(NEUT+EO)#	chr2_61670669-61671169	B	2:61787028	2:61703319_G_A	324	6.52344e-06	0.0113252	0.000169757	0.294017	0.694481	2.405e-09
(NEUT+EO)#	chr11_60018902-60019402	B	11:60034429	11:59959843_T_C	471	0.000316748	0.000136506	0.215901	0.0923535	0.691292	2.055e-08
(NEUT+EO)#	chr11_61582582-61583082	B	11:61597972	11:61579760_T_C	271	1.6658e-08	2.89246e-08	0.125333	0.216968	0.657699	7.346e-14
(NEUT+EO)#	chr17_38255309-38255809	B	17:38163295	17:38163295_T_C	196	7.14387e-233	1.06386e-233	0.302034	0.0443252	0.653641	6.18e-239
(NEUT+EO)#	chr17_16190202-16190702	B	17:16091794	17:16168784_C_T	179	6.62886e-22	2.24654e-18	0.000105013	0.355249	0.644646	6.898e-26
(NEUT+EO)#	chr11_114007740-114008240	B	11:113984109	11:113957197_G_A	358	6.07719e-07	5.20786e-08	0.337148	0.0282573	0.634594	1.781e-12
(NEUT+EO)#	chr8_142401112-142401612	B	8:142338776	8:142338776_T_C	421	1.3439e-09	1.38378e-10	0.345215	0.034926	0.619859	4.368e-15
(NEUT+EO)#	chr17_57184117-57184617	B	17:57309226	17:57147381_T_C	175	0.129956	0.00761075	0.260293	0.0146564	0.587484	2.072e-11
(NEUT+EO)#	chr4_675340-675840	B	4:709145	4:705074_C_T	335	1.59067e-05	4.4009e-06	0.329595	0.090609	0.579775	3.513e-11
(NEUT+EO)#	chr2_218933410-218933910	B	2:218945674	2:218999982_G_A	264	0.00740318	0.00119259	0.358831	0.0572294	0.575344	1.52e-41
(NEUT+EO)#	chr9_277535-278035	B	9:279970	9:305428_T_G	604	2.95826e-05	4.78833e-06	0.396769	0.0636827	0.539514	2.029e-11
(NEUT+EO)#	chr13_50177183-50177683	B	13:50121511	13:50121511_A_G	520	9.30891e-05	4.39849e-05	0.328611	0.154753	0.516499	4.752e-10
(NEUT+EO)#	chr10_104429475-104429975	B	10:104479875	10:104487443_G_A	234	0.0638895	0.00440651	0.399863	0.0270741	0.504767	7.387e-08
(NEUT+EO)#	chr4_7039104-7039604	CD4.T	4:7047102	4:7047102_C_T	409	7.43849e-09	5.30884e-06	2.88886e-06	0.00106285	0.998929	8.367e-10
(NEUT+EO)#	chr8_8086482-8086982	CD4.T	8:8088230	8:8094870_G_A	215	1.67622e-08	1.75548e-07	0.00155134	0.0152638	0.983185	1.943e-11
(NEUT+EO)#	chr4_120154864-120155364	CD4.T	4:120155806	4:120168588_T_C	357	0.000982493	0.000498133	0.0134553	0.00584276	0.979221	5.075e-08
(NEUT+EO)#	chr15_41782465-41782965	CD4.T	15:41782684	15:41726342_CT_C	252	9.92459e-06	2.96921e-06	0.0212028	0.00536999	0.973414	8.657e-09
(NEUT+EO)#	chr1_8986678-8987178	CD4.T	1:8913656	1:8913656_A_G	389	5.38462e-07	4.29352e-07	0.0178675	0.0132781	0.968853	2.602e-11
(NEUT+EO)#	chr19_18527019-18527519	CD4.T	19:18517506	19:18516307_CA_C	390	1.37312e-07	3.62823e-08	0.0258946	0.00587395	0.968231	1.284e-12
(NEUT+EO)#	chr17_16132802-16133302	CD4.T	17:16176883	17:16168784_C_T	178	3.70274e-20	1.68747e-19	0.00605621	0.0266329	0.967311	6.898e-26
(NEUT+EO)#	chr8_8085750-8086250	CD4.T	8:8088933	8:8094870_G_A	215	1.0777e-11	3.81267e-07	9.97413e-07	0.0343206	0.965678	1.943e-11
(NEUT+EO)#	chr8_8084911-8085411	CD4.T	8:8088877	8:8094870_G_A	215	3.86532e-17	4.04921e-07	3.57736e-12	0.0365121	0.963488	1.943e-11
(NEUT+EO)#	chr1_31255648-31256148	CD4.T	1:31254231	1:31242991_AG_A	397	4.46175e-09	0.000608444	3.23214e-07	0.0431201	0.956271	2.93e-08
(NEUT+EO)#	chr11_61601986-61602486	CD4.T	11:61581764	11:61579760_T_C	278	2.68317e-10	8.27505e-09	0.00201823	0.0613066	0.936675	7.346e-14
(NEUT+EO)#	chr3_140984938-140985438	CD4.T	3:141008123	3:140927121_A_G	358	2.93213e-08	4.0507e-07	0.00463013	0.0630323	0.932337	1.381e-11
(NEUT+EO)#	chr3_140985726-140986226	CD4.T	3:140994221	3:140927121_A_G	358	1.3599e-08	5.21791e-07	0.00214745	0.0814811	0.916371	1.381e-11
(NEUT+EO)#	chr6_87883612-87884112	CD4.T	6:87839741	6:87837958_TATG_T	528	3.86785e-12	3.53513e-11	0.0100891	0.0913138	0.898597	6.641e-16
(NEUT+EO)#	chr19_1031291-1031791	CD4.T	19:1049305	19:1049305_C_A	479	6.50104e-06	8.96533e-07	0.106082	0.0137492	0.880162	3.986e-11
(NEUT+EO)#	chr8_11446858-11447358	CD4.T	8:11400628	8:11392093_A_C	512	1.40528e-09	6.83697e-07	0.000254973	0.123173	0.876571	4.876e-12
(NEUT+EO)#	chr17_38120032-38120532	CD4.T	17:38163295	17:38163295_T_C	301	1.12379e-233	1.84634e-233	0.0475101	0.0771815	0.875308	6.18e-239
(NEUT+EO)#	chr3_140987289-140987789	CD4.T	3:141008123	3:140927121_A_G	359	2.37825e-07	5.66895e-07	0.0375556	0.0886461	0.873797	1.381e-11
(NEUT+EO)#	chr8_11337559-11338059	CD4.T	8:11392093	8:11392093_A_C	650	2.50941e-07	4.52752e-07	0.0461409	0.0823768	0.871482	4.876e-12
(NEUT+EO)#	chr3_183723716-183724216	CD4.T	3:183702089	3:183702089_A_G	428	0.000176841	0.000255168	0.0563979	0.0805153	0.862655	1.212e-08
(NEUT+EO)#	chr1_9033977-9034477	CD4.T	1:8913656	1:8913656_A_G	441	4.14675e-06	4.76247e-07	0.130053	0.0140804	0.855862	2.602e-11
(NEUT+EO)#	chr9_139237103-139237603	CD4.T	9:139319847	9:139320323_CCG_C	294	4.73876e-12	2.07172e-12	0.101663	0.043591	0.854746	3.024e-17
(NEUT+EO)#	chr11_61582582-61583082	CD4.T	11:61564299	11:61579760_T_C	271	2.1352e-17	2.03373e-08	1.6065e-10	0.152168	0.847832	7.346e-14
(NEUT+EO)#	chr11_320591-321091	CD4.T	11:308314	11:308314_T_C	741	3.17294e-42	4.34871e-42	0.0735259	0.0999452	0.826529	5.519e-48
(NEUT+EO)#	chr11_60018902-60019402	CD4.T	11:60034429	11:59959843_T_C	472	3.95443e-06	0.000267356	0.0026954	0.181418	0.815615	2.055e-08
(NEUT+EO)#	chr19_937374-937874	CD4.T	19:1033559	19:1049305_C_A	480	5.82047e-07	1.25179e-05	0.00943976	0.202229	0.788318	3.986e-11
(NEUT+EO)#	chr11_61581945-61582445	CD4.T	11:61589481	11:61579760_T_C	271	2.33144e-08	9.21113e-09	0.175415	0.0685476	0.756037	7.346e-14
(NEUT+EO)#	chr11_61596643-61597143	CD4.T	11:61564299	11:61579760_T_C	273	2.92929e-09	3.11516e-08	0.0220347	0.233583	0.744382	7.346e-14
(NEUT+EO)#	chr6_137084821-137085321	CD4.T	6:137095679	6:137104414_T_TA	308	0.000690799	0.000313154	0.179753	0.0807475	0.738495	1.504e-08
(NEUT+EO)#	chr3_183734845-183735345	CD4.T	3:183754294	3:183702089_A_G	418	2.05177e-05	0.000813971	0.00654229	0.258809	0.733814	1.212e-08
(NEUT+EO)#	chr6_137033742-137034242	CD4.T	6:137082948	6:137104414_T_TA	239	0.000723303	0.0017071	0.0801801	0.188508	0.728881	1.504e-08
(NEUT+EO)#	chr13_50019068-50019568	CD4.T	13:50113450	13:50121511_A_G	517	5.91802e-05	1.73743e-05	0.212807	0.061751	0.725365	4.752e-10
(NEUT+EO)#	chr11_61595187-61595687	CD4.T	11:61564299	11:61579760_T_C	268	1.20962e-10	3.87299e-08	0.000909768	0.290582	0.708508	7.346e-14
(NEUT+EO)#	chr17_38118875-38119375	CD4.T	17:38163295	17:38163295_T_C	300	5.71653e-233	1.4045e-233	0.241681	0.058679	0.69964	6.18e-239
(NEUT+EO)#	chr10_81046678-81047178	CD4.T	10:81043372	10:81045280_T_C	349	0.0775099	0.00642475	0.231885	0.0185552	0.665626	1.479e-08
(NEUT+EO)#	chr1_31255097-31255597	CD4.T	1:31244734	1:31242991_AG_A	397	0.00420004	0.000665522	0.304263	0.047569	0.643303	2.93e-08
(NEUT+EO)#	chr17_57870579-57871079	CD4.T	17:57825572	17:57825572_A_C	244	8.14268e-12	5.58186e-13	0.336332	0.0224145	0.641253	5.085e-18
(NEUT+EO)#	chr11_113979835-113980335	CD4.T	11:113984109	11:113957197_G_A	339	6.03577e-07	4.90545e-08	0.334671	0.0265609	0.638768	1.781e-12
(NEUT+EO)#	chr6_137082642-137083142	CD4.T	6:137082948	6:137104414_T_TA	307	0.00020244	0.00123355	0.052624	0.320035	0.625905	1.504e-08
(NEUT+EO)#	chr8_142299275-142299775	CD4.T	8:142338776	8:142338776_T_C	371	1.41622e-09	1.21568e-10	0.364037	0.0306435	0.60532	4.368e-15
(NEUT+EO)#	chr8_11279116-11279616	CD4.T	8:11398953	8:11392093_A_C	656	5.68566e-07	1.7118e-06	0.0988399	0.296977	0.604181	4.876e-12
(NEUT+EO)#	chr17_38123050-38123550	CD4.T	17:38163295	17:38163295_T_C	302	8.08184e-233	1.32335e-233	0.341673	0.055344	0.602983	6.18e-239
(NEUT+EO)#	chr8_61572989-61573489	CD4.T	8:61615461	8:61650831_A_T	179	9.33853e-21	2.22619e-22	0.394201	0.00880028	0.596999	6.206e-39
(NEUT+EO)#	chr3_140974727-140975227	CD4.T	3:140961176	3:140927121_A_G	358	2.36984e-07	2.36306e-06	0.0374049	0.37239	0.590203	1.381e-11
(NEUT+EO)#	chr6_137143128-137143628	CD4.T	6:137167445	6:137104414_T_TA	329	0.00120409	0.000380131	0.317377	0.0996143	0.581424	1.504e-08
(NEUT+EO)#	chr10_28791059-28791559	CD4.T	10:28780373	10:28780373_T_C	368	6.26352e-18	7.49643e-18	0.195959	0.233961	0.57008	4.621e-23
(NEUT+EO)#	chr8_103842783-103843283	CD4.T	8:103852407	8:103852407_G_A	334	7.36643e-05	2.59953e-05	0.320851	0.112659	0.566391	1.278e-09
(NEUT+EO)#	chr2_61700583-61701083	CD4.T	2:61692115	2:61703319_G_A	311	0.0150661	0.00348266	0.360559	0.0828082	0.538084	2.405e-09
(NEUT+EO)#	chr6_159460264-159460764	CD4.T	6:159470058	6:159470058_G_A	643	2.42714e-06	4.30396e-07	0.395944	0.069677	0.534376	2.889e-12
(NEUT+EO)#	chr17_2095808-2096308	CD4.T	17:2098272	17:2088848_CCAGA_C	195	0.0261599	0.00319133	0.401074	0.0484071	0.521168	9.688e-08
(NEUT+EO)#	chr17_38082596-38083096	CD4.T	17:38163295	17:38163295_T_C	278	8.24648e-233	3.17562e-233	0.348736	0.133776	0.517488	6.18e-239
(NEUT+EO)#	chr8_8946133-8946633	CD4.T	8:8890098	8:8919136_G_A	606	7.72937e-19	1.2533e-06	3.06949e-13	0.497209	0.50279	2.035e-12
(NEUT+EO)#	chr9_277535-278035	CD8.T	9:280269	9:305428_T_G	604	2.5297e-08	2.93524e-07	0.000339289	0.0029401	0.99672	2.029e-11
(NEUT+EO)#	chr11_61596643-61597143	CD8.T	11:61571348	11:61579760_T_C	273	3.10668e-10	1.22885e-09	0.00233691	0.00825424	0.989409	7.346e-14
(NEUT+EO)#	chr8_8086482-8086982	CD8.T	8:8088230	8:8094870_G_A	215	9.81402e-09	1.8576e-07	0.000908289	0.0162092	0.982882	1.943e-11
(NEUT+EO)#	chr10_28791059-28791559	CD8.T	10:28780373	10:28780373_T_C	368	3.58487e-19	5.69409e-19	0.0112156	0.0168424	0.971942	4.621e-23
(NEUT+EO)#	chr8_8085750-8086250	CD8.T	8:8088877	8:8094870_G_A	215	5.95801e-10	3.71942e-07	5.51415e-05	0.0334568	0.966488	1.943e-11
(NEUT+EO)#	chr8_8084911-8085411	CD8.T	8:8088877	8:8094870_G_A	215	2.37095e-10	3.87365e-07	2.19432e-05	0.0348856	0.965092	1.943e-11
(NEUT+EO)#	chr2_101743708-101744208	CD8.T	2:101745835	2:101776932_A_G	387	8.44647e-09	4.65731e-05	8.47953e-06	0.0458012	0.954144	6.264e-09
(NEUT+EO)#	chr11_61581945-61582445	CD8.T	11:61571348	11:61579760_T_C	271	8.3418e-10	7.43863e-09	0.00627628	0.0550288	0.938695	7.346e-14
(NEUT+EO)#	chr17_2088750-2089250	CD8.T	17:2159502	17:2088848_CCAGA_C	209	0.003198	0.00221572	0.0490414	0.0330657	0.912479	9.688e-08
(NEUT+EO)#	chr11_60018902-60019402	CD8.T	11:60031476	11:59959843_T_C	472	6.55773e-05	0.000125018	0.0446984	0.0843431	0.870768	2.055e-08
(NEUT+EO)#	chr10_81045009-81045509	CD8.T	10:81037229	10:81045280_T_C	353	0.026806	0.0121253	0.0801995	0.0354315	0.845438	1.479e-08
(NEUT+EO)#	chr3_140985726-140986226	CD8.T	3:141008123	3:140927121_A_G	358	1.31245e-07	9.07143e-07	0.0207253	0.142412	0.836861	1.381e-11
(NEUT+EO)#	chr8_8946133-8946633	CD8.T	8:8902670	8:8919136_G_A	606	5.43039e-12	4.51544e-07	2.15652e-06	0.178496	0.821501	2.035e-12
(NEUT+EO)#	chr11_48050767-48051267	CD8.T	11:47965189	11:47949368_CAAAAAAAAAAAAAAAAAAAAAAA_C	160	0.0094546	0.00196936	0.139862	0.0283123	0.820402	1.273e-09
(NEUT+EO)#	chr8_10192195-10192695	CD8.T	8:10243101	8:10119277_T_G	646	0.00015105	2.71062e-05	0.155362	0.0270625	0.817398	3.709e-09
(NEUT+EO)#	chr7_148888122-148888622	CD8.T	7:148779032	7:148783936_CT_C	374	0.000186967	0.00133689	0.0232727	0.1656	0.809604	3.472e-08
(NEUT+EO)#	chr2_101750095-101750595	CD8.T	2:101745835	2:101776932_A_G	385	0.000156401	4.29776e-05	0.157007	0.0423439	0.800449	6.264e-09
(NEUT+EO)#	chr2_101741849-101742349	CD8.T	2:101718163	2:101776932_A_G	387	8.5221e-05	0.000134887	0.0855498	0.134627	0.779603	6.264e-09
(NEUT+EO)#	chr17_16132802-16133302	CD8.T	17:16176883	17:16168784_C_T	179	9.39752e-19	4.49982e-19	0.153961	0.0729479	0.773091	6.898e-26
(NEUT+EO)#	chr8_126539827-126540327	CD8.T	8:126485294	8:126485294_T_A	412	3.65397e-05	2.47662e-05	0.136486	0.0917365	0.771717	5.266e-10
(NEUT+EO)#	chr11_61601986-61602486	CD8.T	11:61588305	11:61579760_T_C	278	7.84648e-11	3.37857e-08	0.000590196	0.253383	0.746027	7.346e-14
(NEUT+EO)#	chr6_137082642-137083142	CD8.T	6:137104793	6:137104414_T_TA	307	1.31034e-05	0.000970496	0.00340622	0.251535	0.744075	1.504e-08
(NEUT+EO)#	chr1_36851367-36851867	CD8.T	1:36943916	1:36943916_C_G	374	1.73573e-32	3.39488e-33	0.230347	0.0443276	0.725326	1.01e-38
(NEUT+EO)#	chr4_7039104-7039604	CD8.T	4:7047102	4:7047102_C_T	408	0.000467256	0.000286281	0.181463	0.110472	0.707311	8.367e-10
(NEUT+EO)#	chr1_31255648-31256148	CD8.T	1:31227441	1:31242991_AG_A	396	1.28183e-09	0.00413485	9.28571e-08	0.298836	0.697029	2.93e-08
(NEUT+EO)#	chr2_61763110-61763610	CD8.T	2:61763207	2:61703319_G_A	344	0.00408671	0.0143909	0.0634993	0.222911	0.695112	2.405e-09
(NEUT+EO)#	chr11_61594610-61595110	CD8.T	11:61581764	11:61579760_T_C	268	3.59414e-08	5.09088e-09	0.270319	0.0375969	0.692084	7.346e-14
(NEUT+EO)#	chr7_148725619-148726119	CD8.T	7:148779032	7:148783936_CT_C	358	0.00203883	0.000870201	0.214603	0.0909037	0.691584	3.472e-08
(NEUT+EO)#	chr19_18527019-18527519	CD8.T	19:18515741	19:18516307_CA_C	390	1.63896e-06	1.40632e-07	0.309079	0.0258557	0.665064	1.284e-12
(NEUT+EO)#	chr11_61582582-61583082	CD8.T	11:61581764	11:61579760_T_C	271	4.8539e-09	4.21689e-08	0.0365203	0.316627	0.646852	7.346e-14
(NEUT+EO)#	chr17_16171901-16172401	CD8.T	17:16176883	17:16168784_C_T	165	1.79517e-18	4.27537e-19	0.287335	0.0677869	0.644878	6.898e-26
(NEUT+EO)#	chr6_135945444-135945944	CD8.T	6:135832523	6:135925524_T_C	226	0.00029162	1.79806e-05	0.335221	0.0200245	0.644445	2.713e-08
(NEUT+EO)#	chr10_44811882-44812382	CD8.T	10:44880260	10:44872361_T_TAA	540	0.000737887	8.02183e-05	0.322619	0.0344309	0.642132	1.277e-09
(NEUT+EO)#	chr10_28853856-28854356	CD8.T	10:28780373	10:28780373_T_C	360	8.59539e-18	3.47245e-18	0.268959	0.108034	0.623007	4.621e-23
(NEUT+EO)#	chr6_137081964-137082464	CD8.T	6:137095679	6:137104414_T_TA	306	0.000377131	0.00111137	0.0980038	0.288197	0.612311	1.504e-08
(NEUT+EO)#	chr6_159485463-159485963	CD8.T	6:159470058	6:159470058_G_A	602	1.90216e-06	5.05371e-07	0.310197	0.081806	0.607995	2.889e-12
(NEUT+EO)#	chr11_61596120-61596620	CD8.T	11:61604814	11:61579760_T_C	273	1.96505e-09	5.07391e-08	0.0147814	0.381064	0.604154	7.346e-14
(NEUT+EO)#	chr8_11446858-11447358	CD8.T	8:11400628	8:11392093_A_C	512	1.12716e-06	1.08072e-06	0.204512	0.195485	0.600001	4.876e-12
(NEUT+EO)#	chr11_289934-290434	CD8.T	11:308314	11:308314_T_C	693	1.59227e-41	2.19987e-42	0.368641	0.0503501	0.581009	5.519e-48
(NEUT+EO)#	chr15_41782465-41782965	CD8.T	15:41782684	15:41726342_CT_C	252	0.000193445	8.57499e-06	0.413275	0.0177508	0.568773	8.657e-09
(NEUT+EO)#	chr1_31255097-31255597	CD8.T	1:31231254	1:31242991_AG_A	396	0.00495102	0.00103257	0.358661	0.07424	0.561115	2.93e-08
(NEUT+EO)#	chr1_247537086-247537586	CD8.T	1:247601595	1:247601595_T_C	506	1.88037e-13	2.58586e-14	0.387507	0.0527299	0.559763	2.916e-19
(NEUT+EO)#	chr6_137143128-137143628	CD8.T	6:137139520	6:137104414_T_TA	329	0.000341233	0.00134172	0.0899428	0.353099	0.555276	1.504e-08
(NEUT+EO)#	chr3_183734845-183735345	CD8.T	3:183746044	3:183702089_A_G	418	0.000270256	0.00115386	0.0861738	0.367376	0.545026	1.212e-08
(NEUT+EO)#	chr8_11351627-11352127	CD8.T	8:11392093	8:11392093_A_C	636	1.64813e-06	8.46334e-07	0.303025	0.155065	0.541907	4.876e-12
(NEUT+EO)#	chr15_64672288-64672788	CD8.T	15:64642517	15:64654967_A_T	134	0.000159827	1.26012e-05	0.434037	0.0336886	0.532102	1.082e-10
(NEUT+EO)#	chr11_61600947-61601447	CD8.T	11:61581764	11:61579760_T_C	277	1.96041e-08	4.27472e-08	0.147459	0.321005	0.531536	7.346e-14
(NEUT+EO)#	chr11_61584189-61584689	CD8.T	11:61564299	11:61579760_T_C	270	1.29994e-08	5.03721e-08	0.0978004	0.378448	0.523751	7.346e-14
(NEUT+EO)#	chr9_136821906-136822406	CD8.T	9:136909309	9:136907818_CACACACATATATAT_C	593	0.00535898	0.00124875	0.382304	0.0885617	0.522527	8.937e-08
(NEUT+EO)#	chr6_159484847-159485347	CD8.T	6:159490436	6:159470058_G_A	602	2.53021e-06	4.18869e-07	0.412616	0.0677876	0.519594	2.889e-12
(NEUT+EO)#	chr2_61670669-61671169	CD8.T	2:61776902	2:61703319_G_A	324	0.0031497	0.0148464	0.0819632	0.385826	0.514214	2.405e-09
(NEUT+EO)#	chr16_84636688-84637188	CD8.T	16:84581893	16:84581822_G_GAGGGGA	808	3.28137e-06	7.06954e-07	0.404282	0.0865911	0.509123	5.081e-12
(NEUT+EO)#	chr13_50104524-50105024	DC	13:50121511	13:50121511_A_G	579	3.15137e-05	1.20526e-05	0.111427	0.0417691	0.846761	4.752e-10
(NEUT+EO)#	chr8_8085750-8086250	DC	8:8094870	8:8094870_G_A	215	1.54994e-06	2.98999e-07	0.143447	0.0268427	0.829708	1.943e-11
(NEUT+EO)#	chr8_8086482-8086982	DC	8:8094870	8:8094870_G_A	215	3.43028e-06	3.97175e-07	0.317473	0.0361122	0.646411	1.943e-11
(NEUT+EO)#	chr8_8084911-8085411	DC	8:8094870	8:8094870_G_A	215	4.11385e-06	3.30734e-07	0.380738	0.0300203	0.589237	1.943e-11
(NEUT+EO)#	chr21_40460633-40461133	DC	21:40465066	21:40463283_G_A	501	0.055528	0.00682343	0.363828	0.0441786	0.529642	4.73e-09
(NEUT+EO)#	chr17_57870579-57871079	Mono	17:57825572	17:57825572_A_C	244	7.28569e-15	2.74491e-14	0.000300934	0.000134214	0.999565	5.085e-18
(NEUT+EO)#	chr17_38632347-38632847	Mono	17:38618104	17:38740977_G_T	118	3.54907e-10	8.51436e-10	0.000424263	1.82656e-05	0.999557	1.615e-10
(NEUT+EO)#	chr8_142337482-142337982	Mono	8:142338776	8:142338776_T_C	439	1.73764e-12	2.81367e-11	0.000446129	0.00623062	0.993323	4.368e-15
(NEUT+EO)#	chr1_42206885-42207385	Mono	1:42198779	1:42235796_C_T	299	1.45873e-05	0.000256173	0.00051591	0.00806893	0.991144	5.958e-08
(NEUT+EO)#	chr2_182323505-182324005	Mono	2:182315885	2:182308352_A_G	421	1.43022e-18	9.51189e-09	1.62215e-12	0.00979812	0.990202	8.835e-13
(NEUT+EO)#	chr6_42505208-42505708	Mono	6:42484310	6:42515791_C_T	250	2.27876e-05	0.000165422	0.00146883	0.00967403	0.988669	7.464e-09
(NEUT+EO)#	chr21_40466343-40466843	Mono	21:40465066	21:40463283_G_A	498	0.000666535	0.00129127	0.00436716	0.00747423	0.986201	4.73e-09
(NEUT+EO)#	chr8_8086482-8086982	Mono	8:8088230	8:8094870_G_A	215	6.4576e-09	1.60875e-07	0.000597652	0.0139035	0.985499	1.943e-11
(NEUT+EO)#	chr8_142339464-142339964	Mono	8:142338776	8:142338776_T_C	436	4.00093e-11	3.63102e-11	0.0102731	0.00834194	0.981385	4.368e-15
(NEUT+EO)#	chr10_91008599-91009099	Mono	10:91004916	10:91004916_C_A	354	1.81804e-05	8.38974e-05	0.00380707	0.0165891	0.979502	6.485e-09
(NEUT+EO)#	chr22_18131316-18131816	Mono	22:18163158	22:18171650_C_T	400	1.19713e-11	1.18006e-05	2.35538e-08	0.0222403	0.977748	2.873e-09
(NEUT+EO)#	chr5_148199118-148199618	Mono	5:148200958	5:148200553_G_A	361	5.30863e-17	2.19336e-14	5.7192e-05	0.0226526	0.97729	9.165e-19
(NEUT+EO)#	chr8_8084911-8085411	Mono	8:8088877	8:8094870_G_A	215	2.81561e-11	2.59527e-07	2.60585e-06	0.0230423	0.976955	1.943e-11
(NEUT+EO)#	chr21_40460633-40461133	Mono	21:40459532	21:40463283_G_A	501	4.38832e-16	0.00327617	2.8753e-15	0.0204897	0.976234	4.73e-09
(NEUT+EO)#	chr2_237784356-237784856	Mono	2:237788666	2:237776165_G_C	596	2.60533e-18	6.85024e-09	1.02024e-11	0.0258514	0.974149	2.875e-13
(NEUT+EO)#	chr19_18512482-18512982	Mono	19:18515741	19:18516307_CA_C	403	9.31876e-08	8.23669e-08	0.0175802	0.014571	0.967849	1.284e-12
(NEUT+EO)#	chr8_8085750-8086250	Mono	8:8088933	8:8094870_G_A	215	4.50915e-10	3.62745e-07	4.17322e-05	0.0326048	0.967353	1.943e-11
(NEUT+EO)#	chr2_101750095-101750595	Mono	2:101747800	2:101776932_A_G	385	5.65304e-19	3.44946e-05	5.67497e-16	0.0336621	0.966303	6.264e-09
(NEUT+EO)#	chr21_40466936-40467436	Mono	21:40459092	21:40463283_G_A	494	1.14743e-06	0.00464689	7.51788e-06	0.0294802	0.965864	4.73e-09
(NEUT+EO)#	chr21_40476265-40476765	Mono	21:40459092	21:40463283_G_A	482	9.61014e-05	0.0057009	0.000629916	0.0364105	0.957163	4.73e-09
(NEUT+EO)#	chr17_57871318-57871818	Mono	17:57825572	17:57825572_A_C	244	8.72927e-13	1.87883e-13	0.0360566	0.00680344	0.95714	5.085e-18
(NEUT+EO)#	chr10_99074399-99074899	Mono	10:99071408	10:99073972_C_CCAGGTTCAAGCGAT	347	2.15068e-34	3.25484e-34	0.0181105	0.0264531	0.955436	6.467e-39
(NEUT+EO)#	chr2_65611720-65612220	Mono	2:65664350	2:65665641_G_T	312	2.75043e-05	9.42389e-05	0.0113397	0.0379028	0.950636	1.125e-08
(NEUT+EO)#	chr1_31255648-31256148	Mono	1:31244734	1:31242991_AG_A	396	1.61067e-05	0.000749586	0.00116679	0.0533562	0.944711	2.93e-08
(NEUT+EO)#	chr4_120131904-120132404	Mono	4:120168588	4:120168588_T_C	341	0.00368774	0.000523808	0.0499589	0.00615652	0.939673	5.075e-08
(NEUT+EO)#	chr2_160585095-160585595	Mono	2:160545635	2:160569276_C_T	443	8.09141e-09	1.05365e-07	0.00452593	0.0579984	0.937476	8.99e-12
(NEUT+EO)#	chr16_85944784-85945284	Mono	16:85928621	16:85936978_T_C	599	1.51685e-05	8.2545e-06	0.0438609	0.0229353	0.93318	1.074e-15
(NEUT+EO)#	chr1_46113053-46113553	Mono	1:46232723	1:46085241_T_TAC	378	2.06703e-07	0.00020584	7.31382e-05	0.0719048	0.927816	3.175e-08
(NEUT+EO)#	chr4_83573134-83573634	Mono	4:83552291	4:83552291_G_A	565	4.35789e-07	4.71658e-06	0.00693077	0.0740934	0.918971	4.746e-10
(NEUT+EO)#	chr11_60018902-60019402	Mono	11:60024008	11:59959843_T_C	472	3.61929e-06	0.000117146	0.00246697	0.07893	0.918482	2.055e-08
(NEUT+EO)#	chr8_126539827-126540327	Mono	8:126485294	8:126485294_T_A	413	4.84484e-06	2.16925e-05	0.018094	0.080113	0.901767	5.266e-10
(NEUT+EO)#	chr1_227177210-227177710	Mono	1:227177193	1:227173892_T_A	140	7.92294e-07	2.99648e-08	0.10114	0.0029292	0.89593	6.974e-13
(NEUT+EO)#	chr22_18171323-18171823	Mono	22:18163158	22:18171650_C_T	430	2.66535e-05	3.60074e-05	0.0524131	0.0699296	0.877595	2.873e-09
(NEUT+EO)#	chr10_81045009-81045509	Mono	10:81043372	10:81045280_T_C	353	0.0168561	0.0155019	0.050431	0.0455076	0.871703	1.479e-08
(NEUT+EO)#	chr1_161500506-161501006	Mono	1:161610372	1:161609572_G_T	457	1.71021e-06	1.19387e-06	0.0768371	0.0527681	0.870392	1.361e-11
(NEUT+EO)#	chr1_8918073-8918573	Mono	1:8913656	1:8913656_A_G	301	3.80991e-06	4.25605e-07	0.126382	0.0132578	0.860355	2.602e-11
(NEUT+EO)#	chr8_142338502-142339002	Mono	8:142338776	8:142338776_T_C	438	5.0088e-10	7.44074e-11	0.128605	0.0182516	0.853143	4.368e-15
(NEUT+EO)#	chr11_61603077-61603577	Mono	11:61581764	11:61579760_T_C	277	1.66954e-08	3.62729e-09	0.125579	0.0264357	0.847985	7.346e-14
(NEUT+EO)#	chr9_115950463-115950963	Mono	9:115918552	9:115918552_G_A	328	0.0120234	0.0016591	0.126987	0.0166803	0.84265	3.655e-08
(NEUT+EO)#	chr2_61581596-61582096	Mono	2:61615095	2:61703319_G_A	335	8.23101e-06	0.00704239	0.000180594	0.153675	0.839093	2.405e-09
(NEUT+EO)#	chr17_7232765-7233265	Mono	17:7233162	17:7240391_C_T	241	0.0001089	0.0900593	9.10611e-05	0.0744711	0.83527	3.496e-08
(NEUT+EO)#	chr6_109694927-109695427	Mono	6:109599263	6:109607556_G_A	423	6.83511e-19	9.59266e-17	0.00130604	0.182479	0.816215	3.191e-21
(NEUT+EO)#	chr12_50651284-50651784	Mono	12:50691167	12:50758821_C_CA	144	0.00135616	0.0048105	0.0408358	0.144042	0.808956	6.421e-10
(NEUT+EO)#	chr4_74881716-74882216	Mono	4:74959996	4:74959996_A_G	190	4.68495e-79	4.99687e-80	0.174666	0.017822	0.807512	2.807e-85
(NEUT+EO)#	chr17_38127917-38128417	Mono	17:38163295	17:38163295_T_C	305	1.11642e-235	4.75495e-233	0.000471975	0.20022	0.799309	6.18e-239
(NEUT+EO)#	chr8_142333623-142334123	Mono	8:142338776	8:142338776_T_C	436	6.1327e-10	1.8515e-10	0.157436	0.0467348	0.79583	4.368e-15
(NEUT+EO)#	chr18_21084629-21085129	Mono	18:21085085	18:21151617_CAA_C	270	9.1699e-10	2.7497e-05	7.02119e-06	0.209748	0.790217	1.866e-11
(NEUT+EO)#	chr10_25211175-25211675	Mono	10:25192123	10:25211291_C_T	422	5.83766e-23	1.40169e-22	0.0633713	0.151376	0.785252	3.156e-32
(NEUT+EO)#	chr8_10206739-10207239	Mono	8:10243101	8:10119277_T_G	663	1.0059e-05	0.000196463	0.0105448	0.205167	0.784081	3.709e-09
(NEUT+EO)#	chr8_8865025-8865525	Mono	8:8919136	8:8919136_G_A	685	3.35369e-07	2.39773e-07	0.133491	0.0946681	0.77184	2.035e-12
(NEUT+EO)#	chr5_68500274-68500774	Mono	5:68590400	5:68592923_C_T	399	1.87164e-10	2.45824e-10	0.101289	0.132268	0.766442	3.527e-15
(NEUT+EO)#	chr10_28791059-28791559	Mono	10:28780373	10:28780373_T_C	368	7.63869e-18	1.10938e-18	0.238982	0.0339806	0.727037	4.621e-23
(NEUT+EO)#	chr8_8145913-8146413	Mono	8:8088230	8:8094870_G_A	332	2.39869e-06	5.38081e-07	0.224697	0.0496791	0.725621	1.943e-11
(NEUT+EO)#	chr6_109629226-109629726	Mono	6:109609619	6:109607556_G_A	475	7.33246e-17	7.2587e-17	0.140175	0.138043	0.721781	3.191e-21
(NEUT+EO)#	chr1_227177785-227178285	Mono	1:227177193	1:227173892_T_A	140	2.18953e-06	6.10918e-08	0.279504	0.00708523	0.713409	6.974e-13
(NEUT+EO)#	chr1_46522586-46523086	Mono	1:46562662	1:46596236_G_GA	343	2.03003e-12	1.00049e-05	5.85656e-08	0.287926	0.712064	3.157e-10
(NEUT+EO)#	chr5_148202326-148202826	Mono	5:148202668	5:148200553_G_A	360	1.43464e-13	1.30048e-13	0.154547	0.139389	0.706064	9.165e-19
(NEUT+EO)#	chr17_41181626-41182126	Mono	17:41264739	17:41172481_G_T	274	3.2504e-08	0.0160388	5.65025e-07	0.278101	0.705859	5.55e-08
(NEUT+EO)#	chr8_11446858-11447358	Mono	8:11392093	8:11392093_A_C	512	1.25753e-06	3.81893e-07	0.228166	0.0685874	0.703245	4.876e-12
(NEUT+EO)#	chr10_44806382-44806882	Mono	10:44881660	10:44872361_T_TAA	541	0.000599044	9.88633e-05	0.261904	0.0425285	0.69487	1.277e-09
(NEUT+EO)#	chr11_114018581-114019081	Mono	11:113957197	11:113957197_G_A	349	4.72488e-07	1.06557e-07	0.26213	0.0584371	0.679433	1.781e-12
(NEUT+EO)#	chr1_114443647-114444147	Mono	1:114415368	1:114377568_A_G	199	0.0223928	0.0253734	0.132768	0.14977	0.669696	4.646e-13
(NEUT+EO)#	chr1_42230197-42230697	Mono	1:42198300	1:42235796_C_T	270	0.00823021	0.000911947	0.290742	0.031547	0.668569	5.958e-08
(NEUT+EO)#	chr2_101699413-101699913	Mono	2:101714723	2:101776932_A_G	431	0.00023302	0.00010796	0.234508	0.107992	0.657159	6.264e-09
(NEUT+EO)#	chr3_183734845-183735345	Mono	3:183745663	3:183702089_A_G	418	0.000514145	0.000560654	0.16394	0.178114	0.656871	1.212e-08
(NEUT+EO)#	chr12_69753701-69754201	Mono	12:69732105	12:69732105_T_C	302	2.12726e-05	0.000616177	0.0117009	0.338276	0.649385	8.352e-10
(NEUT+EO)#	chr12_69735088-69735588	Mono	12:69732105	12:69732105_T_C	302	0.000463146	0.000194859	0.254867	0.106592	0.637884	8.352e-10
(NEUT+EO)#	chr8_10662814-10663314	Mono	8:10703293	8:10706411_C_G	389	1.33712e-07	5.13636e-08	0.265616	0.101399	0.632985	1.642e-12
(NEUT+EO)#	chr1_9033977-9034477	Mono	1:8910110	1:8913656_A_G	441	5.10643e-07	1.1282e-05	0.0160151	0.353201	0.630772	2.602e-11
(NEUT+EO)#	chr19_953056-953556	Mono	19:1049305	19:1049305_C_A	486	2.1581e-05	1.54706e-06	0.350432	0.0244961	0.625049	3.986e-11
(NEUT+EO)#	chr6_16712449-16712949	Mono	6:16743776	6:16744687_C_T	383	2.80473e-08	1.93608e-07	0.0477693	0.329125	0.623106	5.598e-13
(NEUT+EO)#	chr2_61670669-61671169	Mono	2:61615095	2:61703319_G_A	324	0.00248358	0.0118432	0.0646291	0.307576	0.613468	2.405e-09
(NEUT+EO)#	chr4_7039104-7039604	Mono	4:7047102	4:7047102_C_T	408	0.000851057	0.000160224	0.330515	0.0616177	0.606856	8.367e-10
(NEUT+EO)#	chr1_31231073-31231573	Mono	1:31255905	1:31242991_AG_A	410	0.00204246	0.00338631	0.147914	0.244634	0.602024	2.93e-08
(NEUT+EO)#	chr6_41680726-41681226	Mono	6:41671677	6:41706835_G_A	241	0.179005	0.198359	0.0101865	0.0106861	0.601763	4.499e-08
(NEUT+EO)#	chr8_142336489-142336989	Mono	8:142338776	8:142338776_T_C	439	1.38963e-09	1.75837e-10	0.356791	0.0445481	0.598661	4.368e-15
(NEUT+EO)#	chr11_118114626-118115126	Mono	11:118122052	11:118081270_C_T	495	0.011273	0.00308277	0.328321	0.0892157	0.568108	1.312e-14
(NEUT+EO)#	chr13_50103925-50104425	Mono	13:50121511	13:50121511_A_G	580	6.435e-06	0.00011694	0.0227519	0.412896	0.564229	4.752e-10
(NEUT+EO)#	chr1_236106708-236107208	Mono	1:236093752	1:236090155_T_C	144	1.87237e-10	1.25777e-11	0.415115	0.0273278	0.557557	2.102e-28
(NEUT+EO)#	chr14_93016179-93016679	Mono	14:93111120	14:93114787_G_A	533	6.78274e-08	6.56662e-09	0.405763	0.0387279	0.555509	2.682e-13
(NEUT+EO)#	chr17_1341943-1342443	Mono	17:1367352	17:1367352_A_G	505	1.61289e-07	3.49793e-05	0.00206208	0.446659	0.551244	2.247e-10
(NEUT+EO)#	chr17_38115137-38115637	Mono	17:38163295	17:38163295_T_C	299	8.64338e-233	2.08804e-233	0.36542	0.0877301	0.54685	6.18e-239
(NEUT+EO)#	chr1_114431202-114431702	Mono	1:114419368	1:114377568_A_G	198	0.0560046	0.00455104	0.36754	0.0293244	0.542579	4.646e-13
(NEUT+EO)#	chr10_81048054-81048554	Mono	10:81032532	10:81045280_T_C	352	0.0884448	0.0267764	0.264614	0.0795707	0.540594	1.479e-08
(NEUT+EO)#	chr18_21165211-21165711	Mono	18:21078579	18:21151617_CAA_C	254	5.19945e-05	8.21136e-06	0.39964	0.0625764	0.537723	1.866e-11
(NEUT+EO)#	chr7_148888122-148888622	Mono	7:148781247	7:148783936_CT_C	374	0.00258246	0.00117624	0.321451	0.145884	0.528906	3.472e-08
(NEUT+EO)#	chr8_11339185-11339685	Mono	8:11392093	8:11392093_A_C	643	4.50068e-07	2.16842e-06	0.0827561	0.398199	0.519042	4.876e-12
(NEUT+EO)#	chr22_18130662-18131162	Mono	22:18169212	22:18171650_C_T	399	0.000225882	2.23286e-05	0.444401	0.0434175	0.511934	2.873e-09
(NEUT+EO)#	chr11_61596120-61596620	Mono	11:61589481	11:61579760_T_C	274	5.84057e-08	7.60902e-09	0.439334	0.0567321	0.503933	7.346e-14
(NEUT+EO)#	chr5_131705140-131705640	NK	5:131707429	5:131677642_A_G	525	2.6572e-19	3.3692e-18	0.000458369	0.00481718	0.994724	3.577e-22
(NEUT+EO)#	chr11_320591-321091	NK	11:308314	11:308314_T_C	741	3.15806e-43	2.14322e-43	0.00731811	0.00397774	0.988704	5.519e-48
(NEUT+EO)#	chr8_8085750-8086250	NK	8:8094870	8:8094870_G_A	215	4.60508e-10	1.34983e-07	4.26201e-05	0.0115042	0.988453	1.943e-11
(NEUT+EO)#	chr8_8084911-8085411	NK	8:8094870	8:8094870_G_A	215	5.65452e-10	1.73545e-07	5.23327e-05	0.0150768	0.984871	1.943e-11
(NEUT+EO)#	chr8_8086482-8086982	NK	8:8088230	8:8094870_G_A	215	2.32466e-09	2.25872e-07	0.000215147	0.0199246	0.97986	1.943e-11
(NEUT+EO)#	chr4_6954282-6954782	NK	4:7047102	4:7047102_C_T	334	2.91714e-05	2.71561e-05	0.0113177	0.00955675	0.979069	8.367e-10
(NEUT+EO)#	chr10_81045009-81045509	NK	10:81037229	10:81045280_T_C	353	4.24603e-06	0.00795941	1.27035e-05	0.0228442	0.969179	1.479e-08
(NEUT+EO)#	chr2_101750095-101750595	NK	2:101745835	2:101776932_A_G	385	1.4214e-12	3.67617e-05	1.42691e-09	0.0359403	0.964023	6.264e-09
(NEUT+EO)#	chr2_101726799-101727299	NK	2:101747800	2:101776932_A_G	401	5.74873e-10	3.96474e-05	5.77864e-07	0.0388926	0.961067	6.264e-09
(NEUT+EO)#	chr11_113957646-113958146	NK	11:113957197	11:113957197_G_A	317	2.5736e-10	8.52457e-08	0.000142986	0.0464081	0.953449	1.781e-12
(NEUT+EO)#	chr2_101743708-101744208	NK	2:101734933	2:101776932_A_G	387	1.45325e-12	4.97179e-05	1.45893e-09	0.0489615	0.950989	6.264e-09
(NEUT+EO)#	chr5_141489489-141489989	NK	5:141539339	5:141510261_C_CA	361	2.08928e-11	5.68233e-12	0.0584891	0.0149811	0.92653	8.872e-17
(NEUT+EO)#	chr11_60018902-60019402	NK	11:60031476	11:59959843_T_C	472	6.00069e-06	0.0001212	0.00409016	0.0816979	0.914085	2.055e-08
(NEUT+EO)#	chr1_31255097-31255597	NK	1:31244734	1:31242991_AG_A	397	0.000779627	0.000614457	0.0564784	0.0436144	0.898513	2.93e-08
(NEUT+EO)#	chr6_137081964-137082464	NK	6:137167445	6:137104414_T_TA	306	5.945e-05	0.000352662	0.0154491	0.0907516	0.893387	1.504e-08
(NEUT+EO)#	chr8_11446858-11447358	NK	8:11392093	8:11392093_A_C	512	3.12157e-07	3.7626e-07	0.0566376	0.0673925	0.875969	4.876e-12
(NEUT+EO)#	chr9_277535-278035	NK	9:280269	9:305428_T_G	604	4.26777e-06	6.99719e-06	0.0572403	0.0929982	0.84975	2.029e-11
(NEUT+EO)#	chr6_135945444-135945944	NK	6:135846518	6:135925524_T_C	226	4.55446e-05	8.68769e-05	0.0523542	0.0990177	0.848496	2.713e-08
(NEUT+EO)#	chr8_142237106-142237606	NK	8:142339763	8:142338776_T_C	342	4.09985e-10	1.84772e-10	0.105351	0.0466318	0.848017	4.368e-15
(NEUT+EO)#	chr16_85936182-85936682	NK	16:85947527	16:85936978_T_C	598	4.29711e-05	1.47251e-05	0.124281	0.0417542	0.833907	1.074e-15
(NEUT+EO)#	chr11_61582582-61583082	NK	11:61564299	11:61579760_T_C	271	2.75715e-10	2.34571e-08	0.00207445	0.175667	0.822259	7.346e-14
(NEUT+EO)#	chr2_101741849-101742349	NK	2:101745835	2:101776932_A_G	387	0.000188773	7.85154e-05	0.189501	0.0780862	0.732145	6.264e-09
(NEUT+EO)#	chr1_31255648-31256148	NK	1:31233403	1:31242991_AG_A	397	2.24367e-08	0.00371227	1.62534e-06	0.268193	0.728093	2.93e-08
(NEUT+EO)#	chr11_307941-308441	NK	11:308314	11:308314_T_C	713	2.46705e-42	1.00391e-41	0.0571181	0.231719	0.711163	5.519e-48
(NEUT+EO)#	chr5_131705783-131706283	NK	5:131707429	5:131677642_A_G	525	1.66657e-16	1.56889e-17	0.287478	0.0263767	0.686146	3.577e-22
(NEUT+EO)#	chr2_61670669-61671169	NK	2:61713220	2:61703319_G_A	324	0.00841479	0.00330593	0.218975	0.0853448	0.68396	2.405e-09
(NEUT+EO)#	chr5_68513308-68513808	NK	5:68592923	5:68592923_C_T	396	5.17934e-10	6.63348e-11	0.281354	0.0353513	0.683295	3.527e-15
(NEUT+EO)#	chr6_137082642-137083142	NK	6:137083138	6:137104414_T_TA	307	0.00065901	0.000565655	0.171309	0.14636	0.681106	1.504e-08
(NEUT+EO)#	chr15_64672288-64672788	NK	15:64642517	15:64654967_A_T	134	9.99405e-05	1.9458e-05	0.271406	0.0521651	0.67631	1.082e-10
(NEUT+EO)#	chr19_10346718-10347218	NK	19:10358639	19:10332988_C_T	306	0.00073841	0.00654877	0.0339266	0.300228	0.658558	5.286e-09
(NEUT+EO)#	chr8_8939606-8940106	NK	8:8902670	8:8919136_G_A	610	5.34635e-07	3.77228e-07	0.212354	0.149194	0.63845	2.035e-12
(NEUT+EO)#	chr1_108742702-108743202	NK	1:108743059	1:108743059_G_C	294	1.49872e-05	1.17844e-06	0.339866	0.0260895	0.634028	4.308e-11
(NEUT+EO)#	chr17_7832957-7833457	NK	17:7795972	17:7742601_G_A	218	0.0199135	0.0115488	0.225942	0.130422	0.612173	4.439e-10
(NEUT+EO)#	chr5_131786449-131786949	NK	5:131707429	5:131677642_A_G	457	1.27698e-16	1.43909e-16	0.184569	0.207393	0.608038	3.577e-22
(NEUT+EO)#	chr19_49111890-49112390	NK	19:49148781	19:49144245_T_TG	358	3.17443e-07	4.00218e-08	0.358682	0.0446242	0.596694	3.731e-13
(NEUT+EO)#	chr4_120133006-120133506	NK	4:120155806	4:120168588_T_C	342	0.0270574	0.00208123	0.367118	0.0276623	0.576081	5.075e-08
(NEUT+EO)#	chr8_8995772-8996272	NK	8:8902670	8:8919136_G_A	611	8.49577e-07	2.27784e-07	0.334917	0.0892205	0.575861	2.035e-12
(NEUT+EO)#	chr6_135946691-135947191	NK	6:135832523	6:135925524_T_C	227	0.000350555	2.17698e-05	0.402966	0.0244524	0.57221	2.713e-08
(NEUT+EO)#	chr6_137143128-137143628	NK	6:137167445	6:137104414_T_TA	330	0.00119515	0.000431757	0.31502	0.113233	0.57012	1.504e-08
(NEUT+EO)#	chr10_81051806-81052306	NK	10:81032817	10:81045280_T_C	353	0.108173	0.00601924	0.323492	0.0174557	0.54486	1.479e-08
(NEUT+EO)#	chr11_61581945-61582445	NK	11:61581764	11:61579760_T_C	271	4.49401e-08	1.72069e-08	0.338125	0.12893	0.532945	7.346e-14
(NEUT+EO)#	chr10_28791059-28791559	NK	10:28780373	10:28780373_T_C	369	2.08688e-18	1.28798e-17	0.0652894	0.402421	0.53229	4.621e-23
(NEUT+EO)#	chr10_91091296-91091796	NK	10:91004916	10:91004916_C_A	312	0.00213517	0.000103195	0.448064	0.0211268	0.52857	6.485e-09
(NEUT+EO)#	chr17_38119441-38119941	NK	17:38163295	17:38163295_T_C	301	1.02545e-232	1.34761e-233	0.433527	0.0564622	0.510011	6.18e-239
(NEUT+EO)#	chr11_61600947-61601447	NK	11:61589481	11:61579760_T_C	278	6.14948e-08	3.76761e-09	0.462561	0.0278302	0.509609	7.346e-14
(NEUT+EO)#	chr17_38255309-38255809	NK	17:38163295	17:38163295_T_C	196	1.06808e-232	1.0034e-233	0.451573	0.041916	0.506511	6.18e-239
(NEUT+EO)#	chr8_8085750-8086250	other.T	8:8088230	8:8094870_G_A	215	2.38905e-06	3.49847e-07	0.221107	0.0316311	0.747259	1.943e-11
(NEUT+EO)#	chr8_8084911-8085411	other.T	8:8094870	8:8094870_G_A	215	2.55922e-06	4.117e-07	0.236856	0.0373771	0.725764	1.943e-11
(NEUT+EO)#	chr1_31255648-31256148	other.T	1:31244734	1:31242991_AG_A	397	0.00566279	0.000627782	0.410219	0.0449387	0.538552	2.93e-08
AE	chr7_3160085-3160585	CD4.T	7:3167399	rs11772124	140	2.9094e-09	4.88138e-05	1.19963e-06	0.0191465	0.980803	1.41293e-09
AE	chr15_67442308-67442808	CD4.T	15:67442596	rs17293632	105	1.51398e-25	3.99681e-27	0.336528	0.00822888	0.655243	1.00791e-31
AE	chr7_3106844-3107344	CD4.T	7:3167399	rs11772124	128	0.000449904	0.00042229	0.185508	0.173482	0.640138	1.41293e-09
AE	chr7_3131165-3131665	CD4.T	7:3149258	rs11772124	137	0.000789567	0.000121161	0.325561	0.0493339	0.624195	1.41293e-09
AE	chr20_50247809-50248309	CD4.T	20:50238545	rs6021264	113	0.0168712	0.00171908	0.382382	0.0384018	0.560626	3.66377e-09
AE	chr7_3152367-3152867	CD4.T	7:3149258	rs11772124	139	0.00104742	0.000127506	0.43188	0.0520593	0.514885	1.41293e-09
AE	chr7_3143153-3143653	CD8.T	7:3149166	rs11772124	139	4.99215e-05	2.49486e-05	0.0205841	0.00931697	0.970024	1.41293e-09
AE	chr11_76299452-76299952	CD8.T	11:76299194	rs2155219	102	5.71989e-65	2.19829e-66	0.175063	0.00590905	0.819028	3.28211e-71
AE	chr6_159519682-159520182	CD8.T	6:159465977	rs212402	101	0.00305511	0.0015501	0.234523	0.11835	0.642522	1.03861e-08
AE	chr18_59992210-59992710	CD8.T	18:60010448	rs4369774	104	0.000333413	5.56615e-06	0.354495	0.00527822	0.639888	3.31247e-10
AE	chr11_36429989-36430489	CD8.T	11:36423585	rs7925585	103	0.000332097	0.000376707	0.226351	0.25624	0.5167	9.20606e-10
AE	chr1_167436566-167437066	CD8.T	1:167426424	rs1214598	115	2.04514e-19	5.25126e-21	0.485684	0.0119685	0.502348	8.93581e-26
AE	chr6_154662463-154662963	Mono	6:154663365	rs4610580	107	0.00147575	0.000262029	0.00684739	0.00022461	0.99119	7.718e-08
AE	chr8_22576661-22577161	Mono	8:22600953	rs2048651	107	0.0222075	0.000557299	0.12079	0.00217697	0.854268	6.73879e-08
AE	chr7_3143682-3144182	Mono	7:3149166	rs11772124	138	0.00030382	0.000250259	0.125273	0.102417	0.771755	1.41293e-09
AE	chr15_67442308-67442808	Mono	15:67442596	rs17293632	105	8.01351e-26	7.01815e-26	0.178125	0.155333	0.666542	1.00791e-31
AE	chr11_36375851-36376351	NK	11:36386901	rs7925585	130	0.000268751	3.95777e-05	0.183176	0.0261851	0.790331	9.20606e-10
AE	chr3_187634925-187635425	NK	3:187639375	rs763342	107	2.30849e-18	5.74503e-20	0.34316	0.00789113	0.648949	1.33977e-24
AE	chr1_167416131-167416631	NK	1:167426424	rs1214598	113	9.97411e-20	4.91557e-20	0.236868	0.116089	0.647043	8.93581e-26
AE	chr11_128237434-128237934	NK	11:128163457	rs12418638	112	2.2063e-08	5.56012e-09	0.307871	0.0769719	0.615157	2.32218e-14
AE	chr7_3157442-3157942	NK	7:3157702	rs11772124	136	0.000328373	0.000708648	0.135397	0.291623	0.571942	1.41293e-09
AE	chr18_59992210-59992710	NK	18:60010448	rs4369774	104	0.000403045	9.98189e-06	0.428531	0.0100521	0.561004	3.31247e-10
AE	chr1_167399960-167400460	other.T	1:167426424	rs1214598	109	2.01183e-19	3.77095e-21	0.477775	0.00844156	0.513784	8.93581e-26
Allergic diseases	chr11_65559078-65559578	B	11:65559266	11:65551957	289	1.31245e-14	5.02041e-08	3.63671e-09	0.0129241	0.987076	1.146e-12
Allergic diseases	chr1_8484542-8485042	B	1:8497307	1:8497307	283	3.3841e-13	2.97312e-12	0.00258239	0.021712	0.975706	1.327e-16
Allergic diseases	chr11_128172283-128172783	B	11:128163457	11:128158189	341	3.13977e-09	9.04035e-09	0.00752265	0.0206882	0.971789	1.255e-12
Allergic diseases	chr6_90960973-90961473	B	6:90946479	6:90947340	185	1.41406e-08	9.43679e-09	0.0776866	0.050973	0.87134	5.45e-13
Allergic diseases	chr15_91022116-91022616	B	15:91045408	15:91045408	503	0.00034165	0.000152074	0.0915762	0.0398942	0.868036	1.282e-08
Allergic diseases	chr1_173144812-173145312	B	1:173150727	1:173146921	244	3.01483e-06	1.10858e-05	0.0431592	0.157901	0.798926	5.675e-11
Allergic diseases	chr22_41801446-41801946	B	22:41816652	22:41816652	227	2.43703e-07	1.87168e-07	0.121147	0.0922563	0.786597	2.168e-11
Allergic diseases	chr14_68775782-68776282	B	14:68754695	14:68754695	279	4.13555e-05	6.58059e-05	0.0991966	0.157101	0.743596	1.325e-09
Allergic diseases	chr15_91024169-91024669	B	15:90956801	15:91045408	501	0.0012617	0.000155992	0.338131	0.0411861	0.619265	1.282e-08
Allergic diseases	chr5_40486646-40487146	B	5:40490609	5:40498522	373	0.00638256	0.00177674	0.310621	0.0858739	0.595345	4.416e-08
Allergic diseases	chr1_173164578-173165078	B	1:173150727	1:173146921	244	2.51264e-05	5.39311e-06	0.3597	0.0766421	0.563627	5.675e-11
Allergic diseases	chr2_242754643-242755143	B	2:242698640	2:242698640	420	2.79575e-18	2.23052e-19	0.448408	0.0352587	0.516333	1.159e-24
Allergic diseases	chr5_40570463-40570963	B	5:40490609	5:40498522	397	0.00287447	0.00696243	0.139922	0.338402	0.511838	4.416e-08
Allergic diseases	chr2_242698426-242698926	CD4.T	2:242698640	2:242698640	438	3.06716e-27	6.41164e-21	4.9194e-10	2.83852e-05	0.999972	1.159e-24
Allergic diseases	chr15_41782465-41782965	CD4.T	15:41782684	15:41782684	245	7.55035e-08	5.04054e-08	0.00606269	0.00305651	0.990881	7.682e-12
Allergic diseases	chr1_8484542-8485042	CD4.T	1:8489302	1:8497307	283	3.06583e-28	1.67771e-12	2.33951e-18	0.0118143	0.988186	1.327e-16
Allergic diseases	chr11_65559078-65559578	CD4.T	11:65559266	11:65551957	288	1.06806e-13	5.02781e-08	2.95952e-08	0.0129446	0.987055	1.146e-12
Allergic diseases	chr7_28159811-28160311	CD4.T	7:28156887	7:28156606	206	1.09539e-07	2.85339e-05	5.72214e-05	0.0139197	0.985994	6.84e-09
Allergic diseases	chr11_118740889-118741389	CD4.T	11:118740931	11:118743286	369	1.07941e-19	1.36323e-08	3.30685e-13	0.0408042	0.959196	3.535e-14
Allergic diseases	chr11_118740241-118740741	CD4.T	11:118740931	11:118743286	367	1.98523e-10	1.48659e-08	0.000624411	0.0458038	0.953572	3.535e-14
Allergic diseases	chr6_90960973-90961473	CD4.T	6:90973159	6:90947340	184	2.7143e-09	8.55205e-09	0.0149117	0.0460436	0.939045	5.45e-13
Allergic diseases	chr8_81289607-81290107	CD4.T	8:81282397	8:81299781	214	1.8402e-08	1.75187e-08	0.0435586	0.040552	0.915889	5.957e-13
Allergic diseases	chr17_38081966-38082466	CD4.T	17:38075426	17:38075426	265	1.29881e-16	1.59504e-16	0.0413061	0.0498185	0.908875	8.114e-21
Allergic diseases	chr2_198906856-198907356	CD4.T	2:198896895	2:198952377	329	6.05578e-10	0.00185847	3.14726e-08	0.0956845	0.902457	3.3e-08
Allergic diseases	chr4_103448793-103449293	CD4.T	4:103572751	4:103569283	315	1.37544e-06	1.19267e-05	0.0127242	0.109457	0.877805	2.409e-10
Allergic diseases	chr20_52208066-52208566	CD4.T	20:52208356	20:52208356	281	4.01234e-09	2.88155e-09	0.0770601	0.054474	0.868466	2.951e-14
Allergic diseases	chr5_40530223-40530723	CD4.T	5:40490609	5:40498522	387	0.00175855	0.0012627	0.0856016	0.0606145	0.850763	4.416e-08
Allergic diseases	chr3_33105042-33105542	CD4.T	3:33159266	3:33081102	364	0.000651676	0.000537998	0.0828603	0.0675578	0.848392	2.284e-08
Allergic diseases	chr4_103548861-103549361	CD4.T	4:103557311	4:103569283	256	1.9314e-07	9.57793e-06	0.00303727	0.149772	0.84718	2.409e-10
Allergic diseases	chr4_103549470-103549970	CD4.T	4:103573082	4:103569283	254	3.93469e-06	6.41197e-06	0.0617766	0.0998328	0.83838	2.409e-10
Allergic diseases	chr4_103550809-103551309	CD4.T	4:103557311	4:103569283	255	1.40144e-06	9.44523e-06	0.0220034	0.147464	0.830522	2.409e-10
Allergic diseases	chr15_91054319-91054819	CD4.T	15:91028401	15:91045408	467	2.0213e-05	0.000722156	0.0054152	0.192669	0.801173	1.282e-08
Allergic diseases	chr3_33047516-33048016	CD4.T	3:33037752	3:33081102	283	5.18862e-05	0.00164652	0.00659655	0.208547	0.783158	2.284e-08
Allergic diseases	chr5_40486646-40487146	CD4.T	5:40492655	5:40498522	373	0.00339706	0.0012248	0.165325	0.0588362	0.771217	4.416e-08
Allergic diseases	chr17_38028873-38029373	CD4.T	17:38063929	17:38075426	200	1.19389e-17	8.40577e-16	0.00379892	0.26674	0.729461	8.114e-21
Allergic diseases	chr4_103560732-103561232	CD4.T	4:103556462	4:103569283	256	8.04463e-16	1.75127e-05	1.26228e-11	0.274065	0.725918	2.409e-10
Allergic diseases	chr17_38082596-38083096	CD4.T	17:38080865	17:38075426	265	6.71509e-16	2.53404e-16	0.213561	0.079884	0.706555	8.114e-21
Allergic diseases	chr2_198869943-198870443	CD4.T	2:198954774	2:198952377	347	0.00341918	0.0016503	0.200127	0.0958945	0.698909	3.3e-08
Allergic diseases	chr2_8442069-8442569	CD4.T	2:8474075	2:8442248	327	1.66185e-09	7.93494e-09	0.0540351	0.257316	0.688648	9.923e-26
Allergic diseases	chr11_118679054-118679554	CD4.T	11:118628373	11:118743286	525	4.02462e-08	3.09344e-08	0.17801	0.136138	0.685853	3.535e-14
Allergic diseases	chr4_103546629-103547129	CD4.T	4:103569283	4:103569283	260	1.58703e-05	4.28783e-06	0.249575	0.0667464	0.683658	2.409e-10
Allergic diseases	chr4_103551819-103552319	CD4.T	4:103550006	4:103569283	255	7.61089e-26	2.08683e-05	1.19495e-21	0.32697	0.673009	2.409e-10
Allergic diseases	chr15_67442308-67442808	CD4.T	15:67455630	15:67448363	386	2.39609e-21	2.48037e-22	0.327157	0.0332268	0.639616	3.109e-27
Allergic diseases	chr11_128142439-128142939	CD4.T	11:128163457	11:128158189	379	1.7318e-07	1.22983e-08	0.414925	0.0289096	0.556165	1.255e-12
Allergic diseases	chr5_35849989-35850489	CD4.T	5:35850149	5:35879156	423	5.31856e-23	8.5208e-24	0.422408	0.0671631	0.510428	1.734e-28
Allergic diseases	chr11_65559078-65559578	CD8.T	11:65551957	11:65551957	288	3.58141e-12	5.76541e-09	9.92383e-07	0.000598153	0.999401	1.146e-12
Allergic diseases	chr1_8484542-8485042	CD8.T	1:8497307	1:8497307	283	1.0031e-20	8.39002e-13	7.6546e-11	0.00540779	0.994592	1.327e-16
Allergic diseases	chr2_242698426-242698926	CD8.T	2:242698640	2:242698640	438	3.48669e-20	8.85049e-21	0.00559227	0.00042554	0.993982	1.159e-24
Allergic diseases	chr11_118740889-118741389	CD8.T	11:118740931	11:118743286	368	1.8474e-14	1.38209e-08	5.65962e-08	0.0413826	0.958617	3.535e-14
Allergic diseases	chr17_38082596-38083096	CD8.T	17:38082807	17:38075426	265	6.63791e-21	1.54448e-16	2.11107e-06	0.0481676	0.95183	8.114e-21
Allergic diseases	chr11_118740241-118740741	CD8.T	11:118740931	11:118743286	367	9.38509e-10	1.52044e-08	0.00295188	0.046872	0.950176	3.535e-14
Allergic diseases	chr1_25250524-25251024	CD8.T	1:25249252	1:25251923	370	1.03224e-05	7.67344e-06	0.0337315	0.024133	0.942117	3.791e-10
Allergic diseases	chr1_152878701-152879201	CD8.T	1:152793838	1:152771963	343	0.00314749	0.00290603	0.0435697	0.0393162	0.911061	2.023e-14
Allergic diseases	chr2_198869943-198870443	CD8.T	2:198950240	2:198952377	347	3.65282e-08	0.001581	2.13803e-06	0.0916308	0.906786	3.3e-08
Allergic diseases	chr3_72392171-72392671	CD8.T	3:72394852	3:72394852	321	0.000396062	5.61984e-05	0.0859265	0.01129	0.902331	1.557e-09
Allergic diseases	chr3_72395156-72395656	CD8.T	3:72394852	3:72394852	322	0.000430396	2.75341e-05	0.0933753	0.0050725	0.901094	1.557e-09
Allergic diseases	chr2_198909372-198909872	CD8.T	2:198950240	2:198952377	329	0.000790448	0.0017452	0.0410476	0.0897605	0.866656	3.3e-08
Allergic diseases	chr20_52208066-52208566	CD8.T	20:52208356	20:52208356	281	6.74808e-09	4.89826e-10	0.129602	0.00854565	0.861852	2.951e-14
Allergic diseases	chr4_103551819-103552319	CD8.T	4:103573082	4:103569283	255	2.82913e-08	9.58607e-06	0.000444187	0.149656	0.84989	2.409e-10
Allergic diseases	chr11_76299452-76299952	CD8.T	11:76281593	11:76281593	416	1.7087e-46	3.3503e-47	0.177834	0.0340804	0.788085	8.925e-52
Allergic diseases	chr2_198918949-198919449	CD8.T	2:198950240	2:198952377	325	0.00197618	0.00211406	0.101435	0.107725	0.78675	3.3e-08
Allergic diseases	chr2_198906856-198907356	CD8.T	2:198906481	2:198952377	329	2.5628e-17	0.00458853	1.33192e-15	0.237714	0.757697	3.3e-08
Allergic diseases	chr3_72397086-72397586	CD8.T	3:72394852	3:72394852	331	4.09337e-05	0.00120892	0.00888067	0.261549	0.72832	1.557e-09
Allergic diseases	chr5_110572514-110573014	CD8.T	5:110470137	5:110470137	320	9.7026e-31	8.4693e-32	0.254425	0.0214844	0.72409	1.097e-36
Allergic diseases	chr15_41782465-41782965	CD8.T	15:41782684	15:41782684	245	3.44703e-06	1.61674e-07	0.276785	0.0122709	0.71094	7.682e-12
Allergic diseases	chr17_38081966-38082466	CD8.T	17:38080865	17:38075426	265	3.90475e-16	5.28611e-16	0.124183	0.167406	0.70841	8.114e-21
Allergic diseases	chr17_38028873-38029373	CD8.T	17:38070789	17:38075426	200	1.24783e-16	8.23606e-16	0.0397055	0.26137	0.698924	8.114e-21
Allergic diseases	chr2_8442069-8442569	CD8.T	2:8448194	2:8442248	327	8.00583e-09	2.92124e-09	0.26031	0.0943389	0.645351	9.923e-26
Allergic diseases	chr17_38096209-38096709	CD8.T	17:38075426	17:38075426	275	1.03122e-15	2.06295e-16	0.32793	0.0649949	0.607075	8.114e-21
Allergic diseases	chr11_36448565-36449065	CD8.T	11:36327582	11:36327582	301	0.0229191	0.00108939	0.393833	0.0181557	0.564003	2.405e-08
Allergic diseases	chr7_28159811-28160311	CD8.T	7:28156606	7:28156606	206	0.000806108	8.66921e-05	0.421098	0.0447534	0.533255	6.84e-09
Allergic diseases	chr3_72395703-72396203	CD8.T	3:72394852	3:72394852	323	0.00214399	0.000123029	0.465143	0.026185	0.506405	1.557e-09
Allergic diseases	chr11_65559078-65559578	DC	11:65559266	11:65551957	266	1.00606e-06	7.73071e-08	0.278773	0.0207207	0.700505	1.146e-12
Allergic diseases	chr1_8484542-8485042	DC	1:8497307	1:8497307	278	3.97049e-11	3.82749e-12	0.302986	0.0285389	0.668475	1.327e-16
Allergic diseases	chr1_173144812-173145312	DC	1:173150727	1:173146921	172	3.3156e-05	1.74534e-06	0.474648	0.0244848	0.500832	5.675e-11
Allergic diseases	chr11_36318769-36319269	Mono	11:36327582	11:36327582	508	1.3339e-05	0.000115151	0.000230871	0.000994378	0.998646	2.405e-08
Allergic diseases	chr1_8484542-8485042	Mono	1:8482078	1:8497307	283	2.68564e-24	1.19372e-12	2.0494e-14	0.0081173	0.991883	1.327e-16
Allergic diseases	chr11_65559078-65559578	Mono	11:65559266	11:65551957	288	3.36151e-10	5.02687e-08	9.3145e-05	0.0129421	0.986965	1.146e-12
Allergic diseases	chr14_68752223-68752723	Mono	14:68754695	14:68754695	262	6.07213e-10	6.02334e-06	1.45648e-06	0.0134612	0.986531	1.325e-09
Allergic diseases	chr11_36313762-36314262	Mono	11:36327582	11:36327582	507	0.00109104	0.00143151	0.0188836	0.0238218	0.954772	2.405e-08
Allergic diseases	chr7_20523947-20524447	Mono	7:20529709	7:20560996	409	5.13249e-06	2.85674e-06	0.0609159	0.0329996	0.906077	8.808e-13
Allergic diseases	chr3_188135472-188135972	Mono	3:188133336	3:188091928	278	3.01928e-08	1.29741e-07	0.0201007	0.08548	0.894419	4.983e-12
Allergic diseases	chr11_36328336-36328836	Mono	11:36327735	11:36327582	525	1.70355e-07	0.00626017	2.94847e-06	0.107464	0.886273	2.405e-08
Allergic diseases	chr6_90951165-90951665	Mono	6:90986353	6:90947340	172	1.8154e-08	1.01995e-08	0.0997359	0.0551899	0.845074	5.45e-13
Allergic diseases	chr1_173144812-173145312	Mono	1:173150727	1:173146921	244	3.51828e-10	1.09126e-05	5.03664e-06	0.155377	0.844607	5.675e-11
Allergic diseases	chr17_1371127-1371627	Mono	17:1395682	17:1395682	400	0.006602	0.00508456	0.115782	0.0883855	0.784146	4.982e-08
Allergic diseases	chr14_68775782-68776282	Mono	14:68788968	14:68754695	279	5.04602e-07	9.11835e-05	0.00121036	0.217935	0.780763	1.325e-09
Allergic diseases	chr6_90907549-90908049	Mono	6:90946479	6:90947340	157	3.08677e-08	1.10566e-08	0.169597	0.059978	0.770425	5.45e-13
Allergic diseases	chr11_118740889-118741389	Mono	11:118718729	11:118743286	368	6.26247e-08	1.89614e-08	0.191854	0.0573385	0.750807	3.535e-14
Allergic diseases	chr7_20439090-20439590	Mono	7:20561873	7:20560996	397	8.53776e-06	2.67929e-05	0.0651779	0.203808	0.730979	8.808e-13
Allergic diseases	chr3_72394629-72395129	Mono	3:72394852	3:72394852	321	0.00111757	0.000230191	0.242458	0.0492336	0.70696	1.557e-09
Allergic diseases	chr11_36383471-36383971	Mono	11:36327582	11:36327582	444	0.0135992	0.00343793	0.23396	0.0584556	0.690547	2.405e-08
Allergic diseases	chr15_67442308-67442808	Mono	15:67455630	15:67448363	386	1.24257e-21	1.36306e-21	0.169657	0.185464	0.644878	3.109e-27
Allergic diseases	chr12_121330051-121330551	Mono	12:121363724	12:121363724	329	8.10197e-09	1.5258e-08	0.132775	0.24943	0.617795	3.567e-13
Allergic diseases	chr3_72306824-72307324	Mono	3:72394852	3:72394852	370	0.00114188	0.000626153	0.247552	0.13513	0.61555	1.557e-09
Allergic diseases	chr2_242751894-242752394	Mono	2:242698640	2:242698640	426	1.9582e-18	4.92002e-19	0.314074	0.0783042	0.607622	1.159e-24
Allergic diseases	chr6_91005626-91006126	Mono	6:90946479	6:90947340	292	6.5282e-08	1.64146e-08	0.358121	0.0894939	0.552385	5.45e-13
Allergic diseases	chr5_110549669-110550169	Mono	5:110470137	5:110470137	352	1.74916e-30	1.0854e-31	0.458671	0.0279484	0.513381	1.097e-36
Allergic diseases	chr17_38082596-38083096	NK	17:38082807	17:38075426	265	1.26682e-20	3.3633e-17	4.02887e-06	0.00970608	0.99029	8.114e-21
Allergic diseases	chr11_65559078-65559578	NK	11:65559266	11:65551957	289	1.51187e-12	4.96165e-08	4.18929e-07	0.0127611	0.987238	1.146e-12
Allergic diseases	chr20_52208066-52208566	NK	20:52208356	20:52208356	281	5.46037e-09	8.48333e-10	0.104871	0.0154132	0.879716	2.951e-14
Allergic diseases	chr5_141489489-141489989	NK	5:141539339	5:141539339	337	3.2132e-05	7.50054e-06	0.0989757	0.0222251	0.87876	7.538e-10
Allergic diseases	chr2_198869943-198870443	NK	2:198767132	2:198952377	347	1.6194e-06	0.00241622	9.47848e-05	0.140567	0.856921	3.3e-08
Allergic diseases	chr2_198909372-198909872	NK	2:198950240	2:198952377	329	0.000160128	0.00260294	0.00831538	0.134315	0.854607	3.3e-08
Allergic diseases	chr2_198858464-198858964	NK	2:198950240	2:198952377	345	0.000790993	0.00228781	0.0477924	0.13742	0.811709	3.3e-08
Allergic diseases	chr2_198918949-198919449	NK	2:198911166	2:198952377	325	1.74394e-09	0.00433942	8.95139e-08	0.221962	0.773698	3.3e-08
Allergic diseases	chr2_198906856-198907356	NK	2:198911426	2:198952377	329	3.64099e-29	0.00433492	1.89227e-27	0.22452	0.771145	3.3e-08
Allergic diseases	chr1_25250524-25251024	NK	1:25251923	1:25251923	370	7.19752e-05	8.26358e-06	0.235199	0.0262651	0.738455	3.791e-10
Allergic diseases	chr11_36328336-36328836	NK	11:36328630	11:36327582	525	0.0117788	0.00420306	0.203865	0.0720378	0.708115	2.405e-08
Allergic diseases	chr2_242680421-242680921	NK	2:242698640	2:242698640	422	1.84602e-18	1.38461e-19	0.296082	0.0215252	0.682393	1.159e-24
Allergic diseases	chr17_38115137-38115637	NK	17:38080865	17:38075426	287	7.97834e-16	2.54908e-16	0.253655	0.0803769	0.665968	8.114e-21
Allergic diseases	chr8_81289607-81290107	NK	8:81268854	8:81299781	214	7.83943e-08	6.3885e-08	0.185564	0.150556	0.66388	5.957e-13
Allergic diseases	chr7_28159811-28160311	NK	7:28158058	7:28156606	207	0.000661824	3.4353e-05	0.345727	0.0173092	0.636268	6.84e-09
Allergic diseases	chr2_242703213-242703713	NK	2:242698640	2:242698640	446	1.73888e-18	6.13504e-19	0.278898	0.0977761	0.623326	1.159e-24
Allergic diseases	chr11_118795386-118795886	NK	11:118740931	11:118743286	383	1.9243e-07	2.68281e-08	0.335582	0.0461677	0.618251	3.535e-14
Allergic diseases	chr5_40569858-40570358	NK	5:40490609	5:40498522	397	0.00587114	0.0019736	0.285794	0.0954597	0.610902	4.416e-08
Allergic diseases	chr7_76959755-76960255	NK	7:77018542	7:77018542	507	1.92587e-05	5.08023e-06	0.321303	0.0841618	0.594511	6.917e-11
ApD	chr11_65559078-65559578	B	11:65559266	rs479844	290	2.41509e-20	9.23824e-14	7.1419e-10	0.00173366	0.998266	3.45e-17
ApD	chr11_65559078-65559578	CD4.T	11:65559266	rs479844	289	1.96267e-19	9.2391e-14	5.80399e-09	0.00173391	0.998266	3.45e-17
ApD	chr11_118740889-118741389	CD4.T	11:118740931	11:118744701:INDEL	371	4.24084e-16	5.35592e-05	1.97551e-13	0.0239735	0.975973	5.82e-09
ApD	chr11_118740241-118740741	CD4.T	11:118740931	11:118744701:INDEL	369	7.58695e-07	5.68141e-05	0.000353543	0.0255006	0.974088	5.82e-09
ApD	chr1_150585925-150586425	CD4.T	1:150484987	1:150495106:INDEL	302	0.000110771	0.000103952	0.0367785	0.0335849	0.929422	1.33e-08
ApD	chr8_126620131-126620631	CD4.T	8:126609868	rs12334935	400	2.80637e-06	0.00058259	0.000653089	0.134714	0.864047	4.18e-08
ApD	chr2_102941310-102941810	CD4.T	2:103016044	rs6419573	520	1.41639e-05	0.000116484	0.0293463	0.240616	0.729908	2.92e-10
ApD	chr11_76299452-76299952	CD4.T	11:76293758	rs2212434	428	1.7656e-09	6.28863e-09	0.109693	0.390197	0.50011	2.09e-14
ApD	chr11_65559078-65559578	CD8.T	11:65551957	rs479844	289	3.95135e-17	6.3614e-14	1.16849e-06	0.000882073	0.999117	3.45e-17
ApD	chr11_118740889-118741389	CD8.T	11:118740931	11:118744701:INDEL	370	7.16522e-11	5.36066e-05	3.33777e-08	0.0239956	0.975951	5.82e-09
ApD	chr11_118740241-118740741	CD8.T	11:118740931	11:118744701:INDEL	369	3.3309e-06	5.39654e-05	0.00155216	0.024173	0.974218	5.82e-09
ApD	chr11_76299452-76299952	CD8.T	11:76281593	rs2212434	428	2.85412e-09	5.66163e-10	0.17732	0.0343861	0.788294	2.09e-14
ApD	chr8_126539827-126540327	CD8.T	8:126617990	rs12334935	394	0.000616647	0.000419684	0.143503	0.0969082	0.758553	4.18e-08
ApD	chr2_102984859-102985359	CD8.T	2:103016044	rs6419573	475	0.000104622	8.73137e-06	0.245478	0.0197521	0.734657	2.92e-10
ApD	chr11_65647013-65647513	CD8.T	11:65559266	rs479844	214	4.79987e-12	6.1931e-12	0.141937	0.18246	0.675603	3.45e-17
ApD	chr2_102985630-102986130	CD8.T	2:103016044	rs6419573	474	0.000126043	3.03882e-05	0.295741	0.0706677	0.633435	2.92e-10
ApD	chr19_8675342-8675842	CD8.T	19:8789722	19:8791581:INDEL	343	7.21011e-06	9.2045e-06	0.164854	0.209829	0.625301	2.5e-11
ApD	chr2_102941310-102941810	CD8.T	2:103016044	rs6419573	520	3.01095e-05	0.000185454	0.0623843	0.383691	0.553709	2.92e-10
ApD	chr11_65559078-65559578	DC	11:65559266	rs479844	267	3.00499e-12	2.31234e-13	0.0888635	0.00593284	0.905204	3.45e-17
ApD	chr11_65559078-65559578	Mono	11:65559266	rs479844	289	6.18338e-16	9.24676e-14	1.82854e-05	0.0017362	0.998246	3.45e-17
ApD	chr2_103039296-103039796	Mono	2:102985424	rs6419573	538	2.35224e-07	2.59845e-06	0.000552327	0.00510705	0.994338	2.92e-10
ApD	chr11_118740889-118741389	Mono	11:118741842	11:118744701:INDEL	370	0.000279782	8.48737e-05	0.130331	0.0387061	0.830598	5.82e-09
ApD	chr1_152492309-152492809	Mono	1:152476743	rs12144049	433	2.16473e-19	2.95201e-20	0.193313	0.0255807	0.781106	2.8e-27
ApD	chr1_151877423-151877923	Mono	1:151997199	rs146031190	227	0.0820202	0.00379054	0.392183	0.0176202	0.504386	4.38e-13
ApD	chr11_65559078-65559578	NK	11:65559266	rs479844	290	2.81421e-18	9.23566e-14	8.32216e-08	0.0017329	0.998267	3.45e-17
ApD	chr2_102985630-102986130	NK	2:103016044	rs6419573	474	7.58982e-05	1.09132e-05	0.178083	0.024809	0.797021	2.92e-10
ApD	chr11_118795386-118795886	NK	11:118740864	11:118744701:INDEL	386	0.000668272	9.5111e-05	0.308654	0.0432816	0.647301	5.82e-09
ApD	chr1_150551919-150552419	NK	1:150495106	1:150495106:INDEL	329	0.00086869	0.000134072	0.410501	0.0628304	0.525665	1.33e-08
ApD	chr11_65647013-65647513	NK	11:65559266	rs479844	214	1.41927e-11	2.49585e-12	0.419691	0.0732976	0.507012	3.45e-17
Asthma	chr5_156700047-156700547	B	5:156697654	rs111782388	399	0	0	0.0407513	0.00340578	0.955843	9.3e-08
Asthma	chr1_8556493-8556993	B	1:8447237	rs301816	269	0	0	0.0384518	0.0074604	0.954088	1.5e-08
Asthma	chr5_156698717-156699217	B	5:156697654	rs111782388	403	0	0	0.0929263	0.0542844	0.852789	9.3e-08
Asthma	chr12_56435365-56435865	B	12:56435929	rs7302200	103	0	0	0.350376	0.0314435	0.61818	1e-14
Asthma	chr4_39368284-39368784	B	4:39368083	rs190438685	340	0	0	0.331022	0.0545558	0.614422	5.1e-09
Asthma	chr11_61523799-61524299	B	11:61627811	rs174535	266	0	0	0.419344	0.0206938	0.559962	3.2e-13
Asthma	chr2_242711503-242712003	B	2:242704061	rs34290285	539	0	0	0.414156	0.0340706	0.551773	1.2e-23
Asthma	chr21_36419399-36419899	B	21:36463017	rs11088309	331	0	0	0.431641	0.0214593	0.5469	1.5e-12
Asthma	chr12_48152740-48153240	B	12:48208368	rs2544026	336	0	0	0.452693	0.0274243	0.519883	1.2e-09
Asthma	chr5_156698717-156699217	CD4.T	5:156697654	rs111782388	403	0	0	9.45401e-05	0.000484866	0.999421	9.3e-08
Asthma	chr2_103045013-103045513	CD4.T	2:102994333	rs12470864	545	0	0	0.0047884	0.0672136	0.927998	7.2e-31
Asthma	chr16_27386332-27386832	CD4.T	16:27336427	rs3024655	325	0	0	0.00703015	0.10281	0.89016	7e-13
Asthma	chr2_102966539-102967039	CD4.T	2:102994333	rs12470864	477	0	0	0.00996885	0.1072	0.882831	7.2e-31
Asthma	chr16_11319206-11319706	CD4.T	16:11253888	rs35441874	564	0	0	0.137601	0.0146137	0.847785	6e-16
Asthma	chr5_156736015-156736515	CD4.T	5:156697654	rs111782388	428	0	0	0.00552471	0.159773	0.834703	9.3e-08
Asthma	chr8_81289607-81290107	CD4.T	8:81251183	rs35204956	225	0	0	0.0979082	0.0953302	0.806762	1.4e-12
Asthma	chr7_28191506-28192006	CD4.T	7:28180556	rs57585717	262	0	0	0.226161	0.0593119	0.714527	2.3e-09
Asthma	chr17_47467808-47468308	CD4.T	17:47397323	rs10667251	178	0	0	0.212901	0.264151	0.522948	1.6e-08
Asthma	chr4_39367762-39368262	CD4.T	4:39368083	rs190438685	339	0	0	0.407472	0.0783811	0.514146	5.1e-09
Asthma	chr2_242641557-242642057	CD8.T	2:242704061	rs34290285	476	0	0	0.0403763	0.0104396	0.949184	1.2e-23
Asthma	chr12_56435365-56435865	CD8.T	12:56435929	rs7302200	103	0	0	0.134346	0.0650065	0.800647	1e-14
Asthma	chr5_35815595-35816095	CD8.T	5:35833268	rs11742240	447	0	0	0.060391	0.149577	0.790032	4.1e-11
Asthma	chr16_27324977-27325477	CD8.T	16:27336427	rs3024655	358	0	0	0.154146	0.0694644	0.77639	7e-13
Asthma	chr2_103045013-103045513	CD8.T	2:102994333	rs12470864	545	0	0	0.21867	0.0825421	0.698787	7.2e-31
Asthma	chr2_102966539-102967039	CD8.T	2:102994333	rs12470864	477	0	0	0.190716	0.112818	0.696466	7.2e-31
Asthma	chr15_67355286-67355786	CD8.T	15:67446785	rs72743461	556	0	0	0.273227	0.0600937	0.666679	8e-21
Asthma	chr5_156698717-156699217	CD8.T	5:156697654	rs111782388	402	0	0	0.305035	0.0385311	0.656434	9.3e-08
Asthma	chr2_102985630-102986130	CD8.T	2:102994333	rs12470864	478	0	0	0.284462	0.0681033	0.647435	7.2e-31
Asthma	chr1_8556493-8556993	CD8.T	1:8447237	rs301816	269	0	0	0.307629	0.0726761	0.619695	1.5e-08
Asthma	chr1_8484542-8485042	DC	1:8431607	rs301816	301	0	0	0.409916	0.0428695	0.547215	1.5e-08
Asthma	chr3_195838867-195839367	Mono	3:195955762	rs11715524	553	0	0	0.000971028	0.000186279	0.998843	8.5e-10
Asthma	chr19_33722392-33722892	Mono	19:33722682	rs117710327	452	0	0	0.152701	0.0151852	0.832114	5e-17
Asthma	chr5_130991277-130991777	Mono	5:131040552	rs12523195	175	0	0	0.239459	0.00757357	0.752968	4.6e-08
Asthma	chr5_131766417-131766917	Mono	5:131717050	rs6866614	486	0	0	0.102974	0.152892	0.744133	1e-17
Asthma	chr11_61582582-61583082	Mono	11:61627811	rs174535	267	0	0	0.246477	0.0746594	0.678864	3.2e-13
Asthma	chr5_131690019-131690519	Mono	5:131717050	rs6866614	508	0	0	0.0144174	0.307828	0.677754	1e-17
Asthma	chr3_195826566-195827066	Mono	3:195818126	rs11715524	532	0	0	0.00278551	0.355087	0.642127	8.5e-10
Asthma	chr2_103045013-103045513	Mono	2:102994333	rs12470864	545	0	0	0.304113	0.0941468	0.60174	7.2e-31
Asthma	chr10_6213811-6214311	Mono	10:6098824	rs12722502	526	0	0	0.390097	0.0878601	0.522043	1.3e-11
Asthma	chr12_56435365-56435865	Mono	12:56435929	rs7302200	103	0	0	0.452823	0.0305248	0.516653	1e-14
Asthma	chr12_57487578-57488078	Mono	12:57540751	rs1059513	130	0	0	0.48148	0.00934783	0.509172	2.8e-17
Asthma	chr1_8556493-8556993	NK	1:8447237	rs301816	269	0	0	0.0659259	0.00948044	0.924594	1.5e-08
Asthma	chr2_242703213-242703713	NK	2:242704061	rs34290285	526	0	0	0.0699961	0.026822	0.903182	1.2e-23
Asthma	chr2_103045013-103045513	NK	2:102994333	rs12470864	545	0	0	0.0047285	0.101073	0.894199	7.2e-31
Asthma	chr2_242642076-242642576	NK	2:242704061	rs34290285	476	0	0	0.169697	0.0170255	0.813277	1.2e-23
Asthma	chr4_39367762-39368262	NK	4:39368083	rs190438685	339	0	0	0.177242	0.0192539	0.803504	5.1e-09
Asthma	chr5_131705140-131705640	NK	5:131677047	rs6866614	524	0	0	0.00599826	0.236539	0.757463	1e-17
Asthma	chr5_131786449-131786949	NK	5:131717050	rs6866614	456	0	0	0.0861623	0.172555	0.741283	1e-17
Asthma	chr5_131705783-131706283	NK	5:131717050	rs6866614	524	0	0	0.249385	0.0261219	0.724493	1e-17
Asthma	chr11_61595187-61595687	NK	11:61627833	rs174535	265	0	0	0.0867941	0.280414	0.632792	3.2e-13
Asthma	chr20_62232950-62233450	NK	20:62228192	rs78509736	486	0	0	0.352076	0.0491352	0.598789	6.6e-08
Asthma	chr11_61596120-61596620	NK	11:61627833	rs174535	270	0	0	0.0817941	0.365063	0.553143	3.2e-13
Asthma	chr5_156736015-156736515	NK	5:156697654	rs111782388	428	0	0	0.404754	0.0848745	0.510372	9.3e-08
Asthma	chr6_138145238-138145738	other.T	6:138046665	rs9494892	180	0	0	0.438278	0.0163941	0.545328	7.3e-08
BASO#	chr6_109558215-109558715	B	6:109621494	6:109619377_A_G	442	3.03555e-20	1.28092e-18	0.000508923	0.0204962	0.978995	1.476e-22
BASO#	chr17_57976406-57976906	B	17:57996806	17:57911230_A_G	193	0.000241588	0.000186127	0.0332085	0.0246431	0.941721	8.76e-10
BASO#	chr3_46249684-46250184	B	3:46258902	3:46250652_C_T	229	3.50271e-15	1.80944e-14	0.00970746	0.049206	0.941086	1.271e-19
BASO#	chr4_87860722-87861222	B	4:87943087	4:87943087_G_A	296	1.48204e-20	4.81004e-20	0.0527878	0.170549	0.776663	1.008e-24
BASO#	chr6_90960973-90961473	B	6:90926612	6:90926612_C_A	187	0.00377811	0.00165761	0.202789	0.0882686	0.703506	3.66e-08
BASO#	chr10_126346256-126346756	B	10:126340267	10:126383363_T_C	405	0.000109629	1.99375e-05	0.311332	0.0559873	0.632552	4.623e-10
BASO#	chr1_8986678-8987178	CD4.T	1:8918313	1:8917398_T_TTA	389	1.62189e-05	1.29324e-05	0.0154113	0.0113152	0.973244	1.197e-09
BASO#	chr7_75246950-75247450	CD4.T	7:75247329	7:75247329_C_T	431	1.42798e-08	6.9117e-09	0.0214297	0.00940325	0.969167	3.474e-13
BASO#	chr6_90960973-90961473	CD4.T	6:90929534	6:90926612_C_A	186	0.000840964	0.00137313	0.045096	0.0727532	0.879937	3.66e-08
BASO#	chr8_11446858-11447358	CD4.T	8:11397457	8:11494527_G_T	512	3.69099e-06	0.00179575	0.000260291	0.125765	0.872176	5.151e-08
BASO#	chr10_104262306-104262806	CD4.T	10:104278306	10:104316581_C_A	216	3.70399e-06	0.00242368	0.000199918	0.129948	0.867425	5.064e-08
BASO#	chr4_87857420-87857920	CD4.T	4:87906998	4:87943087_G_A	286	9.54551e-21	2.9628e-20	0.0339912	0.104643	0.861366	1.008e-24
BASO#	chr17_38082596-38083096	CD4.T	17:38143548	17:38143548_C_T	278	2.71254e-42	1.04457e-42	0.103332	0.038934	0.857734	2.043e-47
BASO#	chr1_9033977-9034477	CD4.T	1:8917102	1:8917398_T_TTA	441	0.000155062	1.78086e-05	0.146591	0.0159984	0.837238	1.197e-09
BASO#	chr4_55499311-55499811	CD4.T	4:55509189	4:55530748_ATTATTTAT_A	384	0.0157483	0.00197782	0.152745	0.018372	0.811156	2.539e-08
BASO#	chr16_88534923-88535423	CD4.T	16:88517722	16:88517722_T_C	519	2.2844e-12	1.07146e-12	0.156707	0.0727301	0.770563	4.573e-18
BASO#	chr15_91054319-91054819	CD4.T	15:91009484	15:91009484_G_A	493	6.63127e-12	1.62184e-10	0.00992812	0.242069	0.748003	1.557e-16
BASO#	chr19_789132-789632	CD4.T	19:836059	19:836144_G_A	603	1.65495e-07	4.10942e-08	0.222327	0.054483	0.72319	5.641e-13
BASO#	chr19_19431090-19431590	CD4.T	19:19467937	19:19467937_T_C	163	8.48343e-05	2.28227e-05	0.228479	0.0607561	0.710658	1.44e-09
BASO#	chr16_87931092-87931592	CD4.T	16:87931503	16:87922036_A_G	756	1.65305e-06	0.00108804	0.000465176	0.305487	0.692958	2.048e-10
BASO#	chr6_90976518-90977018	CD4.T	6:90929534	6:90926612_C_A	222	0.00457412	0.00140878	0.242419	0.073985	0.677613	3.66e-08
BASO#	chr5_131792950-131793450	CD4.T	5:131796163	5:131708877_T_C	447	0.00015144	0.000881758	0.0551861	0.320698	0.623083	4.585e-09
BASO#	chr4_87860217-87860717	CD4.T	4:87943087	4:87943087_G_A	294	8.81647e-20	2.535e-20	0.313922	0.0896657	0.596412	1.008e-24
BASO#	chr16_87930066-87930566	CD4.T	16:87933057	16:87922036_A_G	755	0.000795387	0.000654071	0.223824	0.183466	0.591261	2.048e-10
BASO#	chr11_320591-321091	CD4.T	11:307961	11:307961_A_C	741	2.22184e-05	3.04517e-05	0.180198	0.246399	0.57335	6.546e-11
BASO#	chr8_23076203-23076703	CD4.T	8:22960704	8:22974450_T_C	473	2.04691e-05	5.97696e-06	0.352227	0.102304	0.545442	5.649e-12
BASO#	chr7_75246950-75247450	CD8.T	7:75247329	7:75247329_C_T	431	2.94325e-12	5.73844e-09	4.41696e-06	0.00761933	0.992376	3.474e-13
BASO#	chr11_72953576-72954076	CD8.T	11:72946140	11:72943483_G_A	190	8.79117e-19	1.90154e-15	2.7702e-05	0.0589789	0.940993	4.964e-27
BASO#	chr10_26735141-26735641	CD8.T	10:26727636	10:26741174_C_T	537	4.72289e-08	9.77815e-08	0.0200101	0.040489	0.939501	2.864e-12
BASO#	chr19_8582317-8582817	CD8.T	19:8585302	19:8564523_T_G	341	2.89781e-05	0.000645836	0.00336666	0.0741111	0.921847	3.086e-08
BASO#	chr10_26711859-26712359	CD8.T	10:26712483	10:26741174_C_T	580	2.11232e-08	3.91819e-07	0.00895347	0.165254	0.825792	2.864e-12
BASO#	chr10_126346256-126346756	CD8.T	10:126340267	10:126383363_T_C	405	5.25832e-05	2.06594e-05	0.14933	0.0578772	0.79272	4.623e-10
BASO#	chr15_91054319-91054819	CD8.T	15:91009484	15:91009484_G_A	493	1.24273e-10	3.94459e-11	0.186057	0.0583014	0.755641	1.557e-16
BASO#	chr3_47050693-47051193	CD8.T	3:46988561	3:47087837_T_A	166	0.00100082	0.0014372	0.121647	0.173987	0.701928	2.703e-09
BASO#	chr16_87929101-87929601	CD8.T	16:87931503	16:87922036_A_G	755	3.95316e-10	0.00110702	1.11244e-07	0.310832	0.688061	2.048e-10
BASO#	chr17_38115137-38115637	CD8.T	17:38143548	17:38143548_C_T	299	7.34674e-42	9.81805e-43	0.279708	0.0366961	0.683596	2.043e-47
BASO#	chr6_135408897-135409397	CD8.T	6:135499460	6:135499460_T_A	366	0.000912913	0.0029077	0.0867148	0.27556	0.633904	5.768e-09
BASO#	chr6_90976518-90977018	CD8.T	6:90926612	6:90926612_C_A	222	0.00586926	0.00102712	0.311059	0.0538069	0.628238	3.66e-08
BASO#	chr8_11446858-11447358	CD8.T	8:11397457	8:11494527_G_T	512	0.00289415	0.00277491	0.204097	0.195093	0.595141	5.151e-08
BASO#	chr16_87911353-87911853	CD8.T	16:87908877	16:87922036_A_G	760	0.00102894	0.000410453	0.289594	0.114928	0.594038	2.048e-10
BASO#	chr16_87931092-87931592	CD8.T	16:87931503	16:87922036_A_G	756	8.77731e-05	0.00142995	0.0246998	0.401822	0.57196	2.048e-10
BASO#	chr10_890426-890926	CD8.T	10:934281	10:960761_C_G	180	1.05551e-10	2.34866e-12	0.443736	0.00932683	0.546937	1.269e-20
BASO#	chr17_38081966-38082466	CD8.T	17:38143548	17:38143548_C_T	278	5.44135e-42	6.52581e-42	0.207283	0.24805	0.544667	2.043e-47
BASO#	chr17_57870579-57871079	CD8.T	17:57825572	17:57911230_A_G	243	0.00274873	0.000156577	0.430171	0.023961	0.542962	8.76e-10
BASO#	chr15_50426819-50427319	CD8.T	15:50430644	15:50397440_T_C	288	3.46694e-06	0.00788495	0.00020061	0.455717	0.536194	2.694e-08
BASO#	chr17_57976406-57976906	CD8.T	17:57978836	17:57911230_A_G	193	1.51089e-07	0.00346765	2.07686e-05	0.47614	0.520372	8.76e-10
BASO#	chr15_91097213-91097713	CD8.T	15:91009484	15:91009484_G_A	442	2.01288e-10	1.36285e-10	0.289227	0.195311	0.515462	1.557e-16
BASO#	chr17_57870579-57871079	Mono	17:57825572	17:57911230_A_G	244	5.12478e-06	1.93077e-05	0.000802019	0.00202448	0.997149	8.76e-10
BASO#	chr17_57976406-57976906	Mono	17:57996806	17:57911230_A_G	193	3.13097e-10	0.000122071	4.3038e-08	0.0157957	0.984082	8.76e-10
BASO#	chr3_46249684-46250184	Mono	3:46258902	3:46250652_C_T	228	8.87317e-33	6.39326e-15	2.45909e-20	0.0167349	0.983265	1.271e-19
BASO#	chr1_21199744-21200244	Mono	1:21199974	1:21274671_T_G	203	5.77884e-08	0.000118306	1.04713e-05	0.0204578	0.979413	2.192e-08
BASO#	chr1_21164242-21164742	Mono	1:21199974	1:21274671_T_G	220	3.10707e-05	0.000146583	0.0037849	0.0168769	0.979161	2.192e-08
BASO#	chr17_57871318-57871818	Mono	17:57938041	17:57911230_A_G	244	0.000211481	4.55178e-05	0.033097	0.00616309	0.960483	8.76e-10
BASO#	chr2_65611720-65612220	Mono	2:65650864	2:65650864_G_T	312	6.3362e-05	0.0002171	0.00957957	0.0318646	0.958275	2.629e-08
BASO#	chr11_307941-308441	Mono	11:307961	11:307961_A_C	712	2.13678e-06	3.34038e-06	0.0173137	0.0261096	0.956571	6.546e-11
BASO#	chr19_16442520-16443020	Mono	19:16455622	19:16489447_C_T	316	7.9514e-05	0.000775557	0.00506364	0.0484436	0.945638	6.221e-08
BASO#	chr16_87918783-87919283	Mono	16:87919065	16:87922036_A_G	748	9.85993e-10	0.000230602	2.77459e-07	0.0639555	0.935814	2.048e-10
BASO#	chr4_83573134-83573634	Mono	4:83553993	4:83550168_T_A	565	2.51111e-06	2.71779e-05	0.00715613	0.0765351	0.916279	3.854e-09
BASO#	chr8_8334799-8335299	Mono	8:8308044	8:8308044_A_C	642	6.2438e-06	3.82878e-05	0.0201499	0.122704	0.857101	9.79e-11
BASO#	chr1_8918073-8918573	Mono	1:8917669	1:8917398_T_TTA	301	0.000138069	1.54236e-05	0.131152	0.0137961	0.854899	1.197e-09
BASO#	chr6_109694927-109695427	Mono	6:109599263	6:109619377_A_G	423	6.19516e-20	8.69453e-18	0.00103906	0.144972	0.853989	1.476e-22
BASO#	chr19_16449109-16449609	Mono	19:16499569	19:16489447_C_T	312	0.00161808	0.000820665	0.104986	0.0524072	0.840168	6.221e-08
BASO#	chr3_16911040-16911540	Mono	3:16971248	3:16924440_T_C	370	0.000665249	0.00389693	0.025338	0.147604	0.822496	1.505e-08
BASO#	chr15_50426819-50427319	Mono	15:50431087	15:50397440_T_C	287	1.59578e-16	0.00333099	9.23379e-15	0.191939	0.80473	2.694e-08
BASO#	chr15_50427408-50427908	Mono	15:50431087	15:50397440_T_C	288	5.98655e-15	0.00339099	3.47623e-13	0.196105	0.800504	2.694e-08
BASO#	chr10_126358503-126359003	Mono	10:126340267	10:126383363_T_C	393	6.3455e-05	1.36695e-05	0.180218	0.038041	0.781664	4.623e-10
BASO#	chr15_50424412-50424912	Mono	15:50431087	15:50397440_T_C	282	0.000561676	0.0034789	0.0321999	0.198674	0.765085	2.694e-08
BASO#	chr16_16115853-16116353	Mono	16:16123459	16:16123459_A_T	434	1.68472e-05	1.44764e-05	0.127592	0.108873	0.763503	1.103e-10
BASO#	chr10_26697883-26698383	Mono	10:26727636	10:26741174_C_T	581	4.35805e-07	1.59964e-07	0.184743	0.0670622	0.748195	2.864e-12
BASO#	chr17_38115137-38115637	Mono	17:38143548	17:38143548_C_T	299	5.35829e-42	1.29444e-42	0.204003	0.0485349	0.747462	2.043e-47
BASO#	chr6_91005626-91006126	Mono	6:90926612	6:90926612_C_A	300	0.00420268	0.000960157	0.209	0.04701	0.738827	3.66e-08
BASO#	chr6_90951165-90951665	Mono	6:90926612	6:90926612_C_A	174	0.00381729	0.00138068	0.205916	0.073763	0.715123	3.66e-08
BASO#	chr1_21186350-21186850	Mono	1:21274671	1:21274671_T_G	203	0.00175158	0.000207292	0.268691	0.0311001	0.698251	2.192e-08
BASO#	chr6_90907549-90908049	Mono	6:90926612	6:90926612_C_A	159	0.00434371	0.00120123	0.240325	0.0657721	0.688358	3.66e-08
BASO#	chr19_19486837-19487337	Mono	19:19467937	19:19467937_T_C	157	7.38562e-05	3.19172e-05	0.228927	0.0982589	0.672709	1.44e-09
BASO#	chr4_87860217-87860717	Mono	4:87932099	4:87943087_G_A	294	3.71574e-20	5.6147e-20	0.132304	0.199251	0.668446	1.008e-24
BASO#	chr5_131813437-131813937	Mono	5:131796809	5:131708877_T_C	410	0.000291784	0.000703155	0.101655	0.244321	0.653029	4.585e-09
BASO#	chr19_33789398-33789898	Mono	19:33756610	19:33751852_G_C	482	9.48916e-42	3.06177e-42	0.264871	0.0848129	0.650316	1.601e-66
BASO#	chr15_50392636-50393136	Mono	15:50381929	15:50397440_T_C	304	0.0030347	0.00325538	0.171203	0.183013	0.639495	2.694e-08
BASO#	chr15_50436427-50436927	Mono	15:50431087	15:50397440_T_C	293	0.00139395	0.00505171	0.0811419	0.293442	0.618971	2.694e-08
BASO#	chr20_43540011-43540511	Mono	20:43537200	20:43537200_T_C	289	0.000152711	0.000509233	0.0881422	0.293302	0.617893	6.542e-09
BASO#	chr19_16444404-16444904	Mono	19:16455622	19:16489447_C_T	315	0.00495231	0.00113099	0.321371	0.0727936	0.599752	6.221e-08
BASO#	chr8_11446858-11447358	Mono	8:11398953	8:11494527_G_T	512	0.00469934	0.00142712	0.3314	0.100079	0.562395	5.151e-08
BASO#	chr1_236106708-236107208	Mono	1:236093752	1:236102886_G_A	144	5.36682e-21	3.60516e-22	0.415115	0.0273278	0.557557	1.218e-41
BASO#	chr15_50420446-50420946	Mono	15:50430644	15:50397440_T_C	285	0.00147827	0.00633149	0.0844192	0.361024	0.546747	2.694e-08
BASO#	chr15_50388062-50388562	Mono	15:50397440	15:50397440_T_C	305	0.00429697	0.00374705	0.245068	0.213171	0.533718	2.694e-08
BASO#	chr19_8582317-8582817	Mono	19:8564469	19:8564523_T_G	341	0.0035191	0.000623133	0.408847	0.0718803	0.51513	3.086e-08
BASO#	chr4_79545165-79545665	Mono	4:79659218	4:79659218_A_G	456	4.28653e-06	6.57951e-06	0.192196	0.294494	0.513299	7.287e-12
BASO#	chr5_131766417-131766917	Mono	5:131717050	5:131708877_T_C	487	0.000538178	0.000698871	0.215015	0.278711	0.505037	4.585e-09
BASO#	chr1_9033977-9034477	Mono	1:8917669	1:8917398_T_TTA	441	2.27296e-05	0.000502181	0.0214878	0.474242	0.503745	1.197e-09
BASO#	chr7_75246950-75247450	NK	7:75247329	7:75247329_C_T	431	2.47878e-10	4.77113e-09	0.000371992	0.00616659	0.993461	3.474e-13
BASO#	chr17_57976406-57976906	NK	17:57996806	17:57911230_A_G	193	1.45727e-07	0.000181086	2.00314e-05	0.0239161	0.975883	8.76e-10
BASO#	chr5_131705140-131705640	NK	5:131707429	5:131708877_T_C	525	4.4228e-06	5.6079e-05	0.00186081	0.0226187	0.97546	4.585e-09
BASO#	chr10_890426-890926	NK	10:873148	10:960761_C_G	181	6.41373e-12	1.60131e-12	0.0269646	0.00576498	0.96727	1.269e-20
BASO#	chr11_307941-308441	NK	11:307926	11:307961_A_C	713	1.39446e-06	5.67448e-06	0.0112985	0.0450333	0.943661	6.546e-11
BASO#	chr10_26711859-26712359	NK	10:26722622	10:26741174_C_T	580	1.58886e-08	1.26436e-07	0.00673471	0.0526518	0.940613	2.864e-12
BASO#	chr4_87860722-87861222	NK	4:87906998	4:87943087_G_A	296	1.03936e-24	1.71931e-20	3.70202e-06	0.0602993	0.939697	1.008e-24
BASO#	chr11_320591-321091	NK	11:307972	11:307961_A_C	741	6.03827e-06	4.09788e-06	0.0489721	0.0323163	0.918701	6.546e-11
BASO#	chr5_131826827-131827327	NK	5:131723289	5:131708877_T_C	390	0.000134805	0.000133867	0.0466663	0.045434	0.907631	4.585e-09
BASO#	chr10_26730667-26731167	NK	10:26727636	10:26741174_C_T	542	2.81377e-07	1.16333e-07	0.119221	0.0484586	0.83232	2.864e-12
BASO#	chr10_126304541-126305041	NK	10:126340267	10:126383363_T_C	490	7.474e-06	5.7347e-05	0.0211956	0.161814	0.816925	4.623e-10
BASO#	chr8_11446858-11447358	NK	8:11398953	8:11494527_G_T	512	0.00124895	0.00150543	0.0880768	0.10536	0.803809	5.151e-08
BASO#	chr19_19571782-19572282	NK	19:19657632	19:19467937_T_C	135	6.60533e-05	4.1238e-05	0.153663	0.095183	0.751046	1.44e-09
BASO#	chr5_131786449-131786949	NK	5:131796809	5:131708877_T_C	457	0.000345147	0.000388965	0.125983	0.141245	0.732038	4.585e-09
BASO#	chr16_88531398-88531898	NK	16:88517722	16:88517722_T_C	513	2.36305e-12	1.57611e-12	0.162074	0.107369	0.730557	4.573e-18
BASO#	chr16_87929101-87929601	NK	16:87931503	16:87922036_A_G	755	3.80467e-06	0.000959996	0.00107065	0.269419	0.728547	2.048e-10
BASO#	chr3_3154656-3155156	NK	3:3123326	3:3205139_C_CAA	568	1.97202e-16	5.60883e-14	0.000979256	0.277799	0.721222	1.084e-26
BASO#	chr10_26681189-26681689	NK	10:26727636	10:26741174_C_T	587	5.09492e-07	1.67395e-07	0.216039	0.0702662	0.713695	2.864e-12
BASO#	chr16_87931092-87931592	NK	16:87931503	16:87922036_A_G	757	3.70582e-07	0.00105493	0.000104284	0.296161	0.702679	2.048e-10
BASO#	chr10_104262306-104262806	NK	10:104375258	10:104316581_C_A	216	0.00289592	0.00266657	0.156304	0.14323	0.694904	5.064e-08
BASO#	chr4_87857420-87857920	NK	4:87943087	4:87943087_G_A	286	5.56111e-20	3.53878e-20	0.198029	0.125338	0.676634	1.008e-24
BASO#	chr8_9688393-9688893	NK	8:9796321	8:9796321_C_T	541	0.017225	0.00877024	0.217081	0.109881	0.647042	2.874e-08
BASO#	chr11_2318590-2319090	NK	11:2320224	11:2323198_C_G	492	5.12129e-05	0.000117807	0.126282	0.289908	0.583641	1.227e-13
BASO#	chr11_72953576-72954076	NK	11:72946140	11:72943483_G_A	190	1.66209e-16	1.32165e-14	0.00523743	0.415889	0.578874	4.964e-27
BASO#	chr10_26735141-26735641	NK	10:26712483	10:26741174_C_T	537	8.52702e-07	1.9285e-07	0.361276	0.0811499	0.557573	2.864e-12
BASO#	chr7_75247649-75248149	NK	7:75247329	7:75247329_C_T	433	2.92336e-07	1.95218e-08	0.438721	0.0287646	0.532514	3.474e-13
BASO#	chr19_19562176-19562676	NK	19:19616026	19:19467937_T_C	140	0.00015781	2.86965e-05	0.402818	0.072725	0.52427	1.44e-09
BASO#	chr10_126377389-126377889	NK	10:126355129	10:126383363_T_C	362	0.000150307	1.86167e-05	0.426963	0.052362	0.520506	4.623e-10
BASO#	chr15_50426819-50427319	NK	15:50430671	15:50397440_T_C	288	1.51106e-09	0.00835209	8.74357e-08	0.482775	0.508872	2.694e-08
BASO#	chr3_47050693-47051193	other.T	3:47087837	3:47087837_T_A	167	0.000369503	3.67872e-05	0.0449132	0.00352032	0.95116	2.703e-09
BASO#	chr16_87929101-87929601	other.T	16:87919065	16:87922036_A_G	755	0.000552578	0.000575718	0.155498	0.161328	0.682046	2.048e-10
BASO%	chr22_45631138-45631638	B	22:45632528	22:45632528_C_T	612	1.71744e-05	0.000291625	0.00167819	0.0275257	0.970487	2.28e-08
BASO%	chr6_109558215-109558715	B	6:109621494	6:109619377_A_G	442	4.86745e-10	2.05393e-08	0.000958851	0.0395014	0.95954	3.085e-12
BASO%	chr3_46249684-46250184	B	3:46258902	3:46250652_C_T	229	8.51592e-16	4.39918e-15	0.00688715	0.0346194	0.958493	3.954e-20
BASO%	chr1_161688531-161689031	B	1:161622757	1:161599779_G_C	429	0.000318795	0.000513424	0.0461055	0.0733739	0.879688	5.313e-11
BASO%	chr3_127770914-127771414	B	3:127711997	3:127700309_G_A	322	0.0011506	0.000281379	0.127453	0.0303279	0.840787	1.582e-09
BASO%	chr10_65314420-65314920	B	10:65318766	10:65224458_CA_C	236	0.0105621	0.00320384	0.191953	0.0574889	0.736792	4.029e-08
BASO%	chr22_45642711-45643211	B	22:45638240	22:45632528_C_T	598	5.44372e-05	0.00384534	0.00532174	0.375302	0.615476	2.28e-08
BASO%	chr22_45642711-45643211	CD4.T	22:45638240	22:45632528_C_T	598	5.9272e-09	0.000234386	5.79439e-07	0.0219355	0.977829	2.28e-08
BASO%	chr7_75246950-75247450	CD4.T	7:75247329	7:75247329_C_T	431	5.1916e-08	2.51284e-08	0.017967	0.00772206	0.974311	1.188e-12
BASO%	chr19_46853785-46854285	CD4.T	19:46887199	19:46883581_GA_G	470	7.44342e-06	9.12199e-06	0.0126035	0.0144728	0.972907	1.68e-09
BASO%	chr10_65314420-65314920	CD4.T	10:65330195	10:65224458_CA_C	236	1.34598e-05	0.00310758	0.000244615	0.0555351	0.941099	4.029e-08
BASO%	chr1_161591143-161591643	CD4.T	1:161479745	1:161599779_G_C	467	0.000214111	0.00052077	0.0388922	0.0937287	0.866644	5.313e-11
BASO%	chr16_88534923-88535423	CD4.T	16:88517722	16:88517722_T_C	519	3.59403e-08	1.68571e-08	0.153021	0.0709958	0.775983	9.916e-14
BASO%	chr16_87931092-87931592	CD4.T	16:87931503	16:87922036_A_G	756	5.32491e-07	0.000350487	0.000357802	0.234742	0.764549	1.356e-12
BASO%	chr19_789132-789632	CD4.T	19:836059	19:836149_T_C	603	1.79114e-08	4.44759e-09	0.196778	0.0481069	0.755115	6.857e-14
BASO%	chr22_45631138-45631638	CD4.T	22:45632528	22:45632528_C_T	612	0.000643689	0.00189809	0.0628982	0.184722	0.749838	2.28e-08
BASO%	chr15_91054319-91054819	CD4.T	15:91009484	15:91009484_G_A	493	9.63058e-16	2.35539e-14	0.0100163	0.244229	0.745755	1.852e-20
BASO%	chr2_8442069-8442569	CD4.T	2:8474075	2:8439629_G_A	335	0.0280263	0.182585	0.0171342	0.110965	0.661289	2.964e-11
BASO%	chr10_65147209-65147709	CD4.T	10:65080727	10:65224458_CA_C	198	0.015352	0.00288956	0.275008	0.0511065	0.655644	4.029e-08
BASO%	chr13_41179682-41180182	CD4.T	13:41141998	13:41139712_T_C	270	0.00459405	0.00132547	0.269073	0.0769845	0.648023	6.552e-08
BASO%	chr16_87930066-87930566	CD4.T	16:87933057	16:87922036_A_G	755	0.00031153	0.000256181	0.209327	0.171518	0.618587	1.356e-12
BASO%	chr13_41227711-41228211	CD4.T	13:41141998	13:41139712_T_C	219	0.0059265	0.000743148	0.389207	0.0482483	0.555875	6.552e-08
BASO%	chr16_88537106-88537606	CD4.T	16:88517722	16:88517722_T_C	522	7.76397e-08	3.84781e-08	0.33056	0.163319	0.506122	9.916e-14
BASO%	chr16_87929101-87929601	CD4.T	16:87922611	16:87922036_A_G	755	7.21472e-07	0.000736542	0.000484786	0.494407	0.504371	1.356e-12
BASO%	chr7_75246950-75247450	CD8.T	7:75247329	7:75247329_C_T	431	1.04295e-11	2.03344e-08	3.60943e-06	0.00604333	0.993953	1.188e-12
BASO%	chr1_161591143-161591643	CD8.T	1:161622757	1:161599779_G_C	467	2.01403e-06	0.000124946	0.000365838	0.021718	0.977789	5.313e-11
BASO%	chr22_45631138-45631638	CD8.T	22:45632528	22:45632528_C_T	612	3.67271e-06	0.000300454	0.00035888	0.0283879	0.970949	2.28e-08
BASO%	chr1_161593050-161593550	CD8.T	1:161469054	1:161599779_G_C	469	2.34264e-05	0.000194025	0.00425525	0.0342823	0.961245	5.313e-11
BASO%	chr11_72953576-72954076	CD8.T	11:72946140	11:72946279_T_C	190	4.87112e-15	1.05363e-11	2.7702e-05	0.0589789	0.940993	1.402e-25
BASO%	chr10_26735141-26735641	CD8.T	10:26727682	10:26740256_A_C	537	0.000219799	0.000455066	0.0202932	0.0410767	0.937955	1.896e-08
BASO%	chr19_8582317-8582817	CD8.T	19:8585302	19:8570490_C_CA	341	2.55041e-05	0.00056841	0.00272259	0.0597415	0.936942	6.915e-08
BASO%	chr19_46853785-46854285	CD8.T	19:46887199	19:46883581_GA_G	470	6.31881e-05	2.32875e-05	0.106992	0.0385769	0.854344	1.68e-09
BASO%	chr10_26711859-26712359	CD8.T	10:26712483	10:26740256_A_C	580	9.50772e-05	0.00176361	0.00878208	0.162073	0.827286	1.896e-08
BASO%	chr15_91054319-91054819	CD8.T	15:91009484	15:91009484_G_A	493	1.72969e-14	5.49029e-15	0.179898	0.0563384	0.763764	1.852e-20
BASO%	chr16_87929101-87929601	CD8.T	16:87931503	16:87922036_A_G	755	1.28409e-10	0.000359588	8.6283e-08	0.240863	0.758778	1.356e-12
BASO%	chr5_150826834-150827334	CD8.T	5:150846612	5:150846612_A_G	417	0.000206296	9.92206e-05	0.171129	0.0815599	0.747005	5.134e-09
BASO%	chr19_19709474-19709974	CD8.T	19:19650096	19:19789424_CA_C	146	0.00154366	0.0002903	0.233434	0.0431781	0.721554	6.383e-09
BASO%	chr3_187459246-187459746	CD8.T	3:187456594	3:187456594_A_C	350	4.31993e-05	8.63488e-06	0.243132	0.0478895	0.708926	6.755e-11
BASO%	chr8_61564619-61565119	CD8.T	8:61651707	8:61646351_C_CA	175	4.92986e-06	3.51697e-07	0.278926	0.0191967	0.701872	1.278e-14
BASO%	chr16_87931092-87931592	CD8.T	16:87931503	16:87922036_A_G	756	2.99654e-05	0.000488179	0.0201349	0.327375	0.651972	1.356e-12
BASO%	chr16_87911353-87911853	CD8.T	16:87931503	16:87922036_A_G	760	0.000377177	0.00015046	0.253481	0.100471	0.645521	1.356e-12
BASO%	chr6_135408897-135409397	CD8.T	6:135499460	6:135499460_T_A	366	2.0414e-07	6.50204e-07	0.0916752	0.291376	0.616948	1.254e-12
BASO%	chr8_61729030-61729530	CD8.T	8:61651707	8:61646351_C_CA	254	5.0072e-06	1.83532e-06	0.282861	0.103065	0.614067	1.278e-14
BASO%	chr1_212457021-212457521	CD8.T	1:212549357	1:212549357_C_T	401	4.69448e-09	4.59088e-10	0.40245	0.0387981	0.558752	7.674e-15
BASO%	chr1_161617304-161617804	CD8.T	1:161622835	1:161599779_G_C	453	0.0028425	0.000260242	0.410289	0.0370139	0.549594	5.313e-11
BASO%	chr10_890426-890926	CD8.T	10:934281	10:960761_C_G	180	3.19315e-09	7.10523e-11	0.444685	0.00934892	0.545966	2.839e-18
BASO%	chr16_87930066-87930566	CD8.T	16:87919065	16:87922036_A_G	755	0.000570945	0.000154994	0.383637	0.103634	0.512003	1.356e-12
BASO%	chr3_46249684-46250184	Mono	3:46258902	3:46250652_C_T	228	2.0768e-33	1.49636e-15	1.67957e-20	0.0111126	0.988887	3.954e-20
BASO%	chr1_161575512-161576012	Mono	1:161479745	1:161599779_G_C	457	7.4883e-07	6.98722e-05	0.000135941	0.0116963	0.988097	5.313e-11
BASO%	chr16_87918783-87919283	Mono	16:87919065	16:87922036_A_G	748	2.57562e-10	6.02379e-05	1.73063e-07	0.0395152	0.960424	1.356e-12
BASO%	chr1_161612404-161612904	Mono	1:161622757	1:161599779_G_C	449	0.000425003	0.000151275	0.0613443	0.0209177	0.917162	5.313e-11
BASO%	chr6_109694927-109695427	Mono	6:109599263	6:109619377_A_G	423	3.20511e-10	4.49818e-08	0.000631619	0.0877323	0.911636	3.085e-12
BASO%	chr22_45622473-45622973	Mono	22:45632528	22:45632528_C_T	614	0.000444683	0.00126257	0.0434397	0.122504	0.832349	2.28e-08
BASO%	chr22_45675409-45675909	Mono	22:45638535	22:45632528_C_T	589	0.00131518	0.000484262	0.128659	0.0465504	0.822992	2.28e-08
BASO%	chr16_16139686-16140186	Mono	16:16138076	16:16127235_G_A	446	2.62357e-07	0.00192138	2.50033e-05	0.182298	0.815756	1.381e-08
BASO%	chr3_16911040-16911540	Mono	3:16911330	3:16924440_T_C	370	0.00250067	0.0146485	0.0302652	0.176513	0.776072	5.163e-08
BASO%	chr10_26697883-26698383	Mono	10:26727682	10:26740256_A_C	581	0.00198292	0.000727836	0.183176	0.0664878	0.747625	1.896e-08
BASO%	chr16_16115853-16116353	Mono	16:16127235	16:16127235_G_A	434	0.00144305	0.00123998	0.137294	0.117231	0.742792	1.381e-08
BASO%	chr1_161696707-161697207	Mono	1:161622835	1:161599779_G_C	413	0.0015698	0.000207559	0.227221	0.0293014	0.7417	5.313e-11
BASO%	chr19_46853785-46854285	Mono	19:46859301	19:46883581_GA_G	470	8.57363e-05	8.08086e-05	0.145172	0.136109	0.718552	1.68e-09
BASO%	chr21_39596113-39596613	Mono	21:39596365	21:39596365_C_T	306	0.00103954	0.00142461	0.129882	0.177303	0.690351	3.23e-08
BASO%	chr21_39593455-39593955	Mono	21:39600143	21:39596365_C_T	303	0.00165203	0.000921731	0.206401	0.114482	0.676543	3.23e-08
BASO%	chr4_79545165-79545665	Mono	4:79622408	4:79659218_A_G	456	0.00178123	0.00273406	0.134535	0.205846	0.655104	6.428e-09
BASO%	chr19_33789398-33789898	Mono	19:33756610	19:33751852_G_C	480	1.12203e-46	3.6182e-47	0.264884	0.0847669	0.650349	4.272e-72
BASO%	chr6_109615215-109615715	Mono	6:109632799	6:109619377_A_G	482	4.38888e-09	1.78904e-07	0.00864939	0.351936	0.639415	3.085e-12
BASO%	chr4_74881716-74882216	Mono	4:74959093	4:74956538_G_A	190	0.00143153	0.000152684	0.328971	0.0344524	0.634992	1.033e-08
BASO%	chr22_45732825-45733325	Mono	22:45632528	22:45632528_C_T	552	0.00347384	0.000621491	0.33967	0.060173	0.596061	2.28e-08
BASO%	chr1_236106708-236107208	Mono	1:236093752	1:236102886_G_A	144	2.29689e-47	1.54294e-48	0.415115	0.0273278	0.557557	3.111e-82
BASO%	chr1_161713845-161714345	Mono	1:161622757	1:161599779_G_C	373	0.00295562	0.000343895	0.428447	0.0493322	0.518922	5.313e-11
BASO%	chr7_75246950-75247450	NK	7:75247329	7:75247329_C_T	431	8.84332e-10	1.70215e-08	0.000306047	0.00489597	0.994798	1.188e-12
BASO%	chr19_46853785-46854285	NK	19:46894786	19:46883581_GA_G	470	2.40482e-06	1.88261e-05	0.00407192	0.030912	0.964995	1.68e-09
BASO%	chr22_45631138-45631638	NK	22:45631518	22:45632528_C_T	612	3.19652e-09	0.000490629	3.12348e-07	0.0469893	0.95252	2.28e-08
BASO%	chr10_890426-890926	NK	10:934281	10:960761_C_G	181	2.87013e-10	7.16584e-11	0.0399719	0.00902877	0.950999	2.839e-18
BASO%	chr10_26711859-26712359	NK	10:26722622	10:26740256_A_C	580	7.07407e-05	0.00056293	0.00653417	0.0510548	0.941777	1.896e-08
BASO%	chr22_45642711-45643211	NK	22:45638240	22:45632528_C_T	598	6.77973e-05	0.000706585	0.00662782	0.0681507	0.924447	2.28e-08
BASO%	chr10_26730667-26731167	NK	10:26727682	10:26740256_A_C	542	0.00128104	0.000529635	0.11828	0.04807	0.831839	1.896e-08
BASO%	chr19_46853227-46853727	NK	19:46887199	19:46883581_GA_G	469	8.99026e-05	1.80231e-05	0.152227	0.0296995	0.817965	1.68e-09
BASO%	chr16_87929101-87929601	NK	16:87928980	16:87922036_A_G	755	1.09419e-06	0.000276085	0.000735227	0.184698	0.814289	1.356e-12
BASO%	chr16_87931092-87931592	NK	16:87928980	16:87922036_A_G	757	1.02678e-07	0.000292294	6.89937e-05	0.1956	0.804039	1.356e-12
BASO%	chr16_88531398-88531898	NK	16:88517722	16:88517722_T_C	513	3.28966e-08	2.19414e-08	0.140037	0.0926346	0.767328	9.916e-14
BASO%	chr3_3154656-3155156	NK	3:3123326	3:3203504_A_G	568	4.74918e-20	1.35076e-17	0.000911675	0.258558	0.74053	1.449e-28
BASO%	chr10_26681189-26681689	NK	10:26727682	10:26740256_A_C	587	0.00231564	0.000760807	0.213972	0.0695875	0.713364	1.896e-08
BASO%	chr13_41179682-41180182	NK	13:41142223	13:41139712_T_C	270	0.00408417	0.00113204	0.239209	0.0656137	0.689961	6.552e-08
BASO%	chr11_2318590-2319090	NK	11:2320210	11:2323198_C_G	492	4.2483e-05	9.77254e-05	0.125902	0.289033	0.584925	1.906e-12
BASO%	chr11_72953576-72954076	NK	11:72946140	11:72946279_T_C	190	9.2095e-13	7.32316e-11	0.00523743	0.415888	0.578874	1.402e-25
BASO%	chr1_161593050-161593550	NK	1:161622757	1:161599779_G_C	469	0.00129985	0.00102339	0.23611	0.185317	0.57625	5.313e-11
BASO%	chr7_75247649-75248149	NK	7:75247329	7:75247329_C_T	433	1.17374e-06	7.83802e-08	0.406213	0.0265591	0.567226	1.188e-12
BASO%	chr10_26735141-26735641	NK	10:26712483	10:26740256_A_C	537	0.00390377	0.000882889	0.360421	0.0809601	0.553832	1.896e-08
BASO%	chr16_87929101-87929601	other.T	16:87919065	16:87922036_A_G	755	0.000228159	0.000237714	0.153309	0.159042	0.687182	1.356e-12
BASO%GRAN	chr22_45631138-45631638	B	22:45632528	22:45632528_C_T	612	1.85359e-05	0.000314744	0.00141972	0.0231321	0.975115	2.506e-08
BASO%GRAN	chr1_161688531-161689031	B	1:161622757	1:161599779_G_C	429	2.36588e-05	3.81028e-05	0.0448898	0.071412	0.883636	1.337e-11
BASO%GRAN	chr3_127770914-127771414	B	3:127711997	3:127700309_G_A	322	0.00323281	0.000790585	0.128451	0.0305759	0.836949	2.902e-09
BASO%GRAN	chr4_87860722-87861222	B	4:87952199	4:87970127_C_A	296	1.06339e-21	3.4513e-21	0.0574047	0.185553	0.757042	5.98e-26
BASO%GRAN	chr3_46249684-46250184	B	3:46258902	3:46250652_C_T	229	2.85789e-11	1.47634e-10	0.0419542	0.215986	0.742059	2.318e-16
BASO%GRAN	chr10_65314420-65314920	B	10:65328539	10:65224458_CA_C	236	0.00010987	3.33271e-05	0.221579	0.0665004	0.711777	1.558e-10
BASO%GRAN	chr7_75246950-75247450	CD4.T	7:75247329	7:75247329_C_T	431	5.70238e-07	2.76006e-07	0.0197371	0.00858146	0.971681	1.623e-11
BASO%GRAN	chr22_45642711-45643211	CD4.T	22:45638240	22:45632528_C_T	598	1.91451e-08	0.000757076	1.46703e-06	0.0570703	0.942171	2.506e-08
BASO%GRAN	chr10_65314420-65314920	CD4.T	10:65330195	10:65224458_CA_C	236	1.49077e-07	3.44186e-05	0.000300651	0.0684824	0.931182	1.558e-10
BASO%GRAN	chr1_161591143-161591643	CD4.T	1:161479745	1:161599779_G_C	467	1.20286e-05	2.92566e-05	0.0311463	0.0748615	0.893951	1.337e-11
BASO%GRAN	chr16_88534923-88535423	CD4.T	16:88517722	16:88517722_T_C	519	5.47129e-07	2.56621e-07	0.138499	0.064163	0.797337	2.151e-12
BASO%GRAN	chr4_87857420-87857920	CD4.T	4:87952199	4:87970127_C_A	286	9.79622e-22	3.04061e-21	0.0528859	0.163367	0.783747	5.98e-26
BASO%GRAN	chr22_45631138-45631638	CD4.T	22:45632528	22:45632528_C_T	612	0.000721068	0.00212626	0.0552288	0.162077	0.779847	2.506e-08
BASO%GRAN	chr16_87931092-87931592	CD4.T	16:87931503	16:87922036_A_G	756	4.45594e-07	0.000293291	0.000343938	0.225607	0.773755	8.59e-13
BASO%GRAN	chr15_91054319-91054819	CD4.T	15:91009484	15:91009484_G_A	493	3.74111e-09	9.14981e-08	0.0097475	0.237647	0.752606	1.041e-13
BASO%GRAN	chr19_789132-789632	CD4.T	19:836059	19:836149_T_C	603	3.92067e-06	9.73545e-07	0.20598	0.0504034	0.743612	1.405e-11
BASO%GRAN	chr10_65147209-65147709	CD4.T	10:65080727	10:65224458_CA_C	198	0.000116551	2.19372e-05	0.274594	0.05101	0.674257	1.558e-10
BASO%GRAN	chr16_87930066-87930566	CD4.T	16:87940142	16:87922036_A_G	755	0.000249703	0.000205338	0.192734	0.157843	0.648968	8.59e-13
BASO%GRAN	chr4_87860217-87860717	CD4.T	4:87952199	4:87970127_C_A	294	6.01014e-21	1.72809e-21	0.324434	0.0927017	0.582864	5.98e-26
BASO%GRAN	chr16_88537106-88537606	CD4.T	16:88517722	16:88517722_T_C	522	1.2289e-06	6.09039e-07	0.311077	0.153634	0.535288	2.151e-12
BASO%GRAN	chr2_8442069-8442569	CD4.T	2:8474075	2:8439629_G_A	335	0.0481963	0.313989	0.0174574	0.113224	0.507134	4.878e-10
BASO%GRAN	chr16_87929101-87929601	CD4.T	16:87922611	16:87922036_A_G	755	6.25881e-07	0.000638953	0.000483094	0.492678	0.506199	8.59e-13
BASO%GRAN	chr7_75246950-75247450	CD8.T	7:75247329	7:75247329_C_T	431	1.15442e-10	2.25076e-07	3.99568e-06	0.00679716	0.993199	1.623e-11
BASO%GRAN	chr1_161591143-161591643	CD8.T	1:161622757	1:161599779_G_C	467	1.46348e-07	9.07914e-06	0.000378947	0.0225319	0.97708	1.337e-11
BASO%GRAN	chr22_45631138-45631638	CD8.T	22:45632528	22:45632528_C_T	612	3.93156e-06	0.00032163	0.00030113	0.0236589	0.975714	2.506e-08
BASO%GRAN	chr1_161593050-161593550	CD8.T	1:161469054	1:161599779_G_C	469	1.5863e-06	1.31383e-05	0.00410746	0.0330566	0.962821	1.337e-11
BASO%GRAN	chr11_72953576-72954076	CD8.T	11:72946140	11:72943483_G_A	190	2.32606e-13	5.03131e-10	2.7702e-05	0.0589789	0.940993	1.384e-23
BASO%GRAN	chr10_26735141-26735641	CD8.T	10:26727682	10:26740256_A_C	537	0.000370984	0.000768076	0.0215459	0.0436745	0.933641	3.752e-08
BASO%GRAN	chr10_26711859-26712359	CD8.T	10:26712483	10:26740256_A_C	580	0.000142611	0.00264531	0.00828624	0.152867	0.836059	3.752e-08
BASO%GRAN	chr5_150826834-150827334	CD8.T	5:150854881	5:150848653_TA_T	417	0.000171793	8.26259e-05	0.163338	0.077801	0.758606	3.681e-09
BASO%GRAN	chr15_91054319-91054819	CD8.T	15:91009484	15:91009484_G_A	493	7.26995e-08	2.30758e-08	0.189419	0.0593731	0.751208	1.041e-13
BASO%GRAN	chr16_87929101-87929601	CD8.T	16:87931503	16:87922036_A_G	755	1.16233e-10	0.000325491	8.97157e-08	0.250485	0.749189	8.59e-13
BASO%GRAN	chr3_187459246-187459746	CD8.T	3:187456594	3:187456594_A_C	350	1.7177e-06	3.43342e-07	0.243939	0.0480515	0.708008	2.553e-12
BASO%GRAN	chr8_61564619-61565119	CD8.T	8:61651707	8:61646351_C_CA	175	1.96144e-08	1.3993e-09	0.28052	0.0193122	0.700168	3.452e-21
BASO%GRAN	chr16_87931092-87931592	CD8.T	16:87931503	16:87922036_A_G	756	2.5148e-05	0.000409696	0.0194108	0.315565	0.664589	8.59e-13
BASO%GRAN	chr16_87911353-87911853	CD8.T	16:87922163	16:87922036_A_G	760	0.000324694	0.000129524	0.250659	0.0993408	0.649546	8.59e-13
BASO%GRAN	chr6_135408897-135409397	CD8.T	6:135499460	6:135499460_T_A	366	5.6446e-07	1.79785e-06	0.0886254	0.28165	0.629722	3.449e-12
BASO%GRAN	chr8_61729030-61729530	CD8.T	8:61651707	8:61646351_C_CA	254	1.99247e-08	7.3031e-09	0.284189	0.103553	0.612258	3.452e-21
BASO%GRAN	chr1_212457021-212457521	CD8.T	1:212549357	1:212549357_C_T	401	8.8211e-11	8.62645e-12	0.386629	0.0372336	0.576137	1.223e-16
BASO%GRAN	chr1_161617304-161617804	CD8.T	1:161622757	1:161599779_G_C	453	0.000217698	1.99311e-05	0.412196	0.0371877	0.550378	1.337e-11
BASO%GRAN	chr10_890426-890926	CD8.T	10:934281	10:960761_C_G	180	2.22867e-07	4.95911e-09	0.444018	0.00933338	0.546649	2.071e-15
BASO%GRAN	chr15_91097213-91097713	CD8.T	15:91009484	15:91009484_G_A	442	1.17828e-07	7.97778e-08	0.288451	0.194784	0.516765	1.041e-13
BASO%GRAN	chr16_87930066-87930566	CD8.T	16:87919065	16:87922036_A_G	755	0.000504516	0.00013696	0.389414	0.105209	0.504736	8.59e-13
BASO%GRAN	chr1_161575512-161576012	Mono	1:161479745	1:161599779_G_C	457	3.94604e-08	3.68199e-06	0.000102116	0.00853692	0.991357	1.337e-11
BASO%GRAN	chr20_1927234-1927734	Mono	20:1927515	20:1920578_C_T	419	1.15285e-10	7.47733e-06	2.21996e-07	0.013412	0.98658	3.683e-11
BASO%GRAN	chr16_87918783-87919283	Mono	16:87917980	16:87922036_A_G	748	2.22675e-10	5.20786e-05	1.71871e-07	0.0392361	0.960712	8.59e-13
BASO%GRAN	chr10_99074399-99074899	Mono	10:99084426	10:99073972_C_CCAGGTTCAAGCGAT	347	9.31517e-06	1.40976e-05	0.0310154	0.0460159	0.922945	1.962e-09
BASO%GRAN	chr1_161612404-161612904	Mono	1:161622757	1:161599779_G_C	449	3.21351e-05	1.14381e-05	0.0608442	0.0207385	0.918374	1.337e-11
BASO%GRAN	chr16_85944784-85945284	Mono	16:85928621	16:85928621_A_T	599	0.00668362	0.00363713	0.0534765	0.0281931	0.90801	9.871e-08
BASO%GRAN	chr3_46249684-46250184	Mono	3:46258902	3:46250652_C_T	228	1.29734e-28	9.3475e-11	1.90448e-19	0.136357	0.863643	2.318e-16
BASO%GRAN	chr22_45622473-45622973	Mono	22:45632528	22:45632528_C_T	614	0.000490417	0.00139242	0.0375518	0.105764	0.854801	2.506e-08
BASO%GRAN	chr16_16115853-16116353	Mono	16:16127235	16:16123048_C_A	434	0.00159035	0.00136655	0.126732	0.108136	0.762175	1.365e-08
BASO%GRAN	chr10_26697883-26698383	Mono	10:26727682	10:26740256_A_C	581	0.00303725	0.00111483	0.176495	0.0640276	0.755326	3.752e-08
BASO%GRAN	chr1_161696707-161697207	Mono	1:161622835	1:161599779_G_C	413	0.000122662	1.62183e-05	0.232929	0.0300609	0.736872	1.337e-11
BASO%GRAN	chr4_87860217-87860717	Mono	4:87868056	4:87970127_C_A	294	2.28305e-21	3.44983e-21	0.123242	0.185535	0.691223	5.98e-26
BASO%GRAN	chr16_16139686-16140186	Mono	16:16138076	16:16123048_C_A	446	5.33188e-07	0.00390483	4.25609e-05	0.311012	0.68504	1.365e-08
BASO%GRAN	chr4_74881716-74882216	Mono	4:74959093	4:74956538_G_A	190	4.63696e-12	4.94569e-13	0.309907	0.0323963	0.657697	1.776e-17
BASO%GRAN	chr22_45675409-45675909	Mono	22:45638535	22:45632528_C_T	589	0.00334637	0.00123217	0.256593	0.0938353	0.644993	2.506e-08
BASO%GRAN	chr4_79545165-79545665	Mono	4:79622408	4:79659218_A_G	456	0.00721948	0.0110814	0.133358	0.204051	0.64429	2.911e-08
BASO%GRAN	chr22_45732825-45733325	Mono	22:45632528	22:45632528_C_T	552	0.0041825	0.000748275	0.320182	0.0566643	0.618223	2.506e-08
BASO%GRAN	chr1_236106708-236107208	Mono	1:236093752	1:236102886_G_A	144	2.87595e-44	1.93192e-45	0.415115	0.0273278	0.557557	2.4e-81
BASO%GRAN	chr1_161713845-161714345	Mono	1:161622757	1:161599779_G_C	373	0.000224139	2.60793e-05	0.426254	0.0490715	0.524424	1.337e-11
BASO%GRAN	chr4_79574802-79575302	Mono	4:79584433	4:79659218_A_G	344	0.00929507	0.0162776	0.17165	0.300092	0.502685	2.911e-08
BASO%GRAN	chr7_75246950-75247450	NK	7:75247329	7:75247329_C_T	431	9.77488e-09	1.88146e-07	0.000338328	0.00551796	0.994144	1.623e-11
BASO%GRAN	chr10_890426-890926	NK	10:873148	10:960761_C_G	181	1.49655e-08	3.73642e-09	0.0298171	0.00648073	0.963702	2.071e-15
BASO%GRAN	chr22_45631138-45631638	NK	22:45631518	22:45632528_C_T	612	3.406e-09	0.000522781	2.60876e-07	0.039081	0.960396	2.506e-08
BASO%GRAN	chr10_26711859-26712359	NK	10:26722622	10:26740256_A_C	580	0.000103749	0.0008256	0.00602825	0.0470246	0.946018	3.752e-08
BASO%GRAN	chr22_45642711-45643211	NK	22:45638240	22:45632528_C_T	598	0.000120341	0.00125419	0.00922136	0.0952109	0.894193	2.506e-08
BASO%GRAN	chr16_87929101-87929601	NK	16:87940142	16:87922036_A_G	755	7.86837e-07	0.000198535	0.000607331	0.152395	0.846798	8.59e-13
BASO%GRAN	chr10_26730667-26731167	NK	10:26727682	10:26740256_A_C	542	0.00198156	0.000819259	0.115091	0.046748	0.835361	3.752e-08
BASO%GRAN	chr16_85936182-85936682	NK	16:85946481	16:85928621_A_T	598	0.0137812	0.00472248	0.110291	0.0369598	0.834245	9.871e-08
BASO%GRAN	chr15_65805300-65805800	NK	15:65695786	15:65728694_G_T	246	0.00153405	0.00993543	0.0226804	0.146073	0.819777	5.838e-08
BASO%GRAN	chr16_87931092-87931592	NK	16:87928980	16:87922036_A_G	757	9.09613e-08	0.000258939	7.02098e-05	0.199065	0.800606	8.59e-13
BASO%GRAN	chr16_88531398-88531898	NK	16:88530136	16:88517722_T_C	513	4.95441e-07	3.30449e-07	0.125392	0.082842	0.791765	2.151e-12
BASO%GRAN	chr3_3154656-3155156	NK	3:3123326	3:3203504_A_G	568	2.23655e-16	6.36119e-14	0.000892106	0.252987	0.746121	3.397e-25
BASO%GRAN	chr10_26681189-26681689	NK	10:26724697	10:26740256_A_C	587	0.00355747	0.00116882	0.206781	0.0672172	0.721275	3.752e-08
BASO%GRAN	chr4_87857420-87857920	NK	4:87952199	4:87970127_C_A	286	4.21285e-21	2.68082e-21	0.227435	0.144098	0.628467	5.98e-26
BASO%GRAN	chr11_2318590-2319090	NK	11:2320210	11:2323198_C_G	492	0.00201896	0.00464429	0.120859	0.277422	0.595055	8.8e-09
BASO%GRAN	chr19_19709474-19709974	NK	19:19738554	19:19789424_CA_C	146	0.000195713	7.9304e-06	0.403467	0.0157682	0.580561	3.233e-11
BASO%GRAN	chr11_72953576-72954076	NK	11:72946140	11:72943483_G_A	190	4.39773e-11	3.49696e-09	0.00523743	0.415888	0.578874	1.384e-23
BASO%GRAN	chr1_161593050-161593550	NK	1:161622757	1:161599779_G_C	469	9.51065e-05	7.48787e-05	0.246262	0.193325	0.560243	1.337e-11
BASO%GRAN	chr10_26735141-26735641	NK	10:26712483	10:26740256_A_C	537	0.0061145	0.00138287	0.355116	0.0797567	0.557629	3.752e-08
BASO%GRAN	chr7_75247649-75248149	NK	7:75247329	7:75247329_C_T	433	1.21464e-05	8.11115e-07	0.420421	0.027523	0.552043	1.623e-11
BASO%GRAN	chr16_87929101-87929601	other.T	16:87919065	16:87922036_A_G	755	0.000198256	0.000206558	0.153026	0.158747	0.687822	8.59e-13
CD	chr5_96196721-96197221	B	5:96247810	5:96247810	464	9.74666e-12	2.4074e-11	0.0313923	0.0766462	0.891961	1.346e-15
CD	chr5_150233073-150233573	B	5:150245710	5:150227615	466	6.89223e-18	7.77637e-17	0.0100086	0.112048	0.877944	1.33e-20
CD	chr5_131766417-131766917	B	5:131770805	5:131770805	465	1.11164e-30	9.42724e-32	0.11501	0.00887729	0.876113	5.588e-36
CD	chr6_90960973-90961473	B	6:90944831	6:90947340	179	1.00632e-05	6.63635e-06	0.076446	0.0495398	0.873998	8.898e-10
CD	chr14_69259898-69260398	B	14:69282887	14:69282887	447	2.68898e-05	6.55209e-06	0.117589	0.0277976	0.85458	1.243e-09
CD	chr5_150226567-150227067	B	5:150229066	5:150227615	454	4.39453e-17	7.31745e-17	0.0638158	0.10543	0.830754	1.33e-20
CD	chr14_69301465-69301965	B	14:69294460	14:69282887	437	3.02469e-06	3.68404e-05	0.0132265	0.16027	0.826463	1.243e-09
CD	chr9_139302303-139302803	B	9:139269198	9:139266496	276	9.23946e-26	3.37408e-25	0.0527673	0.191941	0.755292	3.145e-30
CD	chr5_96231950-96232450	B	5:96247810	5:96247810	444	2.03885e-11	4.50497e-11	0.0774517	0.170382	0.752166	1.346e-15
CD	chr5_96232483-96232983	B	5:96247810	5:96247810	444	4.96602e-11	3.25271e-11	0.18865	0.122876	0.688475	1.346e-15
CD	chr10_64441089-64441589	B	10:64438771	10:64438771	267	3.00268e-26	7.07396e-24	0.00137233	0.32263	0.675998	2.348e-29
CD	chr3_141055699-141056199	B	3:141106063	3:141109321	291	0.000644939	0.000262822	0.29243	0.118581	0.588081	1.932e-08
CD	chr5_40486646-40487146	B	5:40490790	5:40411291	366	1.33877e-47	3.65105e-48	0.337316	0.0914205	0.571264	8.258e-56
CD	chr2_28570257-28570757	B	2:28614401	2:28614401	266	1.23563e-06	7.34241e-08	0.444476	0.0258821	0.529641	4.567e-12
CD	chr6_167507411-167507911	B	6:167432766	6:167432766	391	1.03634e-17	1.84954e-18	0.411443	0.0729136	0.515644	9.068e-23
CD	chr14_69302156-69302656	B	14:69274566	14:69282887	438	9.28392e-05	1.9045e-05	0.40597	0.0827694	0.511149	1.243e-09
CD	chr2_234142826-234143326	CD4.T	2:234190740	2:234185999	318	3.02687e-41	6.61479e-41	0.00196609	0.00330188	0.994732	1.512e-62
CD	chr5_40437614-40438114	CD4.T	5:40440063	5:40411291	408	2.43266e-49	2.0567e-49	0.00612949	0.00419252	0.989678	8.258e-56
CD	chr3_53135015-53135515	CD4.T	3:53133149	3:53133149	383	6.19506e-15	2.11339e-05	6.75616e-12	0.0220701	0.977909	6.462e-09
CD	chr10_75617119-75617619	CD4.T	10:75661162	10:75655628	170	6.08751e-13	1.3532e-07	1.55908e-07	0.0336905	0.966309	2.895e-11
CD	chr14_69287185-69287685	CD4.T	14:69274566	14:69282887	433	6.71236e-07	8.84064e-06	0.0029353	0.0377006	0.959355	1.243e-09
CD	chr5_40438115-40438615	CD4.T	5:40440063	5:40411291	408	1.57469e-48	1.82089e-49	0.0396769	0.00363133	0.956692	8.258e-56
CD	chr3_53144120-53144620	CD4.T	3:53133149	3:53133149	388	1.36047e-05	3.21697e-05	0.0148362	0.0341307	0.950987	6.462e-09
CD	chr5_131792950-131793450	CD4.T	5:131784393	5:131770805	428	5.01815e-32	4.67114e-31	0.00519177	0.0473801	0.947428	5.588e-36
CD	chr2_198906856-198907356	CD4.T	2:198900363	2:198900288	318	2.83278e-11	7.75707e-05	2.17421e-08	0.0585955	0.941327	3.261e-08
CD	chr21_45616002-45616502	CD4.T	21:45616672	21:45613825	480	2.77928e-16	3.27053e-15	0.00487443	0.0564214	0.938704	2.026e-19
CD	chr6_90960973-90961473	CD4.T	6:90973159	6:90947340	178	2.04997e-06	6.22816e-06	0.0155115	0.0461883	0.938292	8.898e-10
CD	chr3_48752008-48752508	CD4.T	3:48725014	3:48757773	113	5.36703e-11	0.000249309	1.36361e-08	0.062405	0.937346	9.195e-08
CD	chr2_25149006-25149506	CD4.T	2:25191745	2:25161236	313	5.12634e-07	5.04117e-07	0.0342158	0.0327143	0.933069	3.503e-12
CD	chr2_102941310-102941810	CD4.T	2:102936366	2:103065522	498	1.93267e-09	1.54659e-08	0.00859973	0.0678946	0.923506	9.289e-14
CD	chr9_139302303-139302803	CD4.T	9:139266496	9:139266496	276	2.95747e-28	1.83504e-25	0.000168904	0.103905	0.895927	3.145e-30
CD	chr5_150180544-150181044	CD4.T	5:150246539	5:150227615	336	4.09925e-20	7.42096e-17	5.94764e-05	0.106778	0.893162	1.33e-20
CD	chr5_150225794-150226294	CD4.T	5:150226639	5:150227615	452	2.74238e-22	7.64627e-17	3.98238e-07	0.110146	0.889853	1.33e-20
CD	chr5_150169751-150170251	CD4.T	5:150224379	5:150227615	349	2.54191e-22	7.89524e-17	3.68801e-07	0.113664	0.886335	1.33e-20
CD	chr14_69273663-69274163	CD4.T	14:69272125	14:69282887	439	3.16335e-06	2.50668e-05	0.0138333	0.108739	0.877399	1.243e-09
CD	chr10_75619064-75619564	CD4.T	10:75659886	10:75655628	167	2.66004e-07	2.9698e-07	0.068077	0.0751478	0.856775	2.895e-11
CD	chr14_69262828-69263328	CD4.T	14:69282887	14:69282887	446	2.9018e-05	7.2464e-06	0.126895	0.0308461	0.842222	1.243e-09
CD	chr5_150226567-150227067	CD4.T	5:150226639	5:150227615	454	1.968e-17	9.93407e-17	0.0285786	0.143431	0.827991	1.33e-20
CD	chr1_160848811-160849311	CD4.T	1:160835583	1:160831855	432	0.000172675	0.000587682	0.0477579	0.161749	0.789733	5.106e-09
CD	chr3_53136645-53137145	CD4.T	3:53103796	3:53133149	382	4.73661e-09	0.000194067	5.16536e-06	0.210845	0.788956	6.462e-09
CD	chr5_40530223-40530723	CD4.T	5:40490790	5:40411291	370	5.11235e-48	3.52718e-48	0.128811	0.0880875	0.783102	8.258e-56
CD	chr3_53131855-53132355	CD4.T	3:53109352	3:53133149	386	8.14839e-12	0.000207207	8.88691e-09	0.225212	0.774581	6.462e-09
CD	chr5_96228936-96229436	CD4.T	5:96247810	5:96247810	444	8.55367e-12	6.19739e-11	0.0318421	0.229967	0.738191	1.346e-15
CD	chr9_139293700-139294200	CD4.T	9:139266496	9:139266496	260	3.57762e-25	1.14689e-25	0.204321	0.0647688	0.73091	3.145e-30
CD	chr3_53135908-53136408	CD4.T	3:53133149	3:53133149	383	0.000198728	5.39812e-05	0.216727	0.0581455	0.724875	6.462e-09
CD	chr17_40492808-40493308	CD4.T	17:40525098	17:40514201	233	1.0716e-07	3.89288e-08	0.204499	0.0735683	0.721932	1.795e-12
CD	chr2_198869943-198870443	CD4.T	2:198887660	2:198900288	329	0.000247565	0.000110344	0.200345	0.0885862	0.710711	3.261e-08
CD	chr5_96258490-96258990	CD4.T	5:96247810	5:96247810	407	5.39629e-11	2.16477e-11	0.208856	0.0830764	0.708067	1.346e-15
CD	chr18_12777360-12777860	CD4.T	18:12823056	18:12818922	370	5.98141e-13	1.05049e-13	0.251434	0.0434531	0.705113	1.341e-20
CD	chr1_155197145-155197645	CD4.T	1:155319668	1:155319668	217	6.17327e-05	2.10024e-05	0.233899	0.0788886	0.68713	3.989e-10
CD	chr6_21439096-21439596	CD4.T	6:21441035	6:21441035	326	6.52699e-05	8.28007e-06	0.283705	0.0353096	0.680912	1.393e-09
CD	chr3_53143180-53143680	CD4.T	3:53131772	3:53133149	386	0.000149185	0.000152448	0.162689	0.165576	0.671434	6.462e-09
CD	chr15_67442308-67442808	CD4.T	15:67441750	15:67441750	373	3.57161e-14	3.49229e-15	0.322314	0.0308688	0.646817	2.261e-19
CD	chr5_150233073-150233573	CD4.T	5:150224379	5:150227615	466	1.79703e-16	7.17671e-17	0.260958	0.103582	0.63546	1.33e-20
CD	chr10_112185566-112186066	CD4.T	10:112185596	10:112185596	302	7.6619e-06	6.77709e-07	0.348117	0.0301699	0.621704	4.126e-11
CD	chr14_88511037-88511537	CD4.T	14:88444752	14:88417517	632	2.48617e-08	5.09595e-09	0.315769	0.0641036	0.620127	8.313e-14
CD	chr5_96232483-96232983	CD4.T	5:96247810	5:96247810	444	6.69645e-11	3.56336e-11	0.254385	0.134754	0.61086	1.346e-15
CD	chr14_69273150-69273650	CD4.T	14:69282887	14:69282887	439	7.67644e-05	1.25984e-05	0.335689	0.0544829	0.609739	1.243e-09
CD	chr1_160831814-160832314	CD4.T	1:160835583	1:160831855	409	0.00104167	0.000375338	0.288102	0.103202	0.607279	5.106e-09
CD	chr6_167433678-167434178	CD4.T	6:167432766	6:167432766	432	6.89741e-18	2.79318e-18	0.280754	0.113088	0.606159	9.068e-23
CD	chr16_50127461-50127961	CD4.T	16:50120893	16:50235418	213	6.5548e-05	9.46287e-06	0.348134	0.0496564	0.602134	1.472e-11
CD	chr2_25149705-25150205	CD4.T	2:25191745	2:25161236	314	2.27711e-09	6.08481e-06	0.000151986	0.405537	0.594305	3.503e-12
CD	chr16_11347081-11347581	CD4.T	16:11367477	16:11344903	526	0.000289934	0.000184079	0.255807	0.16183	0.581889	2.63e-09
CD	chr5_40486646-40487146	CD4.T	5:40487270	5:40411291	366	1.2584e-47	4.47023e-48	0.317066	0.112061	0.570873	8.258e-56
CD	chr12_6574574-6575074	CD4.T	12:6493100	12:6493100	466	0.000344472	1.85152e-05	0.409441	0.0214385	0.568757	1.062e-09
CD	chr2_198133886-198134386	CD4.T	2:198120197	2:198111693	305	0.0173471	0.0510721	0.0925578	0.271935	0.567088	6.264e-08
CD	chr10_112113069-112113569	CD4.T	10:112185596	10:112185596	269	9.22067e-06	4.07502e-07	0.41894	0.0179517	0.563099	4.126e-11
CD	chr5_40396335-40396835	CD4.T	5:40440063	5:40411291	418	1.78301e-47	8.35987e-49	0.449258	0.0205339	0.530208	8.258e-56
CD	chr17_25800543-25801043	CD4.T	17:25788058	17:25856486	330	0.114036	0.0241779	0.278225	0.058464	0.525097	5.15e-10
CD	chr6_167362850-167363350	CD4.T	6:167390242	6:167432766	462	7.37226e-18	4.33955e-18	0.299714	0.175897	0.52439	9.068e-23
CD	chr6_14731804-14732304	CD4.T	6:14716017	6:14734341	246	0.0022872	0.000136969	0.461228	0.0271115	0.509237	6.461e-08
CD	chr2_198083259-198083759	CD4.T	2:198122319	2:198111693	308	0.0552386	0.0268107	0.276027	0.133464	0.508459	6.264e-08
CD	chr9_139279406-139279906	CD4.T	9:139269198	9:139266496	253	2.33179e-25	6.34298e-25	0.133171	0.361748	0.505082	3.145e-30
CD	chr10_75617119-75617619	CD8.T	10:75659886	10:75655628	170	1.33031e-12	1.17165e-07	3.40708e-07	0.0290362	0.970963	2.895e-11
CD	chr21_45616002-45616502	CD8.T	21:45613825	21:45613825	480	8.48953e-16	1.50788e-15	0.0148893	0.0254862	0.959624	2.026e-19
CD	chr1_200872911-200873411	CD8.T	1:200881392	1:200874229	312	2.23748e-07	3.8954e-07	0.0152469	0.0255854	0.959167	1.17e-10
CD	chr3_48752008-48752508	CD8.T	3:48754877	3:48757773	113	1.2143e-06	0.000195291	0.000308518	0.0486671	0.950828	9.195e-08
CD	chr2_198799542-198800042	CD8.T	2:198911166	2:198900288	320	1.94821e-13	9.37391e-05	1.43112e-10	0.0679271	0.931979	3.261e-08
CD	chr8_126539827-126540327	CD8.T	8:126529074	8:126529074	370	2.15755e-11	1.32561e-11	0.0432204	0.0256237	0.931156	1.152e-15
CD	chr2_198906856-198907356	CD8.T	2:198900363	2:198900288	318	6.6011e-19	9.11659e-05	5.06645e-16	0.0690405	0.930868	3.261e-08
CD	chr2_25149006-25149506	CD8.T	2:25191745	2:25161236	313	9.55144e-07	1.61084e-07	0.0637512	0.00982516	0.926423	3.503e-12
CD	chr2_102941310-102941810	CD8.T	2:102941561	2:103065522	498	2.4553e-09	1.46432e-08	0.0109253	0.0642326	0.924842	9.289e-14
CD	chr2_198869943-198870443	CD8.T	2:198950240	2:198900288	329	2.46905e-09	0.000106345	1.99811e-06	0.0851462	0.914745	3.261e-08
CD	chr16_82957880-82958380	CD8.T	16:82887867	16:82867456	563	9.70527e-08	3.34337e-05	0.000266281	0.0908223	0.908878	1.261e-09
CD	chr5_150225794-150226294	CD8.T	5:150229066	5:150227615	452	4.89581e-23	7.34963e-17	7.1095e-08	0.105834	0.894166	1.33e-20
CD	chr2_198909372-198909872	CD8.T	2:198950240	2:198900288	318	4.6916e-05	9.96508e-05	0.0359675	0.0755076	0.888378	3.261e-08
CD	chr5_150169751-150170251	CD8.T	5:150258574	5:150227615	349	5.41654e-18	8.44639e-17	0.00785875	0.121677	0.870465	1.33e-20
CD	chr2_198918949-198919449	CD8.T	2:198900363	2:198900288	315	9.76274e-05	9.74251e-05	0.0741049	0.0730987	0.852601	3.261e-08
CD	chr17_38028873-38029373	CD8.T	17:38032680	17:38043649	177	1.30223e-15	7.00224e-15	0.0233907	0.124923	0.851686	4.31e-19
CD	chr11_76299452-76299952	CD8.T	11:76299649	11:76299649	413	1.60173e-22	2.86568e-23	0.154389	0.0268031	0.818808	8.513e-28
CD	chr5_150226567-150227067	CD8.T	5:150270292	5:150227615	454	5.50477e-19	1.26533e-16	0.000799382	0.18293	0.816271	1.33e-20
CD	chr17_40492808-40493308	CD8.T	17:40514201	17:40514201	233	7.43057e-08	2.7825e-08	0.141802	0.0522941	0.805904	1.795e-12
CD	chr14_69302156-69302656	CD8.T	14:69285264	14:69282887	437	1.80798e-06	4.94848e-05	0.00790599	0.215612	0.776431	1.243e-09
CD	chr5_150180544-150181044	CD8.T	5:150266086	5:150227615	336	1.04348e-16	9.3677e-17	0.1514	0.135204	0.713396	1.33e-20
CD	chr3_53135015-53135515	CD8.T	3:53133149	3:53133149	383	0.000229066	4.55331e-05	0.249813	0.0489561	0.700956	6.462e-09
CD	chr9_139302303-139302803	CD8.T	9:139269198	9:139266496	276	4.70205e-25	9.88021e-26	0.268538	0.0557509	0.675711	3.145e-30
CD	chr1_155197145-155197645	CD8.T	1:155319668	1:155319668	217	6.47758e-05	2.10538e-05	0.245429	0.0790952	0.67539	3.989e-10
CD	chr1_160848811-160849311	CD8.T	1:160852167	1:160831855	432	7.24621e-05	0.00111978	0.0200413	0.309034	0.669733	5.106e-09
CD	chr5_96228936-96229436	CD8.T	5:96247810	5:96247810	444	5.62079e-11	3.40009e-11	0.209241	0.125907	0.664852	1.346e-15
CD	chr18_12777360-12777860	CD8.T	18:12847136	18:12818922	371	7.13863e-13	1.34432e-13	0.300079	0.0558654	0.644056	1.341e-20
CD	chr6_167366474-167366974	CD8.T	6:167390242	6:167432766	461	3.7393e-18	5.15754e-18	0.152049	0.20908	0.638871	9.068e-23
CD	chr6_159484847-159485347	CD8.T	6:159490436	6:159470242	569	5.80262e-07	9.66178e-08	0.313455	0.0515576	0.634986	9.122e-12
CD	chr6_167433678-167434178	CD8.T	6:167432766	6:167432766	432	7.30338e-18	2.05914e-18	0.297278	0.0831962	0.619525	9.068e-23
CD	chr19_10402849-10403349	CD8.T	19:10526009	19:10492274	232	0.000510354	5.06885e-05	0.36155	0.0353066	0.602582	2.692e-15
CD	chr6_167320842-167321342	CD8.T	6:167432766	6:167432766	508	9.37414e-18	1.43792e-18	0.355496	0.0539396	0.590565	9.068e-23
CD	chr6_159485463-159485963	CD8.T	6:159469252	6:159470242	569	5.95875e-07	1.65917e-07	0.32189	0.0890388	0.589071	9.122e-12
CD	chr5_131786449-131786949	CD8.T	5:131784393	5:131770805	434	3.5426e-30	6.22837e-31	0.366517	0.0638689	0.569615	5.588e-36
CD	chr2_198133886-198134386	CD8.T	2:198120197	2:198111693	305	0.0102453	0.063021	0.0546651	0.335721	0.536348	6.264e-08
CD	chr2_198024306-198024806	CD8.T	2:198132601	2:198111693	333	0.0681756	0.010202	0.335739	0.049705	0.536178	6.264e-08
CD	chr6_167367774-167368274	CD8.T	6:167390242	6:167432766	458	6.98021e-18	4.54879e-18	0.283833	0.184434	0.531733	9.068e-23
CD	chr3_48693914-48694414	CD8.T	3:48757773	3:48757773	107	0.00170754	0.000136646	0.433853	0.0341889	0.530114	9.195e-08
CD	chr16_11345824-11346324	CD8.T	16:11367477	16:11344903	521	0.000426514	0.00012873	0.37631	0.113068	0.510067	2.63e-09
CD	chr12_113103694-113104194	CD8.T	12:113163656	12:113163656	239	0.00119087	0.000233159	0.41062	0.079887	0.508068	4.127e-09
CD	chr2_28588018-28588518	CD8.T	2:28614401	2:28614401	289	1.16768e-06	2.12432e-07	0.420033	0.0759107	0.504055	4.567e-12
CD	chr9_139271607-139272107	DC	9:139269198	9:139266496	249	5.87549e-25	6.4972e-26	0.335554	0.0364781	0.627968	3.145e-30
CD	chr5_158839195-158839695	Mono	5:158827534	5:158829294	234	9.52039e-22	1.21545e-20	0.000943405	0.0110562	0.988	1.38e-29
CD	chr2_182323505-182324005	Mono	2:182313246	2:182308352	395	1.85062e-16	1.16706e-06	2.92705e-12	0.0174765	0.982522	9.72e-11
CD	chr9_139271607-139272107	Mono	9:139269198	9:139266496	252	8.49259e-32	3.46536e-26	4.85018e-08	0.0188098	0.98119	3.145e-30
CD	chr8_126539827-126540327	Mono	8:126529074	8:126529074	371	2.51016e-12	7.66151e-12	0.0050284	0.0143671	0.980605	1.152e-15
CD	chr16_50718386-50718886	Mono	16:50758849	16:50756881	174	3.28698e-104	3.19477e-103	0.0020865	0.0193011	0.978612	1.8e-108
CD	chr5_131766417-131766917	Mono	5:131770805	5:131770805	465	8.8895e-32	1.27834e-31	0.00919705	0.0122471	0.978556	5.588e-36
CD	chr16_50137630-50138130	Mono	16:50130512	16:50235418	201	3.39534e-09	4.55158e-06	1.80331e-05	0.0231973	0.97678	1.472e-11
CD	chr16_50136200-50136700	Mono	16:50130512	16:50235418	201	1.22702e-08	4.84376e-06	6.51684e-05	0.0247506	0.975179	1.472e-11
CD	chr5_40391700-40392200	Mono	5:40440063	5:40411291	414	5.64402e-49	6.11665e-49	0.014221	0.0144405	0.971338	8.258e-56
CD	chr5_131813437-131813937	Mono	5:131770805	5:131770805	392	9.57943e-32	3.14405e-31	0.00991086	0.0315697	0.958519	5.588e-36
CD	chr2_103039296-103039796	Mono	2:102985424	2:103065522	516	7.87622e-10	8.60801e-09	0.00358565	0.0382298	0.958185	9.289e-14
CD	chr9_117568762-117569262	Mono	9:117558703	9:117547772	258	4.6082e-18	7.81028e-17	0.00247314	0.0409598	0.956567	1.755e-21
CD	chr9_117566733-117567233	Mono	9:117558703	9:117547772	256	3.44869e-17	8.43248e-17	0.0185085	0.0443184	0.937173	1.755e-21
CD	chr5_150241584-150242084	Mono	5:150253398	5:150227615	475	3.98334e-19	5.96527e-17	0.000578445	0.0857117	0.91371	1.33e-20
CD	chr16_11403669-11404169	Mono	16:11404428	16:11344903	709	5.50186e-05	4.55848e-05	0.0485481	0.0393117	0.91204	2.63e-09
CD	chr10_64441089-64441589	Mono	10:64438486	10:64438771	266	6.18314e-30	2.03652e-24	2.82592e-07	0.0921685	0.907831	2.348e-29
CD	chr9_117568186-117568686	Mono	9:117558703	9:117547772	257	7.90543e-17	9.98083e-17	0.042427	0.0526604	0.904913	1.755e-21
CD	chr2_25109776-25110276	Mono	2:25182488	2:25161236	291	8.22665e-07	1.56904e-06	0.0434943	0.0820806	0.874423	3.503e-12
CD	chr6_127492573-127493073	Mono	6:127468274	6:127443092	219	1.06357e-08	3.02053e-05	4.58465e-05	0.129333	0.870591	1.011e-09
CD	chr10_75617119-75617619	Mono	10:75655628	10:75655628	170	2.08883e-07	3.02231e-07	0.0534972	0.0765348	0.869968	2.895e-11
CD	chr17_32579564-32580064	Mono	17:32583911	17:32582997	385	3.31523e-17	8.9716e-14	5.38111e-05	0.144767	0.855179	8.101e-19
CD	chr6_90907549-90908049	Mono	6:90944831	6:90947340	153	1.48912e-05	5.18874e-06	0.113169	0.0385849	0.848226	8.898e-10
CD	chr6_90951165-90951665	Mono	6:90951239	6:90947340	169	1.41906e-05	7.84938e-06	0.107801	0.0587958	0.833381	8.898e-10
CD	chr3_141145175-141145675	Mono	3:141094209	3:141109321	171	2.90077e-05	0.000392513	0.0131644	0.177323	0.809091	1.932e-08
CD	chr5_150180544-150181044	Mono	5:150246539	5:150227615	336	1.84911e-17	1.3404e-16	0.0268289	0.1937	0.779471	1.33e-20
CD	chr1_114431202-114431702	Mono	1:114450964	1:114377568	180	0.000437815	3.33153e-05	0.206296	0.0149197	0.778313	6.443e-16
CD	chr5_130991277-130991777	Mono	5:131068095	5:130955487	162	1.57347e-05	5.25131e-07	0.228357	0.00685643	0.764771	1.236e-21
CD	chr10_30778148-30778648	Mono	10:30804597	10:30808324	523	1.63817e-09	4.75347e-07	0.000812468	0.23499	0.764197	6.146e-12
CD	chr2_61115969-61116469	Mono	2:61184651	2:61204641	188	3.18089e-06	5.43588e-07	0.206743	0.034572	0.758681	4.033e-14
CD	chr15_67442308-67442808	Mono	15:67441750	15:67441750	373	1.99442e-14	8.69252e-15	0.179983	0.0777018	0.742315	2.261e-19
CD	chr10_6171836-6172336	Mono	10:6074201	10:6094697	457	0.0037234	0.0193807	0.0386405	0.20039	0.737865	1.982e-08
CD	chr17_40494543-40495043	Mono	17:40499533	17:40514201	234	1.22554e-07	2.0601e-08	0.233888	0.0385883	0.727524	1.795e-12
CD	chr22_37256806-37257306	Mono	22:37258503	22:37258503	394	0.00293787	0.000393391	0.247412	0.0324126	0.716844	1.76e-08
CD	chr2_28578886-28579386	Mono	2:28645948	2:28614401	274	1.675e-08	7.92464e-07	0.00602523	0.284351	0.709623	4.567e-12
CD	chr22_37269731-37270231	Mono	22:37258503	22:37258503	420	0.00288267	0.000550415	0.242764	0.0456451	0.708158	1.76e-08
CD	chr1_160849996-160850496	Mono	1:160854387	1:160831855	433	0.000329387	0.000737247	0.0911007	0.2032	0.704632	5.106e-09
CD	chr5_150233073-150233573	Mono	5:150245710	5:150227615	466	1.16803e-18	2.07216e-16	0.00169617	0.300213	0.698091	1.33e-20
CD	chr5_40385052-40385552	Mono	5:40440063	5:40411291	406	8.91194e-48	3.12431e-48	0.224551	0.0780247	0.697424	8.258e-56
CD	chr5_150225794-150226294	Mono	5:150229066	5:150227615	452	1.46474e-16	7.80978e-17	0.212704	0.112736	0.67456	1.33e-20
CD	chr12_6503477-6503977	Mono	12:6493100	12:6493100	472	0.000132618	0.000155499	0.157634	0.184174	0.657904	1.062e-09
CD	chr5_96232483-96232983	Mono	5:96247810	5:96247810	444	8.81514e-15	9.15251e-11	3.3487e-05	0.347034	0.652933	1.346e-15
CD	chr1_7916350-7916850	Mono	1:8032921	1:7886424	392	1.66347e-05	0.00512938	0.00111698	0.343776	0.649961	7.45e-08
CD	chr1_160837805-160838305	Mono	1:160838107	1:160831855	411	0.000594126	0.000695028	0.164321	0.191585	0.642805	5.106e-09
CD	chr6_167373421-167373921	Mono	6:167390242	6:167432766	448	6.8047e-19	8.38108e-18	0.0276938	0.340462	0.631845	9.068e-23
CD	chr21_34773258-34773758	Mono	21:34776695	21:34776695	425	5.31208e-10	4.96092e-09	0.0362313	0.337736	0.626033	1.14e-14
CD	chr6_167383038-167383538	Mono	6:167390242	6:167432766	430	3.42562e-18	5.91361e-18	0.139437	0.240088	0.620475	9.068e-23
CD	chr5_150181065-150181565	Mono	5:150246539	5:150227615	336	1.65725e-16	1.0075e-16	0.240452	0.145566	0.613982	1.33e-20
CD	chr10_30780139-30780639	Mono	10:30805480	10:30808324	536	5.53988e-10	8.40516e-07	0.000274757	0.416281	0.583443	6.146e-12
CD	chr2_103017854-103018354	Mono	2:102931550	2:103065522	482	5.60795e-08	4.02309e-08	0.255265	0.182563	0.562172	9.289e-14
CD	chr10_30829220-30829720	Mono	10:30728101	10:30808324	510	6.40538e-07	3.29904e-07	0.290094	0.14885	0.561055	6.146e-12
CD	chr6_91005626-91006126	Mono	6:90944831	6:90947340	284	4.92057e-05	1.14015e-05	0.368693	0.0848836	0.546363	8.898e-10
CD	chr17_40399763-40400263	Mono	17:40514201	17:40514201	141	4.78703e-07	4.70591e-08	0.416252	0.0403765	0.543371	1.795e-12
CD	chr5_131690019-131690519	Mono	5:131770805	5:131770805	488	2.15716e-31	4.25256e-30	0.022318	0.439431	0.538251	5.588e-36
CD	chr10_81048054-81048554	Mono	10:81042475	10:81042475	333	1.08367e-11	3.04745e-12	0.364529	0.101977	0.533494	1.921e-17
CD	chr5_129877521-129878021	Mono	5:129827344	5:129776565	179	0.000424051	0.0044395	0.0422574	0.441893	0.510986	2.988e-17
CD	chr2_28636362-28636862	NK	2:28614401	2:28614401	315	1.94812e-09	7.97779e-08	0.000700766	0.0277257	0.971573	4.567e-12
CD	chr5_40438115-40438615	NK	5:40440063	5:40411291	408	2.83312e-49	1.85418e-48	0.00713852	0.045772	0.947089	8.258e-56
CD	chr5_130462860-130463360	NK	5:130429031	5:130423559	299	1.66823e-08	8.25135e-07	0.00127627	0.0621898	0.936533	4.21e-20
CD	chr2_198799542-198800042	NK	2:198900288	2:198900288	320	1.0353e-05	8.66499e-05	0.0076051	0.0627218	0.929576	3.261e-08
CD	chr2_198918949-198919449	NK	2:198911166	2:198900288	315	3.92764e-11	9.77288e-05	2.9813e-08	0.0732551	0.926647	3.261e-08
CD	chr5_131786449-131786949	NK	5:131784393	5:131770805	435	2.46074e-31	4.76443e-31	0.0254588	0.0483665	0.926175	5.588e-36
CD	chr2_198906856-198907356	NK	2:198911426	2:198900288	318	8.21888e-31	9.75466e-05	6.30813e-28	0.0739427	0.92596	3.261e-08
CD	chr5_131826827-131827327	NK	5:131770805	5:131770805	371	2.60956e-31	4.67392e-31	0.0269984	0.0474307	0.925571	5.588e-36
CD	chr2_198909372-198909872	NK	2:198907143	2:198900288	318	6.20525e-06	9.37285e-05	0.00475717	0.0709315	0.924211	3.261e-08
CD	chr2_102941310-102941810	NK	2:102932293	2:103065522	498	1.65709e-10	1.7875e-08	0.000737348	0.0786172	0.920645	9.289e-14
CD	chr8_126539827-126540327	NK	8:126529074	8:126529074	371	3.52605e-11	7.8304e-12	0.0706346	0.0147714	0.914594	1.152e-15
CD	chr17_38028873-38029373	NK	17:38032680	17:38043649	177	1.34073e-15	3.62462e-15	0.0240822	0.0641938	0.911724	4.31e-19
CD	chr3_141160142-141160642	NK	3:141147414	3:141109321	163	4.86353e-05	0.000187937	0.022078	0.0844206	0.893265	1.932e-08
CD	chr5_150225794-150226294	NK	5:150229066	5:150227615	452	1.41847e-19	7.67411e-17	0.000205986	0.110551	0.889243	1.33e-20
CD	chr10_75617119-75617619	NK	10:75655628	10:75655628	170	2.29568e-07	2.13648e-07	0.0587949	0.0538304	0.887374	2.895e-11
CD	chr5_141489489-141489989	NK	5:141495139	5:141526057	330	1.45177e-07	3.42886e-08	0.112964	0.0258193	0.861216	3.245e-12
CD	chr2_198858464-198858964	NK	2:198900363	2:198900288	327	4.80741e-05	0.000125993	0.0394353	0.102495	0.857896	3.261e-08
CD	chr5_150180544-150181044	NK	5:150246539	5:150227615	336	6.63212e-18	9.21971e-17	0.00962262	0.132912	0.857465	1.33e-20
CD	chr2_198869943-198870443	NK	2:198767132	2:198900288	329	1.79623e-07	0.000209834	0.000145362	0.16898	0.830664	3.261e-08
CD	chr14_69302156-69302656	NK	14:69302399	14:69282887	438	4.79588e-06	3.82665e-05	0.0209715	0.16652	0.812465	1.243e-09
CD	chr2_25149705-25150205	NK	2:25191745	2:25161236	314	2.65029e-06	2.95925e-07	0.176894	0.0189474	0.804156	3.503e-12
CD	chr2_234142826-234143326	NK	2:234190740	2:234185999	318	3.62123e-40	3.72384e-39	0.0235216	0.241145	0.735333	1.512e-62
CD	chr6_167368731-167369231	NK	6:167432766	6:167432766	459	5.07239e-18	2.34326e-18	0.206256	0.0945836	0.69916	9.068e-23
CD	chr5_150226567-150227067	NK	5:150229066	5:150227615	454	1.36748e-16	7.50746e-17	0.198581	0.108327	0.693092	1.33e-20
CD	chr5_40402004-40402504	NK	5:40440063	5:40411291	424	1.06512e-47	1.77462e-48	0.268374	0.0440268	0.6876	8.258e-56
CD	chr3_48693914-48694414	NK	3:48757773	3:48757773	107	0.000295652	0.00111373	0.0751193	0.282335	0.641136	9.195e-08
CD	chr10_35378443-35378943	NK	10:35492832	10:35496626	431	2.58837e-11	1.90957e-11	0.212238	0.155947	0.631815	2.089e-15
CD	chr6_167367774-167368274	NK	6:167432766	6:167432766	459	7.65039e-18	1.64184e-18	0.311084	0.0661387	0.622777	9.068e-23
CD	chr2_198070533-198071033	NK	2:198122319	2:198111693	308	0.0118577	0.0542601	0.0588743	0.268798	0.60621	6.264e-08
CD	chr1_160848811-160849311	NK	1:160851534	1:160831855	432	0.00073596	0.000829825	0.203549	0.228944	0.565942	5.106e-09
CD	chr21_34692264-34692764	NK	21:34776695	21:34776695	433	5.47151e-09	9.80195e-10	0.373187	0.0662941	0.560519	1.14e-14
CD	chr5_40436574-40437074	NK	5:40440063	5:40411291	411	1.61704e-47	1.37011e-48	0.407439	0.0339635	0.558597	8.258e-56
CD	chr14_75611602-75612102	NK	14:75730348	14:75709566	241	0.00734173	0.000363744	0.423998	0.020459	0.547837	7.011e-08
CD	chr6_21438372-21438872	NK	6:21441035	6:21441035	327	9.68887e-05	8.41438e-06	0.42114	0.0360315	0.542723	1.393e-09
CD	chr14_69169748-69170248	NK	14:69261472	14:69282887	434	3.9771e-07	0.000105967	0.00171739	0.457042	0.541134	1.243e-09
CD	chr10_64441089-64441589	NK	10:64438771	10:64438771	267	9.16861e-24	1.23509e-24	0.419039	0.0559231	0.525037	2.348e-29
CD	chr5_131792950-131793450	NK	5:131770805	5:131770805	429	2.86779e-30	1.77437e-30	0.296701	0.183055	0.520244	5.588e-36
CD	chr10_75617119-75617619	other.T	10:75655628	10:75655628	169	3.35516e-07	4.21557e-07	0.0859294	0.107158	0.806911	2.895e-11
COVID-19 - Critical	chr17_44848310-44848810	B	17:44853872	17:44826056	147	3.49495e-08	3.82983e-08	0.00371762	0.00308064	0.993202	1.332e-14
COVID-19 - Critical	chr17_38252278-38252778	B	17:38159335	17:38134889	185	2.14548e-05	8.23148e-05	0.0183335	0.0694274	0.912135	5.203e-09
COVID-19 - Critical	chr12_113364175-113364675	B	12:113357209	12:113357442	358	3.25038e-11	6.30454e-10	0.00457601	0.0878504	0.907574	8.155e-15
COVID-19 - Critical	chr1_9222800-9223300	B	1:9127216	1:9127216	416	1.24938e-05	1.21629e-05	0.0607638	0.0582738	0.880938	1.649e-10
COVID-19 - Critical	chr12_133026046-133026546	B	12:133058157	12:133058157	505	4.22643e-12	3.44906e-11	0.0231926	0.18848	0.788328	1.025e-16
COVID-19 - Critical	chr12_133044389-133044889	B	12:133058157	12:133058157	521	1.65774e-11	4.88359e-11	0.0909687	0.267346	0.641685	1.025e-16
COVID-19 - Critical	chr13_113422364-113422864	B	13:113535741	13:113535741	348	9.64614e-16	6.67602e-17	0.337279	0.0227028	0.640018	1.441e-21
COVID-19 - Critical	chr17_38255309-38255809	B	17:38134889	17:38134889	181	0.000475372	6.61474e-05	0.336632	0.0462253	0.616602	5.203e-09
COVID-19 - Critical	chr5_131813437-131813937	B	5:131758314	5:131758314	401	2.23448e-05	2.32954e-06	0.368977	0.0378742	0.593124	2.395e-10
COVID-19 - Critical	chr3_146187026-146187526	B	3:146107929	3:146240439	372	0.0107808	0.177466	0.0131612	0.216068	0.582524	9.573e-08
COVID-19 - Critical	chr12_133021374-133021874	B	12:133058157	12:133058157	510	6.64451e-11	1.10826e-11	0.364619	0.0602411	0.57514	1.025e-16
COVID-19 - Critical	chr1_65428124-65428624	B	1:65413953	1:65413953	340	7.52368e-05	6.54739e-06	0.441898	0.0379356	0.520085	3.515e-10
COVID-19 - Critical	chr12_113362735-113363235	B	12:113357209	12:113357442	357	2.94203e-09	5.91463e-10	0.414192	0.0827656	0.503043	8.155e-15
COVID-19 - Critical	chr1_65428124-65428624	CD4.T	1:65413953	1:65413953	340	2.35512e-06	3.07036e-06	0.0138326	0.0170645	0.969097	3.515e-10
COVID-19 - Critical	chr19_50836632-50837132	CD4.T	19:50874794	19:50882619	347	4.57984e-10	1.51039e-09	0.014145	0.0457086	0.940146	7.067e-14
COVID-19 - Critical	chr17_38256767-38257267	CD4.T	17:38134889	17:38134889	180	7.46529e-05	1.60444e-05	0.0499945	0.00980471	0.94011	5.203e-09
COVID-19 - Critical	chr19_4724467-4724967	CD4.T	19:4717672	19:4717672	466	4.7324e-45	1.89554e-45	0.0858182	0.0334933	0.880689	9.95e-51
COVID-19 - Critical	chr7_75246950-75247450	CD4.T	7:75246697	7:75266699	365	3.97057e-05	1.71842e-05	0.100618	0.0426896	0.856636	1.783e-09
COVID-19 - Critical	chr17_38120032-38120532	CD4.T	17:38159335	17:38134889	275	8.09541e-05	0.000107019	0.0743823	0.0975036	0.827926	5.203e-09
COVID-19 - Critical	chr1_65388990-65389490	CD4.T	1:65413953	1:65413953	294	2.56391e-05	5.27237e-06	0.150589	0.0301477	0.819232	3.515e-10
COVID-19 - Critical	chr17_44159622-44160122	CD4.T	17:44057595	17:44162597	118	2.47507e-09	2.69381e-10	0.175732	0.0183203	0.805948	1.741e-16
COVID-19 - Critical	chr12_133050980-133051480	CD4.T	12:133058157	12:133058157	533	1.66175e-11	2.52076e-11	0.0911891	0.137556	0.771255	1.025e-16
COVID-19 - Critical	chr12_133051695-133052195	CD4.T	12:133058157	12:133058157	536	6.95788e-12	4.0749e-11	0.0381815	0.222872	0.738947	1.025e-16
COVID-19 - Critical	chr17_38118875-38119375	CD4.T	17:38159335	17:38134889	274	0.000350449	7.47323e-05	0.321999	0.0680561	0.609519	5.203e-09
COVID-19 - Critical	chr5_131766417-131766917	CD4.T	5:131758314	5:131758314	475	2.48758e-05	2.30885e-06	0.410775	0.0375746	0.551623	2.395e-10
COVID-19 - Critical	chr17_38123050-38123550	CD4.T	17:38134889	17:38134889	276	0.000442008	6.74242e-05	0.406126	0.0614188	0.531945	5.203e-09
COVID-19 - Critical	chr19_50837139-50837639	CD4.T	19:50874794	19:50882619	348	1.42919e-08	1.87765e-09	0.44141	0.0574906	0.501099	7.067e-14
COVID-19 - Critical	chr5_131762943-131763443	CD8.T	5:131764103	5:131758314	481	3.23611e-10	4.12068e-07	5.3438e-06	0.00581032	0.994184	2.395e-10
COVID-19 - Critical	chr7_75246950-75247450	CD8.T	7:75252714	7:75266699	365	7.49577e-09	1.08204e-05	1.89949e-05	0.0264463	0.973524	1.783e-09
COVID-19 - Critical	chr21_34692264-34692764	CD8.T	21:34609944	21:34609944	443	4.58844e-42	1.5071e-42	0.0698903	0.0220478	0.908062	3.367e-47
COVID-19 - Critical	chr7_22871222-22871722	CD8.T	7:22873586	7:22873586	556	2.66384e-05	0.00181704	0.00203169	0.137726	0.858399	3.914e-08
COVID-19 - Critical	chr12_133065633-133066133	CD8.T	12:133058157	12:133058157	554	3.48916e-11	8.94326e-12	0.191469	0.0483161	0.760215	1.025e-16
COVID-19 - Critical	chr3_146187026-146187526	CD8.T	3:146186300	3:146240439	372	0.00530848	0.114366	0.0064806	0.138883	0.734963	9.573e-08
COVID-19 - Critical	chr19_50837139-50837639	CD8.T	19:50865535	19:50882619	348	8.25188e-09	9.54897e-10	0.254862	0.0287759	0.716362	7.067e-14
COVID-19 - Critical	chr1_65388990-65389490	CD8.T	1:65403144	1:65413953	294	1.53924e-11	5.45183e-05	9.0406e-08	0.319529	0.680416	3.515e-10
COVID-19 - Critical	chr12_133052524-133053024	CD8.T	12:133058157	12:133058157	538	6.45777e-11	1.03518e-11	0.354371	0.0562163	0.589412	1.025e-16
COVID-19 - Critical	chr3_101281182-101281682	CD8.T	3:101366698	3:101366698	368	0.000915364	0.000120362	0.365799	0.0475137	0.585652	1.193e-08
COVID-19 - Critical	chr7_22765954-22766454	CD8.T	7:22873586	7:22873586	509	0.00355926	0.00230559	0.250966	0.161988	0.581181	3.914e-08
COVID-19 - Critical	chr12_133050980-133051480	CD8.T	12:133058157	12:133058157	533	2.95017e-12	8.01506e-11	0.0161891	0.439284	0.544527	1.025e-16
COVID-19 - Critical	chr12_133045938-133046438	CD8.T	12:133058157	12:133058157	526	7.05719e-11	1.43771e-11	0.387265	0.0783602	0.534375	1.025e-16
COVID-19 - Critical	chr16_89182205-89182705	CD8.T	16:89199108	16:89262657	406	1.31505e-08	9.87253e-10	0.449161	0.0332023	0.517637	1.869e-14
COVID-19 - Critical	chr17_38128446-38128946	Mono	17:38127112	17:38134889	281	1.46147e-15	2.49648e-05	1.34283e-12	0.0219602	0.978015	5.203e-09
COVID-19 - Critical	chr17_38127917-38128417	Mono	17:38134889	17:38134889	279	6.74839e-08	2.8279e-05	6.20056e-05	0.0250084	0.974901	5.203e-09
COVID-19 - Critical	chr1_65428124-65428624	Mono	1:65413953	1:65413953	340	1.25966e-05	6.64241e-06	0.0739855	0.0381258	0.887869	3.515e-10
COVID-19 - Critical	chr3_101278477-101278977	Mono	3:101371922	3:101366698	369	0.000531159	0.000238471	0.212263	0.0946059	0.692362	1.193e-08
COVID-19 - Critical	chr12_113364175-113364675	Mono	12:113357209	12:113357442	357	1.24916e-09	1.00913e-09	0.175862	0.141386	0.682752	8.155e-15
COVID-19 - Critical	chr11_34523025-34523525	Mono	11:34504292	11:34504292	485	4.73335e-17	5.99551e-18	0.308265	0.0383931	0.653342	1.371e-22
COVID-19 - Critical	chr1_77979746-77980246	Mono	1:77949123	1:77967507	298	0.0124261	0.00163487	0.30415	0.0393736	0.642416	2.952e-09
COVID-19 - Critical	chr17_38115137-38115637	Mono	17:38134889	17:38134889	273	0.000349394	7.734e-05	0.321031	0.0704535	0.608089	5.203e-09
COVID-19 - Critical	chr10_81504527-81505027	Mono	10:81445802	10:81406064	255	0.0011487	0.00170189	0.16535	0.244392	0.587407	2.135e-08
COVID-19 - Critical	chr3_146187026-146187526	Mono	3:146148923	3:146240439	372	0.0414691	0.154486	0.0506255	0.188032	0.565388	9.573e-08
COVID-19 - Critical	chr1_65388990-65389490	NK	1:65412830	1:65413953	294	2.92925e-07	2.67526e-06	0.00172047	0.0147294	0.983547	3.515e-10
COVID-19 - Critical	chr7_75246950-75247450	NK	7:75246697	7:75266699	365	6.80601e-07	1.30662e-05	0.0017247	0.0321447	0.966117	1.783e-09
COVID-19 - Critical	chr5_131762943-131763443	NK	5:131764103	5:131758314	481	1.39387e-06	9.25474e-07	0.0230171	0.0143197	0.962661	2.395e-10
COVID-19 - Critical	chr17_44848310-44848810	NK	17:44853872	17:44826056	147	7.62594e-07	8.74302e-08	0.0811182	0.00838957	0.910491	1.332e-14
COVID-19 - Critical	chr19_4837449-4837949	NK	19:4717672	19:4717672	477	4.94009e-45	7.84533e-46	0.0895843	0.0133298	0.897086	9.95e-51
COVID-19 - Critical	chr16_89181044-89181544	NK	16:89199108	16:89262657	405	1.94392e-09	1.5181e-09	0.0663951	0.0509686	0.882636	1.869e-14
COVID-19 - Critical	chr19_4829342-4829842	NK	19:4717672	19:4717672	485	1.05326e-44	1.1002e-45	0.190999	0.0191614	0.789839	9.95e-51
COVID-19 - Critical	chr3_146187026-146187526	NK	3:146187121	3:146240439	372	0.00612718	0.0932627	0.00748008	0.113075	0.780055	9.573e-08
COVID-19 - Critical	chr3_101472158-101472658	NK	3:101366698	3:101366698	211	8.91079e-05	0.000102959	0.11239	0.129102	0.758316	1.193e-08
COVID-19 - Critical	chr13_113423131-113423631	NK	13:113535741	13:113535741	348	3.72224e-16	3.45255e-16	0.130149	0.119969	0.749882	1.441e-21
COVID-19 - Critical	chr17_44112319-44112819	NK	17:44133162	17:44162597	124	3.77283e-09	2.16855e-10	0.267893	0.0146805	0.717426	1.741e-16
COVID-19 - Critical	chr16_89182205-89182705	NK	16:89199108	16:89262657	406	9.02247e-09	1.28709e-09	0.308166	0.0433123	0.648522	1.869e-14
COVID-19 - Critical	chr1_65468043-65468543	NK	1:65413953	1:65413953	411	4.02348e-05	1.991e-05	0.236327	0.116298	0.647315	3.515e-10
COVID-19 - Hospitalised	chr17_44848310-44848810	B	17:44853872	17:44860021	147	7.55469e-05	8.27857e-05	0.0224688	0.023668	0.953705	2.518e-16
COVID-19 - Hospitalised	chr12_113364175-113364675	B	12:113361174	12:113357442	358	1.70899e-12	3.31482e-11	0.00408786	0.078372	0.91754	9.899e-16
COVID-19 - Hospitalised	chr13_113422364-113422864	B	13:113535741	13:113535741	348	3.22172e-15	2.22973e-16	0.335914	0.0226068	0.64148	3.143e-21
COVID-19 - Hospitalised	chr5_131813437-131813937	B	5:131764103	5:131764103	401	9.06153e-05	9.44701e-06	0.380262	0.0390633	0.580574	7.384e-10
COVID-19 - Hospitalised	chr9_136127117-136127617	B	9:136149500	9:136132908	373	4.04348e-15	1.03385e-15	0.341051	0.0866282	0.572321	8.937e-22
COVID-19 - Hospitalised	chr1_65428124-65428624	B	1:65401030	1:65413953	340	0.00486551	0.000423416	0.445785	0.0382833	0.510643	2.172e-08
COVID-19 - Hospitalised	chr12_113362735-113363235	B	12:113357442	12:113357442	357	1.72323e-10	3.46437e-11	0.412192	0.0823612	0.505447	9.899e-16
COVID-19 - Hospitalised	chr1_65428124-65428624	CD4.T	1:65413953	1:65413953	340	0.000172631	0.000225058	0.0158167	0.019656	0.96413	2.172e-08
COVID-19 - Hospitalised	chr3_101533480-101533980	CD4.T	3:101519097	3:101509475	276	2.8862e-08	5.59055e-08	0.0366389	0.0700758	0.893285	3.886e-12
COVID-19 - Hospitalised	chr19_50836632-50837132	CD4.T	19:50874794	19:50865535	347	1.3546e-11	4.46732e-11	0.0280342	0.0915737	0.880392	4.359e-16
COVID-19 - Hospitalised	chr1_65388990-65389490	CD4.T	1:65401030	1:65413953	294	0.00150614	0.00030972	0.13799	0.0275433	0.832651	2.172e-08
COVID-19 - Hospitalised	chr10_81585233-81585733	CD4.T	10:81709776	10:81706324	270	0.00140099	0.00060345	0.116684	0.0494277	0.831884	7.181e-09
COVID-19 - Hospitalised	chr17_44159622-44160122	CD4.T	17:44057595	17:44060775	118	4.38232e-12	4.76963e-13	0.161907	0.0168003	0.821293	7.832e-19
COVID-19 - Hospitalised	chr5_131766417-131766917	CD4.T	5:131764103	5:131764103	475	0.000100901	9.36513e-06	0.423697	0.0387882	0.537404	7.384e-10
COVID-19 - Hospitalised	chr5_131762943-131763443	CD8.T	5:131764103	5:131764103	481	1.18866e-09	1.51358e-06	4.99139e-06	0.00536113	0.994632	7.384e-10
COVID-19 - Hospitalised	chr1_65388990-65389490	CD8.T	1:65403144	1:65413953	294	7.61384e-11	0.000269675	6.97565e-09	0.0237311	0.975999	2.172e-08
COVID-19 - Hospitalised	chr21_34692264-34692764	CD8.T	21:34609944	21:34609944	443	1.05413e-38	3.46234e-39	0.0697	0.0219851	0.908315	3.846e-44
COVID-19 - Hospitalised	chr9_136114440-136114940	CD8.T	9:136149500	9:136132908	386	5.69743e-17	1.79891e-15	0.00480554	0.150886	0.844308	8.937e-22
COVID-19 - Hospitalised	chr19_50837139-50837639	CD8.T	19:50865535	19:50865535	348	8.69325e-11	1.00597e-11	0.179912	0.0200192	0.800068	4.359e-16
COVID-19 - Hospitalised	chr12_133065633-133066133	CD8.T	12:133141973	12:133141973	554	9.0909e-08	2.33014e-08	0.184978	0.0466443	0.768378	4.008e-13
COVID-19 - Hospitalised	chr19_4089584-4090084	CD8.T	19:4072146	19:4063486	311	0.0357459	0.00861416	0.165179	0.039054	0.751407	1.078e-08
COVID-19 - Hospitalised	chr9_136148413-136148913	CD8.T	9:136149500	9:136132908	363	1.13768e-15	2.20529e-15	0.095959	0.185288	0.718753	8.937e-22
COVID-19 - Hospitalised	chr12_133045938-133046438	CD8.T	12:133141973	12:133141973	526	1.6971e-07	3.45737e-08	0.345319	0.0697642	0.584917	4.008e-13
COVID-19 - Hospitalised	chr9_136150379-136150879	CD8.T	9:136149500	9:136132908	363	1.7828e-15	3.2888e-15	0.150372	0.276824	0.572804	8.937e-22
COVID-19 - Hospitalised	chr9_136019621-136020121	CD8.T	9:136142355	9:136132908	384	1.98163e-14	1.31357e-15	0.438266	0.0285183	0.533216	8.937e-22
COVID-19 - Hospitalised	chr10_81664344-81664844	CD8.T	10:81706324	10:81706324	592	0.00334327	0.000359399	0.429333	0.0456316	0.521333	7.181e-09
COVID-19 - Hospitalised	chr16_89182205-89182705	CD8.T	16:89199108	16:89262657	406	4.625e-05	3.47214e-06	0.456157	0.0337351	0.510058	1.764e-14
COVID-19 - Hospitalised	chr1_65428124-65428624	Mono	1:65401030	1:65413953	340	0.000810192	0.000427227	0.074231	0.0382569	0.886275	2.172e-08
COVID-19 - Hospitalised	chr8_61471587-61472087	Mono	8:61570666	8:61419728	160	0.00806852	0.0084892	0.100763	0.105239	0.777441	4.712e-10
COVID-19 - Hospitalised	chr12_113364175-113364675	Mono	12:113357442	12:113357442	357	7.31064e-11	5.90587e-11	0.174868	0.140582	0.68455	9.899e-16
COVID-19 - Hospitalised	chr11_34523025-34523525	Mono	11:34504292	11:34504292	485	2.16888e-21	2.74722e-22	0.309755	0.0385836	0.651661	5.807e-27
COVID-19 - Hospitalised	chr1_65388990-65389490	NK	1:65401030	1:65413953	294	1.76929e-05	0.000161588	0.00162099	0.01382	0.98438	2.172e-08
COVID-19 - Hospitalised	chr5_131762943-131763443	NK	5:131764103	5:131764103	481	5.16039e-06	3.42629e-06	0.0216694	0.0134227	0.964899	7.384e-10
COVID-19 - Hospitalised	chr17_44848310-44848810	NK	17:44858838	17:44860021	147	0.000298666	3.42416e-05	0.088828	0.00928243	0.901557	2.518e-16
COVID-19 - Hospitalised	chr19_4837449-4837949	NK	19:4723670	19:4723670	477	1.35442e-38	2.15095e-39	0.0952322	0.0142333	0.890535	1.665e-44
COVID-19 - Hospitalised	chr16_89181044-89181544	NK	16:89199108	16:89262657	405	7.01847e-06	5.48107e-06	0.0692222	0.0531814	0.877584	1.764e-14
COVID-19 - Hospitalised	chr13_113423131-113423631	NK	13:113535741	13:113535741	348	1.24205e-15	1.15206e-15	0.129503	0.119369	0.751128	3.143e-21
COVID-19 - Hospitalised	chr3_101472158-101472658	NK	3:101519097	3:101509475	211	9.89068e-08	1.14282e-07	0.135311	0.155636	0.709053	3.886e-12
COVID-19 - Hospitalised	chr19_4829342-4829842	NK	19:4723670	19:4723670	485	4.26819e-38	4.45844e-39	0.300106	0.030679	0.669215	1.665e-44
COVID-19 - Hospitalised	chr19_50872373-50872873	NK	19:50865535	19:50865535	335	1.63142e-10	1.20171e-11	0.337634	0.0242319	0.638134	4.359e-16
COVID-19 - Hospitalised	chr16_89182205-89182705	NK	16:89199108	16:89262657	406	3.23352e-05	4.61272e-06	0.318917	0.0448584	0.636188	1.764e-14
COVID-19 - Hospitalised	chr1_65468043-65468543	NK	1:65413953	1:65413953	411	0.00263788	0.00130534	0.241681	0.118959	0.635416	2.172e-08
COVID-19 - Hospitalised	chr9_136114440-136114940	NK	9:136149500	9:136132908	386	7.32402e-16	4.48853e-15	0.0617751	0.378029	0.560196	8.937e-22
EO#	chr1_8484542-8485042	B	1:8484823	1:8504421_C_A	307	4.54094e-09	3.56754e-08	0.00389957	0.0296701	0.96643	1.713e-12
EO#	chr17_44848310-44848810	B	17:44858838	17:44753645_C_G	156	5.28136e-09	5.86006e-09	0.0272415	0.0292831	0.943475	2.724e-15
EO#	chr19_49399328-49399828	B	19:49458262	19:49458262_C_T	368	2.34491e-06	5.14757e-06	0.0234142	0.0504731	0.926105	1.038e-10
EO#	chr2_61670669-61671169	B	2:61729268	2:61768239_ATATAT_A	324	8.42168e-09	1.46207e-05	8.52418e-05	0.147134	0.852766	2.51e-10
EO#	chr7_130788020-130788520	B	7:130675225	7:130675225_C_T	436	0.0128239	0.00287654	0.115181	0.0249924	0.844126	7.75e-08
EO#	chr16_48593382-48593882	B	16:48614293	16:48652982_CAA_C	395	6.06106e-11	8.54871e-07	1.13974e-05	0.159912	0.840076	5.327e-11
EO#	chr1_93644646-93645146	B	1:93620393	1:93738515_A_AAG	271	2.58728e-08	9.43139e-09	0.118036	0.0421877	0.839776	1.002e-12
EO#	chr6_90960973-90961473	B	6:90956409	6:90956409_A_G	187	1.76564e-22	7.74659e-23	0.12015	0.0518869	0.827963	1.205e-27
EO#	chr16_48645575-48646075	B	16:48623227	16:48652982_CAA_C	387	2.15975e-07	9.12736e-07	0.041712	0.175497	0.78279	5.327e-11
EO#	chr11_61582582-61583082	B	11:61557826	11:61571382_G_A	271	4.3698e-07	7.5876e-07	0.084839	0.146544	0.768616	2.095e-12
EO#	chr16_48646866-48647366	B	16:48676443	16:48652982_CAA_C	383	3.03797e-07	1.15107e-06	0.0586778	0.221607	0.719713	5.327e-11
EO#	chr9_117664985-117665485	B	9:117665435	9:117696336_C_T	288	2.90708e-06	8.14715e-07	0.21968	0.0608464	0.71947	3.442e-11
EO#	chr11_116819022-116819522	B	11:116813979	11:116805064_T_G	282	0.000284729	3.92359e-05	0.27956	0.0378413	0.682275	1.282e-11
EO#	chr8_22941594-22942094	B	8:22957003	8:22957003_T_C	365	1.60249e-08	3.44914e-09	0.349006	0.0745424	0.576451	1.345e-14
EO#	chr6_107443824-107444324	B	6:107439325	6:107444153_T_C	430	1.81079e-15	1.49085e-16	0.398983	0.0322802	0.568737	2.1e-21
EO#	chr15_80344905-80345405	B	15:80257747	15:80257747_A_G	302	1.93228e-13	1.83312e-14	0.413105	0.0386423	0.548253	1.637e-19
EO#	chr10_90846430-90846930	B	10:90747847	10:90741955_T_C	437	0.00523142	0.00180018	0.335428	0.114881	0.542659	6.29e-08
EO#	chr15_80300715-80301215	B	15:80257747	15:80257747_A_G	346	3.13828e-15	1.98459e-13	0.00736425	0.465174	0.527462	1.637e-19
EO#	chr3_169531542-169532042	B	3:169487501	3:169487501_T_C	336	2.82718e-07	4.25581e-08	0.420383	0.062764	0.516853	1.948e-12
EO#	chr7_128580484-128580984	B	7:128580042	7:128580042_A_G	277	0.00279991	0.000661374	0.391261	0.0919075	0.51337	1.007e-08
EO#	chr1_24214848-24215348	B	1:24199182	1:24199364_G_A	199	9.42192e-07	1.04743e-07	0.449947	0.0495197	0.500532	2.025e-11
EO#	chr2_242698426-242698926	CD4.T	2:242698640	2:242698640_G_A	523	1.76417e-26	2.43939e-20	1.13919e-09	0.000575782	0.999424	4.747e-24
EO#	chr15_86232904-86233404	CD4.T	15:86294109	15:86297085_T_A	491	0.000194752	0.00147444	0.000733356	0.00455909	0.993038	7.548e-08
EO#	chr1_8484542-8485042	CD4.T	1:8489302	1:8504421_C_A	307	6.14815e-24	9.7623e-09	5.27977e-18	0.00739083	0.992609	1.713e-12
EO#	chr1_42360375-42360875	CD4.T	1:42371414	1:42368339_G_C	299	8.94718e-13	7.02478e-11	0.000122511	0.00862757	0.99125	9.828e-15
EO#	chr1_42363775-42364275	CD4.T	1:42368035	1:42368339_G_C	292	4.67174e-14	7.80652e-11	6.39696e-06	0.00969908	0.990295	9.828e-15
EO#	chr1_42368253-42368753	CD4.T	1:42368035	1:42368339_G_C	293	3.78312e-14	7.86531e-11	5.18044e-06	0.0097802	0.990215	9.828e-15
EO#	chr1_42367215-42367715	CD4.T	1:42365548	1:42368339_G_C	292	1.88813e-14	7.88748e-11	2.58548e-06	0.0098104	0.990187	9.828e-15
EO#	chr1_42373934-42374434	CD4.T	1:42365548	1:42368339_G_C	291	1.18344e-12	7.8409e-11	0.000162061	0.00974729	0.990091	9.828e-15
EO#	chr1_42370613-42371113	CD4.T	1:42365548	1:42368339_G_C	290	6.54197e-12	7.77057e-11	0.000895849	0.00965147	0.989453	9.828e-15
EO#	chr13_99939460-99939960	CD4.T	13:99877471	13:99877471_C_T	295	1.12659e-17	2.03499e-14	7.66741e-06	0.0128627	0.98713	1.306e-18
EO#	chr17_73824091-73824591	CD4.T	17:73824121	17:73822597_G_GC	313	3.96671e-05	4.17072e-05	0.0109467	0.0105313	0.978441	2.986e-09
EO#	chr17_44223364-44223864	CD4.T	17:44297459	17:44173502_A_ATTC	134	2.50249e-11	9.2783e-12	0.0217689	0.00709997	0.971131	2.102e-18
EO#	chr3_32992838-32993338	CD4.T	3:33047662	3:33047283_G_A	254	2.06707e-07	4.70631e-06	0.00129138	0.0284318	0.970272	3.328e-13
EO#	chr3_194408461-194408961	CD4.T	3:194403578	3:194403578_A_G	546	2.33797e-05	0.00116163	0.000629853	0.0303267	0.967858	2.057e-08
EO#	chr1_42364405-42364905	CD4.T	1:42368035	1:42368339_G_C	295	1.84177e-10	9.38359e-11	0.0252195	0.0118861	0.962894	9.828e-15
EO#	chr17_73823574-73824074	CD4.T	17:73824121	17:73822597_G_GC	311	7.78652e-05	8.95316e-05	0.0214872	0.023752	0.954593	2.986e-09
EO#	chr11_61601986-61602486	CD4.T	11:61571348	11:61571382_G_A	278	7.97553e-09	2.4597e-07	0.00154801	0.0467897	0.951662	2.095e-12
EO#	chr7_3147481-3147981	CD4.T	7:3160511	7:3171020_T_C	781	4.37839e-09	2.40728e-09	0.0337915	0.0176303	0.948578	3.754e-14
EO#	chr11_76299452-76299952	CD4.T	11:76293758	11:76293758_G_A	442	4.34085e-37	1.53189e-36	0.0116948	0.0403232	0.947982	2.041e-41
EO#	chr7_37382220-37382720	CD4.T	7:37400469	7:37403647_A_G	487	1.91683e-11	6.23625e-11	0.0124625	0.0395978	0.94794	5.128e-15
EO#	chr6_90960973-90961473	CD4.T	6:90956409	6:90956409_A_G	186	3.58387e-23	5.85176e-23	0.0243876	0.0388835	0.936729	1.205e-27
EO#	chr11_61582582-61583082	CD4.T	11:61557826	11:61571382_G_A	271	3.6542e-16	3.48055e-07	7.09458e-11	0.0666411	0.933359	2.095e-12
EO#	chr9_117664985-117665485	CD4.T	9:117666678	9:117696336_C_T	288	4.83757e-19	1.00718e-06	3.65563e-14	0.0751853	0.924814	3.442e-11
EO#	chr1_42383511-42384011	CD4.T	1:42371414	1:42368339_G_C	295	4.79503e-10	8.41214e-11	0.0656603	0.0105953	0.923744	9.828e-15
EO#	chr13_99849365-99849865	CD4.T	13:99857984	13:99877471_C_T	388	1.53605e-28	1.23413e-13	9.82762e-17	0.0780373	0.921963	1.306e-18
EO#	chr11_65769788-65770288	CD4.T	11:65681965	11:65665256_A_G	243	5.44255e-19	3.35289e-19	0.0574282	0.0344707	0.908101	7.032e-24
EO#	chr19_46389853-46390353	CD4.T	19:46363689	19:46359794_C_T	468	1.70336e-11	2.65635e-11	0.0365524	0.0560953	0.907352	1.86e-17
EO#	chr3_33047516-33048016	CD4.T	3:33037752	3:33047283_G_A	297	8.28773e-08	1.36948e-05	0.000563923	0.0922768	0.907146	3.328e-13
EO#	chr18_60902015-60902515	CD4.T	18:60860860	18:60920854_C_T	301	0.000652478	0.00028515	0.0751007	0.031929	0.892033	6.818e-25
EO#	chr11_61596643-61597143	CD4.T	11:61557826	11:61571382_G_A	273	5.74128e-08	6.10557e-07	0.0111441	0.11764	0.871215	2.095e-12
EO#	chr1_93644646-93645146	CD4.T	1:93580879	1:93738515_A_AAG	271	1.94021e-08	1.15781e-08	0.0885153	0.0519617	0.859523	1.002e-12
EO#	chr9_139237103-139237603	CD4.T	9:139326253	9:139327062_G_A	294	0.000138035	6.03469e-05	0.0983145	0.0421224	0.859365	1.779e-09
EO#	chr11_108095904-108096404	CD4.T	11:108165407	11:108165407_C_G	165	2.45908e-09	4.14918e-09	0.0534755	0.0893716	0.857153	2.538e-13
EO#	chr12_1015311-1015811	CD4.T	12:1032472	12:980925_C_A	279	0.0507956	0.0403951	0.0350215	0.027004	0.846784	3.138e-11
EO#	chr19_46389198-46389698	CD4.T	19:46363689	19:46359794_C_T	469	3.99764e-11	3.45601e-11	0.0857885	0.0733245	0.840887	1.86e-17
EO#	chr12_56435365-56435865	CD4.T	12:56466473	12:56449435_G_A	104	9.34874e-09	3.63804e-09	0.115624	0.0441545	0.840222	2.964e-13
EO#	chr1_42380138-42380638	CD4.T	1:42365548	1:42368339_G_C	292	1.07096e-09	1.03784e-10	0.146665	0.013373	0.839962	9.828e-15
EO#	chr11_61595187-61595687	CD4.T	11:61557826	11:61571382_G_A	268	2.71285e-09	8.68603e-07	0.000526498	0.167743	0.831729	2.095e-12
EO#	chr19_40209979-40210479	CD4.T	19:40210439	19:40226275_A_G	413	1.55015e-39	1.88153e-40	0.152634	0.0176967	0.829669	6.203e-58
EO#	chr5_10621843-10622343	CD4.T	5:10624866	5:10624866_T_G	460	8.45455e-05	1.71974e-05	0.146446	0.0289642	0.824488	4.22e-10
EO#	chr1_9335572-9336072	CD4.T	1:9336748	1:9355472_A_C	527	8.84958e-09	2.75689e-05	5.93118e-05	0.183956	0.815957	1.305e-10
EO#	chr16_48592103-48592603	CD4.T	16:48601291	16:48652982_CAA_C	397	9.74799e-09	9.78919e-07	0.00183306	0.183265	0.8149	5.327e-11
EO#	chr17_44159622-44160122	CD4.T	17:44133162	17:44173502_A_ATTC	136	1.51938e-10	1.73899e-11	0.174621	0.0191799	0.806199	2.102e-18
EO#	chr14_55821245-55821745	CD4.T	14:55861912	14:55764331_G_C	449	0.000273308	0.000458921	0.0724797	0.120897	0.805891	4.156e-08
EO#	chr7_3157442-3157942	CD4.T	7:3160511	7:3171020_T_C	764	9.41911e-10	2.45437e-08	0.00727218	0.18869	0.804038	3.754e-14
EO#	chr5_130400604-130401104	CD4.T	5:130503286	5:130423559_G_A	370	1.15069e-18	1.09132e-19	0.185344	0.0167802	0.797876	2.426e-44
EO#	chr3_194353935-194354435	CD4.T	3:194403578	3:194403578_A_G	611	0.00581665	0.00166238	0.156568	0.0439546	0.791999	2.057e-08
EO#	chr16_48664217-48664717	CD4.T	16:48614293	16:48652982_CAA_C	405	2.29662e-07	9.07011e-07	0.0443645	0.174428	0.781206	5.327e-11
EO#	chr14_55853106-55853606	CD4.T	14:55746091	14:55764331_G_C	509	0.000499035	0.000367217	0.128351	0.0936706	0.777112	4.156e-08
EO#	chr11_61581945-61582445	CD4.T	11:61571348	11:61571382_G_A	271	8.32867e-07	3.29051e-07	0.1617	0.0631097	0.775189	2.095e-12
EO#	chr2_28767775-28768275	CD4.T	2:28684643	2:28685961_T_A	485	2.88448e-06	1.97045e-05	0.0302335	0.205768	0.763976	2.377e-10
EO#	chr4_38689048-38689548	CD4.T	4:38677062	4:38677062_A_G	425	7.26659e-43	8.78394e-44	0.217179	0.0254955	0.757326	1.654e-48
EO#	chr5_176797732-176798232	CD4.T	5:176806636	5:176757191_C_T	194	1.68611e-05	0.00217089	0.00218327	0.280384	0.715245	2.705e-08
EO#	chr11_61594610-61595110	CD4.T	11:61547237	11:61571382_G_A	268	2.61331e-08	1.46667e-06	0.00507181	0.283934	0.710993	2.095e-12
EO#	chr7_3130153-3130653	CD4.T	7:3171020	7:3171020_T_C	792	3.16178e-08	6.9075e-09	0.243931	0.0525877	0.703481	3.754e-14
EO#	chr5_131792950-131793450	CD4.T	5:131796163	5:131804347_C_A	447	6.35671e-91	3.70119e-90	0.0448896	0.260675	0.694436	1.48e-96
EO#	chr3_194406353-194406853	CD4.T	3:194403578	3:194403578_A_G	545	0.00807032	0.00335059	0.217422	0.0895862	0.681571	2.057e-08
EO#	chr13_41179682-41180182	CD4.T	13:41189143	13:41224287_CTATA_C	270	4.54775e-09	1.31211e-09	0.250493	0.0715937	0.677914	1.399e-13
EO#	chr1_42315644-42316144	CD4.T	1:42365548	1:42368339_G_C	314	2.21007e-09	1.72687e-10	0.302492	0.022961	0.674547	9.828e-15
EO#	chr1_42248731-42249231	CD4.T	1:42371414	1:42368339_G_C	274	2.28759e-09	1.57825e-10	0.312945	0.0209245	0.66613	9.828e-15
EO#	chr18_60916876-60917376	CD4.T	18:60860860	18:60920854_C_T	304	0.00276899	0.000189751	0.318816	0.0211905	0.657035	6.818e-25
EO#	chr11_61598153-61598653	CD4.T	11:61560081	11:61571382_G_A	275	1.22074e-06	5.83694e-07	0.236951	0.112648	0.6504	2.095e-12
EO#	chr14_55815438-55815938	CD4.T	14:55838108	14:55764331_G_C	427	0.000741245	0.000574659	0.196604	0.151769	0.65031	4.156e-08
EO#	chr1_42386266-42386766	CD4.T	1:42370787	1:42368339_G_C	297	2.39513e-09	1.77171e-10	0.327965	0.0236116	0.648423	9.828e-15
EO#	chr15_67442308-67442808	CD4.T	15:67449660	15:67448899_A_G	393	7.9479e-06	7.34328e-07	0.322461	0.0291447	0.648386	5.289e-11
EO#	chr16_88537106-88537606	CD4.T	16:88559762	16:88559762_G_A	522	8.75738e-09	4.34014e-09	0.238507	0.117559	0.643934	7.145e-14
EO#	chr14_55840961-55841461	CD4.T	14:55764331	14:55764331_G_C	478	5.85623e-06	0.00136526	0.00153968	0.358308	0.638781	4.156e-08
EO#	chr8_129076175-129076675	CD4.T	8:129004975	8:129004975_G_A	481	1.93816e-15	7.628e-16	0.260854	0.102027	0.637119	6.919e-21
EO#	chr17_44213477-44213977	CD4.T	17:44133162	17:44173502_A_ATTC	131	4.31293e-10	1.18308e-11	0.375326	0.00968059	0.614994	2.102e-18
EO#	chr19_49399328-49399828	CD4.T	19:49458262	19:49458262_C_T	368	1.56944e-05	2.32008e-05	0.156711	0.231051	0.6122	1.038e-10
EO#	chr5_35849989-35850489	CD4.T	5:35844125	5:35844125_G_A	439	1.24841e-12	1.90812e-13	0.338877	0.0511856	0.609937	2.54e-18
EO#	chr1_93646977-93647477	CD4.T	1:93763896	1:93738515_A_AAG	274	7.24159e-08	1.32917e-08	0.330788	0.0601059	0.609106	1.002e-12
EO#	chr7_3160085-3160585	CD4.T	7:3160511	7:3171020_T_C	760	1.29909e-12	5.2827e-08	1.00302e-05	0.407284	0.592706	3.754e-14
EO#	chr10_28791059-28791559	CD4.T	10:28780373	10:28780373_T_C	368	1.26602e-07	1.51523e-07	0.1913	0.228375	0.580324	8.94e-13
EO#	chr5_108127892-108128392	CD4.T	5:108192031	5:108102727_C_T	442	0.00426198	0.00189562	0.292125	0.129357	0.57236	8.962e-08
EO#	chr2_61763110-61763610	CD4.T	2:61729258	2:61768239_ATATAT_A	345	4.06316e-05	2.00246e-05	0.286999	0.140871	0.572069	2.51e-10
EO#	chr7_3159074-3159574	CD4.T	7:3171020	7:3171020_T_C	758	4.65161e-08	9.28806e-09	0.359114	0.0711359	0.56975	3.754e-14
EO#	chr1_65468043-65468543	CD4.T	1:65491914	1:65423447_G_A	429	8.75283e-08	9.29519e-09	0.396678	0.041564	0.561758	5.931e-14
EO#	chr7_3152367-3152867	CD4.T	7:3160511	7:3171020_T_C	769	4.14364e-08	1.5541e-08	0.319867	0.119408	0.560725	3.754e-14
EO#	chr17_44233989-44234489	CD4.T	17:44133162	17:44173502_A_ATTC	139	4.2653e-10	8.01546e-11	0.37036	0.0690384	0.560602	2.102e-18
EO#	chr7_148906534-148907034	CD4.T	7:148869277	7:148869277_G_A	405	1.96717e-26	1.32481e-26	0.263464	0.176873	0.559663	1.689e-32
EO#	chr19_49465498-49465998	CD4.T	19:49458262	19:49458262_C_T	455	3.40121e-05	1.04676e-05	0.338416	0.103593	0.557946	1.038e-10
EO#	chr11_61596120-61596620	CD4.T	11:61571348	11:61571382_G_A	273	1.69681e-07	2.15079e-06	0.0329357	0.416928	0.550134	2.095e-12
EO#	chr3_194416845-194417345	CD4.T	3:194403578	3:194403578_A_G	536	0.0146706	0.00154144	0.39472	0.0409251	0.548143	2.057e-08
EO#	chr8_23076203-23076703	CD4.T	8:22957003	8:22957003_T_C	473	1.60941e-08	4.69946e-09	0.351326	0.10204	0.546633	1.345e-14
EO#	chr15_91142836-91143336	CD4.T	15:91201273	15:91201273_G_T	388	2.45618e-06	0.000258506	0.0044867	0.471689	0.523563	4.969e-10
EO#	chr11_116819022-116819522	CD4.T	11:116813979	11:116805064_T_G	282	0.000459577	3.4757e-05	0.451233	0.0336113	0.514661	1.282e-11
EO#	chr5_130991277-130991777	CD4.T	5:130892114	5:130935196_TAC_T	177	7.01219e-32	1.18202e-32	0.419495	0.0702023	0.510303	5.18e-54
EO#	chr11_320591-321091	CD4.T	11:308314	11:309127_A_G	741	6.36511e-13	8.72377e-13	0.208469	0.285213	0.506318	7.953e-19
EO#	chr3_194406353-194406853	CD8.T	3:194403578	3:194403578_A_G	545	1.91876e-05	7.64786e-05	0.000516931	0.00106208	0.998325	2.057e-08
EO#	chr3_194408966-194409466	CD8.T	3:194403578	3:194403578_A_G	546	5.57807e-06	9.5297e-05	0.000150274	0.00156913	0.99818	2.057e-08
EO#	chr3_3154656-3155156	CD8.T	3:3153339	3:3153339_G_A	567	5.99585e-14	6.19015e-12	8.05125e-05	0.00731956	0.9926	1.982e-16
EO#	chr11_61596643-61597143	CD8.T	11:61571348	11:61571382_G_A	273	8.80187e-09	3.48159e-08	0.00170848	0.00576539	0.992526	2.095e-12
EO#	chr1_8484542-8485042	CD8.T	1:8484823	1:8504421_C_A	307	3.07608e-16	1.03743e-08	2.64161e-10	0.00791692	0.992083	1.713e-12
EO#	chr3_194407665-194408165	CD8.T	3:194403578	3:194403578_A_G	549	3.303e-05	0.000296659	0.000889849	0.0070004	0.99178	2.057e-08
EO#	chr2_242698426-242698926	CD8.T	2:242698640	2:242698640_G_A	523	1.50241e-19	3.76381e-20	0.00970168	0.00144158	0.988857	4.747e-24
EO#	chr1_42360375-42360875	CD8.T	1:42365548	1:42368339_G_C	299	1.47804e-11	8.08053e-11	0.00202383	0.0100765	0.9879	9.828e-15
EO#	chr5_130400604-130401104	CD8.T	5:130503286	5:130423559_G_A	369	6.61124e-20	1.58144e-20	0.0106488	0.00155944	0.987792	2.426e-44
EO#	chr1_9340354-9340854	CD8.T	1:9356065	1:9355472_A_C	529	1.58096e-06	8.12935e-07	0.0105927	0.00446187	0.984943	1.305e-10
EO#	chr1_42363775-42364275	CD8.T	1:42365548	1:42368339_G_C	291	4.40984e-11	7.84539e-11	0.00603839	0.00975848	0.984203	9.828e-15
EO#	chr10_28791059-28791559	CD8.T	10:28780373	10:28780373_T_C	368	5.42789e-09	8.62147e-09	0.00820172	0.0120476	0.979751	8.94e-13
EO#	chr11_61581945-61582445	CD8.T	11:61571348	11:61571382_G_A	271	2.27128e-08	2.02537e-07	0.00440965	0.038365	0.957225	2.095e-12
EO#	chr2_28570844-28571344	CD8.T	2:28685961	2:28685961_T_A	288	1.46285e-06	3.39619e-06	0.0153058	0.0345843	0.950105	2.377e-10
EO#	chr10_26735141-26735641	CD8.T	10:26727636	10:26736240_T_C	537	2.93425e-18	6.075e-18	0.0220377	0.044693	0.933269	9.628e-23
EO#	chr3_194410126-194410626	CD8.T	3:194403578	3:194403578_A_G	542	0.00260189	0.000303893	0.0700939	0.00726703	0.919733	2.057e-08
EO#	chr15_86211184-86211684	CD8.T	15:86294211	15:86297085_T_A	451	0.0138863	0.00189025	0.0643786	0.00785146	0.911993	7.548e-08
EO#	chr3_194407001-194407501	CD8.T	3:194403578	3:194403578_A_G	548	0.00265644	0.000756357	0.0715663	0.0194712	0.90555	2.057e-08
EO#	chr11_116819022-116819522	CD8.T	11:116813979	11:116805064_T_G	281	1.29075e-05	8.71804e-05	0.0126731	0.0846944	0.902532	1.282e-11
EO#	chr16_2892421-2892921	CD8.T	16:2836027	16:2836027_T_G	356	3.89728e-11	1.67137e-10	0.0186795	0.0792064	0.902114	2.776e-15
EO#	chr16_88537106-88537606	CD8.T	16:88559762	16:88559762_G_A	522	1.98761e-09	1.64779e-09	0.0541323	0.0439755	0.901892	7.145e-14
EO#	chr15_80259784-80260284	CD8.T	15:80255209	15:80257747_A_G	319	1.18702e-16	4.2281e-14	0.000278544	0.0983147	0.901407	1.637e-19
EO#	chr11_108095904-108096404	CD8.T	11:108125471	11:108165407_C_G	164	6.72095e-10	3.97272e-09	0.0146155	0.0854914	0.899893	2.538e-13
EO#	chr9_117664985-117665485	CD8.T	9:117666678	9:117696336_C_T	288	9.22804e-13	1.53913e-06	6.97339e-08	0.115424	0.884575	3.442e-11
EO#	chr11_76299452-76299952	CD8.T	11:76302067	11:76293758_G_A	442	4.33244e-36	9.52616e-37	0.116722	0.0248063	0.858472	2.041e-41
EO#	chr11_61601986-61602486	CD8.T	11:61557826	11:61571382_G_A	278	1.81314e-09	7.80711e-07	0.000351921	0.150683	0.848965	2.095e-12
EO#	chr8_23076203-23076703	CD8.T	8:22957003	8:22957003_T_C	473	6.11183e-09	8.49221e-10	0.133418	0.0176892	0.848893	1.345e-14
EO#	chr7_3157442-3157942	CD8.T	7:3160511	7:3171020_T_C	764	1.15076e-08	1.20856e-08	0.0888464	0.0924905	0.818663	3.754e-14
EO#	chr16_48650992-48651492	CD8.T	16:48682696	16:48652982_CAA_C	383	1.01761e-09	9.93155e-07	0.000196547	0.191015	0.808788	5.327e-11
EO#	chr2_61670669-61671169	CD8.T	2:61781994	2:61768239_ATATAT_A	324	3.35248e-06	1.58022e-05	0.0339329	0.159139	0.806909	2.51e-10
EO#	chr11_116800805-116801305	CD8.T	11:116813979	11:116805064_T_G	305	0.000159277	4.21933e-05	0.154896	0.0402283	0.804674	1.282e-11
EO#	chr2_28578886-28579386	CD8.T	2:28685967	2:28685961_T_A	294	1.61219e-05	2.84663e-06	0.168675	0.0289804	0.802326	2.377e-10
EO#	chr13_99849365-99849865	CD8.T	13:99857984	13:99877471_C_T	388	1.21903e-13	1.91939e-13	0.0779934	0.122002	0.800004	1.306e-18
EO#	chr1_42272468-42272968	CD8.T	1:42368339	1:42368339_G_C	294	1.22422e-09	2.83837e-10	0.167506	0.0380419	0.794452	9.828e-15
EO#	chr11_61582582-61583082	CD8.T	11:61606642	11:61571382_G_A	271	1.11548e-07	9.69089e-07	0.021657	0.187356	0.790986	2.095e-12
EO#	chr2_61763110-61763610	CD8.T	2:61729268	2:61768239_ATATAT_A	344	6.59549e-06	2.32253e-05	0.0465865	0.163259	0.790125	2.51e-10
EO#	chr7_37382220-37382720	CD8.T	7:37403647	7:37403647_A_G	487	2.60933e-10	6.97039e-11	0.169649	0.044533	0.785818	5.128e-15
EO#	chr3_194408461-194408961	CD8.T	3:194403578	3:194403578_A_G	546	4.49985e-05	0.00794297	0.00121227	0.213207	0.777593	2.057e-08
EO#	chr11_61596120-61596620	CD8.T	11:61605499	11:61571382_G_A	273	4.35279e-08	1.12393e-06	0.00844894	0.217384	0.774166	2.095e-12
EO#	chr10_26711859-26712359	CD8.T	10:26727636	10:26736240_T_C	580	1.58877e-18	2.94704e-17	0.0119375	0.220663	0.767399	9.628e-23
EO#	chr12_121397519-121398019	CD8.T	12:121358735	12:121358626_AT_A	383	0.000168847	0.000212528	0.103192	0.12912	0.767307	6.74e-10
EO#	chr12_56435365-56435865	CD8.T	12:56466473	12:56449435_G_A	104	1.73427e-08	3.65502e-09	0.214491	0.0444636	0.741045	2.964e-13
EO#	chr11_61594610-61595110	CD8.T	11:61571348	11:61571382_G_A	268	1.21343e-06	1.71875e-07	0.235498	0.0326249	0.731876	2.095e-12
EO#	chr16_48664217-48664717	CD8.T	16:48686802	16:48652982_CAA_C	405	5.17988e-07	8.76116e-07	0.100061	0.16851	0.731427	5.327e-11
EO#	chr7_148888122-148888622	CD8.T	7:148869277	7:148869277_G_A	374	2.61488e-27	1.86974e-26	0.0350535	0.249932	0.715014	1.689e-32
EO#	chr2_8442069-8442569	CD8.T	2:8448194	2:8438693_C_T	335	7.20462e-08	3.07172e-08	0.201837	0.0853415	0.712821	5.129e-16
EO#	chr8_129060638-129061138	CD8.T	8:129004975	8:129004975_G_A	484	2.02836e-15	1.86415e-16	0.272987	0.0243859	0.702627	6.919e-21
EO#	chr11_61584189-61584689	CD8.T	11:61557826	11:61571382_G_A	270	3.16967e-07	1.22823e-06	0.0615351	0.237745	0.700718	2.095e-12
EO#	chr1_9335572-9336072	CD8.T	1:9336116	1:9355472_A_C	527	2.31671e-11	4.52557e-05	1.55271e-07	0.302616	0.697338	1.305e-10
EO#	chr11_61600947-61601447	CD8.T	11:61571348	11:61571382_G_A	277	5.39316e-07	1.17599e-06	0.104679	0.227586	0.667734	2.095e-12
EO#	chr21_45563142-45563642	CD8.T	21:45662979	21:45662979_C_G	486	0.000334791	3.94794e-05	0.299705	0.0346767	0.665244	5.188e-10
EO#	chr17_65990262-65990762	CD8.T	17:65926604	17:65880537_CT_C	303	1.12838e-13	4.75642e-14	0.236437	0.0989999	0.664564	6.168e-19
EO#	chr3_46106721-46107221	CD8.T	3:45993606	3:46173072_G_C	225	0.0030773	0.00261955	0.184413	0.156328	0.653563	8.635e-08
EO#	chr1_93644646-93645146	CD8.T	1:93725053	1:93738515_A_AAG	271	7.24978e-08	1.0564e-08	0.330747	0.0475731	0.62168	1.002e-12
EO#	chr10_28853856-28854356	CD8.T	10:28780373	10:28780373_T_C	360	1.81361e-07	7.3268e-08	0.27416	0.110142	0.615697	8.94e-13
EO#	chr17_4624970-4625470	CD8.T	17:4535413	17:4535314_G_A	345	6.6521e-07	8.80464e-07	0.167173	0.220656	0.61217	2.353e-42
EO#	chr5_176797732-176798232	CD8.T	5:176806636	5:176757191_C_T	194	1.5863e-05	0.0031278	0.00205403	0.404415	0.590387	2.705e-08
EO#	chr15_86235969-86236469	CD8.T	15:86294211	15:86297085_T_A	506	0.0607265	0.0275338	0.228742	0.103133	0.579865	7.548e-08
EO#	chr11_65769788-65770288	CD8.T	11:65681965	11:65665256_A_G	243	2.78894e-18	1.2376e-18	0.29428	0.130012	0.575707	7.032e-24
EO#	chr7_3150839-3151339	CD8.T	7:3160511	7:3171020_T_C	768	3.32199e-08	2.24035e-08	0.256439	0.172371	0.57119	3.754e-14
EO#	chr10_890426-890926	CD8.T	10:873148	10:967081_T_C	180	6.5575e-07	1.45914e-08	0.439862	0.00923667	0.5509	2.58e-21
EO#	chr7_3159074-3159574	CD8.T	7:3160511	7:3171020_T_C	758	2.38959e-08	3.70887e-08	0.184481	0.285803	0.529716	3.754e-14
EO#	chr7_3155480-3155980	CD8.T	7:3160511	7:3171020_T_C	770	4.92049e-08	1.21363e-08	0.37988	0.0931694	0.526951	3.754e-14
EO#	chr17_44223364-44223864	CD8.T	17:44133162	17:44173502_A_ATTC	134	5.3165e-10	1.35184e-11	0.462477	0.0112332	0.52629	2.102e-18
EO#	chr2_28629563-28630063	CD8.T	2:28684643	2:28685961_T_A	331	3.38027e-05	1.28827e-05	0.353988	0.134398	0.511567	2.377e-10
EO#	chr17_44223995-44224495	CD8.T	17:44133162	17:44173502_A_ATTC	134	5.56131e-10	1.16173e-11	0.483773	0.00959912	0.506628	2.102e-18
EO#	chr17_73824091-73824591	CD8.T	17:73801154	17:73822597_G_GC	313	0.000924172	0.000869779	0.255039	0.239525	0.503641	2.986e-09
EO#	chr15_80189121-80189621	CD8.T	15:80257747	15:80257747_A_G	357	1.89483e-13	2.33807e-14	0.445385	0.0544566	0.500159	1.637e-19
EO#	chr1_8484542-8485042	DC	1:8504421	1:8504421_C_A	307	3.71726e-07	3.87731e-08	0.319222	0.0326486	0.648129	1.713e-12
EO#	chr16_27343355-27343855	DC	16:27343963	16:27343963_T_C	361	8.33581e-07	1.01064e-07	0.375307	0.0449227	0.57977	2.115e-12
EO#	chr8_145079056-145079556	Mono	8:145062228	8:145158607_G_A	213	4.72788e-05	0.00242284	4.40225e-05	0.00125974	0.996226	8.758e-16
EO#	chr1_8484542-8485042	Mono	1:8489302	1:8504421_C_A	307	6.39519e-20	9.51931e-09	5.49191e-14	0.00718195	0.992818	1.713e-12
EO#	chr9_113641511-113642011	Mono	9:113642646	9:113636793_C_T	428	1.28593e-17	5.7975e-16	0.000329368	0.0138634	0.985807	4.197e-20
EO#	chr5_148199118-148199618	Mono	5:148200011	5:148200011_T_C	361	1.30965e-24	5.41105e-22	6.31597e-05	0.0251208	0.974816	6.521e-27
EO#	chr10_64441089-64441589	Mono	10:64396042	10:64388631_G_C	295	2.25642e-33	4.50847e-28	1.64326e-07	0.0318653	0.968134	1.492e-32
EO#	chr11_65769788-65770288	Mono	11:65664346	11:65665256_A_G	243	2.15409e-19	1.9458e-19	0.0227293	0.0195738	0.957697	7.032e-24
EO#	chr16_2835126-2835626	Mono	16:2836027	16:2836027_T_G	333	1.00681e-10	3.62109e-11	0.0482478	0.0164175	0.935335	2.776e-15
EO#	chr1_93782727-93783227	Mono	1:93725053	1:93738515_A_AAG	348	7.23053e-12	2.25966e-08	2.27078e-05	0.0700356	0.929942	1.002e-12
EO#	chr19_1021486-1021986	Mono	19:1104078	19:1079959_G_A	499	1.32925e-06	9.40956e-07	0.0469535	0.0323169	0.920727	4.03e-12
EO#	chr4_83573134-83573634	Mono	4:83562170	4:83547862_G_A	565	2.82266e-32	3.05499e-31	0.0070718	0.0756214	0.917307	1.046e-35
EO#	chr12_92518342-92518842	Mono	12:92519289	12:92519289_G_A	292	1.79563e-07	6.24627e-08	0.0710355	0.0238052	0.905159	2.029e-12
EO#	chr14_103828055-103828555	Mono	14:103782841	14:103782841_A_G	428	3.81571e-05	0.000747669	0.00466213	0.090448	0.904104	1.385e-08
EO#	chr9_113564778-113565278	Mono	9:113640132	9:113636793_C_T	424	2.93209e-15	9.90448e-16	0.0750288	0.0244438	0.900527	4.197e-20
EO#	chr1_172668275-172668775	Mono	1:172789206	1:172791512_G_A	285	0.00125115	0.00111341	0.0616395	0.0539715	0.882024	3.032e-08
EO#	chr22_24655392-24655892	Mono	22:24621826	22:24621826_A_G	205	0.000230891	5.08183e-05	0.100144	0.0211628	0.878412	2.31e-09
EO#	chr11_61603077-61603577	Mono	11:61571348	11:61571382_G_A	277	5.41796e-07	1.17712e-07	0.105159	0.0219743	0.872866	2.095e-12
EO#	chr16_30503177-30503677	Mono	16:30623979	16:30623979_T_G	102	0.000113519	2.18075e-06	0.149019	0.00201388	0.848851	2.17e-10
EO#	chr16_48593382-48593882	Mono	16:48632478	16:48652982_CAA_C	395	4.52019e-27	8.28456e-07	8.49987e-22	0.15494	0.845059	5.327e-11
EO#	chr15_80259784-80260284	Mono	15:80263345	15:80257747_A_G	319	1.16096e-18	7.1705e-14	2.72428e-06	0.16743	0.832568	1.637e-19
EO#	chr16_48592103-48592603	Mono	16:48601291	16:48652982_CAA_C	397	1.9175e-08	8.85582e-07	0.00360575	0.165698	0.830695	5.327e-11
EO#	chr5_131813437-131813937	Mono	5:131804347	5:131804347_C_A	410	7.14321e-91	1.7214e-90	0.050485	0.120832	0.828683	1.48e-96
EO#	chr1_9335572-9336072	Mono	1:9336116	1:9355472_A_C	527	5.22638e-14	2.95469e-05	3.50283e-10	0.197227	0.802744	1.305e-10
EO#	chr2_61670669-61671169	Mono	2:61577003	2:61768239_ATATAT_A	324	3.42484e-06	1.63317e-05	0.0346653	0.164504	0.800811	2.51e-10
EO#	chr6_90951165-90951665	Mono	6:90956409	6:90956409_A_G	174	2.16262e-22	7.82199e-23	0.147186	0.0524355	0.800378	1.205e-27
EO#	chr2_85761985-85762485	Mono	2:85780536	2:85801082_A_T	254	0.000486374	0.000286603	0.132913	0.0775321	0.788782	3.554e-09
EO#	chr10_28791059-28791559	Mono	10:28780373	10:28780373_T_C	368	1.24689e-07	1.81087e-08	0.188409	0.0265778	0.785013	8.94e-13
EO#	chr6_90907549-90908049	Mono	6:90946479	6:90956409_A_G	159	3.05e-22	8.4346e-23	0.207729	0.0567108	0.73556	1.205e-27
EO#	chr20_17628884-17629384	Mono	20:17629162	20:17630045_C_T	282	0.022263	0.0016308	0.227583	0.0159382	0.732585	2.629e-08
EO#	chr16_48650992-48651492	Mono	16:48668542	16:48652982_CAA_C	383	3.99392e-07	1.00276e-06	0.0771408	0.192948	0.72991	5.327e-11
EO#	chr1_172727359-172727859	Mono	1:172789206	1:172791512_G_A	276	0.00177891	0.00230992	0.118552	0.153215	0.724144	3.032e-08
EO#	chr10_26697883-26698383	Mono	10:26727636	10:26736240_T_C	581	2.90535e-17	1.06642e-17	0.218319	0.0794325	0.702249	9.628e-23
EO#	chr15_67442308-67442808	Mono	15:67458152	15:67448899_A_G	393	3.71776e-06	3.67345e-06	0.150836	0.148338	0.700818	5.289e-11
EO#	chr5_148202326-148202826	Mono	5:148200011	5:148200011_T_C	360	3.29976e-21	2.99119e-21	0.159123	0.143546	0.697331	6.521e-27
EO#	chr8_22845410-22845910	Mono	8:22957003	8:22957003_T_C	434	1.31344e-08	1.74587e-09	0.286902	0.0374602	0.675638	1.345e-14
EO#	chr21_34439748-34440248	Mono	21:34433051	21:34433051_G_C	419	4.83033e-06	4.31184e-07	0.304564	0.0265183	0.668912	7.331e-12
EO#	chr2_112417551-112418051	Mono	2:112388532	2:112402217_C_T	335	8.06174e-08	2.34981e-08	0.265312	0.0766744	0.658013	1.427e-12
EO#	chr1_42383511-42384011	Mono	1:42368339	1:42368339_G_C	294	2.13962e-09	3.89948e-10	0.292984	0.0527424	0.654274	9.828e-15
EO#	chr5_176797732-176798232	Mono	5:176806636	5:176757191_C_T	194	7.9008e-06	0.00265838	0.00102304	0.343569	0.652742	2.705e-08
EO#	chr7_148888122-148888622	Mono	7:148869277	7:148869277_G_A	374	1.82513e-26	8.31298e-27	0.244666	0.110794	0.644539	1.689e-32
EO#	chr22_37256806-37257306	Mono	22:37258503	22:37258503_T_C	445	3.56722e-07	4.83034e-08	0.314068	0.0418836	0.644048	4.982e-13
EO#	chr5_141512898-141513398	Mono	5:141495139	5:141499041_A_G	391	2.03982e-28	1.56617e-29	0.336429	0.0251925	0.638379	1.048e-34
EO#	chr3_194408461-194408961	Mono	3:194403578	3:194403578_A_G	546	0.0101965	0.00303118	0.274695	0.0810294	0.631048	2.057e-08
EO#	chr22_37269731-37270231	Mono	22:37258503	22:37258503_T_C	468	3.2106e-07	9.94008e-08	0.283085	0.0870137	0.629901	4.982e-13
EO#	chr11_57158884-57159384	Mono	11:57159189	11:57184159_C_T	217	1.58288e-15	0.0285145	1.9231e-14	0.345807	0.625679	2.648e-08
EO#	chr3_12437063-12437563	Mono	3:12334991	3:12334991_G_A	323	7.72053e-13	3.17189e-14	0.360349	0.0141791	0.625472	9.676e-19
EO#	chr14_93016179-93016679	Mono	14:93103729	14:93086918_A_G	533	4.9248e-08	4.76787e-09	0.356104	0.0338657	0.61003	3.66e-13
EO#	chr14_103893817-103894317	Mono	14:103777606	14:103782841_A_G	400	0.00276567	0.000741102	0.311728	0.0829304	0.601834	1.385e-08
EO#	chr1_9340937-9341437	Mono	1:9336116	1:9355472_A_C	348	0.0023504	0.000188651	0.378659	0.0298034	0.588998	1.305e-10
EO#	chr5_131766417-131766917	Mono	5:131804347	5:131804347_C_A	487	2.54343e-90	3.30287e-90	0.179441	0.232432	0.588126	1.48e-96
EO#	chr9_113637514-113638014	Mono	9:113640132	9:113636793_C_T	427	1.44909e-14	1.89963e-15	0.371138	0.0480722	0.58079	4.197e-20
EO#	chr11_116765707-116766207	Mono	11:116843425	11:116805064_T_G	303	0.000331777	3.3676e-05	0.384147	0.0384146	0.577073	1.282e-11
EO#	chr2_65611720-65612220	Mono	2:65656969	2:65656969_C_T	312	0.00278493	0.0095421	0.0971977	0.332474	0.558001	2.635e-08
EO#	chr16_48645575-48646075	Mono	16:48682154	16:48652982_CAA_C	387	1.47864e-06	8.13791e-07	0.285574	0.156612	0.557811	5.327e-11
EO#	chr7_50344007-50344507	Mono	7:50324037	7:50444152_G_T	201	0.0323372	0.0018845	0.394591	0.0224466	0.548741	2.374e-10
EO#	chr15_80201933-80202433	Mono	15:80194247	15:80257747_A_G	359	6.23174e-14	1.31594e-13	0.146477	0.308767	0.544756	1.637e-19
EO#	chr11_61596120-61596620	Mono	11:61571348	11:61571382_G_A	274	2.07794e-06	2.70711e-07	0.403333	0.0520011	0.544663	2.095e-12
EO#	chr19_46313509-46314009	Mono	19:46367265	19:46359794_C_T	424	1.19846e-10	1.06583e-10	0.259285	0.230081	0.510634	1.86e-17
EO#	chr6_91005626-91006126	Mono	6:90955995	6:90956409_A_G	300	5.9296e-22	1.3547e-22	0.402934	0.09155	0.505516	1.205e-27
EO#	chr3_186647972-186648472	Mono	3:186629144	3:186629144_G_C	449	0.0105619	0.00238883	0.396966	0.0892827	0.5008	1.578e-08
EO#	chr17_73823574-73824074	NK	17:73801154	17:73822597_G_GC	311	5.20206e-07	1.64063e-05	0.000143553	0.00353108	0.996308	2.986e-09
EO#	chr10_890426-890926	NK	10:873148	10:967081_T_C	181	1.1879e-08	2.96584e-09	0.00796858	0.000998481	0.991033	2.58e-21
EO#	chr11_65769788-65770288	NK	11:65681965	11:65665256_A_G	243	1.99787e-20	1.52031e-19	0.00210809	0.015059	0.982833	7.032e-24
EO#	chr7_3157442-3157942	NK	7:3160511	7:3171020_T_C	764	5.93274e-10	4.12346e-09	0.00458047	0.0308713	0.964548	3.754e-14
EO#	chr3_194403251-194403751	NK	3:194403578	3:194403578_A_G	537	0.000789374	0.000534415	0.0212659	0.0134333	0.963977	2.057e-08
EO#	chr20_17628884-17629384	NK	20:17629162	20:17630045_C_T	282	0.0029862	0.00034604	0.0305262	0.00257381	0.963568	2.629e-08
EO#	chr5_141489489-141489989	NK	5:141539339	5:141499041_A_G	361	2.203e-29	5.99162e-30	0.0363054	0.00891941	0.954775	1.048e-34
EO#	chr11_320591-321091	NK	11:308314	11:309127_A_G	741	1.08692e-13	7.37643e-14	0.0355987	0.0232179	0.941183	7.953e-19
EO#	chr17_44848310-44848810	NK	17:44858838	17:44753645_C_G	156	1.0741e-08	1.24083e-09	0.0554029	0.00546114	0.939136	2.724e-15
EO#	chr10_26711859-26712359	NK	10:26727636	10:26736240_T_C	580	1.27701e-18	1.0162e-17	0.00959504	0.075439	0.914966	9.628e-23
EO#	chr11_61582582-61583082	NK	11:61557826	11:61571382_G_A	271	5.66097e-09	4.8162e-07	0.00109907	0.0925996	0.906301	2.095e-12
EO#	chr10_90759276-90759776	NK	10:90743341	10:90741955_T_C	373	0.000959203	0.000512002	0.061557	0.0319528	0.905019	6.29e-08
EO#	chr3_194406353-194406853	NK	3:194403578	3:194403578_A_G	545	0.0010286	0.00274591	0.0277115	0.0730817	0.895432	2.057e-08
EO#	chr16_11181715-11182215	NK	16:11169683	16:11210447_G_A	401	1.45048e-33	1.18443e-32	0.0115511	0.0934282	0.895021	4.696e-38
EO#	chr9_117664985-117665485	NK	9:117663550	9:117696336_C_T	288	3.58131e-20	1.50391e-06	2.70631e-15	0.112759	0.887239	3.442e-11
EO#	chr5_130400604-130401104	NK	5:130503286	5:130423559_G_A	370	8.89388e-19	4.38186e-20	0.143255	0.00620739	0.850538	2.426e-44
EO#	chr12_121397519-121398019	NK	12:121365432	12:121358626_AT_A	383	0.000180617	7.71479e-05	0.110384	0.0463061	0.843052	6.74e-10
EO#	chr5_131786449-131786949	NK	5:131804347	5:131804347_C_A	457	1.0866e-90	1.22455e-90	0.0766685	0.0855641	0.837767	1.48e-96
EO#	chr8_61729030-61729530	NK	8:61741875	8:61636887_A_G	255	2.23485e-10	4.69234e-10	0.0536955	0.111906	0.834399	6.267e-16
EO#	chr5_10621843-10622343	NK	5:10624866	5:10624866_T_G	460	2.60205e-05	7.00183e-05	0.0450717	0.120448	0.834384	4.22e-10
EO#	chr17_73824091-73824591	NK	17:73801154	17:73822597_G_GC	313	0.000216951	0.000448924	0.059871	0.123071	0.816392	2.986e-09
EO#	chr5_131826827-131827327	NK	5:131804347	5:131804347_C_A	390	1.41879e-90	1.40892e-90	0.100292	0.0987931	0.800915	1.48e-96
EO#	chr12_121398385-121398885	NK	12:121358735	12:121358626_AT_A	381	0.000271888	5.98802e-05	0.165755	0.0357074	0.798206	6.74e-10
EO#	chr10_26730667-26731167	NK	10:26727636	10:26736240_T_C	542	1.9201e-17	7.93852e-18	0.144216	0.0588282	0.796955	9.628e-23
EO#	chr17_44112319-44112819	NK	17:44133162	17:44173502_A_ATTC	137	1.93977e-10	1.27506e-11	0.222038	0.013831	0.764131	2.102e-18
EO#	chr1_9335572-9336072	NK	1:9335327	1:9355472_A_C	527	1.53735e-08	3.68821e-05	0.000103036	0.246439	0.753422	1.305e-10
EO#	chr14_35885325-35885825	NK	14:35884639	14:35882492_G_T	385	4.38749e-07	3.80677e-08	0.257212	0.0215956	0.721192	9.303e-14
EO#	chr11_108095904-108096404	NK	11:108165407	11:108165407_C_G	165	1.01259e-08	3.45729e-09	0.220199	0.0744773	0.705324	2.538e-13
EO#	chr10_26681189-26681689	NK	10:26736240	10:26736240_T_C	587	3.26998e-17	1.07436e-17	0.245784	0.0800788	0.674137	9.628e-23
EO#	chr5_176797732-176798232	NK	5:176806636	5:176757191_C_T	194	3.25741e-05	0.00250764	0.00421788	0.324034	0.669208	2.705e-08
EO#	chr11_61581945-61582445	NK	11:61571348	11:61571382_G_A	271	1.28098e-06	4.90469e-07	0.248701	0.0945671	0.65673	2.095e-12
EO#	chr19_1021486-1021986	NK	19:1104078	19:1079959_G_A	499	8.91574e-06	9.75319e-07	0.314933	0.0338002	0.651257	4.03e-12
EO#	chr16_11194018-11194518	NK	16:11210447	16:11210447_G_A	421	3.68496e-32	8.44217e-33	0.293309	0.0665566	0.640134	4.696e-38
EO#	chr11_116857465-116857965	NK	11:116958533	11:116805064_T_G	249	6.05044e-05	9.51131e-06	0.332454	0.0516461	0.61583	1.282e-11
EO#	chr10_64441089-64441589	NK	10:64388631	10:64388631_G_C	296	4.24957e-27	1.05164e-27	0.309477	0.0759713	0.614552	1.492e-32
EO#	chr15_86235969-86236469	NK	15:86294211	15:86297085_T_A	506	0.054619	0.0278548	0.205736	0.104315	0.607475	7.548e-08
EO#	chr12_109887922-109888422	NK	12:109846998	12:109846998_A_T	427	2.41144e-05	0.000535536	0.0170584	0.378231	0.604151	6.213e-09
EO#	chr16_48664217-48664717	NK	16:48614293	16:48652982_CAA_C	405	1.02711e-06	1.02576e-06	0.19841	0.197544	0.604044	5.327e-11
EO#	chr13_41179682-41180182	NK	13:41169625	13:41224287_CTATA_C	270	5.65327e-09	1.56696e-09	0.311385	0.0857062	0.602909	1.399e-13
EO#	chr15_67378077-67378577	NK	15:67449660	15:67448899_A_G	512	6.30578e-06	3.75432e-06	0.253722	0.150465	0.595803	5.289e-11
EO#	chr7_148888122-148888622	NK	7:148869277	7:148869277_G_A	374	2.67008e-28	3.03905e-26	0.00357935	0.406807	0.589613	1.689e-32
EO#	chr10_28791059-28791559	NK	10:28780373	10:28780373_T_C	369	3.81836e-08	2.35662e-07	0.0576965	0.355504	0.586799	8.94e-13
EO#	chr3_194407665-194408165	NK	3:194403578	3:194403578_A_G	549	0.0111659	0.00391221	0.300816	0.104818	0.579288	2.057e-08
EO#	chr5_35815595-35816095	NK	5:35844125	5:35844125_G_A	450	1.07762e-12	4.90931e-13	0.292598	0.132724	0.574677	2.54e-18
EO#	chr2_242680421-242680921	NK	2:242698640	2:242698640_G_A	500	6.06767e-18	5.99282e-19	0.391728	0.0381194	0.570153	4.747e-24
EO#	chr11_116819022-116819522	NK	11:116843425	11:116805064_T_G	282	0.000412831	3.20559e-05	0.405336	0.0309106	0.563309	1.282e-11
EO#	chr9_5178372-5178872	NK	9:5121070	9:5075628_C_G	161	3.8043e-10	5.78636e-10	0.174017	0.264118	0.561865	3.936e-16
EO#	chr14_55840961-55841461	NK	14:55846174	14:55764331_G_C	479	0.00133795	0.000395689	0.351765	0.103489	0.543012	4.156e-08
EO#	chr18_60965836-60966336	NK	18:60860860	18:60920854_C_T	280	0.00366294	0.000391301	0.421766	0.0445264	0.529653	6.818e-25
EO#	chr1_42368253-42368753	NK	1:42365548	1:42368339_G_C	293	3.29625e-09	1.47034e-10	0.451374	0.0196052	0.529021	9.828e-15
EO#	chr1_24285277-24285777	NK	1:24199026	1:24199364_G_A	293	7.58993e-07	2.5535e-07	0.360955	0.120919	0.518125	2.025e-11
EO#	chr3_194403775-194404275	NK	3:194406505	3:194403578_A_G	537	0.0157899	0.00147888	0.425395	0.0393245	0.518011	2.057e-08
EO#	chr1_181031197-181031697	NK	1:181061916	1:181061916_G_A	348	0.0124135	0.00127432	0.430055	0.0436351	0.512622	7.079e-08
EO#	chr2_242703213-242703713	NK	2:242698640	2:242698640_G_A	531	5.51011e-18	2.13226e-18	0.355815	0.137183	0.507002	4.747e-24
EO#	chr12_113103694-113104194	NK	12:113012149	12:113165247_TACACACACAGAC_T	269	1.95715e-42	2.45498e-43	0.440188	0.0547105	0.505102	2.897e-42
EO#	chr10_26735141-26735641	NK	10:26727636	10:26736240_T_C	537	5.41743e-17	1.22522e-17	0.406876	0.0915188	0.501605	9.628e-23
EO#	chr3_194408966-194409466	other.T	3:194405630	3:194403578_A_G	546	0.016142	0.001315	0.434867	0.0349134	0.512763	2.057e-08
EO%	chr15_38850029-38850529	B	15:38846347	15:38834033_T_C	259	4.62548e-06	0.000866282	0.00021063	0.0384873	0.960431	4.945e-08
EO%	chr1_8484542-8485042	B	1:8497307	1:8504421_C_A	307	1.11242e-15	8.73959e-15	0.00486936	0.0372978	0.957833	1.536e-19
EO%	chr17_44848310-44848810	B	17:44858838	17:44753645_C_G	156	2.46585e-13	2.73605e-13	0.0287493	0.0309592	0.940292	3.378e-20
EO%	chr19_49399328-49399828	B	19:49458262	19:49458262_C_T	368	0.000299274	0.00065697	0.0253086	0.0546386	0.919096	1.559e-08
EO%	chr7_130788020-130788520	B	7:130675225	7:130675225_C_T	436	0.00239835	0.000537978	0.112896	0.0244641	0.859704	1.884e-08
EO%	chr16_48593382-48593882	B	16:48614293	16:48656063_C_CT	395	1.47924e-12	2.08636e-08	1.14089e-05	0.160074	0.839914	1.394e-12
EO%	chr6_90960973-90961473	B	6:90956409	6:90956409_A_G	187	1.77187e-15	7.77393e-16	0.116124	0.0501148	0.833761	1.638e-20
EO%	chr1_93644646-93645146	B	1:93620393	1:93716974_G_T	271	6.70089e-07	2.44267e-07	0.151478	0.0544241	0.794097	2.983e-11
EO%	chr16_48645575-48646075	B	16:48572121	16:48656063_C_CT	387	5.27553e-09	2.2295e-08	0.0417466	0.175643	0.78261	1.394e-12
EO%	chr9_117664985-117665485	B	9:117647508	9:117690758_T_C	288	2.78757e-08	7.81223e-09	0.185746	0.0512928	0.762961	4.957e-13
EO%	chr17_57976406-57976906	B	17:57957888	17:57957888_T_A	193	0.00303098	0.00233516	0.149808	0.114686	0.730139	2.034e-08
EO%	chr16_48646866-48647366	B	16:48676443	16:48656063_C_CT	383	7.48571e-09	2.83629e-08	0.0592408	0.223743	0.717016	1.394e-12
[truncated: 8,666 more rows]
