# Supplementary material for: Impact of disease-associated chromatin accessibility QTLs across immune cell types and contexts
Source: Cell Genom. 2025 Nov 10;6(1):101061. doi: 10.1016/j.xgen.2025.101061 (PMC12926193; doi:10.1016/j.xgen.2025.101061)
Supplement: Table S11. eQTL-GWAS colocalization results, related to Figure 5 [file mmc12.xlsx]

## Sheet: Table S11
Table S11. eQTL-GWAS colocalization results, related to Figure 5
Trait	Study	Cell type	Symbol	ColocSNP	LociName	N_SNPs	PP.H0.abf	PP.H1.abf	PP.H2.abf	PP.H3.abf	PP.H4.abf	GWAS_Pval	Matched_caQTL_Cell
(BASO+NEUT)#	DICE	B_NAIVE	IFITM3	11:307696	11:308314_T_C	1305	4.40185e-39	5.22959e-39	0.00348266	0.00314419	0.993373	5.458e-44	B
(BASO+NEUT)#	DICE	B_NAIVE	FADS2	11:61589481	11:61618169_A_G	1331	4.86026e-09	7.42382e-08	0.00153898	0.0225313	0.97593	3.658e-12	B
(BASO+NEUT)#	DICE	B_NAIVE	FADS1	11:61589481	11:61618169_A_G	1331	7.16641e-10	7.98785e-08	0.000226922	0.0243178	0.975455	3.658e-12	B
(BASO+NEUT)#	DICE	B_NAIVE	YEATS4	12:69732105	12:69732105_T_C	1634	2.5671e-10	2.58989e-05	5.41884e-07	0.0537231	0.94625	1.534e-10	B
(BASO+NEUT)#	DICE	B_NAIVE	SMIM8	6:87990625	6:87837958_TATG_T	1335	1.44253e-12	8.66909e-12	0.0176006	0.104896	0.877504	8.719e-17	B
(BASO+NEUT)#	DICE	B_NAIVE	TMED8	14:77862679	14:77961609_G_C	1901	1.13837e-07	1.3695e-07	0.0626859	0.0745506	0.862763	5.743e-12	B
(BASO+NEUT)#	DICE	B_NAIVE	TMEM258	11:61589481	11:61618169_A_G	1331	1.40791e-07	3.89791e-07	0.044581	0.122593	0.832826	3.658e-12	B
(BASO+NEUT)#	DICE	B_NAIVE	ZNF786	7:148829566	7:148783936_CT_C	1250	1.87535e-06	2.18849e-05	0.0134367	0.155973	0.830567	3.932e-10	B
(BASO+NEUT)#	DICE	B_NAIVE	RP11-378A13.1	2:219149740	2:219584852_A_G	1018	9.02437e-09	1.06655e-07	0.0140889	0.16569	0.820221	1.071e-09	B
(BASO+NEUT)#	DICE	B_NAIVE	RETSAT	2:85552186	2:85543222_C_T	1368	0.0080412	0.00248568	0.139536	0.0423255	0.807611	1.39e-08	B
(BASO+NEUT)#	DICE	B_NAIVE	RP11-378A13.1	2:219149740	2:218999982_G_A	1046	9.98684e-09	1.14937e-07	0.0155758	0.178453	0.805971	3.584e-42	B
(BASO+NEUT)#	DICE	B_NAIVE	ATM	11:108177097	11:108248774_C_G	736	0.000548919	0.000760602	0.0818553	0.112617	0.804218	1.576e-09	B
(BASO+NEUT)#	DICE	B_NAIVE	SLC2A1	1:43414369	1:43414369_G_C	1220	0.00172415	0.000398454	0.17388	0.0393994	0.784598	5.827e-08	B
(BASO+NEUT)#	DICE	B_NAIVE	NBR2	17:41339487	17:41172481_G_T	648	6.53181e-05	0.0271787	0.000484728	0.200922	0.771349	8.76e-08	B
(BASO+NEUT)#	DICE	B_NAIVE	RP11-707O23.5	17:44317210	17:44759766_G_A	266	5.2248e-08	7.37337e-05	0.000165817	0.233239	0.766521	1.048e-08	B
(BASO+NEUT)#	DICE	B_NAIVE	OIP5-AS1	15:41622793	15:41696932_A_G	1113	1.40256e-07	0.00013612	0.000294325	0.28493	0.714639	1.18e-09	B
(BASO+NEUT)#	DICE	B_NAIVE	CTD-3199J23.6	17:41339487	17:41172481_G_T	648	0.0112767	0.0264563	0.0836845	0.19565	0.682932	8.76e-08	B
(BASO+NEUT)#	DICE	B_NAIVE	DRAM2	1:111621362	1:111604823_G_A	2000	0.000290897	0.000372627	0.151323	0.193184	0.654829	7.291e-09	B
(BASO+NEUT)#	DICE	B_NAIVE	MTCH2	11:47902883	11:47949368_CAAAAAAAAAAAAAAAAAAAAAAA_C	902	0.00238985	0.000561034	0.309358	0.0720082	0.615683	2.017e-09	B
(BASO+NEUT)#	DICE	B_NAIVE	RP11-156P1.2	17:44192618	17:43696159_A_T	701	2.47353e-10	4.01213e-06	2.43186e-05	0.393848	0.606124	2.343e-11	B
(BASO+NEUT)#	DICE	B_NAIVE	STX3	11:59953313	11:59959843_T_C	1452	0.00170644	0.00110928	0.240717	0.155878	0.600589	3.143e-08	B
(BASO+NEUT)#	DICE	B_NAIVE	CD46	1:208022234	1:208034329_C_T	1303	0.000745563	0.000745762	0.210531	0.210009	0.577969	9.043e-09	B
(BASO+NEUT)#	DICE	B_NAIVE	RP11-259G18.3	17:44272000	17:44759766_G_A	713	8.29025e-08	0.000131903	0.000270765	0.430234	0.569364	1.048e-08	B
(BASO+NEUT)#	DICE	B_NAIVE	MTCH2	11:47836062	11:47378476_TCA_T	861	0.00114314	0.000385142	0.34714	0.116421	0.53491	4.982e-08	B
(BASO+NEUT)#	DICE	B_NAIVE	SPPL2A	15:51028748	15:50800095_G_A	1614	7.95728e-05	0.000125837	0.184031	0.290504	0.525259	2.95e-10	B
(BASO+NEUT)#	DICE	CD4_N_STIM	FADS1	11:61582708	11:61618169_A_G	1331	3.05193e-12	7.537e-08	9.66382e-07	0.0228885	0.97711	3.658e-12	CD4.T
(BASO+NEUT)#	DICE	CD4_N_STIM	TGOLN2	2:85549547	2:85543222_C_T	1368	0.000429764	0.00157169	0.00745755	0.0263088	0.964232	1.39e-08	CD4.T
(BASO+NEUT)#	DICE	CD4_N_STIM	RP11-486B10.4	1:42235796	1:42235796_C_T	1291	0.000121801	0.00025255	0.0160712	0.0323717	0.951183	1.972e-08	CD4.T
(BASO+NEUT)#	DICE	CD4_N_STIM	IFITM3	11:307696	11:308314_T_C	1305	4.3361e-38	3.22386e-38	0.0343065	0.0245655	0.941128	5.458e-44	CD4.T
(BASO+NEUT)#	DICE	CD4_N_STIM	TMED8	14:77862679	14:77961609_G_C	1901	2.23878e-08	1.26352e-07	0.0123282	0.0686583	0.919013	5.743e-12	CD4.T
(BASO+NEUT)#	DICE	CD4_N_STIM	SLC25A24	1:108743059	1:108743059_G_C	1298	3.9863e-06	1.19352e-06	0.064804	0.0184859	0.916705	6.42e-11	CD4.T
(BASO+NEUT)#	DICE	CD4_N_STIM	HIVEP3	1:42235796	1:42235796_C_T	1291	0.000516331	0.000276543	0.0681277	0.0355931	0.895486	1.972e-08	CD4.T
(BASO+NEUT)#	DICE	CD4_N_STIM	TMEM258	11:61582708	11:61618169_A_G	1331	1.72902e-07	1.65567e-07	0.0547487	0.0515324	0.893719	3.658e-12	CD4.T
(BASO+NEUT)#	DICE	CD4_N_STIM	GSDMB	17:38072727	17:37579383_G_A	559	1.76296e-90	3.95568e-89	0.00471788	0.104968	0.890314	1.03e-30	CD4.T
(BASO+NEUT)#	DICE	CD4_N_STIM	FADS2	11:61589481	11:61618169_A_G	1331	1.35506e-07	2.5954e-07	0.0429074	0.0813064	0.875786	3.658e-12	CD4.T
(BASO+NEUT)#	DICE	CD4_N_STIM	SLC22A5	5:131677642	5:131677642_A_G	1341	1.33627e-11	7.68668e-12	0.082621	0.0466558	0.870723	1.903e-16	CD4.T
(BASO+NEUT)#	DICE	CD4_N_STIM	SPPL2A	15:51019117	15:50800095_G_A	1614	2.46831e-05	3.26307e-05	0.0570858	0.0745982	0.868259	2.95e-10	CD4.T
(BASO+NEUT)#	DICE	CD4_N_STIM	AC093162.5	2:85546192	2:85543222_C_T	1368	0.00577526	0.00202308	0.100216	0.0342481	0.857738	1.39e-08	CD4.T
(BASO+NEUT)#	DICE	CD4_N_STIM	ORMDL3	17:38072727	17:37579383_G_A	559	1.64307e-89	4.86351e-89	0.0439704	0.129326	0.826704	1.03e-30	CD4.T
(BASO+NEUT)#	DICE	CD4_N_STIM	RP11-378A13.1	2:219149740	2:219584852_A_G	1018	7.77128e-08	4.42909e-08	0.121325	0.0683366	0.810338	1.071e-09	CD4.T
(BASO+NEUT)#	DICE	CD4_N_STIM	RP11-378A13.1	2:219149740	2:218999982_G_A	1046	8.14566e-08	4.65922e-08	0.127042	0.0718656	0.801092	3.584e-42	CD4.T
(BASO+NEUT)#	DICE	CD4_N_STIM	NBR2	17:41339487	17:41172481_G_T	648	4.95558e-06	0.0239453	3.67755e-05	0.1769	0.799113	8.76e-08	CD4.T
(BASO+NEUT)#	DICE	CD4_N_STIM	SLC2A1	1:43414369	1:43414369_G_C	1220	0.00195181	0.000407044	0.196839	0.0402898	0.760512	5.827e-08	CD4.T
(BASO+NEUT)#	DICE	CD4_N_STIM	ZNF786	7:148852434	7:148783936_CT_C	1250	2.39353e-05	1.8173e-05	0.171494	0.129509	0.698955	3.932e-10	CD4.T
(BASO+NEUT)#	DICE	CD4_N_STIM	OIP5-AS1	15:41622793	15:41696932_A_G	1113	2.24909e-05	0.000134291	0.0471966	0.281135	0.671511	1.18e-09	CD4.T
(BASO+NEUT)#	DICE	CD4_N_STIM	RP11-156P1.2	17:44272000	17:44759766_G_A	713	1.00262e-06	0.000135584	0.00327462	0.442273	0.554316	1.048e-08	CD4.T
(BASO+NEUT)#	DICE	CD4_N_STIM	CD46	1:208034329	1:208034329_C_T	1303	0.00122645	0.000353835	0.346323	0.0993626	0.552734	9.043e-09	CD4.T
(BASO+NEUT)#	DICE	CD4_N_STIM	LY9	1:161474825	1:161609572_G_T	715	0.00043391	6.44978e-05	0.408778	0.0602315	0.530492	3.268e-12	CD4.T
(BASO+NEUT)#	DICE	CD4_NAIVE	SLC25A24	1:108743059	1:108743059_G_C	1298	4.97456e-11	2.74973e-07	8.08698e-07	0.00347362	0.996525	6.42e-11	CD4.T
(BASO+NEUT)#	DICE	CD4_NAIVE	IFITM3	11:307696	11:308314_T_C	1305	3.71416e-39	2.3123e-38	0.00293858	0.0173148	0.979747	5.458e-44	CD4.T
(BASO+NEUT)#	DICE	CD4_NAIVE	TGOLN2	2:85553784	2:85543222_C_T	1368	0.000103874	0.00105348	0.0018025	0.017301	0.979739	1.39e-08	CD4.T
(BASO+NEUT)#	DICE	CD4_NAIVE	RP11-378A13.1	2:219149740	2:219584852_A_G	1018	3.35627e-10	1.60195e-08	0.000523982	0.0240342	0.975442	1.071e-09	CD4.T
(BASO+NEUT)#	DICE	CD4_NAIVE	RP11-378A13.1	2:219149740	2:218999982_G_A	1046	5.04094e-10	1.66076e-08	0.000786202	0.0249274	0.974286	3.584e-42	CD4.T
(BASO+NEUT)#	DICE	CD4_NAIVE	ENO1	1:8913656	1:8913656_A_G	1292	2.96587e-07	3.93951e-07	0.0119486	0.014898	0.973153	2.159e-11	CD4.T
(BASO+NEUT)#	DICE	CD4_NAIVE	CCDC125	5:68607284	5:68590400_G_C	869	2.30758e-13	2.73337e-11	0.000366251	0.0424258	0.957208	1.262e-15	CD4.T
(BASO+NEUT)#	DICE	CD4_NAIVE	FADS2	11:61589481	11:61618169_A_G	1331	2.02076e-08	1.53562e-07	0.00639865	0.0476788	0.945922	3.658e-12	CD4.T
(BASO+NEUT)#	DICE	CD4_NAIVE	TMEM258	11:61581450	11:61618169_A_G	1331	1.4745e-08	2.55009e-07	0.00466896	0.079832	0.915499	3.658e-12	CD4.T
(BASO+NEUT)#	DICE	CD4_NAIVE	SPPL2A	15:51019117	15:50800095_G_A	1614	1.11273e-05	2.7921e-05	0.0257346	0.0636636	0.910563	2.95e-10	CD4.T
(BASO+NEUT)#	DICE	CD4_NAIVE	YEATS4	12:69732105	12:69732105_T_C	1634	1.60398e-05	2.9922e-05	0.033858	0.062258	0.903838	1.534e-10	CD4.T
(BASO+NEUT)#	DICE	CD4_NAIVE	LIMK2	22:31813058	22:31813058_A_T	1063	1.84141e-05	0.00101659	0.00174388	0.0953729	0.901848	4.511e-09	CD4.T
(BASO+NEUT)#	DICE	CD4_NAIVE	FADS1	11:61589481	11:61618169_A_G	1331	3.63548e-11	3.48684e-07	1.15116e-05	0.109519	0.890469	3.658e-12	CD4.T
(BASO+NEUT)#	DICE	CD4_NAIVE	SMIM8	6:87956244	6:88410050_G_A	1585	3.97737e-12	7.26561e-12	0.040439	0.0729849	0.886576	2.691e-08	CD4.T
(BASO+NEUT)#	DICE	CD4_NAIVE	SMIM8	6:87956244	6:87837958_TATG_T	1335	3.74724e-12	7.39479e-12	0.0457208	0.0893604	0.864919	8.719e-17	CD4.T
(BASO+NEUT)#	DICE	CD4_NAIVE	ZNF786	7:148852434	7:148783936_CT_C	1250	1.62382e-07	2.1033e-05	0.00116345	0.149851	0.848965	3.932e-10	CD4.T
(BASO+NEUT)#	DICE	CD4_NAIVE	ATM	11:108166958	11:108248774_C_G	736	6.34375e-07	0.00113706	9.45985e-05	0.168729	0.830039	1.576e-09	CD4.T
(BASO+NEUT)#	DICE	CD4_NAIVE	NPAT	11:108177097	11:108248774_C_G	736	0.000221048	0.000989592	0.0329629	0.14675	0.819077	1.576e-09	CD4.T
(BASO+NEUT)#	DICE	CD4_NAIVE	RP11-345J4.8	16:30471109	16:30500985_A_G	212	0.00426047	0.000874941	0.158825	0.0318124	0.804228	3.596e-08	CD4.T
(BASO+NEUT)#	DICE	CD4_NAIVE	NBR2	17:41339487	17:41172481_G_T	648	1.54874e-09	0.0236786	1.14932e-08	0.174918	0.801403	8.76e-08	CD4.T
(BASO+NEUT)#	DICE	CD4_NAIVE	RP11-349K21.1	9:136155000	9:136155000_C_T	1245	6.85084e-14	2.09288e-14	0.160163	0.0481369	0.7917	3.956e-19	CD4.T
(BASO+NEUT)#	DICE	CD4_NAIVE	RP11-326C3.11	11:306920	11:308314_T_C	1305	1.61132e-38	3.0632e-37	0.0127484	0.24161	0.745642	5.458e-44	CD4.T
(BASO+NEUT)#	DICE	CD4_NAIVE	AC003958.2	17:38597922	17:38740977_G_T	1103	0.00434956	0.000959139	0.224955	0.0488848	0.720852	2.939e-09	CD4.T
(BASO+NEUT)#	DICE	CD4_NAIVE	VIPAS39	14:77862679	14:77961609_G_C	1901	3.08429e-07	2.249e-07	0.169841	0.123137	0.707021	5.743e-12	CD4.T
(BASO+NEUT)#	DICE	CD4_NAIVE	NBEAL2	3:46996442	3:47262246_C_A	631	4.56226e-07	0.000628283	0.000232432	0.31941	0.679729	1.02e-08	CD4.T
(BASO+NEUT)#	DICE	CD4_NAIVE	SLC4A9	5:140330012	5:140284216_G_A	997	0.0901499	0.0758707	0.102769	0.0858455	0.645365	4.38e-09	CD4.T
(BASO+NEUT)#	DICE	CD4_NAIVE	RPAIN	17:5198041	17:5183203_AAAAT_A	1672	0.00386288	0.00407051	0.174993	0.183766	0.633307	7.469e-08	CD4.T
(BASO+NEUT)#	DICE	CD4_NAIVE	VAT1	17:41339487	17:41172481_G_T	648	0.0188352	0.0250512	0.139777	0.185275	0.631062	8.76e-08	CD4.T
(BASO+NEUT)#	DICE	CD4_NAIVE	C11orf65	11:108267402	11:108248774_C_G	736	0.00185172	0.000883271	0.27613	0.131124	0.590011	1.576e-09	CD4.T
(BASO+NEUT)#	DICE	CD4_NAIVE	ARPC2	2:219149740	2:218999982_G_A	1046	2.78344e-08	2.35903e-07	0.0434115	0.367333	0.589255	3.584e-42	CD4.T
(BASO+NEUT)#	DICE	CD4_NAIVE	STMN3	20:62269942	20:62308159_A_G	1420	0.0111272	0.00471382	0.281063	0.118482	0.584614	1.707e-08	CD4.T
(BASO+NEUT)#	DICE	CD4_NAIVE	RP11-156P1.2	17:44272000	17:44759766_G_A	713	1.31974e-07	0.00013347	0.000431035	0.435358	0.564078	1.048e-08	CD4.T
(BASO+NEUT)#	DICE	CD4_NAIVE	RP11-247I13.6	22:31813058	22:31813058_A_T	1063	0.00353957	0.00102548	0.335209	0.0965528	0.563673	4.511e-09	CD4.T
(BASO+NEUT)#	DICE	CD4_NAIVE	RP11-463C14.1	8:55449281	8:55422440_C_T	1152	0.0021162	0.000310281	0.413339	0.0600804	0.524154	1.053e-08	CD4.T
(BASO+NEUT)#	DICE	CD4_NAIVE	PDE5A	4:120293208	4:120168588_T_C	2419	0.00179928	0.00343596	0.169458	0.3231	0.502207	4.621e-08	CD4.T
(BASO+NEUT)#	DICE	CD8_N_STIM	SLC25A24	1:108743059	1:108743059_G_C	1298	3.82086e-08	3.26964e-07	0.000621145	0.0043203	0.995058	6.42e-11	CD8.T
(BASO+NEUT)#	DICE	CD8_N_STIM	LY9	1:161472789	1:161609572_G_T	715	5.64324e-06	9.63751e-06	0.00531637	0.00809272	0.986576	3.268e-12	CD8.T
(BASO+NEUT)#	DICE	CD8_N_STIM	FADS1	11:61589481	11:61618169_A_G	1331	3.21997e-11	6.00465e-08	1.01959e-05	0.0180315	0.981958	3.658e-12	CD8.T
(BASO+NEUT)#	DICE	CD8_N_STIM	KCTD11	17:7234299	17:7234299_C_G	1175	0.000865743	0.000278567	0.0206339	0.00566673	0.972555	5.542e-08	CD8.T
(BASO+NEUT)#	DICE	CD8_N_STIM	TGOLN2	2:85549547	2:85543222_C_T	1368	0.000132149	0.0025826	0.00229314	0.0438638	0.951128	1.39e-08	CD8.T
(BASO+NEUT)#	DICE	CD8_N_STIM	FADS2	11:61589481	11:61618169_A_G	1331	3.68598e-08	1.20926e-07	0.0116715	0.0373399	0.950988	3.658e-12	CD8.T
(BASO+NEUT)#	DICE	CD8_N_STIM	HIVEP3	1:42235796	1:42235796_C_T	1291	0.000398794	0.000434668	0.0526192	0.0564625	0.890085	1.972e-08	CD8.T
(BASO+NEUT)#	DICE	CD8_N_STIM	SLC22A5	5:131640536	5:131677642_A_G	1341	9.0508e-12	1.52524e-11	0.0559608	0.0934544	0.850585	1.903e-16	CD8.T
(BASO+NEUT)#	DICE	CD8_N_STIM	NBR2	17:41339487	17:41172481_G_T	648	1.04865e-06	0.0256649	7.78206e-06	0.189675	0.784651	8.76e-08	CD8.T
(BASO+NEUT)#	DICE	CD8_N_STIM	DOCK8	9:306277	9:305428_T_G	1493	6.41592e-06	5.06466e-06	0.12147	0.095104	0.783414	2.438e-11	CD8.T
(BASO+NEUT)#	DICE	CD8_N_STIM	TMED8	14:77862679	14:77961609_G_C	1901	1.18658e-08	4.44452e-07	0.00653408	0.243994	0.749471	5.743e-12	CD8.T
(BASO+NEUT)#	DICE	CD8_N_STIM	OIP5-AS1	15:41622793	15:41696932_A_G	1113	9.84647e-07	0.000140027	0.00206626	0.293139	0.704654	1.18e-09	CD8.T
(BASO+NEUT)#	DICE	CD8_N_STIM	RP11-156P1.2	17:44272000	17:44759766_G_A	713	1.05876e-05	9.99623e-05	0.0345797	0.325844	0.639466	1.048e-08	CD8.T
(BASO+NEUT)#	DICE	CD8_N_STIM	SLC2A1	1:43414369	1:43414369_G_C	1220	0.0031562	0.000538099	0.318302	0.0536428	0.624361	5.827e-08	CD8.T
(BASO+NEUT)#	DICE	CD8_N_STIM	YEATS4	12:69732105	12:69732105_T_C	1634	0.00013499	4.6368e-05	0.284948	0.0972597	0.617611	1.534e-10	CD8.T
(BASO+NEUT)#	DICE	CD8_N_STIM	DND1P1	17:44272000	17:44759766_G_A	266	5.6762e-05	7.70624e-05	0.180143	0.243994	0.575729	1.048e-08	CD8.T
(BASO+NEUT)#	DICE	CD8_N_STIM	PTPN23	3:47294000	3:47262246_C_A	631	0.000466732	0.000378397	0.237784	0.192212	0.569159	1.02e-08	CD8.T
(BASO+NEUT)#	DICE	CD8_N_STIM	KLHL18	3:47294000	3:47262246_C_A	631	0.000476398	0.000451222	0.242709	0.229356	0.527007	1.02e-08	CD8.T
(BASO+NEUT)#	DICE	CD8_N_STIM	C2orf74	2:61713209	2:61703319_G_A	1027	0.0462729	0.0942186	0.111953	0.227433	0.520123	5.054e-08	CD8.T
(BASO+NEUT)#	DICE	CD8_N_STIM	RP11-178C3.2	17:57850251	17:57825572_A_C	613	1.37848e-13	7.24306e-12	0.00926704	0.486422	0.504311	8.891e-18	CD8.T
(BASO+NEUT)#	DICE	CD8_NAIVE	SLC25A24	1:108743059	1:108743059_G_C	1298	1.09622e-07	3.231e-07	0.00178209	0.00425857	0.993959	6.42e-11	CD8.T
(BASO+NEUT)#	DICE	CD8_NAIVE	IFITM3	11:307696	11:308314_T_C	1305	6.04572e-39	7.1984e-39	0.00478327	0.00470473	0.990512	5.458e-44	CD8.T
(BASO+NEUT)#	DICE	CD8_NAIVE	ENO1	1:8913656	1:8913656_A_G	1292	1.13723e-07	3.32329e-07	0.00458156	0.0124055	0.983012	2.159e-11	CD8.T
(BASO+NEUT)#	DICE	CD8_NAIVE	CCDC125	5:68592923	5:68590400_G_C	869	4.89683e-13	2.04848e-11	0.000777206	0.031545	0.967678	1.262e-15	CD8.T
(BASO+NEUT)#	DICE	CD8_NAIVE	FADS1	11:61589481	11:61618169_A_G	1331	2.62627e-09	1.5315e-07	0.000831597	0.0475427	0.951626	3.658e-12	CD8.T
(BASO+NEUT)#	DICE	CD8_NAIVE	RP11-378A13.1	2:219149740	2:219584852_A_G	1018	4.91102e-09	3.76063e-08	0.00766709	0.0577764	0.934556	1.071e-09	CD8.T
(BASO+NEUT)#	DICE	CD8_NAIVE	RP11-378A13.1	2:219149740	2:218999982_G_A	1046	5.40011e-09	4.05853e-08	0.00842219	0.0623689	0.929209	3.584e-42	CD8.T
(BASO+NEUT)#	DICE	CD8_NAIVE	YEATS4	12:69732105	12:69732105_T_C	1634	1.94863e-06	4.52436e-05	0.00411332	0.0946026	0.901237	1.534e-10	CD8.T
(BASO+NEUT)#	DICE	CD8_NAIVE	FADS2	11:61589481	11:61618169_A_G	1331	6.38583e-10	3.2536e-07	0.000202205	0.102126	0.897671	3.658e-12	CD8.T
(BASO+NEUT)#	DICE	CD8_NAIVE	FRAT1	10:99075300	10:99073972_C_CCAGGTTCAAGCGAT	1519	3.22117e-33	1.16346e-32	0.0251311	0.0898865	0.884982	9.891e-38	CD8.T
(BASO+NEUT)#	DICE	CD8_NAIVE	CD46	1:208030303	1:208034329_C_T	1303	0.000133482	0.00034073	0.0376924	0.0953482	0.866485	9.043e-09	CD8.T
(BASO+NEUT)#	DICE	CD8_NAIVE	NBEAL2	3:47035735	3:47262246_C_A	631	9.44823e-05	0.000175817	0.0481356	0.0887102	0.862884	1.02e-08	CD8.T
(BASO+NEUT)#	DICE	CD8_NAIVE	ATM	11:108166958	11:108248774_C_G	736	8.38653e-12	0.000943847	1.25061e-09	0.139888	0.859168	1.576e-09	CD8.T
(BASO+NEUT)#	DICE	CD8_NAIVE	ZNF786	7:148845773	7:148783936_CT_C	1250	2.74582e-08	2.20299e-05	0.000196735	0.156999	0.842782	3.932e-10	CD8.T
(BASO+NEUT)#	DICE	CD8_NAIVE	NPAT	11:108166958	11:108248774_C_G	736	0.000148681	0.00101344	0.0221714	0.150299	0.826367	1.576e-09	CD8.T
(BASO+NEUT)#	DICE	CD8_NAIVE	NDFIP1	5:141539339	5:141462661_C_T	1406	2.10831e-09	1.369e-09	0.105784	0.0678628	0.826353	2.411e-14	CD8.T
(BASO+NEUT)#	DICE	CD8_NAIVE	TMEM258	11:61581450	11:61618169_A_G	1331	2.38598e-07	3.29758e-07	0.0755512	0.103596	0.820853	3.658e-12	CD8.T
(BASO+NEUT)#	DICE	CD8_NAIVE	SSBP4	19:18512932	19:18516307_CA_C	1132	5.29979e-07	4.94989e-07	0.097135	0.089909	0.812955	2.998e-13	CD8.T
(BASO+NEUT)#	DICE	CD8_NAIVE	LIMK2	22:31813058	22:31813058_A_T	1063	0.000115872	0.00198791	0.0109735	0.187462	0.799461	4.511e-09	CD8.T
(BASO+NEUT)#	DICE	CD8_NAIVE	NBR2	17:41339487	17:41172481_G_T	648	5.37818e-08	0.0267801	3.99116e-07	0.197961	0.775258	8.76e-08	CD8.T
(BASO+NEUT)#	DICE	CD8_NAIVE	RETSAT	2:85552186	2:85543222_C_T	1368	0.0102516	0.00256513	0.177893	0.0437462	0.765544	1.39e-08	CD8.T
(BASO+NEUT)#	DICE	CD8_NAIVE	TGOLN2	2:85553784	2:85543222_C_T	1368	0.00988646	0.00323947	0.171556	0.0554536	0.759864	1.39e-08	CD8.T
(BASO+NEUT)#	DICE	CD8_NAIVE	TMEM106A	17:41339487	17:41172481_G_T	648	0.00422682	0.0253465	0.0313674	0.187345	0.751714	8.76e-08	CD8.T
(BASO+NEUT)#	DICE	CD8_NAIVE	SMIM8	6:87990625	6:88410050_G_A	1585	9.2419e-12	1.59835e-11	0.093965	0.161764	0.744271	2.691e-08	CD8.T
(BASO+NEUT)#	DICE	CD8_NAIVE	RP11-707O23.5	17:44270708	17:44759766_G_A	266	1.52324e-07	9.91407e-05	0.000483423	0.313954	0.685464	1.048e-08	CD8.T
(BASO+NEUT)#	DICE	CD8_NAIVE	SMIM8	6:87990625	6:87837958_TATG_T	1335	7.56599e-12	1.85943e-11	0.0923141	0.226191	0.681495	8.719e-17	CD8.T
(BASO+NEUT)#	DICE	CD8_NAIVE	ZNF292	6:87990625	6:88410050_G_A	1481	1.98037e-11	1.24168e-11	0.201388	0.125597	0.673015	2.691e-08	CD8.T
(BASO+NEUT)#	DICE	CD8_NAIVE	TMEM68	8:56791244	8:56791244_C_T	1439	0.00016931	4.65322e-05	0.259358	0.0706108	0.669815	3.666e-10	CD8.T
(BASO+NEUT)#	DICE	CD8_NAIVE	C11orf65	11:108166958	11:108248774_C_G	736	0.0014338	0.000926731	0.213809	0.137549	0.646282	1.576e-09	CD8.T
(BASO+NEUT)#	DICE	CD8_NAIVE	CTD-3199J23.6	17:41339487	17:41172481_G_T	648	0.0187593	0.0239412	0.139213	0.177027	0.641059	8.76e-08	CD8.T
(BASO+NEUT)#	DICE	CD8_NAIVE	ZNF292	6:87990625	6:87837958_TATG_T	1335	1.66113e-11	1.39497e-11	0.202678	0.169576	0.627746	8.719e-17	CD8.T
(BASO+NEUT)#	DICE	CD8_NAIVE	RP11-156P1.2	17:44192618	17:43696159_A_T	701	1.05432e-09	4.01738e-06	0.000103656	0.394365	0.605528	2.343e-11	CD8.T
(BASO+NEUT)#	DICE	CD8_NAIVE	RP11-461A8.4	16:3746241	16:3746241_C_T	1005	0.00205851	0.000321286	0.384815	0.0595072	0.553298	1.843e-09	CD8.T
(BASO+NEUT)#	DICE	CD8_NAIVE	AC026954.6	17:7234299	17:7234299_C_G	1175	0.0131475	0.00506696	0.313355	0.120216	0.548214	5.542e-08	CD8.T
(BASO+NEUT)#	DICE	CD8_NAIVE	RNFT1	17:57830426	17:57825572_A_C	613	5.61882e-12	1.49258e-12	0.377734	0.0998184	0.522448	8.891e-18	CD8.T
(BASO+NEUT)#	DICE	CD8_NAIVE	RP11-33B1.1	4:120168588	4:120168588_T_C	2419	5.63085e-08	0.00504369	5.30319e-06	0.474498	0.520453	4.621e-08	CD8.T
(BASO+NEUT)#	DICE	CD8_NAIVE	AZIN1	8:103858308	8:103852407_G_A	1811	0.000144454	7.02249e-05	0.335676	0.162685	0.501424	3.023e-09	CD8.T
(BASO+NEUT)#	DICE	CLASSICAL_MONOCYTES	LYZ	12:69732105	12:69732105_T_C	1634	1.05444e-22	5.57116e-07	2.2258e-19	0.000176181	0.999823	1.534e-10	Mono
(BASO+NEUT)#	DICE	CLASSICAL_MONOCYTES	LIPA	10:91004916	10:91004916_C_A	1740	6.97278e-14	6.97762e-05	8.61996e-12	0.00763365	0.992297	1.167e-08	Mono
(BASO+NEUT)#	DICE	CLASSICAL_MONOCYTES	ITGA4	2:182324042	2:182308352_A_G	1468	1.70543e-14	4.32215e-08	4.16876e-09	0.00957466	0.990425	4.897e-12	Mono
(BASO+NEUT)#	DICE	CLASSICAL_MONOCYTES	CERKL	2:182324042	2:182308352_A_G	1468	2.45895e-13	4.409e-08	6.01068e-08	0.00978717	0.990213	4.897e-12	Mono
(BASO+NEUT)#	DICE	CLASSICAL_MONOCYTES	JAZF1	7:28277810	7:28138639_T_G	1555	8.51164e-32	1.32141e-30	0.00073348	0.0103982	0.988868	6.78e-08	Mono
(BASO+NEUT)#	DICE	CLASSICAL_MONOCYTES	BCL2L13	22:18200386	22:18169212_T_G	1604	8.20774e-07	4.11831e-05	0.000384533	0.018313	0.98126	8.504e-09	Mono
(BASO+NEUT)#	DICE	CLASSICAL_MONOCYTES	RETSAT	2:85551184	2:85543222_C_T	1368	9.25403e-05	0.00126651	0.00160582	0.0210012	0.976034	1.39e-08	Mono
(BASO+NEUT)#	DICE	CLASSICAL_MONOCYTES	AC093162.5	2:85552186	2:85543222_C_T	1368	0.000288839	0.00127791	0.00501212	0.0212029	0.972218	1.39e-08	Mono
(BASO+NEUT)#	DICE	CLASSICAL_MONOCYTES	CCDC125	5:68607284	5:68590400_G_C	869	1.92969e-14	2.41565e-11	3.06273e-05	0.0373777	0.962592	1.262e-15	Mono
(BASO+NEUT)#	DICE	CLASSICAL_MONOCYTES	CHSY1	15:101748610	15:101723499_C_T	1609	4.10857e-09	3.57207e-09	0.0291059	0.0243587	0.946535	2.654e-13	Mono
(BASO+NEUT)#	DICE	CLASSICAL_MONOCYTES	PNKD	2:219149740	2:219584852_A_G	1018	1.1538e-09	5.10809e-08	0.00180132	0.0788282	0.91937	1.071e-09	Mono
(BASO+NEUT)#	DICE	CLASSICAL_MONOCYTES	PNKD	2:219149740	2:218999982_G_A	1046	1.20875e-09	5.33316e-08	0.00188521	0.0822618	0.915853	3.584e-42	Mono
(BASO+NEUT)#	DICE	CLASSICAL_MONOCYTES	YEATS4	12:69732105	12:69732105_T_C	1634	5.08245e-09	4.96604e-05	1.07284e-05	0.103931	0.896008	1.534e-10	Mono
(BASO+NEUT)#	DICE	CLASSICAL_MONOCYTES	SLC22A5	5:131677642	5:131677642_A_G	1341	8.70983e-12	8.90988e-12	0.0538526	0.0541976	0.89195	1.903e-16	Mono
(BASO+NEUT)#	DICE	CLASSICAL_MONOCYTES	TMED8	14:77862679	14:77961609_G_C	1901	6.95115e-08	1.34402e-07	0.0382775	0.0731219	0.8886	5.743e-12	Mono
(BASO+NEUT)#	DICE	CLASSICAL_MONOCYTES	TMEM258	11:61589481	11:61618169_A_G	1331	1.09824e-07	2.59211e-07	0.0347753	0.0811942	0.88403	3.658e-12	Mono
(BASO+NEUT)#	DICE	CLASSICAL_MONOCYTES	MS4A4A	11:60023087	11:59959843_T_C	1452	0.00026416	0.000573226	0.0372634	0.0799796	0.88192	3.143e-08	Mono
(BASO+NEUT)#	DICE	CLASSICAL_MONOCYTES	MYBPC3	11:47378476	11:47378476_TCA_T	861	2.85485e-06	0.000429709	0.000866934	0.129621	0.869079	4.982e-08	Mono
(BASO+NEUT)#	DICE	CLASSICAL_MONOCYTES	ZNF786	7:148852434	7:148783936_CT_C	1250	3.81714e-09	2.067e-05	2.73494e-05	0.147246	0.852706	3.932e-10	Mono
(BASO+NEUT)#	DICE	CLASSICAL_MONOCYTES	NDFIP1	5:141539339	5:141462661_C_T	1406	1.6226e-09	1.79844e-09	0.0814135	0.089407	0.829179	2.411e-14	Mono
(BASO+NEUT)#	DICE	CLASSICAL_MONOCYTES	RP11-703H8.7	11:61589481	11:61618169_A_G	1331	4.42169e-07	2.16635e-07	0.140011	0.0678044	0.792184	3.658e-12	Mono
(BASO+NEUT)#	DICE	CLASSICAL_MONOCYTES	NBR2	17:41339487	17:41172481_G_T	648	5.88563e-09	0.0254021	4.36774e-08	0.187723	0.786875	8.76e-08	Mono
(BASO+NEUT)#	DICE	CLASSICAL_MONOCYTES	ABCC5	3:183705184	3:183702089_A_G	1575	0.00108468	0.00300954	0.062843	0.173603	0.75946	8.735e-08	Mono
(BASO+NEUT)#	DICE	CLASSICAL_MONOCYTES	RP11-178C3.2	17:57639056	17:57147381_T_C	307	0.00255907	0.0100176	0.0477348	0.186107	0.753581	1.794e-12	Mono
(BASO+NEUT)#	DICE	CLASSICAL_MONOCYTES	LIMA1	12:50623173	12:50758821_C_CA	906	0.000517374	0.000725852	0.105364	0.147075	0.746318	1.296e-09	Mono
(BASO+NEUT)#	DICE	CLASSICAL_MONOCYTES	NR1H3	11:47902883	11:47949368_CAAAAAAAAAAAAAAAAAAAAAAA_C	618	0.00162962	0.000468204	0.210932	0.0598755	0.727095	2.017e-09	Mono
(BASO+NEUT)#	DICE	CLASSICAL_MONOCYTES	RP11-707O23.5	17:44272000	17:44759766_G_A	266	2.28664e-08	8.61888e-05	7.25701e-05	0.272807	0.727034	1.048e-08	Mono
(BASO+NEUT)#	DICE	CLASSICAL_MONOCYTES	THRA	17:38254689	17:38740977_G_T	1140	2.87676e-45	3.56754e-46	0.254795	0.0308835	0.714322	2.939e-09	Mono
(BASO+NEUT)#	DICE	CLASSICAL_MONOCYTES	VAT1	17:41339487	17:41172481_G_T	648	0.0121294	0.0250714	0.0900126	0.185368	0.687419	8.76e-08	Mono
(BASO+NEUT)#	DICE	CLASSICAL_MONOCYTES	TP53I3	2:24364557	2:24599879_AT_A	1061	5.72865e-05	0.000202636	0.071733	0.253061	0.674946	2.165e-09	Mono
(BASO+NEUT)#	DICE	CLASSICAL_MONOCYTES	IFITM3	11:306920	11:308314_T_C	1305	3.44265e-37	7.39455e-38	0.272376	0.0578346	0.669789	5.458e-44	Mono
(BASO+NEUT)#	DICE	CLASSICAL_MONOCYTES	DRAM2	1:111604823	1:111604823_G_A	2000	2.04587e-05	0.000717061	0.0106425	0.372395	0.616225	7.291e-09	Mono
(BASO+NEUT)#	DICE	CLASSICAL_MONOCYTES	TP53I3	2:24364557	2:23895901_C_G	1694	5.61427e-05	0.000231832	0.0758117	0.31244	0.61146	1.813e-09	Mono
(BASO+NEUT)#	DICE	CLASSICAL_MONOCYTES	FADS2	11:61599347	11:61618169_A_G	1331	2.93796e-07	9.35958e-07	0.0930292	0.295756	0.611213	3.658e-12	Mono
(BASO+NEUT)#	DICE	CLASSICAL_MONOCYTES	RP11-156P1.2	17:44192618	17:43696159_A_T	701	8.95639e-10	4.00057e-06	8.80551e-05	0.39271	0.607198	2.343e-11	Mono
(BASO+NEUT)#	DICE	CLASSICAL_MONOCYTES	DEF6	6:35272274	6:35562471_T_C	1103	0.00250774	0.000454667	0.362007	0.0650638	0.569967	2.712e-08	Mono
(BASO+NEUT)#	DICE	CLASSICAL_MONOCYTES	ATP6V1E1	22:18171650	22:18169212_T_G	1604	0.000776074	0.00022926	0.363591	0.10688	0.528524	8.504e-09	Mono
(BASO+NEUT)#	DICE	CLASSICAL_MONOCYTES	NR1H3	11:47836062	11:47378476_TCA_T	861	0.00110421	0.000445606	0.335316	0.134789	0.528345	4.982e-08	Mono
(BASO+NEUT)#	DICE	CLASSICAL_MONOCYTES	ARPC2	2:219149740	2:219584852_A_G	1016	2.52477e-07	6.7777e-08	0.394167	0.105313	0.50052	1.071e-09	Mono
(BASO+NEUT)#	DICE	NK_CD16POS	YEATS4	12:69732105	12:69732105_T_C	1634	1.64276e-09	2.42609e-06	3.46767e-06	0.00412532	0.995869	1.534e-10	NK
(BASO+NEUT)#	DICE	NK_CD16POS	FADS2	11:61582708	11:61618169_A_G	1331	5.55227e-11	4.71405e-08	1.7581e-05	0.0139408	0.986042	3.658e-12	NK
(BASO+NEUT)#	DICE	NK_CD16POS	FADS1	11:61579760	11:61618169_A_G	1331	4.25187e-10	5.35968e-08	0.000134634	0.0159874	0.983878	3.658e-12	NK
(BASO+NEUT)#	DICE	NK_CD16POS	SLC25A24	1:108743059	1:108743059_G_C	1298	3.78601e-08	1.74686e-06	0.00061548	0.0274262	0.971957	6.42e-11	NK
(BASO+NEUT)#	DICE	NK_CD16POS	IFITM3	11:306920	11:308314_T_C	1305	5.73203e-39	3.23201e-38	0.00453508	0.0246002	0.970865	5.458e-44	NK
(BASO+NEUT)#	DICE	NK_CD16POS	ZMIZ1	10:81045280	10:81047575_A_C	1710	0.000177587	0.000394898	0.00951308	0.0201843	0.96973	2.06e-08	NK
(BASO+NEUT)#	DICE	NK_CD16POS	RP11-378A13.1	2:219149740	2:219584852_A_G	1018	3.57422e-09	1.88164e-08	0.00558008	0.0284102	0.96601	1.071e-09	NK
(BASO+NEUT)#	DICE	NK_CD16POS	GSDMB	17:38072727	17:37579383_G_A	559	9.37231e-95	1.43211e-89	2.50813e-07	0.0373622	0.962638	1.03e-30	NK
(BASO+NEUT)#	DICE	NK_CD16POS	RP11-378A13.1	2:219149740	2:218999982_G_A	1046	4.05269e-09	2.23418e-08	0.00632071	0.0338852	0.959794	3.584e-42	NK
(BASO+NEUT)#	DICE	NK_CD16POS	CCDC125	5:68592923	5:68590400_G_C	869	4.74521e-12	2.12282e-11	0.00753141	0.0327329	0.959736	1.262e-15	NK
(BASO+NEUT)#	DICE	NK_CD16POS	ENO1	1:8913656	1:8913656_A_G	1292	8.0855e-07	4.29121e-07	0.0325741	0.0163369	0.951088	2.159e-11	NK
(BASO+NEUT)#	DICE	NK_CD16POS	SLC22A5	5:131677642	5:131677642_A_G	1341	2.2889e-12	6.19672e-12	0.0141522	0.0373657	0.948482	1.903e-16	NK
(BASO+NEUT)#	DICE	NK_CD16POS	RETSAT	2:85552186	2:85543222_C_T	1368	0.0037169	0.00177677	0.0644981	0.0299316	0.900077	1.39e-08	NK
(BASO+NEUT)#	DICE	NK_CD16POS	ORMDL3	17:38072727	17:37579383_G_A	559	5.08039e-96	4.12883e-89	1.35957e-08	0.109601	0.890398	1.03e-30	NK
(BASO+NEUT)#	DICE	NK_CD16POS	RP11-326C3.11	11:306920	11:308314_T_C	1305	1.21099e-37	3.7977e-38	0.0958116	0.0291717	0.875017	5.458e-44	NK
(BASO+NEUT)#	DICE	NK_CD16POS	ZNF786	7:148852434	7:148783936_CT_C	1250	5.68717e-08	1.83866e-05	0.00040748	0.13087	0.868704	3.932e-10	NK
(BASO+NEUT)#	DICE	NK_CD16POS	ARPC2	2:219149740	2:218999982_G_A	1046	2.14459e-08	7.45706e-08	0.0334478	0.115452	0.851101	3.584e-42	NK
(BASO+NEUT)#	DICE	NK_CD16POS	SPPL2A	15:50806469	15:50800095_G_A	1614	4.96085e-05	3.37646e-05	0.114732	0.0772809	0.807904	2.95e-10	NK
(BASO+NEUT)#	DICE	NK_CD16POS	NBR2	17:41339487	17:41172481_G_T	648	5.37328e-07	0.0249635	3.98753e-06	0.184464	0.790568	8.76e-08	NK
(BASO+NEUT)#	DICE	NK_CD16POS	NBEAL2	3:46996448	3:47262246_C_A	631	2.42135e-08	0.000567475	1.2336e-05	0.288399	0.711021	1.02e-08	NK
(BASO+NEUT)#	DICE	NK_CD16POS	COX14	12:51032415	12:50758821_C_CA	906	0.000793148	0.000630088	0.161526	0.127609	0.709442	1.296e-09	NK
(BASO+NEUT)#	DICE	NK_CD16POS	RP11-707O23.5	17:44270708	17:44759766_G_A	266	3.52282e-08	0.000115753	0.000111802	0.366728	0.633044	1.048e-08	NK
(BASO+NEUT)#	DICE	NK_CD16POS	RP11-156P1.2	17:44192618	17:43696159_A_T	701	5.87272e-10	4.0133e-06	5.77379e-05	0.393964	0.605975	2.343e-11	NK
(BASO+NEUT)#	DICE	NK_CD16POS	FCGR2C	1:161472789	1:161609572_G_T	1413	0.000363024	7.16548e-05	0.341804	0.0668753	0.590886	3.268e-12	NK
(BASO+NEUT)#	DICE	NK_CD16POS	AF131215.2	8:10787612	8:10706411_C_G	1772	6.58693e-08	1.12947e-07	0.158433	0.271098	0.570468	3.219e-13	NK
(BASO+NEUT)#	DICE	NK_CD16POS	TGOLN2	2:85552820	2:85543222_C_T	1368	0.0207637	0.00537122	0.360305	0.0926841	0.520876	1.39e-08	NK
(BASO+NEUT)#	DICE	NK_CD16POS	RMI1	9:86368660	9:86694604_G_GT	2035	0.00208841	0.00115579	0.313353	0.172908	0.510495	2.155e-08	NK
(BASO+NEUT)#	DICE	NONCLASSICAL_MONOCYTES	LYZ	12:69732105	12:69732105_T_C	1634	3.1495e-21	5.58348e-07	6.64822e-18	0.000178784	0.999821	1.534e-10	Mono
(BASO+NEUT)#	DICE	NONCLASSICAL_MONOCYTES	ITGA4	2:182312809	2:182308352_A_G	1468	1.9764e-13	4.08121e-08	4.83112e-08	0.00898512	0.991015	4.897e-12	Mono
(BASO+NEUT)#	DICE	NONCLASSICAL_MONOCYTES	CERKL	2:182324042	2:182308352_A_G	1468	1.82213e-10	4.65314e-08	4.45402e-05	0.0103846	0.989571	4.897e-12	Mono
(BASO+NEUT)#	DICE	NONCLASSICAL_MONOCYTES	BCL2L13	22:18200386	22:18169212_T_G	1604	1.67808e-06	4.40347e-05	0.000786183	0.0196508	0.979517	8.504e-09	Mono
(BASO+NEUT)#	DICE	NONCLASSICAL_MONOCYTES	RP11-378A13.1	2:219149740	2:219584852_A_G	1018	2.42507e-13	1.46574e-08	3.78602e-07	0.0219051	0.978095	1.071e-09	Mono
(BASO+NEUT)#	DICE	NONCLASSICAL_MONOCYTES	RP11-378A13.1	2:219149740	2:218999982_G_A	1046	2.85674e-13	1.4741e-08	4.45546e-07	0.0220125	0.977987	3.584e-42	Mono
(BASO+NEUT)#	DICE	NONCLASSICAL_MONOCYTES	CCDC125	5:68590400	5:68590400_G_C	869	1.13804e-12	1.81269e-11	0.00180626	0.0278	0.970394	1.262e-15	Mono
(BASO+NEUT)#	DICE	NONCLASSICAL_MONOCYTES	RTEL1	20:62309554	20:62308159_A_G	1420	6.08608e-08	0.0018932	1.53729e-06	0.0468692	0.951236	1.707e-08	Mono
(BASO+NEUT)#	DICE	NONCLASSICAL_MONOCYTES	RETSAT	2:85549547	2:85543222_C_T	1368	0.00180463	0.00157	0.0313151	0.0263047	0.939006	1.39e-08	Mono
(BASO+NEUT)#	DICE	NONCLASSICAL_MONOCYTES	SLC25A24	1:108743059	1:108743059_G_C	1298	2.81143e-06	1.07712e-06	0.0457045	0.0165727	0.937719	6.42e-11	Mono
(BASO+NEUT)#	DICE	NONCLASSICAL_MONOCYTES	NDFIP1	5:141539339	5:141462661_C_T	1406	1.70318e-10	1.10412e-09	0.00854569	0.0544619	0.936992	2.411e-14	Mono
(BASO+NEUT)#	DICE	NONCLASSICAL_MONOCYTES	AMICA1	11:118122052	11:118081270_C_T	1386	2.00682e-09	0.000634493	2.07435e-07	0.0646498	0.934716	3.765e-14	Mono
(BASO+NEUT)#	DICE	NONCLASSICAL_MONOCYTES	RTEL1-TNFRSF6B	20:62309554	20:62308159_A_G	1420	3.74173e-05	0.00264946	0.000945124	0.0659924	0.930376	1.707e-08	Mono
(BASO+NEUT)#	DICE	NONCLASSICAL_MONOCYTES	FADS2	11:61581450	11:61618169_A_G	1331	9.79746e-11	2.25536e-07	3.10233e-05	0.0704856	0.929483	3.658e-12	Mono
(BASO+NEUT)#	DICE	NONCLASSICAL_MONOCYTES	SLC45A4	8:142337790	8:142338776_T_C	1617	9.23965e-10	2.28109e-10	0.0653593	0.0152165	0.919424	1.159e-14	Mono
(BASO+NEUT)#	DICE	NONCLASSICAL_MONOCYTES	FADS1	11:61581450	11:61618169_A_G	1331	2.04042e-08	2.50967e-07	0.00646091	0.0785528	0.914986	3.658e-12	Mono
(BASO+NEUT)#	DICE	NONCLASSICAL_MONOCYTES	MPZL3	11:118122052	11:118081270_C_T	1386	9.50815e-06	0.000932487	0.000982811	0.0954841	0.902591	3.765e-14	Mono
(BASO+NEUT)#	DICE	NONCLASSICAL_MONOCYTES	DRAM2	1:111621362	1:111604823_G_A	2000	0.000106504	0.000105914	0.0554027	0.0542058	0.890179	7.291e-09	Mono
(BASO+NEUT)#	DICE	NONCLASSICAL_MONOCYTES	AC093162.5	2:85552186	2:85543222_C_T	1368	0.00393015	0.00211881	0.0681985	0.035877	0.889876	1.39e-08	Mono
(BASO+NEUT)#	DICE	NONCLASSICAL_MONOCYTES	ARFRP1	20:62348460	20:62308159_A_G	1420	0.00286465	0.00269103	0.0723582	0.0671179	0.854968	1.707e-08	Mono
(BASO+NEUT)#	DICE	NONCLASSICAL_MONOCYTES	ZNF786	7:148829566	7:148783936_CT_C	1250	3.1295e-10	2.2265e-05	2.24225e-06	0.158685	0.84129	3.932e-10	Mono
(BASO+NEUT)#	DICE	NONCLASSICAL_MONOCYTES	MYBPC3	11:47378525	11:47378476_TCA_T	861	4.24172e-05	0.000481974	0.0128809	0.14552	0.841074	4.982e-08	Mono
(BASO+NEUT)#	DICE	NONCLASSICAL_MONOCYTES	YEATS4	12:69758547	12:69732105_T_C	1634	1.9171e-19	7.65541e-05	4.04678e-16	0.160757	0.839166	1.534e-10	Mono
(BASO+NEUT)#	DICE	NONCLASSICAL_MONOCYTES	NBR2	17:41339487	17:41172481_G_T	648	1.45837e-07	0.026049	1.08226e-06	0.192529	0.781421	8.76e-08	Mono
(BASO+NEUT)#	DICE	NONCLASSICAL_MONOCYTES	MPZL2	11:118122052	11:118081270_C_T	1386	0.000692783	0.0020342	0.0716096	0.209549	0.716114	3.765e-14	Mono
(BASO+NEUT)#	DICE	NONCLASSICAL_MONOCYTES	2024-03-07	2:160569276	2:160569276_C_T	1877	3.66724e-08	3.99231e-08	0.147069	0.159412	0.693519	1.465e-12	Mono
(BASO+NEUT)#	DICE	NONCLASSICAL_MONOCYTES	PNKD	2:219187367	2:218999982_G_A	1046	3.32041e-10	1.97656e-07	0.000517862	0.307579	0.691903	3.584e-42	Mono
(BASO+NEUT)#	DICE	NONCLASSICAL_MONOCYTES	PNKD	2:219187367	2:219584852_A_G	1018	3.01973e-10	1.98305e-07	0.000471441	0.308904	0.690624	1.071e-09	Mono
(BASO+NEUT)#	DICE	NONCLASSICAL_MONOCYTES	LAPTM5	1:31243913	1:31242991_AG_A	1929	0.0108368	0.00424151	0.238155	0.0925591	0.654208	6.982e-08	Mono
(BASO+NEUT)#	DICE	NONCLASSICAL_MONOCYTES	ZNF316	7:6704332	7:6704332_A_G	1091	0.00145255	0.00235887	0.132699	0.214847	0.648643	4.689e-09	Mono
(BASO+NEUT)#	DICE	NONCLASSICAL_MONOCYTES	ARL11	13:50123317	13:50121511_A_G	1587	0.000226165	0.000210118	0.183716	0.170034	0.645814	2.359e-09	Mono
(BASO+NEUT)#	DICE	NONCLASSICAL_MONOCYTES	IFITM3	11:306920	11:308314_T_C	1305	3.53532e-37	9.63617e-38	0.279709	0.075595	0.644697	5.458e-44	Mono
(BASO+NEUT)#	DICE	NONCLASSICAL_MONOCYTES	TP53I3	2:24416442	2:24599879_AT_A	1061	0.000207384	8.97683e-05	0.259682	0.111778	0.628243	2.165e-09	Mono
(BASO+NEUT)#	DICE	NONCLASSICAL_MONOCYTES	CNIH4	1:224554729	1:224582207_CT_C	1092	0.00488076	0.0010995	0.302301	0.0674757	0.624243	2.478e-08	Mono
(BASO+NEUT)#	DICE	NONCLASSICAL_MONOCYTES	CTD-3199J23.6	17:41339487	17:41172481_G_T	648	0.024871	0.0211411	0.184569	0.156276	0.613144	8.76e-08	Mono
(BASO+NEUT)#	DICE	NONCLASSICAL_MONOCYTES	RP11-156P1.2	17:44192618	17:43696159_A_T	701	2.51055e-09	3.99482e-06	0.000246826	0.392145	0.607605	2.343e-11	Mono
(BASO+NEUT)#	DICE	NONCLASSICAL_MONOCYTES	LIPA	10:91007470	10:91004916_C_A	1740	8.49705e-13	0.00323546	1.05043e-10	0.39938	0.597385	1.167e-08	Mono
(BASO+NEUT)#	DICE	NONCLASSICAL_MONOCYTES	AP4E1	15:51243964	15:50800095_G_A	1614	2.58355e-05	0.000148755	0.0597509	0.343434	0.59664	2.95e-10	Mono
(BASO+NEUT)#	DICE	NONCLASSICAL_MONOCYTES	MED24	17:38163295	17:38163295_T_C	715	7.54325e-237	1.28068e-237	0.366116	0.0615862	0.572298	5.39e-243	Mono
(BASO+NEUT)#	DICE	NONCLASSICAL_MONOCYTES	RP11-259G18.3	17:44272000	17:44759766_G_A	713	8.37456e-08	0.000134083	0.000273519	0.437362	0.562231	1.048e-08	Mono
(BASO+NEUT)#	DICE	NONCLASSICAL_MONOCYTES	ARPC2	2:219149740	2:219584852_A_G	1016	1.73195e-07	1.17301e-07	0.270392	0.182584	0.547023	1.071e-09	Mono
(BASO+NEUT)#	DICE	NONCLASSICAL_MONOCYTES	ARPC2	2:219149740	2:218999982_G_A	1046	1.70919e-07	1.29322e-07	0.266571	0.201163	0.532266	3.584e-42	Mono
(BASO+NEUT)#	DICE	TFH	IFITM3	11:307696	11:308314_T_C	1305	3.53961e-40	1.58183e-38	0.000280047	0.011527	0.988193	5.458e-44	CD4.T
(BASO+NEUT)#	DICE	TFH	FADS1	11:61582708	11:61618169_A_G	1331	1.47401e-13	4.36186e-08	4.6674e-08	0.0128245	0.987175	3.658e-12	CD4.T
(BASO+NEUT)#	DICE	TFH	FADS2	11:61582708	11:61618169_A_G	1331	8.85338e-12	1.63741e-07	2.80339e-06	0.0508989	0.949098	3.658e-12	CD4.T
(BASO+NEUT)#	DICE	TFH	SLC25A24	1:108738780	1:108743059_G_C	1298	1.97778e-06	1.41273e-06	0.0321522	0.0220204	0.945824	6.42e-11	CD4.T
(BASO+NEUT)#	DICE	TFH	CCDC125	5:68590400	5:68590400_G_C	869	1.60628e-11	2.0372e-11	0.0254942	0.0313905	0.943115	1.262e-15	CD4.T
(BASO+NEUT)#	DICE	TFH	RP11-378A13.1	2:219149740	2:219584852_A_G	1018	1.82585e-08	2.83449e-08	0.0285052	0.0433238	0.928171	1.071e-09	CD4.T
(BASO+NEUT)#	DICE	TFH	YEATS4	12:69732105	12:69732105_T_C	1634	4.6041e-08	3.60409e-05	9.71869e-05	0.0751533	0.924713	1.534e-10	CD4.T
(BASO+NEUT)#	DICE	TFH	RP11-378A13.1	2:219149740	2:218999982_G_A	1046	2.15569e-08	3.81182e-08	0.0336208	0.0585425	0.907837	3.584e-42	CD4.T
(BASO+NEUT)#	DICE	TFH	FRAT1	10:98976471	10:99073972_C_CCAGGTTCAAGCGAT	1519	1.14405e-33	1.44042e-32	0.0089257	0.1115	0.879575	9.891e-38	CD4.T
(BASO+NEUT)#	DICE	TFH	NDFIP1	5:141539339	5:141462661_C_T	1406	1.19538e-09	1.28743e-09	0.0599782	0.06372	0.876302	2.411e-14	CD4.T
(BASO+NEUT)#	DICE	TFH	ZNF786	7:148852434	7:148783936_CT_C	1250	2.57915e-08	1.84035e-05	0.000184794	0.13099	0.868806	3.932e-10	CD4.T
(BASO+NEUT)#	DICE	TFH	RP11-546B15.2	15:42231353	15:42233673_T_A	1365	7.08897e-12	1.33628e-12	0.116474	0.021093	0.862433	2.838e-17	CD4.T
(BASO+NEUT)#	DICE	TFH	SMIM8	6:87990625	6:88410050_G_A	1585	4.69759e-12	9.27453e-12	0.0477618	0.093438	0.8588	2.691e-08	CD4.T
(BASO+NEUT)#	DICE	TFH	TGOLN2	2:85552820	2:85543222_C_T	1368	0.00535476	0.00315216	0.0929193	0.0538537	0.84472	1.39e-08	CD4.T
(BASO+NEUT)#	DICE	TFH	ATM	11:108166958	11:108248774_C_G	736	5.27875e-05	0.00107023	0.00787172	0.158762	0.832244	1.576e-09	CD4.T
(BASO+NEUT)#	DICE	TFH	SMIM8	6:87990625	6:87837958_TATG_T	1335	4.51576e-12	1.09074e-11	0.0550977	0.13227	0.812632	8.719e-17	CD4.T
(BASO+NEUT)#	DICE	TFH	C1QTNF4	11:47378476	11:47378476_TCA_T	861	0.000264011	0.000412651	0.0801726	0.124516	0.794635	4.982e-08	CD4.T
(BASO+NEUT)#	DICE	TFH	NBR2	17:41339487	17:41172481_G_T	648	9.87173e-10	0.0249494	7.32585e-09	0.184359	0.790691	8.76e-08	CD4.T
(BASO+NEUT)#	DICE	TFH	LIMK2	22:31813058	22:31813058_A_T	1063	0.00036924	0.00182945	0.0349682	0.172464	0.790369	4.511e-09	CD4.T
(BASO+NEUT)#	DICE	TFH	MYRF	11:61579760	11:61618169_A_G	1331	4.80664e-07	1.94983e-07	0.1522	0.0609539	0.786845	3.658e-12	CD4.T
(BASO+NEUT)#	DICE	TFH	FADS3	11:61579760	11:61618169_A_G	1331	4.67461e-07	2.11069e-07	0.14802	0.0660483	0.785931	3.658e-12	CD4.T
(BASO+NEUT)#	DICE	TFH	MPZL3	11:118122052	11:118081270_C_T	1386	0.000820084	0.00129268	0.0847682	0.132838	0.780281	3.765e-14	CD4.T
(BASO+NEUT)#	DICE	TFH	CTD-3199J23.6	17:41339487	17:41172481_G_T	648	0.00279672	0.0247226	0.0207546	0.182698	0.769028	8.76e-08	CD4.T
(BASO+NEUT)#	DICE	TFH	NBEAL2	3:47035735	3:47262246_C_A	631	3.41597e-06	0.000462734	0.00174032	0.234985	0.762809	1.02e-08	CD4.T
(BASO+NEUT)#	DICE	TFH	TMEM258	11:61581450	11:61618169_A_G	1331	4.46053e-07	3.19248e-07	0.141241	0.10033	0.758428	3.658e-12	CD4.T
(BASO+NEUT)#	DICE	TFH	MTUS2	13:28612886	13:28618586_CA_C	403	1.20893e-06	1.70498e-07	0.216968	0.0298461	0.753184	2.393e-12	CD4.T
(BASO+NEUT)#	DICE	TFH	RP11-178C3.2	17:57637803	17:57147381_T_C	307	0.00660097	0.0101933	0.123129	0.189467	0.67061	1.794e-12	CD4.T
(BASO+NEUT)#	DICE	TFH	DND1P1	17:44316491	17:44759766_G_A	266	2.58154e-06	0.000104404	0.00819293	0.330681	0.661019	1.048e-08	CD4.T
(BASO+NEUT)#	DICE	TFH	DOCK8	9:305428	9:305428_T_G	1493	1.36175e-05	4.51216e-06	0.257816	0.0847697	0.657396	2.438e-11	CD4.T
(BASO+NEUT)#	DICE	TFH	RP11-393I2.4	6:87990625	6:87837958_TATG_T	1335	5.3425e-12	2.39304e-11	0.0651849	0.291336	0.64348	8.719e-17	CD4.T
(BASO+NEUT)#	DICE	TFH	SPPL2A	15:51051044	15:50800095_G_A	1614	7.84566e-05	8.29506e-05	0.18145	0.191216	0.627172	2.95e-10	CD4.T
(BASO+NEUT)#	DICE	TFH	RP11-156P1.2	17:44192618	17:43696159_A_T	701	2.99038e-09	3.98431e-06	0.000294001	0.391111	0.608591	2.343e-11	CD4.T
(BASO+NEUT)#	DICE	TFH	LIME1	20:62348460	20:62308159_A_G	1420	0.0117529	0.00486647	0.296867	0.122358	0.564155	1.707e-08	CD4.T
(BASO+NEUT)#	DICE	TFH	STMN3	20:62269942	20:62308159_A_G	1420	0.0108555	0.00650491	0.274199	0.163763	0.544677	1.707e-08	CD4.T
(BASO+NEUT)#	DICE	TFH	AF131216.6	8:10742059	8:10706411_C_G	1772	1.2615e-07	6.52716e-08	0.303425	0.156456	0.540119	3.219e-13	CD4.T
(BASO+NEUT)#	DICE	TH1	FADS1	11:61579760	11:61618169_A_G	1331	3.6498e-12	5.45104e-08	1.15569e-06	0.0162768	0.983722	3.658e-12	CD4.T
(BASO+NEUT)#	DICE	TH1	YEATS4	12:69732105	12:69732105_T_C	1634	7.38527e-07	1.03638e-05	0.00155894	0.0208991	0.977531	1.534e-10	CD4.T
(BASO+NEUT)#	DICE	TH1	SLC25A24	1:108743059	1:108743059_G_C	1298	1.35792e-06	8.17492e-07	0.0220753	0.0123241	0.965598	6.42e-11	CD4.T
(BASO+NEUT)#	DICE	TH1	RP11-378A13.1	2:219149740	2:219584852_A_G	1018	8.34609e-09	2.55848e-08	0.0130299	0.0389951	0.947975	1.071e-09	CD4.T
(BASO+NEUT)#	DICE	TH1	RP11-378A13.1	2:219149740	2:218999982_G_A	1046	9.35689e-09	3.1841e-08	0.0145933	0.0487235	0.936683	3.584e-42	CD4.T
(BASO+NEUT)#	DICE	TH1	FADS2	11:61579760	11:61618169_A_G	1331	3.92956e-09	2.68977e-07	0.00124428	0.0842559	0.9145	3.658e-12	CD4.T
(BASO+NEUT)#	DICE	TH1	GSDMB	17:38072727	17:37579383_G_A	559	3.27045e-92	3.94455e-89	8.75207e-05	0.104665	0.895247	1.03e-30	CD4.T
(BASO+NEUT)#	DICE	TH1	TGOLN2	2:85552820	2:85543222_C_T	1368	0.00401366	0.00258048	0.0696476	0.0438983	0.87986	1.39e-08	CD4.T
(BASO+NEUT)#	DICE	TH1	ZNF786	7:148845773	7:148783936_CT_C	1250	8.58884e-08	2.0343e-05	0.000615381	0.144901	0.854463	3.932e-10	CD4.T
(BASO+NEUT)#	DICE	TH1	MYRF	11:61581450	11:61618169_A_G	1331	1.99058e-07	2.85921e-07	0.0630308	0.0896885	0.84728	3.658e-12	CD4.T
(BASO+NEUT)#	DICE	TH1	ORMDL3	17:38072727	17:37579383_G_A	559	1.31249e-91	6.77997e-89	0.000351237	0.18062	0.819029	1.03e-30	CD4.T
(BASO+NEUT)#	DICE	TH1	IFITM3	11:307696	11:308314_T_C	1305	1.91331e-37	3.84408e-38	0.151378	0.0295947	0.819027	5.458e-44	CD4.T
(BASO+NEUT)#	DICE	TH1	CCDC125	5:68590400	5:68590400_G_C	869	8.8659e-11	3.24227e-11	0.140716	0.0506514	0.808632	1.262e-15	CD4.T
(BASO+NEUT)#	DICE	TH1	TM9SF3	10:99071408	10:99073972_C_CCAGGTTCAAGCGAT	1065	1.67976e-32	8.24297e-33	0.131045	0.0635017	0.805453	9.891e-38	CD4.T
(BASO+NEUT)#	DICE	TH1	STMN3	20:62289614	20:62308159_A_G	1420	0.0024614	0.00544142	0.0621725	0.136652	0.793273	1.707e-08	CD4.T
(BASO+NEUT)#	DICE	TH1	NBR2	17:41339487	17:41172481_G_T	648	0.000110165	0.0252421	0.000817535	0.186535	0.787295	8.76e-08	CD4.T
(BASO+NEUT)#	DICE	TH1	LIMK2	22:31813058	22:31813058_A_T	1063	0.000880317	0.00142245	0.0833689	0.133931	0.780398	4.511e-09	CD4.T
(BASO+NEUT)#	DICE	TH1	RP11-165F24.3	9:305428	9:305428_T_G	1493	1.04799e-05	3.15216e-06	0.198411	0.058936	0.742639	2.438e-11	CD4.T
(BASO+NEUT)#	DICE	TH1	ATM	11:108267402	11:108248774_C_G	736	0.000654697	0.00108212	0.0976289	0.160627	0.740007	1.576e-09	CD4.T
(BASO+NEUT)#	DICE	TH1	RP11-333E1.2	17:5198041	17:5183203_AAAAT_A	1672	0.00392104	0.00280143	0.177628	0.126219	0.68943	7.469e-08	CD4.T
(BASO+NEUT)#	DICE	TH1	NBEAL2	3:46999707	3:47262246_C_A	631	7.84714e-06	0.00062085	0.00399786	0.315623	0.67975	1.02e-08	CD4.T
(BASO+NEUT)#	DICE	TH1	RP11-707O23.5	17:44270708	17:44759766_G_A	266	2.69535e-09	0.00011076	8.55414e-06	0.350867	0.649014	1.048e-08	CD4.T
(BASO+NEUT)#	DICE	TH1	FRAT1	10:99071408	10:99073972_C_CCAGGTTCAAGCGAT	1519	3.07732e-32	1.43596e-32	0.240088	0.111383	0.648529	9.891e-38	CD4.T
(BASO+NEUT)#	DICE	TH1	RP11-156P1.2	17:44192618	17:43696159_A_T	701	2.64389e-09	3.98109e-06	0.000259935	0.390794	0.608943	2.343e-11	CD4.T
(BASO+NEUT)#	DICE	TH1	TMEM106A	17:41339487	17:41172481_G_T	648	0.0304416	0.0205075	0.225908	0.151615	0.571528	8.76e-08	CD4.T
(BASO+NEUT)#	DICE	TH1-17	CCDC125	5:68592923	5:68590400_G_C	869	4.29277e-15	1.6178e-11	6.81333e-06	0.0247018	0.975291	1.262e-15	CD4.T
(BASO+NEUT)#	DICE	TH1-17	RP11-378A13.1	2:219149740	2:219584852_A_G	1018	5.34087e-10	1.85521e-08	0.000833818	0.0279924	0.971174	1.071e-09	CD4.T
(BASO+NEUT)#	DICE	TH1-17	RP11-378A13.1	2:219149740	2:218999982_G_A	1046	5.96035e-10	1.9118e-08	0.000929596	0.0288468	0.970224	3.584e-42	CD4.T
(BASO+NEUT)#	DICE	TH1-17	IFITM3	11:307696	11:308314_T_C	1305	2.19064e-38	2.28121e-38	0.017332	0.0170829	0.965585	5.458e-44	CD4.T
(BASO+NEUT)#	DICE	TH1-17	ORMDL3	17:38072727	17:37579383_G_A	559	1.3051e-92	2.05313e-89	3.49259e-05	0.0539979	0.945967	1.03e-30	CD4.T
(BASO+NEUT)#	DICE	TH1-17	FADS1	11:61589481	11:61618169_A_G	1331	2.05244e-10	2.19001e-07	6.49897e-05	0.0684143	0.93152	3.658e-12	CD4.T
(BASO+NEUT)#	DICE	TH1-17	SLC25A24	1:108743059	1:108743059_G_C	1298	3.47969e-06	8.81977e-07	0.0565682	0.013408	0.930019	6.42e-11	CD4.T
(BASO+NEUT)#	DICE	TH1-17	GSDMB	17:38072727	17:37579383_G_A	559	3.41217e-91	2.66143e-89	0.000913134	0.0702939	0.928793	1.03e-30	CD4.T
(BASO+NEUT)#	DICE	TH1-17	FADS2	11:61589481	11:61618169_A_G	1331	7.88062e-08	1.88744e-07	0.0249537	0.058849	0.916197	3.658e-12	CD4.T
(BASO+NEUT)#	DICE	TH1-17	NDFIP1	5:141489306	5:141462661_C_T	1406	5.14352e-10	1.24567e-09	0.0258075	0.0615889	0.912604	2.411e-14	CD4.T
(BASO+NEUT)#	DICE	TH1-17	RP11-393I2.4	6:87990625	6:88410050_G_A	1476	3.88044e-12	1.02142e-11	0.0394613	0.103013	0.857526	2.691e-08	CD4.T
(BASO+NEUT)#	DICE	TH1-17	ZNF786	7:148852434	7:148783936_CT_C	1250	2.55216e-09	2.01148e-05	1.8286e-05	0.143264	0.856698	3.932e-10	CD4.T
(BASO+NEUT)#	DICE	TH1-17	YEATS4	12:69760490	12:69732105_T_C	1634	3.33636e-10	7.23825e-05	7.04264e-07	0.151943	0.847984	1.534e-10	CD4.T
(BASO+NEUT)#	DICE	TH1-17	RP11-393I2.4	6:87990625	6:87837958_TATG_T	1335	3.43175e-12	1.13326e-11	0.0418715	0.137451	0.820678	8.719e-17	CD4.T
(BASO+NEUT)#	DICE	TH1-17	NBR2	17:41339487	17:41172481_G_T	648	6.90019e-06	0.024391	5.12065e-05	0.180211	0.795339	8.76e-08	CD4.T
(BASO+NEUT)#	DICE	TH1-17	ATM	11:108265213	11:108248774_C_G	736	0.000267125	0.00110651	0.0398338	0.164209	0.794584	1.576e-09	CD4.T
(BASO+NEUT)#	DICE	TH1-17	RP11-165F24.3	9:305428	9:305428_T_G	1493	8.51117e-06	3.64195e-06	0.161139	0.068181	0.770668	2.438e-11	CD4.T
(BASO+NEUT)#	DICE	TH1-17	AF131216.6	8:10647823	8:10706411_C_G	1772	5.48674e-08	4.89556e-08	0.131971	0.117	0.751028	3.219e-13	CD4.T
(BASO+NEUT)#	DICE	TH1-17	RP11-178C3.2	17:57639056	17:57147381_T_C	307	3.17454e-05	0.0135488	0.000592153	0.251994	0.733833	1.794e-12	CD4.T
(BASO+NEUT)#	DICE	TH1-17	SPPL2A	15:51051044	15:50800095_G_A	1614	1.09815e-05	0.00012173	0.0253975	0.280838	0.693632	2.95e-10	CD4.T
(BASO+NEUT)#	DICE	TH1-17	LIMK2	22:31553354	22:31813058_A_T	1063	0.000649231	0.00273507	0.0614843	0.258344	0.676788	4.511e-09	CD4.T
(BASO+NEUT)#	DICE	TH1-17	RP11-707O23.5	17:44272000	17:44759766_G_A	266	3.80599e-07	0.000107353	0.00120789	0.340043	0.658641	1.048e-08	CD4.T
(BASO+NEUT)#	DICE	TH1-17	NBEAL2	3:47020072	3:47262246_C_A	631	3.08674e-07	0.000713935	0.000157259	0.36309	0.636038	1.02e-08	CD4.T
(BASO+NEUT)#	DICE	TH1-17	NR1H3	11:47836062	11:47949368_CAAAAAAAAAAAAAAAAAAAAAAA_C	618	0.00248099	0.000461027	0.32113	0.0590568	0.616872	2.017e-09	CD4.T
(BASO+NEUT)#	DICE	TH1-17	SETD2	3:47294000	3:47262246_C_A	631	0.000357457	0.000402147	0.182112	0.204268	0.61286	1.02e-08	CD4.T
(BASO+NEUT)#	DICE	TH1-17	RP11-156P1.2	17:44192618	17:43696159_A_T	701	4.68946e-09	3.98518e-06	0.000461046	0.391197	0.608338	2.343e-11	CD4.T
(BASO+NEUT)#	DICE	TH1-17	RFPL3S	22:31813058	22:31813058_A_T	551	0.00425736	0.000903467	0.33974	0.0715137	0.583585	4.511e-09	CD4.T
(BASO+NEUT)#	DICE	TH1-17	NR1H3	11:47836062	11:47378476_TCA_T	861	0.00105334	0.000366866	0.319868	0.110839	0.567873	4.982e-08	CD4.T
(BASO+NEUT)#	DICE	TH1-17	RP11-333E1.2	17:5198041	17:5183203_AAAAT_A	1672	0.00549051	0.00457404	0.248727	0.206675	0.534533	7.469e-08	CD4.T
(BASO+NEUT)#	DICE	TH1-17	RP11-326C3.11	11:306920	11:308314_T_C	1305	8.44685e-38	5.09712e-37	0.0668299	0.402745	0.530425	5.458e-44	CD4.T
(BASO+NEUT)#	DICE	TH17	LIPA	10:91004916	10:91004916_C_A	1740	5.9293e-05	9.92338e-05	0.00732998	0.0112864	0.981225	1.167e-08	CD4.T
(BASO+NEUT)#	DICE	TH17	IFITM3	11:307696	11:308314_T_C	1305	4.65143e-39	2.12087e-38	0.00368013	0.0157994	0.98052	5.458e-44	CD4.T
(BASO+NEUT)#	DICE	TH17	FADS1	11:61589481	11:61618169_A_G	1331	1.92772e-14	7.64771e-08	6.10406e-09	0.0232394	0.976761	3.658e-12	CD4.T
(BASO+NEUT)#	DICE	TH17	RP11-378A13.1	2:219149740	2:219584852_A_G	1018	1.36007e-10	1.75057e-08	0.000212335	0.0263565	0.973431	1.071e-09	CD4.T
(BASO+NEUT)#	DICE	TH17	RP11-378A13.1	2:219149740	2:218999982_G_A	1046	1.83026e-10	1.79466e-08	0.000285453	0.0270174	0.972697	3.584e-42	CD4.T
(BASO+NEUT)#	DICE	TH17	CCDC125	5:68590400	5:68590400_G_C	869	4.40438e-12	1.834e-11	0.00699047	0.0281437	0.964866	1.262e-15	CD4.T
(BASO+NEUT)#	DICE	TH17	YEATS4	12:69732105	12:69732105_T_C	1634	6.04067e-06	2.7391e-05	0.0127511	0.0568889	0.930327	1.534e-10	CD4.T
(BASO+NEUT)#	DICE	TH17	GSDMB	17:38072727	17:37579383_G_A	559	6.86065e-93	3.37162e-89	1.83598e-05	0.0893175	0.910664	1.03e-30	CD4.T
(BASO+NEUT)#	DICE	TH17	FADS2	11:61582708	11:61618169_A_G	1331	3.71066e-10	4.4409e-07	0.000117497	0.139759	0.860123	3.658e-12	CD4.T
(BASO+NEUT)#	DICE	TH17	MPZL3	11:118122052	11:118081270_C_T	1386	0.000376434	0.000998549	0.0389102	0.102358	0.857357	3.765e-14	CD4.T
(BASO+NEUT)#	DICE	TH17	STMN3	20:62289614	20:62308159_A_G	1420	0.000981797	0.00472549	0.0247992	0.11851	0.850983	1.707e-08	CD4.T
(BASO+NEUT)#	DICE	TH17	ZNF786	7:148811725	7:148783936_CT_C	1250	1.57599e-08	2.10129e-05	0.000112918	0.149705	0.850161	3.932e-10	CD4.T
(BASO+NEUT)#	DICE	TH17	SPPL2A	15:51051044	15:50800095_G_A	1614	1.05316e-06	7.32065e-05	0.00243568	0.168479	0.829011	2.95e-10	CD4.T
(BASO+NEUT)#	DICE	TH17	TGOLN2	2:85552820	2:85543222_C_T	1368	0.00647409	0.00370379	0.112343	0.0634566	0.814023	1.39e-08	CD4.T
(BASO+NEUT)#	DICE	TH17	LIMK2	22:31813058	22:31813058_A_T	1063	0.000104086	0.00192343	0.00985729	0.181348	0.806767	4.511e-09	CD4.T
(BASO+NEUT)#	DICE	TH17	NBR2	17:41339487	17:41172481_G_T	648	2.50019e-06	0.0243168	1.8554e-05	0.17966	0.796003	8.76e-08	CD4.T
(BASO+NEUT)#	DICE	TH17	NBEAL2	3:47294000	3:47262246_C_A	631	6.01527e-05	0.000415196	0.0306458	0.21077	0.758109	1.02e-08	CD4.T
(BASO+NEUT)#	DICE	TH17	RP11-393I2.4	6:87990625	6:87837958_TATG_T	1335	6.12363e-12	1.38199e-11	0.0747157	0.167862	0.757422	8.719e-17	CD4.T
(BASO+NEUT)#	DICE	TH17	NDFIP1	5:141539339	5:141462661_C_T	1406	3.39623e-09	1.48786e-09	0.170405	0.0738973	0.755697	2.411e-14	CD4.T
(BASO+NEUT)#	DICE	TH17	SLC25A24	1:108743059	1:108743059_G_C	1298	1.30802e-05	2.30529e-06	0.21264	0.0367258	0.750619	6.42e-11	CD4.T
(BASO+NEUT)#	DICE	TH17	CD46	1:208030303	1:208034329_C_T	1303	0.000533559	0.00036083	0.150665	0.101143	0.747297	9.043e-09	CD4.T
(BASO+NEUT)#	DICE	TH17	ORMDL3	17:38072727	17:37579383_G_A	559	1.19504e-92	9.65204e-89	3.19806e-05	0.257557	0.742411	1.03e-30	CD4.T
(BASO+NEUT)#	DICE	TH17	CNIH4	1:224554729	1:224582207_CT_C	1092	0.00327256	0.000855184	0.202693	0.0522268	0.740952	2.478e-08	CD4.T
(BASO+NEUT)#	DICE	TH17	VAT1	17:41339487	17:41172481_G_T	648	0.00721266	0.0253977	0.0535254	0.187751	0.726113	8.76e-08	CD4.T
(BASO+NEUT)#	DICE	TH17	SMIM8	6:87990625	6:88410050_G_A	1585	1.59509e-11	1.47629e-11	0.162177	0.14941	0.688412	2.691e-08	CD4.T
(BASO+NEUT)#	DICE	TH17	SMIM8	6:87990625	6:87837958_TATG_T	1335	1.35331e-11	1.57932e-11	0.16512	0.192053	0.642828	8.719e-17	CD4.T
(BASO+NEUT)#	DICE	TH17	ISYNA1	19:18512932	19:18516307_CA_C	1132	1.7987e-06	5.49994e-07	0.329667	0.100233	0.570097	2.998e-13	CD4.T
(BASO+NEUT)#	DICE	TH17	COX14	12:50623173	12:50758821_C_CA	906	0.00151423	0.000886209	0.308374	0.179969	0.509257	1.296e-09	CD4.T
(BASO+NEUT)#	DICE	TH2	IFITM3	11:307696	11:308314_T_C	1305	1.95901e-39	2.62641e-38	0.00154993	0.0198011	0.978649	5.458e-44	CD4.T
(BASO+NEUT)#	DICE	TH2	RP11-378A13.1	2:219149740	2:219584852_A_G	1018	4.99757e-11	1.92645e-08	7.80221e-05	0.029105	0.970817	1.071e-09	CD4.T
(BASO+NEUT)#	DICE	TH2	RP11-378A13.1	2:219149740	2:218999982_G_A	1046	6.39396e-11	2.21695e-08	9.97223e-05	0.03361	0.96629	3.584e-42	CD4.T
(BASO+NEUT)#	DICE	TH2	FADS1	11:61582708	11:61618169_A_G	1331	2.35836e-13	1.30256e-07	7.46765e-08	0.0402855	0.959714	3.658e-12	CD4.T
(BASO+NEUT)#	DICE	TH2	CCDC125	5:68607284	5:68590400_G_C	869	1.66455e-12	2.52619e-11	0.00264192	0.0391364	0.958222	1.262e-15	CD4.T
(BASO+NEUT)#	DICE	TH2	TGOLN2	2:85552820	2:85543222_C_T	1368	0.000818712	0.00154423	0.0142068	0.0258389	0.957591	1.39e-08	CD4.T
(BASO+NEUT)#	DICE	TH2	LIPA	10:91004916	10:91004916_C_A	1740	0.00028241	0.000141469	0.0349125	0.0165407	0.948123	1.167e-08	CD4.T
(BASO+NEUT)#	DICE	TH2	SLC25A24	1:108743059	1:108743059_G_C	1298	2.64346e-06	7.74164e-07	0.0429739	0.01164	0.945383	6.42e-11	CD4.T
(BASO+NEUT)#	DICE	TH2	MED24	17:38163295	17:38163295_T_C	715	4.08013e-238	7.72412e-238	0.0198031	0.0365458	0.943651	5.39e-243	CD4.T
(BASO+NEUT)#	DICE	TH2	YEATS4	12:69732105	12:69732105_T_C	1634	5.89011e-07	2.82342e-05	0.00124333	0.0586589	0.940069	1.534e-10	CD4.T
(BASO+NEUT)#	DICE	TH2	FRAT1	10:99075300	10:99073972_C_CCAGGTTCAAGCGAT	1519	2.99575e-33	1.17405e-32	0.0233725	0.0907118	0.885916	9.891e-38	CD4.T
(BASO+NEUT)#	DICE	TH2	ZNF786	7:148852434	7:148783936_CT_C	1250	2.18656e-08	1.84857e-05	0.000156665	0.13158	0.868245	3.932e-10	CD4.T
(BASO+NEUT)#	DICE	TH2	MPZL3	11:118122052	11:118081270_C_T	1386	0.000467386	0.000803644	0.0483114	0.0822006	0.868217	3.765e-14	CD4.T
(BASO+NEUT)#	DICE	TH2	C1QTNF4	11:47378476	11:47378476_TCA_T	861	7.05625e-05	0.000381581	0.0214278	0.115012	0.863108	4.982e-08	CD4.T
(BASO+NEUT)#	DICE	TH2	FADS2	11:61589481	11:61618169_A_G	1331	1.27843e-09	4.58315e-07	0.00040481	0.144268	0.855326	3.658e-12	CD4.T
(BASO+NEUT)#	DICE	TH2	LIMK2	22:31813058	22:31813058_A_T	1063	0.000267672	0.0014161	0.0253494	0.133269	0.839697	4.511e-09	CD4.T
(BASO+NEUT)#	DICE	TH2	CD46	1:208034329	1:208034329_C_T	1303	0.000392502	0.00019998	0.110834	0.0556372	0.832936	9.043e-09	CD4.T
(BASO+NEUT)#	DICE	TH2	RP11-393K10.1	1:159174885	1:159175494_C_T	1442	1.42899e-05	2.49471e-06	0.161563	0.0273944	0.811026	2.118e-28	CD4.T
(BASO+NEUT)#	DICE	TH2	NDFIP1	5:141539339	5:141462661_C_T	1406	2.29402e-09	1.50865e-09	0.115102	0.0748861	0.810012	2.411e-14	CD4.T
(BASO+NEUT)#	DICE	TH2	NBR2	17:41339487	17:41172481_G_T	648	1.39265e-07	0.0244724	1.03349e-06	0.180816	0.79471	8.76e-08	CD4.T
(BASO+NEUT)#	DICE	TH2	SMIM8	6:87990625	6:88410050_G_A	1585	7.67385e-12	1.36471e-11	0.0780222	0.13797	0.784008	2.691e-08	CD4.T
(BASO+NEUT)#	DICE	TH2	ZNF316	7:6704332	7:6704332_A_G	1091	0.00208422	0.00038436	0.190405	0.0343407	0.772785	4.689e-09	CD4.T
(BASO+NEUT)#	DICE	TH2	MYRF	11:61579760	11:61618169_A_G	1331	3.28642e-07	3.94186e-07	0.104063	0.124046	0.771891	3.658e-12	CD4.T
(BASO+NEUT)#	DICE	TH2	SMIM8	6:87990625	6:87837958_TATG_T	1335	7.06856e-12	1.26592e-11	0.0862449	0.153698	0.760057	8.719e-17	CD4.T
(BASO+NEUT)#	DICE	TH2	C11orf65	11:108166958	11:108248774_C_G	736	0.000765851	0.000969411	0.114204	0.143819	0.740241	1.576e-09	CD4.T
(BASO+NEUT)#	DICE	TH2	RP11-178C3.2	17:57639056	17:57147381_T_C	307	0.00232907	0.0120403	0.0434447	0.223872	0.718314	1.794e-12	CD4.T
(BASO+NEUT)#	DICE	TH2	RP11-461A8.4	16:3746241	16:3746241_C_T	1005	0.00133126	0.000178051	0.248864	0.0325674	0.71706	1.843e-09	CD4.T
(BASO+NEUT)#	DICE	TH2	NBEAL2	3:47035735	3:47262246_C_A	631	0.000158812	0.000474958	0.0809096	0.241298	0.677158	1.02e-08	CD4.T
(BASO+NEUT)#	DICE	TH2	STMN3	20:62269942	20:62308159_A_G	1420	0.00573887	0.00687484	0.144958	0.172982	0.669446	1.707e-08	CD4.T
(BASO+NEUT)#	DICE	TH2	RP11-326C3.11	11:306920	11:308314_T_C	1305	9.04124e-39	4.1018e-37	0.00715327	0.323858	0.668988	5.458e-44	CD4.T
(BASO+NEUT)#	DICE	TH2	RP11-393I2.4	6:87990625	6:87837958_TATG_T	1335	1.21957e-11	1.632e-11	0.148802	0.198471	0.652727	8.719e-17	CD4.T
(BASO+NEUT)#	DICE	TH2	ATM	11:108166958	11:108248774_C_G	736	0.00143862	0.000932033	0.214529	0.138341	0.64476	1.576e-09	CD4.T
(BASO+NEUT)#	DICE	TH2	LIME1	20:62348460	20:62308159_A_G	1420	0.00817483	0.00575557	0.206488	0.144745	0.634836	1.707e-08	CD4.T
(BASO+NEUT)#	DICE	TH2	VAT1	17:41339487	17:41172481_G_T	648	0.0220871	0.0236483	0.163909	0.174879	0.615477	8.76e-08	CD4.T
(BASO+NEUT)#	DICE	TH2	DOCK8	9:305428	9:305428_T_G	1493	7.15854e-06	1.60448e-05	0.13553	0.30321	0.561237	2.438e-11	CD4.T
(BASO+NEUT)#	DICE	TH2	TMEM106A	17:41339487	17:41172481_G_T	648	0.0322531	0.0206301	0.239352	0.152542	0.555224	8.76e-08	CD4.T
(BASO+NEUT)#	DICE	TH2	RP11-156P1.2	17:44272000	17:44759766_G_A	713	8.72348e-10	0.000140596	2.84915e-06	0.458653	0.541203	1.048e-08	CD4.T
(BASO+NEUT)#	DICE	TH2	RPA2	1:28186506	1:28186506_A_C	782	0.00339222	0.00111988	0.360269	0.118419	0.5168	7.042e-09	CD4.T
(BASO+NEUT)#	DICE	TH2	AHI1	6:135649620	6:135925524_T_C	1049	1.72636e-10	2.1804e-09	0.0363528	0.458634	0.505013	7.364e-08	CD4.T
(BASO+NEUT)#	DICE	TREG_MEMORY	IFITM3	11:307696	11:308314_T_C	1305	1.65255e-38	1.74058e-38	0.0130747	0.0127971	0.974128	5.458e-44	CD4.T
(BASO+NEUT)#	DICE	TREG_MEMORY	RP11-378A13.1	2:219149740	2:219584852_A_G	1018	4.16697e-11	1.86034e-08	6.50548e-05	0.0280719	0.971863	1.071e-09	CD4.T
(BASO+NEUT)#	DICE	TREG_MEMORY	RP11-378A13.1	2:219149740	2:218999982_G_A	1046	5.30262e-11	1.95292e-08	8.27014e-05	0.029488	0.970429	3.584e-42	CD4.T
(BASO+NEUT)#	DICE	TREG_MEMORY	FADS1	11:61582708	11:61618169_A_G	1331	2.06181e-12	1.78893e-07	6.52865e-07	0.0557015	0.944298	3.658e-12	CD4.T
(BASO+NEUT)#	DICE	TREG_MEMORY	RP11-326C3.11	11:306920	11:308314_T_C	1305	4.41034e-38	4.2096e-38	0.0348938	0.0323729	0.932733	5.458e-44	CD4.T
(BASO+NEUT)#	DICE	TREG_MEMORY	AC093162.5	2:85552186	2:85543222_C_T	1368	0.00262221	0.00161506	0.0455024	0.0271024	0.923158	1.39e-08	CD4.T
(BASO+NEUT)#	DICE	TREG_MEMORY	NDFIP1	5:141539339	5:141462661_C_T	1406	3.6177e-10	1.3627e-09	0.0181518	0.0674589	0.914389	2.411e-14	CD4.T
(BASO+NEUT)#	DICE	TREG_MEMORY	ORMDL3	17:38072727	17:37579383_G_A	559	1.6958e-90	4.32331e-89	0.00453813	0.114816	0.880646	1.03e-30	CD4.T
(BASO+NEUT)#	DICE	TREG_MEMORY	YEATS4	12:69732105	12:69732105_T_C	1634	5.54349e-06	5.53412e-05	0.0117016	0.115946	0.872291	1.534e-10	CD4.T
(BASO+NEUT)#	DICE	TREG_MEMORY	C1QTNF4	11:47378476	11:47378476_TCA_T	861	2.04457e-05	0.000415724	0.00620877	0.125375	0.86798	4.982e-08	CD4.T
(BASO+NEUT)#	DICE	TREG_MEMORY	STMN3	20:62289614	20:62308159_A_G	1420	5.04974e-05	0.00514605	0.00127551	0.12912	0.864408	1.707e-08	CD4.T
(BASO+NEUT)#	DICE	TREG_MEMORY	ZNF786	7:148845773	7:148783936_CT_C	1250	5.30421e-11	2.08343e-05	3.80041e-07	0.148424	0.851555	3.932e-10	CD4.T
(BASO+NEUT)#	DICE	TREG_MEMORY	PNMT	17:38072727	17:37579383_G_A	559	4.42822e-89	3.35165e-89	0.118504	0.0889011	0.792595	1.03e-30	CD4.T
(BASO+NEUT)#	DICE	TREG_MEMORY	FADS2	11:61579760	11:61618169_A_G	1331	4.05513e-07	3.06782e-07	0.128404	0.0963662	0.775229	3.658e-12	CD4.T
(BASO+NEUT)#	DICE	TREG_MEMORY	ATM	11:108166958	11:108248774_C_G	736	0.000524702	0.00110825	0.0782439	0.164508	0.755615	1.576e-09	CD4.T
(BASO+NEUT)#	DICE	TREG_MEMORY	NBR2	17:41339487	17:41172481_G_T	648	2.22449e-08	0.0291151	1.6508e-07	0.215308	0.755576	8.76e-08	CD4.T
(BASO+NEUT)#	DICE	TREG_MEMORY	SLC22A5	5:131677642	5:131677642_A_G	1341	2.99426e-11	1.03665e-11	0.185134	0.0633442	0.751522	1.903e-16	CD4.T
(BASO+NEUT)#	DICE	TREG_MEMORY	CTD-3199J23.6	17:41339487	17:41172481_G_T	648	0.00664705	0.025575	0.049328	0.189064	0.729386	8.76e-08	CD4.T
(BASO+NEUT)#	DICE	TREG_MEMORY	KCNH4	17:41193910	17:41172481_G_T	305	0.0352962	0.04449	0.0911491	0.114176	0.714888	8.76e-08	CD4.T
(BASO+NEUT)#	DICE	TREG_MEMORY	LIPA	10:91004916	10:91004916_C_A	1740	0.00177003	0.000593352	0.218817	0.0726458	0.706174	1.167e-08	CD4.T
(BASO+NEUT)#	DICE	TREG_MEMORY	MYRF	11:61581450	11:61618169_A_G	1331	5.66181e-07	3.89932e-07	0.179279	0.122773	0.697947	3.658e-12	CD4.T
(BASO+NEUT)#	DICE	TREG_MEMORY	CCDC125	5:68607284	5:68590400_G_C	869	1.75202e-10	3.89085e-11	0.278073	0.0610933	0.660834	1.262e-15	CD4.T
(BASO+NEUT)#	DICE	TREG_MEMORY	TGOLN2	2:85552820	2:85543222_C_T	1368	0.0139501	0.00508247	0.24207	0.087543	0.651354	1.39e-08	CD4.T
(BASO+NEUT)#	DICE	TREG_MEMORY	RP11-393I2.4	6:87990625	6:87837958_TATG_T	1335	1.43404e-11	1.68585e-11	0.17497	0.205074	0.619956	8.719e-17	CD4.T
(BASO+NEUT)#	DICE	TREG_MEMORY	RP11-156P1.2	17:44192618	17:43696159_A_T	701	7.98785e-10	3.96334e-06	7.85329e-05	0.389047	0.610871	2.343e-11	CD4.T
(BASO+NEUT)#	DICE	TREG_NAIVE	SLC25A24	1:108743059	1:108743059_G_C	1298	2.59359e-12	2.64328e-07	4.21632e-08	0.0033004	0.996699	6.42e-11	CD4.T
(BASO+NEUT)#	DICE	TREG_NAIVE	IFITM3	11:307696	11:308314_T_C	1305	3.55375e-39	1.22927e-38	0.00281166	0.0087373	0.988451	5.458e-44	CD4.T
(BASO+NEUT)#	DICE	TREG_NAIVE	RP11-378A13.1	2:219149740	2:219584852_A_G	1018	2.35675e-10	1.56355e-08	0.000367936	0.023434	0.976198	1.071e-09	CD4.T
(BASO+NEUT)#	DICE	TREG_NAIVE	RP11-378A13.1	2:219149740	2:218999982_G_A	1046	3.01833e-10	1.61478e-08	0.000470748	0.0242093	0.97532	3.584e-42	CD4.T
(BASO+NEUT)#	DICE	TREG_NAIVE	YEATS4	12:69732105	12:69732105_T_C	1634	2.54152e-09	1.25033e-05	5.36484e-06	0.0254183	0.974564	1.534e-10	CD4.T
(BASO+NEUT)#	DICE	TREG_NAIVE	FADS1	11:61582708	11:61618169_A_G	1331	4.43785e-10	8.51759e-08	0.000140523	0.0259968	0.973863	3.658e-12	CD4.T
(BASO+NEUT)#	DICE	TREG_NAIVE	CCDC125	5:68590400	5:68590400_G_C	869	2.15885e-12	2.01095e-11	0.00342645	0.0309513	0.965622	1.262e-15	CD4.T
(BASO+NEUT)#	DICE	TREG_NAIVE	TGOLN2	2:85552820	2:85543222_C_T	1368	0.00176964	0.00295854	0.0307079	0.0504244	0.91414	1.39e-08	CD4.T
(BASO+NEUT)#	DICE	TREG_NAIVE	NDFIP1	5:141539339	5:141462661_C_T	1406	3.1655e-10	1.56235e-09	0.0158828	0.0774838	0.906633	2.411e-14	CD4.T
(BASO+NEUT)#	DICE	TREG_NAIVE	FADS2	11:61589481	11:61618169_A_G	1331	8.07865e-09	3.68809e-07	0.00255807	0.115901	0.881541	3.658e-12	CD4.T
(BASO+NEUT)#	DICE	TREG_NAIVE	ATM	11:108174173	11:108248774_C_G	736	1.83724e-11	0.00107005	2.7397e-09	0.158727	0.840203	1.576e-09	CD4.T
(BASO+NEUT)#	DICE	TREG_NAIVE	ZNF786	7:148845773	7:148783936_CT_C	1250	1.99801e-10	2.34227e-05	1.43155e-06	0.166989	0.832987	3.932e-10	CD4.T
(BASO+NEUT)#	DICE	TREG_NAIVE	LIMK2	22:31813058	22:31813058_A_T	1063	0.000120067	0.00165347	0.0113708	0.155758	0.831098	4.511e-09	CD4.T
(BASO+NEUT)#	DICE	TREG_NAIVE	TMEM258	11:61589481	11:61618169_A_G	1331	3.99554e-07	1.93647e-07	0.126517	0.0605046	0.812977	3.658e-12	CD4.T
(BASO+NEUT)#	DICE	TREG_NAIVE	NBR2	17:41339487	17:41172481_G_T	648	1.1963e-07	0.0232929	8.87775e-07	0.172053	0.804654	8.76e-08	CD4.T
(BASO+NEUT)#	DICE	TREG_NAIVE	NPAT	11:108166958	11:108248774_C_G	736	0.000283044	0.00107275	0.0422077	0.159172	0.797265	1.576e-09	CD4.T
(BASO+NEUT)#	DICE	TREG_NAIVE	NBR1	17:41339487	17:41172481_G_T	648	0.00608238	0.0232552	0.0451375	0.171824	0.753701	8.76e-08	CD4.T
(BASO+NEUT)#	DICE	TREG_NAIVE	CD46	1:207930203	1:208034329_C_T	1303	0.000162017	0.000731391	0.0457501	0.205781	0.747575	9.043e-09	CD4.T
(BASO+NEUT)#	DICE	TREG_NAIVE	RP11-393I2.4	6:87990625	6:87837958_TATG_T	1335	6.25389e-12	1.539e-11	0.076305	0.18704	0.736655	8.719e-17	CD4.T
(BASO+NEUT)#	DICE	TREG_NAIVE	C11orf65	11:108166958	11:108248774_C_G	736	0.00110815	0.00107348	0.165249	0.159405	0.673165	1.576e-09	CD4.T
(BASO+NEUT)#	DICE	TREG_NAIVE	NBEAL2	3:46996442	3:47262246_C_A	631	2.16167e-07	0.0006571	0.00011013	0.334106	0.665127	1.02e-08	CD4.T
(BASO+NEUT)#	DICE	TREG_NAIVE	RP11-259G18.3	17:44272000	17:44759766_G_A	713	3.25614e-10	0.000109805	1.06348e-06	0.357988	0.641901	1.048e-08	CD4.T
(BASO+NEUT)#	DICE	TREG_NAIVE	MED24	17:38163295	17:38163295_T_C	715	5.1663e-237	2.32304e-237	0.250749	0.112113	0.637138	5.39e-243	CD4.T
(BASO+NEUT)#	DICE	TREG_NAIVE	RP11-156P1.2	17:44192618	17:43696159_A_T	701	1.84456e-09	3.9953e-06	0.000181349	0.392192	0.607623	2.343e-11	CD4.T
(BASO+NEUT)#	DICE	TREG_NAIVE	TMEM106A	17:41339487	17:41172481_G_T	648	0.0267685	0.0214017	0.19865	0.158228	0.594952	8.76e-08	CD4.T
(BASO+NEUT)#	DICE	TREG_NAIVE	RP11-461A8.4	16:3746241	16:3746241_C_T	1005	0.0019044	0.000273732	0.356004	0.0505797	0.591238	1.843e-09	CD4.T
(BASO+NEUT)#	DICE	TREG_NAIVE	RP11-231C14.4	16:30485393	16:30500985_A_G	199	0.00875626	0.0106429	0.209743	0.254417	0.516441	3.596e-08	CD4.T
(EO+BASO)#	DICE	B_NAIVE	RPS26	12:56470625	12:56449875_A_C	539	8.8967e-16	2.53463e-08	8.13937e-10	0.0222109	0.977789	4.507e-12	B
(EO+BASO)#	DICE	B_NAIVE	FADS2	11:61571348	11:61571348_C_G	1199	3.64524e-08	5.48348e-07	0.00150992	0.0217367	0.976753	4.081e-11	B
(EO+BASO)#	DICE	B_NAIVE	FADS1	11:61571348	11:61571348_C_G	1199	5.43955e-09	5.92944e-07	0.000225315	0.0235845	0.97619	4.081e-11	B
(EO+BASO)#	DICE	B_NAIVE	NCF4	22:37258503	22:37258503_T_C	1677	5.88468e-09	1.48103e-09	0.0292354	0.00639345	0.964371	5.066e-14	B
(EO+BASO)#	DICE	B_NAIVE	RAB5B	12:56384804	12:56449875_A_C	539	5.42538e-08	2.65284e-08	0.0496355	0.0233432	0.927021	4.507e-12	B
(EO+BASO)#	DICE	B_NAIVE	ZNF786	7:148869277	7:148869277_G_A	1317	5.50183e-24	6.24006e-23	0.00676716	0.0758343	0.917399	2.385e-28	B
(EO+BASO)#	DICE	B_NAIVE	CCDC18	1:93584606	1:93584606_G_A	1184	2.10275e-08	1.56521e-07	0.0122904	0.0905882	0.897121	7.254e-12	B
(EO+BASO)#	DICE	B_NAIVE	YPEL3	16:30096468	16:30103160_C_A	454	7.19276e-10	2.99273e-09	0.023046	0.0950068	0.881947	8.166e-15	B
(EO+BASO)#	DICE	B_NAIVE	2024-09-02	2:242294913	2:242191689_G_A	1733	2.67402e-12	2.95374e-11	0.0130482	0.143288	0.843664	8.663e-15	B
(EO+BASO)#	DICE	B_NAIVE	TMEM258	11:61571348	11:61571348_C_G	1199	1.05484e-06	2.88821e-06	0.0436933	0.118797	0.837506	4.081e-11	B
(EO+BASO)#	DICE	B_NAIVE	RP11-707O23.5	17:44302881	17:44753645_C_G	302	3.57159e-13	5.60504e-10	0.000104334	0.162899	0.836997	1.305e-13	B
(EO+BASO)#	DICE	B_NAIVE	ATM	11:108165407	11:108165407_C_G	803	5.73152e-10	8.01522e-10	0.0767998	0.106584	0.816617	5.684e-14	B
(EO+BASO)#	DICE	B_NAIVE	PIK3CD	1:9711674	1:9355472_A_C	1389	2.70669e-05	0.000206953	0.0223164	0.169823	0.807627	1.052e-10	B
(EO+BASO)#	DICE	B_NAIVE	MAPK3	16:30101596	16:30103160_C_A	454	4.35645e-09	2.44696e-09	0.139583	0.077619	0.782798	8.166e-15	B
(EO+BASO)#	DICE	B_NAIVE	IFITM3	11:309127	11:309127_A_G	1307	1.9004e-14	2.25897e-14	0.131754	0.155902	0.712344	2.93e-20	B
(EO+BASO)#	DICE	B_NAIVE	UPB1	22:24876800	22:24621826_A_G	876	3.00595e-05	0.0074181	0.00125733	0.309602	0.681692	8.243e-11	B
(EO+BASO)#	DICE	B_NAIVE	IL4R	16:27343963	16:27343963_T_C	1360	3.31472e-05	2.25609e-05	0.204575	0.138582	0.656787	1.846e-10	B
(EO+BASO)#	DICE	B_NAIVE	WNT3	17:44786336	17:44753645_C_G	745	8.47655e-14	1.17434e-09	2.62101e-05	0.362477	0.637497	1.305e-13	B
(EO+BASO)#	DICE	B_NAIVE	RP11-156P1.2	17:44101849	17:43671066_G_GA	625	3.3482e-14	4.74687e-10	2.63562e-05	0.373034	0.62694	2.976e-14	B
(EO+BASO)#	DICE	B_NAIVE	RP11-347C12.2	16:30158550	16:30623979_T_G	333	8.2592e-06	1.01931e-06	0.341212	0.0414933	0.617285	1.569e-10	B
(EO+BASO)#	DICE	B_NAIVE	ACO2	22:41752747	22:41935285_A_G	675	6.07013e-05	3.27146e-05	0.254869	0.136752	0.608286	1.462e-08	B
(EO+BASO)#	DICE	B_NAIVE	RP11-259G18.3	17:44787312	17:44753645_C_G	745	7.17036e-13	1.27865e-09	0.000221713	0.394762	0.605016	1.305e-13	B
(EO+BASO)#	DICE	B_NAIVE	ARIH2	3:49157771	3:48978604_CA_C	623	2.08773e-05	6.5059e-06	0.312883	0.096912	0.590178	2.253e-10	B
(EO+BASO)#	DICE	B_NAIVE	ITPRIPL1	2:96397341	2:96397341_C_A	283	6.41161e-17	1.86955e-17	0.342009	0.0991669	0.558824	3.957e-23	B
(EO+BASO)#	DICE	B_NAIVE	RP11-798G7.6	17:44290759	17:44753645_C_G	302	1.17711e-09	5.23534e-10	0.343862	0.152433	0.503705	1.305e-13	B
(EO+BASO)#	DICE	CD4_N_STIM	RPS26	12:56401085	12:56449875_A_C	539	1.2422e-21	2.5916e-08	1.13646e-15	0.0227327	0.977267	4.507e-12	CD4.T
(EO+BASO)#	DICE	CD4_N_STIM	FADS1	11:61571382	11:61571348_C_G	1199	2.46136e-11	5.74124e-07	1.01954e-06	0.022804	0.977194	4.081e-11	CD4.T
(EO+BASO)#	DICE	CD4_N_STIM	JAK1	1:65485131	1:65491914_C_A	1195	3.74453e-08	4.0965e-08	0.038484	0.041181	0.920335	5.145e-12	CD4.T
(EO+BASO)#	DICE	CD4_N_STIM	TMEM258	11:61571382	11:61571348_C_G	1199	1.30868e-06	1.22648e-06	0.0542076	0.049907	0.895883	4.081e-11	CD4.T
(EO+BASO)#	DICE	CD4_N_STIM	WDR6	3:48844059	3:48978604_CA_C	623	2.03295e-07	6.99316e-06	0.00304672	0.103912	0.893034	2.253e-10	CD4.T
(EO+BASO)#	DICE	CD4_N_STIM	FADS2	11:61571348	11:61571348_C_G	1199	1.05937e-06	1.99704e-06	0.0438807	0.0818465	0.87427	4.081e-11	CD4.T
(EO+BASO)#	DICE	CD4_N_STIM	RP4-535B20.4	1:65485131	1:65491914_C_A	1195	1.0689e-07	6.21293e-08	0.109855	0.0630257	0.827119	5.145e-12	CD4.T
(EO+BASO)#	DICE	CD4_N_STIM	DR1	1:93584606	1:93584606_G_A	1184	9.16196e-08	2.49281e-07	0.0535509	0.144901	0.801548	7.254e-12	CD4.T
(EO+BASO)#	DICE	CD4_N_STIM	2024-09-02	2:242294913	2:242191689_G_A	1733	3.78637e-13	4.23558e-11	0.00184761	0.205888	0.792264	8.663e-15	CD4.T
(EO+BASO)#	DICE	CD4_N_STIM	FOSL1	11:65665256	11:65665256_A_G	1044	8.97108e-17	2.73406e-17	0.191035	0.057469	0.751496	3.519e-22	CD4.T
(EO+BASO)#	DICE	CD4_N_STIM	RP11-156P1.2	17:44290759	17:44753645_C_G	745	5.73119e-12	8.35801e-10	0.00177213	0.257695	0.740533	1.305e-13	CD4.T
(EO+BASO)#	DICE	CD4_N_STIM	ZNF786	7:148869277	7:148869277_G_A	1317	1.22643e-22	9.15759e-23	0.150848	0.1119	0.737252	2.385e-28	CD4.T
(EO+BASO)#	DICE	CD4_N_STIM	IL1RL1	2:102968867	2:102968867_T_TTA	1607	1.04672e-69	8.49562e-70	0.159257	0.128548	0.712194	7.162e-76	CD4.T
(EO+BASO)#	DICE	CD4_N_STIM	IL18R1	2:102968867	2:102968867_T_TTA	1607	7.7455e-70	1.17098e-69	0.117847	0.177459	0.704693	7.162e-76	CD4.T
(EO+BASO)#	DICE	CD4_N_STIM	AP003068.9	11:65681965	11:65665256_A_G	677	1.36413e-16	2.96057e-17	0.290545	0.0624095	0.647046	3.519e-22	CD4.T
(EO+BASO)#	DICE	CD4_N_STIM	ARIH2	3:48844059	3:48978604_CA_C	623	1.79116e-05	8.15193e-06	0.268436	0.121561	0.609977	2.253e-10	CD4.T
(EO+BASO)#	DICE	CD4_N_STIM	HEATR6	17:57991375	17:57991375_T_G	592	0.00172128	0.00332117	0.148373	0.285721	0.560864	3.493e-08	CD4.T
(EO+BASO)#	DICE	CD4_N_STIM	TEF	22:41742988	22:41935285_A_G	675	8.32902e-05	3.02619e-05	0.349713	0.126538	0.523635	1.462e-08	CD4.T
(EO+BASO)#	DICE	CD4_N_STIM	TEF	22:41742988	22:41404939_T_C	858	9.44744e-05	2.19095e-05	0.395062	0.0911049	0.513717	3.641e-10	CD4.T
(EO+BASO)#	DICE	CD4_N_STIM	SNX32	11:65665256	11:65665256_A_G	1044	4.09181e-17	1.90202e-16	0.0871331	0.404518	0.508348	3.519e-22	CD4.T
(EO+BASO)#	DICE	CD4_N_STIM	IFITM3	11:309127	11:309127_A_G	1307	4.09412e-14	3.04558e-14	0.283845	0.210644	0.505511	2.93e-20	CD4.T
(EO+BASO)#	DICE	CD4_NAIVE	HIVEP3	1:42371414	1:42371414_T_C	1212	1.42491e-12	3.65089e-08	3.81706e-07	0.00878881	0.991211	1.719e-12	CD4.T
(EO+BASO)#	DICE	CD4_NAIVE	RPS26	12:56401085	12:56449875_A_C	539	1.21707e-19	2.58428e-08	1.11346e-13	0.0226656	0.977334	4.507e-12	CD4.T
(EO+BASO)#	DICE	CD4_NAIVE	LIMK2	22:31548711	22:31668250_G_A	1298	1.58935e-06	8.19461e-05	0.00100257	0.0507436	0.94817	7.774e-09	CD4.T
(EO+BASO)#	DICE	CD4_NAIVE	FADS2	11:61571348	11:61571348_C_G	1199	1.54855e-07	1.16977e-06	0.00641435	0.0475079	0.946076	4.081e-11	CD4.T
(EO+BASO)#	DICE	CD4_NAIVE	TMEM258	11:61581656	11:61571348_C_G	1199	1.09031e-07	1.87413e-06	0.00451625	0.076711	0.918771	4.081e-11	CD4.T
(EO+BASO)#	DICE	CD4_NAIVE	ATM	11:108165407	11:108165407_C_G	803	4.54984e-13	7.50613e-10	6.09658e-05	0.0996784	0.900261	5.684e-14	CD4.T
(EO+BASO)#	DICE	CD4_NAIVE	FADS1	11:61571348	11:61571348_C_G	1199	2.87255e-10	2.67219e-06	1.18986e-05	0.109797	0.890189	4.081e-11	CD4.T
(EO+BASO)#	DICE	CD4_NAIVE	INPP5E	9:139327439	9:139327062_G_A	1147	3.24051e-05	0.00109104	0.00324737	0.108448	0.887181	9.273e-09	CD4.T
(EO+BASO)#	DICE	CD4_NAIVE	ZNF786	7:148869277	7:148869277_G_A	1317	8.29944e-25	1.02329e-22	0.00102082	0.124989	0.873991	2.385e-28	CD4.T
(EO+BASO)#	DICE	CD4_NAIVE	YPEL3	16:30092048	16:30103160_C_A	454	3.99381e-10	3.64064e-09	0.0127964	0.115777	0.871427	8.166e-15	CD4.T
(EO+BASO)#	DICE	CD4_NAIVE	NPAT	11:108165407	11:108165407_C_G	803	1.8723e-10	7.93662e-10	0.0250879	0.105478	0.869435	5.684e-14	CD4.T
(EO+BASO)#	DICE	CD4_NAIVE	ACO2	22:41841034	22:41935285_A_G	675	9.99221e-06	3.11442e-05	0.0419546	0.129938	0.828066	1.462e-08	CD4.T
(EO+BASO)#	DICE	CD4_NAIVE	ACO2	22:41841034	22:41404939_T_C	858	1.18745e-05	3.01744e-05	0.0496554	0.125355	0.824948	3.641e-10	CD4.T
(EO+BASO)#	DICE	CD4_NAIVE	RP11-617D20.1	4:38680186	4:38677062_A_G	2215	5.27024e-37	1.99451e-37	0.136072	0.0506829	0.813245	3.856e-43	CD4.T
(EO+BASO)#	DICE	CD4_NAIVE	2024-09-02	2:242294913	2:242191689_G_A	1733	3.77043e-16	3.8562e-11	1.83983e-06	0.187356	0.812643	8.663e-15	CD4.T
(EO+BASO)#	DICE	CD4_NAIVE	GPR183	13:99855124	13:99855124_G_A	1726	1.85836e-11	1.41894e-11	0.117092	0.088611	0.794297	2.099e-16	CD4.T
(EO+BASO)#	DICE	CD4_NAIVE	RP11-349K21.1	9:136138765	9:135864513_C_T	770	0.00022409	5.77692e-05	0.165797	0.0419497	0.791971	7.377e-26	CD4.T
(EO+BASO)#	DICE	CD4_NAIVE	ARIH2	3:48844059	3:48978604_CA_C	623	6.38364e-06	8.07509e-06	0.09567	0.120235	0.78408	2.253e-10	CD4.T
(EO+BASO)#	DICE	CD4_NAIVE	RP11-156P1.2	17:44290759	17:44753645_C_G	745	7.22163e-13	7.9172e-10	0.000223298	0.24405	0.755727	1.305e-13	CD4.T
(EO+BASO)#	DICE	CD4_NAIVE	UPB1	22:24852233	22:24621826_A_G	876	6.77538e-08	0.00710888	2.834e-06	0.296653	0.696235	8.243e-11	CD4.T
(EO+BASO)#	DICE	CD4_NAIVE	LRRC37A16P	17:65880537	17:65880537_CT_C	1284	9.75472e-13	1.77473e-12	0.112108	0.20328	0.684612	2.276e-17	CD4.T
(EO+BASO)#	DICE	CD4_NAIVE	C11orf65	11:108165407	11:108165407_C_G	803	1.67554e-09	7.82892e-10	0.224514	0.104233	0.671253	5.684e-14	CD4.T
(EO+BASO)#	DICE	CD4_NAIVE	XPO1	2:61519094	2:61768239_ATATAT_A	1036	4.88308e-05	5.27733e-05	0.165553	0.178263	0.656082	4.648e-10	CD4.T
(EO+BASO)#	DICE	CD4_NAIVE	INO80E	16:30096468	16:30103160_C_A	454	6.5821e-12	1.07986e-08	0.000210894	0.345338	0.654451	8.166e-15	CD4.T
(EO+BASO)#	DICE	CD4_NAIVE	AP000355.2	22:24881233	22:24621826_A_G	876	0.00183554	0.0067754	0.0767769	0.282769	0.631843	8.243e-11	CD4.T
(EO+BASO)#	DICE	CD4_NAIVE	FAS	10:90741955	10:90741955_T_C	1878	1.26608e-05	0.00154256	0.00321763	0.391425	0.603802	1.033e-08	CD4.T
(EO+BASO)#	DICE	CD4_NAIVE	MAPK3	16:30101596	16:30103160_C_A	454	1.06043e-08	2.99582e-09	0.339767	0.095423	0.56481	8.166e-15	CD4.T
(EO+BASO)#	DICE	CD4_NAIVE	MEI1	22:41753059	22:41935285_A_G	675	2.60232e-05	8.03229e-05	0.109265	0.3367	0.553929	1.462e-08	CD4.T
(EO+BASO)#	DICE	CD4_NAIVE	RP11-247I13.6	22:31644964	22:31668250_G_A	1298	0.000583376	0.000180412	0.367995	0.113287	0.517955	7.774e-09	CD4.T
(EO+BASO)#	DICE	CD4_NAIVE	NDFIP1	5:141499041	5:141499041_A_G	1441	1.70745e-30	3.87559e-31	0.395178	0.0891822	0.515639	1.226e-35	CD4.T
(EO+BASO)#	DICE	CD4_NAIVE	ID3	1:23841370	1:23841370_G_T	886	1.32087e-07	5.06254e-07	0.102857	0.393718	0.503425	1.569e-12	CD4.T
(EO+BASO)#	DICE	CD8_N_STIM	FADS1	11:61571348	11:61571348_C_G	1199	2.50802e-10	4.44523e-07	1.03886e-05	0.0174303	0.982559	4.081e-11	CD8.T
(EO+BASO)#	DICE	CD8_N_STIM	RPS26	12:56401085	12:56449875_A_C	539	1.80888e-20	2.59143e-08	1.6549e-14	0.022731	0.977269	4.507e-12	CD8.T
(EO+BASO)#	DICE	CD8_N_STIM	FADS2	11:61571348	11:61571348_C_G	1199	2.86172e-07	9.20267e-07	0.0118537	0.037168	0.950977	4.081e-11	CD8.T
(EO+BASO)#	DICE	CD8_N_STIM	FOSL1	11:65665256	11:65665256_A_G	1044	1.32371e-17	1.07525e-17	0.0281877	0.0219471	0.949865	3.519e-22	CD8.T
(EO+BASO)#	DICE	CD8_N_STIM	IL18R1	2:102968867	2:102968867_T_TTA	1607	3.15506e-70	4.55287e-70	0.0480041	0.068388	0.883608	7.162e-76	CD8.T
(EO+BASO)#	DICE	CD8_N_STIM	WDR6	3:48844059	3:48978604_CA_C	623	1.05525e-06	7.26245e-06	0.0158148	0.107964	0.876213	2.253e-10	CD8.T
(EO+BASO)#	DICE	CD8_N_STIM	DR1	1:93584606	1:93584606_G_A	1184	2.68287e-07	1.42315e-07	0.156811	0.0824213	0.760767	7.254e-12	CD8.T
(EO+BASO)#	DICE	CD8_N_STIM	RP11-156P1.2	17:44290759	17:44753645_C_G	745	6.9954e-11	7.20417e-10	0.0216303	0.222002	0.756368	1.305e-13	CD8.T
(EO+BASO)#	DICE	CD8_N_STIM	IFITM3	11:309127	11:309127_A_G	1307	4.10395e-14	6.63236e-15	0.284526	0.045312	0.670162	2.93e-20	CD8.T
(EO+BASO)#	DICE	CD8_N_STIM	RP4-535B20.4	1:65480396	1:65491914_C_A	1195	2.63107e-07	5.88294e-08	0.270406	0.0597915	0.669802	5.145e-12	CD8.T
(EO+BASO)#	DICE	CD8_N_STIM	DMWD	19:46262286	19:46368222_G_T	1304	2.65703e-09	6.27072e-08	0.0139069	0.327552	0.658541	3.189e-15	CD8.T
(EO+BASO)#	DICE	CD8_N_STIM	DND1P1	17:44290759	17:44753645_C_G	302	4.74457e-10	7.55046e-10	0.1386	0.219925	0.641475	1.305e-13	CD8.T
(EO+BASO)#	DICE	CD8_N_STIM	SLC22A5	5:131804347	5:131804347_C_A	1422	3.88778e-89	6.59083e-89	0.135432	0.228958	0.635609	2.84e-95	CD8.T
(EO+BASO)#	DICE	CD8_N_STIM	ZNF506	19:19568439	19:19699963_T_C	1373	8.76824e-05	0.00425349	0.00764843	0.370409	0.617601	3.228e-08	CD8.T
(EO+BASO)#	DICE	CD8_N_STIM	INO80E	16:30067537	16:30103160_C_A	454	8.63651e-09	3.70755e-09	0.276718	0.118187	0.605095	8.166e-15	CD8.T
(EO+BASO)#	DICE	CD8_N_STIM	2024-09-02	2:242294913	2:242191689_G_A	1733	3.92826e-12	8.27678e-11	0.0191684	0.403298	0.577533	8.663e-15	CD8.T
(EO+BASO)#	DICE	CD8_N_STIM	RHOA	3:48844059	3:48978604_CA_C	623	2.3263e-05	7.31362e-06	0.348636	0.109065	0.542268	2.253e-10	CD8.T
(EO+BASO)#	DICE	CD8_NAIVE	RP5-1115A15.1	1:8484823	1:8484823_A_G	951	9.26062e-08	2.74083e-07	0.00489013	0.0134915	0.981618	3.186e-11	CD8.T
(EO+BASO)#	DICE	CD8_NAIVE	RPS26	12:56401085	12:56449875_A_C	539	5.25341e-24	2.59165e-08	4.80621e-18	0.0227331	0.977267	4.507e-12	CD8.T
(EO+BASO)#	DICE	CD8_NAIVE	HIVEP3	1:42371414	1:42371414_T_C	1212	4.24755e-08	1.0148e-07	0.0113784	0.0262221	0.962399	1.719e-12	CD8.T
(EO+BASO)#	DICE	CD8_NAIVE	FADS1	11:61571348	11:61571348_C_G	1199	2.05675e-08	1.1642e-06	0.000851942	0.0472712	0.951876	4.081e-11	CD8.T
(EO+BASO)#	DICE	CD8_NAIVE	ATM	11:108165407	11:108165407_C_G	803	4.9706e-18	5.32571e-10	6.66038e-10	0.0704325	0.929567	5.684e-14	CD8.T
(EO+BASO)#	DICE	CD8_NAIVE	2024-09-02	2:242294913	2:242191689_G_A	1733	2.11245e-14	2.0481e-11	0.00010308	0.0990389	0.900858	8.663e-15	CD8.T
(EO+BASO)#	DICE	CD8_NAIVE	LIMK2	22:31543197	22:31668250_G_A	1298	9.78853e-06	0.000148868	0.00617463	0.0930054	0.900661	7.774e-09	CD8.T
(EO+BASO)#	DICE	CD8_NAIVE	FADS2	11:61571348	11:61571348_C_G	1199	5.06075e-09	2.47062e-06	0.000209625	0.101439	0.898349	4.081e-11	CD8.T
(EO+BASO)#	DICE	CD8_NAIVE	NPAT	11:108165407	11:108165407_C_G	803	1.09875e-10	7.10293e-10	0.0147227	0.094285	0.890992	5.684e-14	CD8.T
(EO+BASO)#	DICE	CD8_NAIVE	INPP5E	9:139330594	9:139327062_G_A	1147	4.76937e-05	0.00104223	0.00477947	0.103553	0.890578	9.273e-09	CD8.T
(EO+BASO)#	DICE	CD8_NAIVE	ZNF786	7:148869277	7:148869277_G_A	1317	1.32035e-25	9.96003e-23	0.000162401	0.121628	0.878209	2.385e-28	CD8.T
(EO+BASO)#	DICE	CD8_NAIVE	ACIN1	14:23589349	14:23589349_A_G	1344	1.8099e-32	2.66406e-33	0.107003	0.0148721	0.878125	2.269e-38	CD8.T
(EO+BASO)#	DICE	CD8_NAIVE	ACO2	22:41787950	22:41404939_T_C	858	1.19849e-05	1.97934e-05	0.0501173	0.0819016	0.867949	3.641e-10	CD8.T
(EO+BASO)#	DICE	CD8_NAIVE	ACO2	22:41787950	22:41935285_A_G	675	1.02168e-05	2.28663e-05	0.0428975	0.0951474	0.861922	1.462e-08	CD8.T
(EO+BASO)#	DICE	CD8_NAIVE	YPEL3	16:30101596	16:30103160_C_A	454	8.6819e-10	3.67224e-09	0.0278172	0.116805	0.855378	8.166e-15	CD8.T
(EO+BASO)#	DICE	CD8_NAIVE	NDFIP1	5:141499041	5:141499041_A_G	1441	3.88947e-31	2.51079e-31	0.0900192	0.0572577	0.852723	1.226e-35	CD8.T
(EO+BASO)#	DICE	CD8_NAIVE	ACVR2A	2:148715038	2:148803587_G_T	1036	1.9009e-05	0.000214835	0.0129777	0.14583	0.840959	9.582e-09	CD8.T
(EO+BASO)#	DICE	CD8_NAIVE	IFITM3	11:309127	11:309127_A_G	1307	1.12052e-14	1.33503e-14	0.0776855	0.0917268	0.830588	2.93e-20	CD8.T
(EO+BASO)#	DICE	CD8_NAIVE	TMEM258	11:61581656	11:61571348_C_G	1199	1.81232e-06	2.45366e-06	0.0750693	0.100811	0.824116	4.081e-11	CD8.T
(EO+BASO)#	DICE	CD8_NAIVE	RP11-44I10.3	16:48652982	16:48652982_CAA_C	1118	4.19513e-06	5.75289e-06	0.0781161	0.106307	0.815567	2.649e-10	CD8.T
(EO+BASO)#	DICE	CD8_NAIVE	CTD-2555A7.3	16:88559851	16:88556880_A_G	955	2.09841e-06	4.45306e-07	0.177956	0.036979	0.785063	2.515e-12	CD8.T
(EO+BASO)#	DICE	CD8_NAIVE	ARIH2	3:48787219	3:48978604_CA_C	623	7.95968e-06	8.98036e-06	0.11929	0.133839	0.746854	2.253e-10	CD8.T
(EO+BASO)#	DICE	CD8_NAIVE	C11orf65	11:108165407	11:108165407_C_G	803	1.18499e-09	7.49564e-10	0.158783	0.0996966	0.74152	5.684e-14	CD8.T
(EO+BASO)#	DICE	CD8_NAIVE	BANF1	11:65665256	11:65665256_A_G	1044	8.86642e-17	3.75032e-17	0.188806	0.0791292	0.732065	3.519e-22	CD8.T
(EO+BASO)#	DICE	CD8_NAIVE	RERE	1:8481016	1:8484823_A_G	951	3.53614e-06	1.95812e-06	0.186728	0.102689	0.710577	3.186e-11	CD8.T
(EO+BASO)#	DICE	CD8_NAIVE	ID3	1:23841370	1:23841370_G_T	886	1.29181e-07	2.79551e-07	0.100593	0.217005	0.682402	1.569e-12	CD8.T
(EO+BASO)#	DICE	CD8_NAIVE	RP11-156P1.2	17:44101849	17:43671066_G_GA	625	1.41404e-13	4.7862e-10	0.00011131	0.376134	0.623755	2.976e-14	CD8.T
(EO+BASO)#	DICE	CD8_NAIVE	IFITM2	11:309127	11:309127_A_G	1307	4.71007e-14	7.30626e-15	0.326549	0.0500308	0.623421	2.93e-20	CD8.T
(EO+BASO)#	DICE	CD8_NAIVE	ITPRIPL1	2:97201682	2:97201682_G_A	455	1.02831e-26	2.20159e-27	0.331307	0.0703337	0.598359	4.287e-32	CD8.T
(EO+BASO)#	DICE	CD8_NAIVE	FAHD2CP	2:96397341	2:96397341_C_A	323	2.75657e-17	4.95998e-17	0.147077	0.264051	0.588872	3.957e-23	CD8.T
(EO+BASO)#	DICE	CD8_NAIVE	DR1	1:93738515	1:93584606_G_A	1184	4.68465e-07	2.72215e-07	0.273813	0.15854	0.567646	7.254e-12	CD8.T
(EO+BASO)#	DICE	CD8_NAIVE	D2HGDH	2:242709363	2:242698640_G_A	1433	4.57835e-12	3.56059e-12	0.270068	0.209511	0.520421	5.241e-21	CD8.T
(EO+BASO)#	DICE	CD8_NAIVE	DND1P1	17:44290759	17:44753645_C_G	302	1.10421e-09	5.40102e-10	0.322565	0.157256	0.520179	1.305e-13	CD8.T
(EO+BASO)#	DICE	CD8_NAIVE	RP11-707O23.5	17:44272000	17:44753645_C_G	302	1.81532e-12	1.6944e-09	0.000530296	0.49447	0.505	1.305e-13	CD8.T
(EO+BASO)#	DICE	CD8_NAIVE	RP11-617D20.1	4:38680186	4:38677062_A_G	2215	7.44944e-37	1.17792e-36	0.192337	0.303623	0.50404	3.856e-43	CD8.T
(EO+BASO)#	DICE	CLASSICAL_MONOCYTES	RPS26	12:56401085	12:56449875_A_C	539	2.40795e-22	2.59158e-08	2.20297e-16	0.0227324	0.977268	4.507e-12	Mono
(EO+BASO)#	DICE	CLASSICAL_MONOCYTES	SUOX	12:56379427	12:56449875_A_C	539	2.22631e-08	3.08186e-08	0.020368	0.0272427	0.952389	4.507e-12	Mono
(EO+BASO)#	DICE	CLASSICAL_MONOCYTES	PSMD3	17:38143532	17:38143532_C_T	706	1.51458e-10	2.75126e-10	0.0248062	0.0441299	0.931064	1.678e-14	Mono
(EO+BASO)#	DICE	CLASSICAL_MONOCYTES	FAS	10:90746360	10:90741955_T_C	1878	1.28561e-08	0.000273961	3.26726e-06	0.0686936	0.931029	1.033e-08	Mono
(EO+BASO)#	DICE	CLASSICAL_MONOCYTES	WDR6	3:48844059	3:48978604_CA_C	623	6.09253e-10	6.87801e-06	9.13071e-06	0.102181	0.897803	2.253e-10	Mono
(EO+BASO)#	DICE	CLASSICAL_MONOCYTES	TMEM258	11:61571348	11:61571348_C_G	1199	8.51837e-07	1.95875e-06	0.0352845	0.0802501	0.884463	4.081e-11	Mono
(EO+BASO)#	DICE	CLASSICAL_MONOCYTES	ZNF786	7:148869277	7:148869277_G_A	1317	1.86577e-26	9.49208e-23	2.29487e-05	0.115867	0.88411	2.385e-28	Mono
(EO+BASO)#	DICE	CLASSICAL_MONOCYTES	NDFIP1	5:141513204	5:141499041_A_G	1441	2.98858e-31	3.28495e-31	0.0691686	0.0751722	0.855659	1.226e-35	Mono
(EO+BASO)#	DICE	CLASSICAL_MONOCYTES	TBX6	16:30101596	16:30103160_C_A	454	1.21839e-09	4.14496e-09	0.0390378	0.131978	0.828984	8.166e-15	Mono
(EO+BASO)#	DICE	CLASSICAL_MONOCYTES	MAPK3	16:30101596	16:30103160_C_A	454	2.79298e-09	2.96794e-09	0.0894885	0.094278	0.816234	8.166e-15	Mono
(EO+BASO)#	DICE	CLASSICAL_MONOCYTES	2024-09-02	2:242294913	2:242191689_G_A	1733	1.02274e-13	3.96664e-11	0.000499058	0.19275	0.806751	8.663e-15	Mono
(EO+BASO)#	DICE	CLASSICAL_MONOCYTES	PLCL2	3:16924440	3:16908518_A_C	1522	7.77058e-06	6.18072e-05	0.0229658	0.181875	0.79509	3.331e-10	Mono
(EO+BASO)#	DICE	CLASSICAL_MONOCYTES	RP11-703H8.7	11:61571348	11:61571348_C_G	1198	3.39065e-06	1.605e-06	0.140448	0.0656888	0.793858	4.081e-11	Mono
(EO+BASO)#	DICE	CLASSICAL_MONOCYTES	RP11-347C12.1	16:30154740	16:30623979_T_G	333	1.75884e-06	3.48398e-06	0.0726628	0.143149	0.784183	1.569e-10	Mono
(EO+BASO)#	DICE	CLASSICAL_MONOCYTES	MAPKAPK3	3:50567736	3:50421081_T_C	709	0.000471632	0.001838	0.0526024	0.204257	0.740831	1.203e-09	Mono
(EO+BASO)#	DICE	CLASSICAL_MONOCYTES	ACTA2	10:90746360	10:90741955_T_C	1878	7.84519e-10	0.00108447	1.99378e-07	0.274884	0.724031	1.033e-08	Mono
(EO+BASO)#	DICE	CLASSICAL_MONOCYTES	PLOD1	1:12105332	1:12099345_A_G	1432	3.67666e-06	1.05558e-05	0.0764856	0.218888	0.704612	1.496e-12	Mono
(EO+BASO)#	DICE	CLASSICAL_MONOCYTES	RP11-707O23.5	17:44272000	17:44753645_C_G	302	2.1639e-13	1.07894e-09	6.32125e-05	0.314499	0.685438	1.305e-13	Mono
(EO+BASO)#	DICE	CLASSICAL_MONOCYTES	IL4R	16:27343963	16:27343963_T_C	1360	4.39969e-05	1.17154e-05	0.271535	0.0716474	0.656761	1.846e-10	Mono
(EO+BASO)#	DICE	CLASSICAL_MONOCYTES	RP11-156P1.2	17:44101849	17:43671066_G_GA	625	1.20488e-13	4.74246e-10	9.48447e-05	0.372686	0.627219	2.976e-14	Mono
(EO+BASO)#	DICE	CLASSICAL_MONOCYTES	YPEL3	16:30101596	16:30103160_C_A	454	8.80005e-09	2.97857e-09	0.281958	0.0948118	0.62323	8.166e-15	Mono
(EO+BASO)#	DICE	CLASSICAL_MONOCYTES	LRRC37A16P	17:65880537	17:65880537_CT_C	1284	2.03414e-12	1.58916e-12	0.233778	0.182053	0.584169	2.276e-17	Mono
(EO+BASO)#	DICE	CLASSICAL_MONOCYTES	ARIH2	3:48844059	3:48978604_CA_C	623	2.35045e-05	6.97884e-06	0.352256	0.104046	0.543668	2.253e-10	Mono
(EO+BASO)#	DICE	CLASSICAL_MONOCYTES	SLC7A6	16:68323115	16:68294800_C_G	910	0.0668239	0.0541362	0.195203	0.157614	0.526223	2.622e-08	Mono
(EO+BASO)#	DICE	CLASSICAL_MONOCYTES	INO80E	16:30101596	16:30103160_C_A	454	1.06657e-08	4.84577e-09	0.341736	0.154758	0.503507	8.166e-15	Mono
(EO+BASO)#	DICE	NK_CD16POS	FADS2	11:61571382	11:61571348_C_G	1199	4.32052e-10	3.57491e-07	1.78963e-05	0.0138217	0.98616	4.081e-11	NK
(EO+BASO)#	DICE	NK_CD16POS	FADS1	11:61571382	11:61571348_C_G	1199	3.31489e-09	4.09543e-07	0.000137308	0.0159801	0.983882	4.081e-11	NK
(EO+BASO)#	DICE	NK_CD16POS	RPS26	12:56401085	12:56449875_A_C	539	2.48526e-18	2.55036e-08	2.2737e-12	0.022355	0.977645	4.507e-12	NK
(EO+BASO)#	DICE	NK_CD16POS	HHEX	10:94432000	10:94453475_TA_T	1434	3.2796e-10	2.77888e-09	0.00345139	0.0282761	0.968273	1.205e-13	NK
(EO+BASO)#	DICE	NK_CD16POS	FAS	10:90746360	10:90741955_T_C	1878	2.26037e-05	0.000228335	0.00574453	0.0570925	0.936912	1.033e-08	NK
(EO+BASO)#	DICE	NK_CD16POS	2024-09-02	2:242294913	2:242191689_G_A	1733	6.18792e-13	1.72006e-11	0.00301948	0.0830185	0.913962	8.663e-15	NK
(EO+BASO)#	DICE	NK_CD16POS	SLC22A5	5:131804347	5:131804347_C_A	1422	9.61999e-90	2.6379e-89	0.0335116	0.0910167	0.875472	2.84e-95	NK
(EO+BASO)#	DICE	NK_CD16POS	ZNF786	7:148869277	7:148869277_G_A	1317	3.68787e-25	1.09923e-22	0.000453602	0.134338	0.865208	2.385e-28	NK
(EO+BASO)#	DICE	NK_CD16POS	ACTA2	10:90741955	10:90741955_T_C	1878	5.03209e-05	0.000526534	0.0127886	0.13296	0.853675	1.033e-08	NK
(EO+BASO)#	DICE	NK_CD16POS	D2HGDH	2:242709363	2:242698640_G_A	1433	1.35349e-12	1.27481e-12	0.0798396	0.0743524	0.845808	5.241e-21	NK
(EO+BASO)#	DICE	NK_CD16POS	PRSS33	16:2828173	16:2836027_T_G	941	2.71055e-07	5.29449e-08	0.144833	0.0274624	0.827704	3.648e-12	NK
(EO+BASO)#	DICE	NK_CD16POS	ARIH2	3:48844059	3:48978604_CA_C	623	5.78291e-06	8.57112e-06	0.086667	0.127668	0.785651	2.253e-10	NK
(EO+BASO)#	DICE	NK_CD16POS	ACO2	22:41787950	22:41404939_T_C	858	3.92161e-05	1.98045e-05	0.163989	0.0820624	0.753889	3.641e-10	NK
(EO+BASO)#	DICE	NK_CD16POS	ACO2	22:41787950	22:41935285_A_G	675	3.31849e-05	2.57667e-05	0.139334	0.107434	0.753172	1.462e-08	NK
(EO+BASO)#	DICE	NK_CD16POS	IFITM3	11:309127	11:309127_A_G	1307	5.53186e-15	3.12076e-14	0.0383523	0.215616	0.746032	2.93e-20	NK
(EO+BASO)#	DICE	NK_CD16POS	RP11-973H7.4	18:12775963	18:12866436_AAAAAC_A	1642	8.18328e-08	0.108961	1.10358e-07	0.146198	0.744841	1.458e-08	NK
(EO+BASO)#	DICE	NK_CD16POS	RP11-347C12.2	16:30158550	16:30623979_T_G	333	4.58697e-06	1.62595e-06	0.189501	0.0664288	0.744064	1.569e-10	NK
(EO+BASO)#	DICE	NK_CD16POS	RP11-347C12.1	16:30158550	16:30623979_T_G	333	5.08609e-06	1.19402e-06	0.210121	0.0485873	0.741285	1.569e-10	NK
(EO+BASO)#	DICE	NK_CD16POS	ANKRD33B	5:10632605	5:10684942_T_C	1929	0.00107319	0.000464524	0.189111	0.0811273	0.728224	3.921e-09	NK
(EO+BASO)#	DICE	NK_CD16POS	N4BP1	16:48652982	16:48652982_CAA_C	1118	1.27588e-05	6.27006e-06	0.237578	0.116107	0.646296	2.649e-10	NK
(EO+BASO)#	DICE	NK_CD16POS	RP11-156P1.2	17:44101849	17:43671066_G_GA	625	7.90848e-14	4.76296e-10	6.22534e-05	0.374302	0.625636	2.976e-14	NK
(EO+BASO)#	DICE	NK_CD16POS	WBP2	17:73822597	17:73801154_T_C	1429	0.000333725	9.93009e-05	0.301438	0.0890849	0.609044	8.141e-10	NK
(EO+BASO)#	DICE	NK_CD16POS	IL18R1	2:102968867	2:102968867_T_TTA	1607	1.57859e-69	1.07259e-69	0.240181	0.162597	0.597222	7.162e-76	NK
(EO+BASO)#	DICE	NK_CD16POS	ITPRIPL1	2:97212755	2:97201682_G_A	455	1.53575e-29	1.38125e-26	0.000494796	0.444463	0.555042	4.287e-32	NK
(EO+BASO)#	DICE	NK_CD16POS	RP11-39K24.14	9:5164492	9:5659683_T_C	901	1.20368e-08	1.17064e-08	0.226662	0.219886	0.553453	3.656e-11	NK
(EO+BASO)#	DICE	NONCLASSICAL_MONOCYTES	RPS26	12:56401085	12:56449875_A_C	539	9.81033e-16	2.58391e-08	8.97523e-10	0.0226622	0.977338	4.507e-12	Mono
(EO+BASO)#	DICE	NONCLASSICAL_MONOCYTES	IL4R	16:27343963	16:27343963_T_C	1360	9.08794e-07	3.95141e-06	0.00560881	0.0234159	0.97097	1.846e-10	Mono
(EO+BASO)#	DICE	NONCLASSICAL_MONOCYTES	NCF4	22:37258503	22:37258503_T_C	1677	6.51669e-09	1.31933e-09	0.0323752	0.00559246	0.962032	5.066e-14	Mono
(EO+BASO)#	DICE	NONCLASSICAL_MONOCYTES	IRF5	7:128580042	7:128580042_A_G	1843	8.27751e-06	0.00152506	0.000259461	0.0468522	0.951355	5.39e-08	Mono
(EO+BASO)#	DICE	NONCLASSICAL_MONOCYTES	ZNF652	17:47465743	17:47465743_A_ATCT	1106	7.69156e-09	1.15385e-08	0.021179	0.0308238	0.947997	3.622e-13	Mono
(EO+BASO)#	DICE	NONCLASSICAL_MONOCYTES	FADS2	11:61581656	11:61571348_C_G	1199	7.69084e-10	1.69923e-06	3.18567e-05	0.0694545	0.930512	4.081e-11	Mono
(EO+BASO)#	DICE	NONCLASSICAL_MONOCYTES	RP11-399O19.9	10:90741955	10:90741955_T_C	1878	0.000168631	0.000112579	0.0428561	0.0276818	0.929181	1.033e-08	Mono
(EO+BASO)#	DICE	NONCLASSICAL_MONOCYTES	NDFIP1	5:141539339	5:141499041_A_G	1441	4.81892e-32	3.05933e-31	0.0111531	0.0698871	0.91896	1.226e-35	Mono
(EO+BASO)#	DICE	NONCLASSICAL_MONOCYTES	FADS1	11:61581656	11:61571348_C_G	1199	1.54511e-07	1.86986e-06	0.00640012	0.0765357	0.917062	4.081e-11	Mono
(EO+BASO)#	DICE	NONCLASSICAL_MONOCYTES	SUOX	12:56384804	12:56449875_A_C	539	7.78483e-08	2.85766e-08	0.0712215	0.0252405	0.903538	4.507e-12	Mono
(EO+BASO)#	DICE	NONCLASSICAL_MONOCYTES	WDR6	3:49134914	3:48978604_CA_C	623	9.16402e-11	6.69844e-06	1.37339e-06	0.0994872	0.900505	2.253e-10	Mono
(EO+BASO)#	DICE	NONCLASSICAL_MONOCYTES	ZNF786	7:148869277	7:148869277_G_A	1317	1.49426e-27	1.03591e-22	1.83791e-06	0.126541	0.873457	2.385e-28	Mono
(EO+BASO)#	DICE	NONCLASSICAL_MONOCYTES	DAP	5:10695526	5:10684942_T_C	1929	0.000100921	0.000659022	0.0177837	0.115263	0.866194	3.921e-09	Mono
(EO+BASO)#	DICE	NONCLASSICAL_MONOCYTES	MAPK3	16:30158550	16:30623979_T_G	333	2.38261e-06	1.03815e-06	0.0984328	0.0420295	0.859534	1.569e-10	Mono
(EO+BASO)#	DICE	NONCLASSICAL_MONOCYTES	RP11-347C12.1	16:30154740	16:30623979_T_G	333	1.28502e-06	2.51838e-06	0.0530881	0.103198	0.84371	1.569e-10	Mono
(EO+BASO)#	DICE	NONCLASSICAL_MONOCYTES	RP11-39K24.13	9:5075628	9:5075628_C_G	1512	4.88876e-11	8.14408e-11	0.0801986	0.132814	0.786987	1.17e-15	Mono
(EO+BASO)#	DICE	NONCLASSICAL_MONOCYTES	ITGAL	16:30162482	16:30623979_T_G	333	4.73755e-06	5.66078e-07	0.195722	0.0226047	0.781668	1.569e-10	Mono
(EO+BASO)#	DICE	NONCLASSICAL_MONOCYTES	FAS	10:90749963	10:90741955_T_C	1878	2.42283e-10	0.000877603	6.15739e-08	0.222258	0.776865	1.033e-08	Mono
(EO+BASO)#	DICE	NONCLASSICAL_MONOCYTES	ARIH2	3:48844059	3:48978604_CA_C	623	6.59775e-06	8.69426e-06	0.0988787	0.129527	0.771579	2.253e-10	Mono
(EO+BASO)#	DICE	NONCLASSICAL_MONOCYTES	MCL1	1:150584103	1:150595537_G_T	890	2.03484e-14	2.45493e-15	0.264173	0.0311665	0.704661	1.422e-20	Mono
(EO+BASO)#	DICE	NONCLASSICAL_MONOCYTES	INO80E	16:30101596	16:30103160_C_A	454	3.26413e-10	1.09024e-08	0.0104584	0.348677	0.640864	8.166e-15	Mono
(EO+BASO)#	DICE	NONCLASSICAL_MONOCYTES	RP11-259G18.3	17:44787312	17:44753645_C_G	745	6.98346e-13	1.19357e-09	0.000215934	0.368428	0.631356	1.305e-13	Mono
(EO+BASO)#	DICE	NONCLASSICAL_MONOCYTES	RP11-156P1.2	17:44101849	17:43671066_G_GA	625	3.37767e-13	4.76653e-10	0.000265881	0.374583	0.625151	2.976e-14	Mono
(EO+BASO)#	DICE	NONCLASSICAL_MONOCYTES	ACTA2	10:90753758	10:90741955_T_C	1878	8.30047e-10	0.00173462	2.10949e-07	0.44028	0.557985	1.033e-08	Mono
(EO+BASO)#	DICE	NONCLASSICAL_MONOCYTES	RP11-532F6.2	6:554776	6:376329_G_A	1176	1.14382e-10	2.41812e-11	0.378183	0.0794079	0.542409	2.709e-21	Mono
(EO+BASO)#	DICE	NONCLASSICAL_MONOCYTES	MEI1	22:41741544	22:41935285_A_G	675	6.74254e-05	4.28939e-05	0.283101	0.179563	0.537226	1.462e-08	Mono
(EO+BASO)#	DICE	NONCLASSICAL_MONOCYTES	TRERF1	6:42282393	6:42197707_C_T	1147	0.00265022	0.000658694	0.3737	0.09235	0.530641	1.56e-09	Mono
(EO+BASO)#	DICE	NONCLASSICAL_MONOCYTES	TNFRSF10C	8:22964719	8:22957003_T_C	1848	1.82374e-10	5.51237e-11	0.366839	0.110357	0.522804	2.943e-18	Mono
(EO+BASO)#	DICE	TFH	HIVEP3	1:42370787	1:42371414_T_C	1212	3.27144e-14	3.78707e-08	8.76356e-09	0.00915396	0.990846	1.719e-12	CD4.T
(EO+BASO)#	DICE	TFH	FADS1	11:61571348	11:61571348_C_G	1199	1.20805e-12	3.24359e-07	5.00393e-08	0.0124479	0.987552	4.081e-11	CD4.T
(EO+BASO)#	DICE	TFH	RPS26	12:56401085	12:56449875_A_C	539	1.92312e-20	2.59165e-08	1.75942e-14	0.0227331	0.977267	4.507e-12	CD4.T
(EO+BASO)#	DICE	TFH	ACTA2	10:90741955	10:90741955_T_C	1878	7.23838e-05	0.000107808	0.0183957	0.0264435	0.954981	1.033e-08	CD4.T
(EO+BASO)#	DICE	TFH	MRPL38	17:73801154	17:73801154_T_C	1429	3.07829e-06	4.97541e-05	0.00278048	0.0439874	0.953179	8.141e-10	CD4.T
(EO+BASO)#	DICE	TFH	FADS2	11:61571382	11:61571348_C_G	1199	7.31677e-11	1.25407e-06	3.03073e-06	0.0509966	0.948999	4.081e-11	CD4.T
(EO+BASO)#	DICE	TFH	LIMK2	22:31648294	22:31668250_G_A	1298	1.81842e-05	8.76412e-05	0.0114707	0.0543502	0.934073	7.774e-09	CD4.T
(EO+BASO)#	DICE	TFH	NDFIP1	5:141499041	5:141499041_A_G	1441	2.11355e-31	2.25841e-31	0.0489166	0.0513695	0.899714	1.226e-35	CD4.T
(EO+BASO)#	DICE	TFH	ATM	11:108165407	11:108165407_C_G	803	3.80311e-11	7.19126e-10	0.00509599	0.0954601	0.899444	5.684e-14	CD4.T
(EO+BASO)#	DICE	TFH	ACO2	22:41827589	22:41404939_T_C	858	1.83521e-06	2.67487e-05	0.00767427	0.110973	0.881324	3.641e-10	CD4.T
(EO+BASO)#	DICE	TFH	ZNF786	7:148869277	7:148869277_G_A	1317	1.50017e-25	1.01562e-22	0.000184518	0.124044	0.875771	2.385e-28	CD4.T
(EO+BASO)#	DICE	TFH	ACO2	22:41827589	22:41935285_A_G	675	1.67327e-06	2.82327e-05	0.00702562	0.117666	0.875278	1.462e-08	CD4.T
(EO+BASO)#	DICE	TFH	SLC7A6OS	16:68337798	16:68294800_C_G	910	0.0253631	0.0217299	0.0740896	0.0626602	0.816157	2.622e-08	CD4.T
(EO+BASO)#	DICE	TFH	MYRF	11:61571382	11:61571348_C_G	1199	3.65802e-06	1.4324e-06	0.151521	0.0585425	0.789931	4.081e-11	CD4.T
(EO+BASO)#	DICE	TFH	FADS3	11:61571382	11:61571348_C_G	1199	3.66191e-06	1.59664e-06	0.151683	0.0653525	0.78296	4.081e-11	CD4.T
(EO+BASO)#	DICE	TFH	YPEL3	16:30092048	16:30103160_C_A	454	2.1262e-09	4.69118e-09	0.0681245	0.149525	0.78235	8.166e-15	CD4.T
(EO+BASO)#	DICE	TFH	TMEM258	11:61581656	11:61571348_C_G	1199	3.33979e-06	2.32433e-06	0.13834	0.0955115	0.766143	4.081e-11	CD4.T
(EO+BASO)#	DICE	TFH	INO80E	16:30101596	16:30103160_C_A	454	6.28929e-10	7.81119e-09	0.0201512	0.249544	0.730304	8.166e-15	CD4.T
(EO+BASO)#	DICE	TFH	GPR18	13:99855124	13:99855124_G_A	1726	2.89232e-13	4.29865e-11	0.0018224	0.270123	0.728055	2.099e-16	CD4.T
(EO+BASO)#	DICE	TFH	NSMCE1	16:27343963	16:27343963_T_C	1360	3.42286e-05	1.30066e-05	0.211249	0.0795638	0.70914	1.846e-10	CD4.T
(EO+BASO)#	DICE	TFH	FAS	10:90746360	10:90741955_T_C	1878	2.40018e-07	0.00119784	6.09984e-05	0.303724	0.695017	1.033e-08	CD4.T
(EO+BASO)#	DICE	TFH	RP11-347C12.2	16:30158550	16:30623979_T_G	333	6.27853e-06	1.21725e-06	0.259385	0.0495973	0.691011	1.569e-10	CD4.T
(EO+BASO)#	DICE	TFH	DR1	1:93584606	1:93584606_G_A	1184	2.18834e-07	3.31693e-07	0.127907	0.193193	0.6789	7.254e-12	CD4.T
(EO+BASO)#	DICE	TFH	UPB1	22:24852233	22:24621826_A_G	876	0.000194444	0.00742042	0.00813321	0.309706	0.674546	8.243e-11	CD4.T
(EO+BASO)#	DICE	TFH	RP11-156P1.2	17:44101849	17:43671066_G_GA	625	4.09129e-13	4.77062e-10	0.000322056	0.374905	0.624773	2.976e-14	CD4.T
(EO+BASO)#	DICE	TFH	2024-09-02	2:242294913	2:242191689_G_A	1733	8.28604e-13	7.92845e-11	0.00404328	0.386269	0.609688	8.663e-15	CD4.T
(EO+BASO)#	DICE	TFH	ARIH2	3:48844059	3:48978604_CA_C	623	2.06681e-05	8.33893e-06	0.309747	0.124408	0.565816	2.253e-10	CD4.T
(EO+BASO)#	DICE	TFH	RP11-617D20.1	4:38680186	4:38677062_A_G	2215	1.44861e-36	3.78103e-37	0.374017	0.0970932	0.52889	3.856e-43	CD4.T
(EO+BASO)#	DICE	TFH	ARRB2	17:4571037	17:4535314_G_A	1184	8.94085e-06	2.74059e-06	0.373712	0.11404	0.512237	2.076e-39	CD4.T
(EO+BASO)#	DICE	TFH	DND1P1	17:44302881	17:44753645_C_G	302	3.28154e-11	1.66025e-09	0.00958614	0.484492	0.505922	1.305e-13	CD4.T
(EO+BASO)#	DICE	TH1	HIVEP3	1:42371414	1:42371414_T_C	1212	5.20696e-11	3.96023e-08	1.39484e-05	0.00961832	0.990368	1.719e-12	CD4.T
(EO+BASO)#	DICE	TH1	FADS1	11:61571382	11:61571348_C_G	1199	3.05182e-11	4.232e-07	1.26412e-06	0.0165462	0.983452	4.081e-11	CD4.T
(EO+BASO)#	DICE	TH1	RPS26	12:56401085	12:56449875_A_C	539	2.84193e-14	2.57917e-08	2.60001e-08	0.0226188	0.977381	4.507e-12	CD4.T
(EO+BASO)#	DICE	TH1	2024-09-02	2:242294913	2:242191689_G_A	1733	1.77062e-14	8.3055e-12	8.63998e-05	0.0395674	0.960346	8.663e-15	CD4.T
(EO+BASO)#	DICE	TH1	FADS2	11:61571382	11:61571348_C_G	1199	3.17489e-08	2.0904e-06	0.00131509	0.0856749	0.913008	4.081e-11	CD4.T
(EO+BASO)#	DICE	TH1	ZNF786	7:148869277	7:148869277_G_A	1317	3.95623e-25	9.18558e-23	0.000486609	0.112094	0.88742	2.385e-28	CD4.T
(EO+BASO)#	DICE	TH1	LIMK2	22:31648294	22:31668250_G_A	1298	8.29401e-05	0.000138604	0.0523188	0.0865709	0.860889	7.774e-09	CD4.T
(EO+BASO)#	DICE	TH1	MYRF	11:61581656	11:61571348_C_G	1199	1.52953e-06	2.14476e-06	0.0633557	0.0879909	0.84865	4.081e-11	CD4.T
(EO+BASO)#	DICE	TH1	IFITM3	11:309127	11:309127_A_G	1307	1.96628e-14	3.95477e-15	0.136322	0.0265813	0.837097	2.93e-20	CD4.T
(EO+BASO)#	DICE	TH1	ATM	11:108165407	11:108165407_C_G	803	5.84859e-10	9.52875e-10	0.0783685	0.126886	0.794745	5.684e-14	CD4.T
(EO+BASO)#	DICE	TH1	RP11-617D20.1	4:38680186	4:38677062_A_G	2215	6.36217e-37	1.64163e-37	0.164265	0.041591	0.794144	3.856e-43	CD4.T
(EO+BASO)#	DICE	TH1	ACTA2	10:90741955	10:90741955_T_C	1878	0.000434692	0.000406075	0.110473	0.102414	0.786272	1.033e-08	CD4.T
(EO+BASO)#	DICE	TH1	MEI1	22:41744022	22:41404939_T_C	685	3.16214e-05	2.38526e-05	0.132341	0.0990591	0.768544	3.641e-10	CD4.T
(EO+BASO)#	DICE	TH1	MRPS21	1:150473944	1:150036025_G_A	755	0.00172919	0.00370121	0.0792776	0.168942	0.74635	1.026e-08	CD4.T
(EO+BASO)#	DICE	TH1	ACO2	22:41813886	22:41404939_T_C	858	5.07391e-05	2.61085e-05	0.212175	0.108498	0.67925	3.641e-10	CD4.T
(EO+BASO)#	DICE	TH1	UPB1	22:24881233	22:24621826_A_G	876	0.000671042	0.00697415	0.0280683	0.291041	0.673245	8.243e-11	CD4.T
(EO+BASO)#	DICE	TH1	2024-09-02	2:242294913	2:242698640_G_A	1433	1.78749e-14	5.80689e-12	0.00105441	0.341879	0.657066	5.241e-21	CD4.T
(EO+BASO)#	DICE	TH1	INO80E	16:30101596	16:30103160_C_A	454	2.5008e-10	1.10305e-08	0.0080127	0.352784	0.639204	8.166e-15	CD4.T
(EO+BASO)#	DICE	TH1	RP11-156P1.2	17:44101849	17:43671066_G_GA	625	3.58516e-13	4.75584e-10	0.000282214	0.373741	0.625977	2.976e-14	CD4.T
(EO+BASO)#	DICE	TH1	ACO2	22:41813886	22:41935285_A_G	675	4.06818e-05	5.31113e-05	0.170812	0.222394	0.606701	1.462e-08	CD4.T
(EO+BASO)#	DICE	TH1	DAP	5:10758562	5:10684942_T_C	1929	0.0017996	0.000503931	0.317115	0.0882073	0.592375	3.921e-09	CD4.T
(EO+BASO)#	DICE	TH1	MEI1	22:41744022	22:41935285_A_G	675	2.22827e-05	7.59219e-05	0.093559	0.318187	0.588155	1.462e-08	CD4.T
(EO+BASO)#	DICE	TH1	WDR6	3:49134914	3:48978604_CA_C	623	1.96312e-05	8.27543e-06	0.294207	0.123439	0.582325	2.253e-10	CD4.T
(EO+BASO)#	DICE	TH1	LRRC37A16P	17:65880537	17:65880537_CT_C	1284	2.16782e-12	1.56751e-12	0.249141	0.179578	0.571281	2.276e-17	CD4.T
(EO+BASO)#	DICE	TH1-17	HIVEP3	1:42370787	1:42371414_T_C	1212	1.074e-10	3.82689e-08	2.87705e-05	0.00926077	0.99071	1.719e-12	CD4.T
(EO+BASO)#	DICE	TH1-17	RPS26	12:56401085	12:56449875_A_C	539	5.47842e-17	2.56523e-08	5.01207e-11	0.0224911	0.977509	4.507e-12	CD4.T
(EO+BASO)#	DICE	TH1-17	FADS1	11:61571348	11:61571348_C_G	1199	1.58278e-09	1.65472e-06	6.55616e-05	0.0676089	0.932324	4.081e-11	CD4.T
(EO+BASO)#	DICE	TH1-17	NDFIP1	5:141499041	5:141499041_A_G	1441	8.85535e-32	2.10598e-31	0.0204951	0.0478098	0.931695	1.226e-35	CD4.T
(EO+BASO)#	DICE	TH1-17	FADS2	11:61571348	11:61571348_C_G	1199	5.96595e-07	1.42015e-06	0.024712	0.0579075	0.917379	4.081e-11	CD4.T
(EO+BASO)#	DICE	TH1-17	ZNF786	7:148854132	7:148869277_G_A	1317	1.39897e-26	1.05514e-22	1.72071e-05	0.12891	0.871073	2.385e-28	CD4.T
(EO+BASO)#	DICE	TH1-17	RP5-1115A15.1	1:8484823	1:8484823_A_G	951	2.02205e-06	5.90159e-07	0.106776	0.0303008	0.862921	3.186e-11	CD4.T
(EO+BASO)#	DICE	TH1-17	ATM	11:108237839	11:108165407_C_G	803	2.11177e-10	8.25856e-10	0.0282967	0.109799	0.861904	5.684e-14	CD4.T
(EO+BASO)#	DICE	TH1-17	ACTA2	10:90746360	10:90741955_T_C	1878	0.000266399	0.000421597	0.0677028	0.10632	0.82529	1.033e-08	CD4.T
(EO+BASO)#	DICE	TH1-17	TNC	9:117694184	9:117694184_G_A	1662	5.98494e-06	4.05081e-06	0.107456	0.0719089	0.820626	2.067e-10	CD4.T
(EO+BASO)#	DICE	TH1-17	RP11-617D20.1	4:38680186	4:38677062_A_G	2215	6.07829e-37	1.69615e-37	0.156935	0.0429928	0.800072	3.856e-43	CD4.T
(EO+BASO)#	DICE	TH1-17	RFPL3S	22:31821719	22:31668250_G_A	505	0.0029739	0.000627527	0.178838	0.0369563	0.780604	7.774e-09	CD4.T
(EO+BASO)#	DICE	TH1-17	INO80E	16:30101596	16:30103160_C_A	454	4.10889e-11	7.3026e-09	0.00131651	0.233214	0.76547	8.166e-15	CD4.T
(EO+BASO)#	DICE	TH1-17	2024-09-02	2:242294913	2:242191689_G_A	1733	9.69465e-15	5.06755e-11	4.73063e-05	0.246524	0.753428	8.663e-15	CD4.T
(EO+BASO)#	DICE	TH1-17	ACO2	22:41827589	22:41935285_A_G	675	4.0026e-05	2.26659e-05	0.168058	0.0944306	0.737448	1.462e-08	CD4.T
(EO+BASO)#	DICE	TH1-17	ACO2	22:41827589	22:41404939_T_C	858	4.63679e-05	2.12911e-05	0.193896	0.0883151	0.717721	3.641e-10	CD4.T
(EO+BASO)#	DICE	TH1-17	UPB1	22:24852233	22:24621826_A_G	876	9.95517e-06	0.00735164	0.000416404	0.306818	0.685404	8.243e-11	CD4.T
(EO+BASO)#	DICE	TH1-17	ITPRIPL1	2:97212755	2:97201682_G_A	455	3.73838e-27	6.83834e-27	0.120445	0.219662	0.659893	4.287e-32	CD4.T
(EO+BASO)#	DICE	TH1-17	MRPS21	1:150473944	1:150036025_G_A	755	0.00390982	0.00337716	0.179252	0.154172	0.659288	1.026e-08	CD4.T
(EO+BASO)#	DICE	TH1-17	DAP	5:10699878	5:10684942_T_C	1929	0.00132894	0.00065624	0.234177	0.11499	0.648848	3.921e-09	CD4.T
(EO+BASO)#	DICE	TH1-17	RP11-156P1.2	17:44101849	17:43671066_G_GA	625	6.28978e-13	4.73223e-10	0.000495115	0.371881	0.627624	2.976e-14	CD4.T
(EO+BASO)#	DICE	TH1-17	ARRB2	17:4570233	17:4535314_G_A	1184	5.85084e-06	3.26003e-06	0.244555	0.135644	0.619792	2.076e-39	CD4.T
(EO+BASO)#	DICE	TH1-17	RP11-347C12.2	16:30154740	16:30623979_T_G	333	8.25308e-06	1.05615e-06	0.340959	0.0430164	0.616015	1.569e-10	CD4.T
(EO+BASO)#	DICE	TH1-17	SLC22A5	5:131410879	5:130935196_TAC_T	472	1.75876e-59	2.67147e-60	0.335183	0.050298	0.614519	5.207e-54	CD4.T
(EO+BASO)#	DICE	TH1-17	NICN1	3:48844059	3:48978604_CA_C	623	1.83452e-05	7.42611e-06	0.274934	0.110679	0.614361	2.253e-10	CD4.T
(EO+BASO)#	DICE	TH1-17	HEATR6	17:57991375	17:57991375_T_G	592	0.00142265	0.00323037	0.122632	0.27786	0.594855	3.493e-08	CD4.T
(EO+BASO)#	DICE	TH1-17	RP11-707O23.5	17:44272000	17:44753645_C_G	302	3.62586e-12	1.42394e-09	0.0010592	0.415382	0.583559	1.305e-13	CD4.T
(EO+BASO)#	DICE	TH1-17	FAS	10:90746360	10:90741955_T_C	1878	0.00105303	0.000639796	0.267618	0.16203	0.56866	1.033e-08	CD4.T
(EO+BASO)#	DICE	TH1-17	LRRC37A16P	17:65880537	17:65880537_CT_C	1284	8.72434e-13	2.95381e-12	0.100266	0.338912	0.560822	2.276e-17	CD4.T
(EO+BASO)#	DICE	TH1-17	RP11-259G18.3	17:44787312	17:44753645_C_G	745	3.64999e-12	1.52286e-09	0.0011286	0.470351	0.52852	1.305e-13	CD4.T
(EO+BASO)#	DICE	TH1-17	TEF	22:41753059	22:41935285_A_G	675	4.92042e-05	6.34583e-05	0.206595	0.265917	0.527375	1.462e-08	CD4.T
(EO+BASO)#	DICE	TH1-17	LIMK2	22:31581773	22:31668250_G_A	1298	0.000145895	0.000612694	0.0920307	0.385967	0.521243	7.774e-09	CD4.T
(EO+BASO)#	DICE	TH1-17	RP11-345J4.8	16:30098189	16:30103160_C_A	452	4.52853e-09	1.04765e-08	0.145104	0.335171	0.519725	8.166e-15	CD4.T
(EO+BASO)#	DICE	TH17	HIVEP3	1:42371414	1:42371414_T_C	1212	2.72844e-18	3.8779e-08	7.30895e-13	0.00939753	0.990602	1.719e-12	CD4.T
(EO+BASO)#	DICE	TH17	RP5-1115A15.1	1:8484823	1:8484823_A_G	951	3.68061e-08	2.75902e-07	0.00194357	0.0135847	0.984471	3.186e-11	CD4.T
(EO+BASO)#	DICE	TH17	FADS1	11:61571348	11:61571348_C_G	1199	1.50124e-13	5.57085e-07	6.21839e-09	0.0220975	0.977902	4.081e-11	CD4.T
(EO+BASO)#	DICE	TH17	RPS26	12:56401085	12:56449875_A_C	539	1.34343e-21	2.59154e-08	1.22907e-15	0.0227321	0.977268	4.507e-12	CD4.T
(EO+BASO)#	DICE	TH17	ACTA2	10:90746360	10:90741955_T_C	1878	6.9038e-06	0.000215208	0.00175454	0.0537489	0.944274	1.033e-08	CD4.T
(EO+BASO)#	DICE	TH17	2024-09-02	2:242294913	2:242191689_G_A	1733	3.35326e-14	1.82553e-11	0.000163627	0.0881672	0.911669	8.663e-15	CD4.T
(EO+BASO)#	DICE	TH17	LIMK2	22:31648294	22:31668250_G_A	1298	1.07739e-05	0.00018818	0.00679621	0.117829	0.875176	7.774e-09	CD4.T
(EO+BASO)#	DICE	TH17	RP11-347C12.2	16:30158550	16:30623979_T_G	333	1.14591e-06	2.02356e-06	0.0473409	0.0827295	0.869926	1.569e-10	CD4.T
(EO+BASO)#	DICE	TH17	ZNF786	7:148854132	7:148869277_G_A	1317	8.75515e-26	1.08068e-22	0.000107687	0.132054	0.867838	2.385e-28	CD4.T
(EO+BASO)#	DICE	TH17	FADS2	11:61571348	11:61571348_C_G	1199	2.94908e-09	3.46301e-06	0.000122156	0.142586	0.857288	4.081e-11	CD4.T
(EO+BASO)#	DICE	TH17	IL4R	16:27349168	16:27343963_T_C	1360	1.81779e-05	7.42759e-06	0.112189	0.044998	0.842788	1.846e-10	CD4.T
(EO+BASO)#	DICE	TH17	LRRC37A16P	17:65880537	17:65880537_CT_C	1284	1.68271e-13	1.52312e-12	0.0193389	0.174241	0.80642	2.276e-17	CD4.T
(EO+BASO)#	DICE	TH17	NDFIP1	5:141499041	5:141499041_A_G	1441	6.3405e-31	2.77881e-31	0.146747	0.063524	0.789729	1.226e-35	CD4.T
(EO+BASO)#	DICE	TH17	GPR18	13:99855124	13:99855124_G_A	1726	1.45257e-12	3.59445e-11	0.00915239	0.225715	0.765132	2.099e-16	CD4.T
(EO+BASO)#	DICE	TH17	YPEL3	16:30101596	16:30103160_C_A	454	3.92011e-09	3.69059e-09	0.125602	0.117491	0.756906	8.166e-15	CD4.T
(EO+BASO)#	DICE	TH17	WDR6	3:48844059	3:48978604_CA_C	623	1.14877e-05	7.25178e-06	0.172164	0.107961	0.719857	2.253e-10	CD4.T
(EO+BASO)#	DICE	TH17	ARIH2	3:48844059	3:48978604_CA_C	623	1.27093e-05	7.2781e-06	0.19047	0.108374	0.701136	2.253e-10	CD4.T
(EO+BASO)#	DICE	TH17	DR1	1:93584606	1:93584606_G_A	1184	2.91465e-07	2.45803e-07	0.170359	0.142983	0.686658	7.254e-12	CD4.T
(EO+BASO)#	DICE	TH17	ICOSLG	21:45668171	21:45660835_C_A	1586	0.00595139	0.00117074	0.25888	0.0502426	0.683755	1.467e-08	CD4.T
(EO+BASO)#	DICE	TH17	RP11-694I15.7	3:49157771	3:48978604_CA_C	623	1.35999e-05	7.57809e-06	0.203818	0.112888	0.683273	2.253e-10	CD4.T
(EO+BASO)#	DICE	TH17	AC016747.3	2:61519094	2:61768239_ATATAT_A	1036	6.03271e-05	4.5774e-05	0.204529	0.154548	0.640816	4.648e-10	CD4.T
(EO+BASO)#	DICE	TH17	RP11-617D20.1	4:38680186	4:38677062_A_G	2215	1.08003e-36	3.23568e-37	0.278854	0.0829036	0.638243	3.856e-43	CD4.T
(EO+BASO)#	DICE	TH17	XPO1	2:61632228	2:61768239_ATATAT_A	1036	6.92222e-05	3.9854e-05	0.234687	0.134488	0.630716	4.648e-10	CD4.T
(EO+BASO)#	DICE	TH17	FAS	10:90746360	10:90741955_T_C	1878	6.68704e-06	0.00150719	0.00169945	0.382424	0.614363	1.033e-08	CD4.T
(EO+BASO)#	DICE	TH17	ARRB2	17:4568953	17:4535314_G_A	1184	5.8039e-06	3.58849e-06	0.242593	0.149384	0.608013	2.076e-39	CD4.T
(EO+BASO)#	DICE	TH17	HYAL3	3:49368521	3:48978604_CA_C	180	0.019934	0.00120264	0.351672	0.0206102	0.606581	2.253e-10	CD4.T
(EO+BASO)#	DICE	TH17	FAHD2CP	2:96397341	2:96397341_C_A	323	4.87575e-17	2.9765e-17	0.260146	0.15823	0.581624	3.957e-23	CD4.T
(EO+BASO)#	DICE	TH17	INO80E	16:30096468	16:30103160_C_A	454	2.39734e-11	1.42484e-08	0.00076812	0.455983	0.543249	8.166e-15	CD4.T
(EO+BASO)#	DICE	TH17	RP11-603J24.4	12:57331936	12:57489709_T_C	407	1.0163e-05	5.90419e-07	0.442592	0.02518	0.532217	4.599e-17	CD4.T
(EO+BASO)#	DICE	TH17	RP11-347C12.2	16:30030195	16:30103160_C_A	454	6.1285e-09	8.49786e-09	0.19636	0.271744	0.531896	8.166e-15	CD4.T
(EO+BASO)#	DICE	TH17	UPB1	22:24843802	22:24621826_A_G	876	2.95797e-07	0.0113466	1.23726e-05	0.474092	0.514548	8.243e-11	CD4.T
(EO+BASO)#	DICE	TH2	HIVEP3	1:42370787	1:42371414_T_C	1212	8.12175e-15	3.75487e-08	2.17566e-09	0.00906764	0.990932	1.719e-12	CD4.T
(EO+BASO)#	DICE	TH2	RPS26	12:56401085	12:56449875_A_C	539	3.85084e-23	2.59161e-08	3.52304e-17	0.0227327	0.977267	4.507e-12	CD4.T
(EO+BASO)#	DICE	TH2	FADS1	11:61571382	11:61571348_C_G	1199	1.94241e-12	9.9369e-07	8.0458e-08	0.0402005	0.959798	4.081e-11	CD4.T
(EO+BASO)#	DICE	TH2	ACTA2	10:90741615	10:90741955_T_C	1878	8.47982e-05	0.000238352	0.0215507	0.0596564	0.91847	1.033e-08	CD4.T
(EO+BASO)#	DICE	TH2	ZNF786	7:148869277	7:148869277_G_A	1317	1.36358e-25	1.04974e-22	0.000167718	0.128245	0.871587	2.385e-28	CD4.T
(EO+BASO)#	DICE	TH2	2024-09-02	2:242294913	2:242191689_G_A	1733	1.73896e-15	2.76543e-11	8.48549e-06	0.134077	0.865915	8.663e-15	CD4.T
(EO+BASO)#	DICE	TH2	FADS2	11:61571348	11:61571348_C_G	1199	1.02812e-08	3.57723e-06	0.000425864	0.147323	0.852248	4.081e-11	CD4.T
(EO+BASO)#	DICE	TH2	LIMK2	22:31648294	22:31668250_G_A	1298	3.90342e-05	0.000198488	0.0246229	0.124356	0.850784	7.774e-09	CD4.T
(EO+BASO)#	DICE	TH2	YPEL3	16:30101596	16:30103160_C_A	454	5.60312e-10	4.12645e-09	0.0179527	0.131363	0.850684	8.166e-15	CD4.T
(EO+BASO)#	DICE	TH2	NDFIP1	5:141499041	5:141499041_A_G	1441	4.1222e-31	2.69385e-31	0.0954055	0.0615043	0.84309	1.226e-35	CD4.T
(EO+BASO)#	DICE	TH2	DR1	1:93584606	1:93584606_G_A	1184	6.10719e-08	2.29921e-07	0.035696	0.133556	0.830747	7.254e-12	CD4.T
(EO+BASO)#	DICE	TH2	RP11-617D20.1	4:38680186	4:38677062_A_G	2215	5.58069e-37	1.9087e-37	0.144087	0.0484731	0.80744	3.856e-43	CD4.T
(EO+BASO)#	DICE	TH2	C11orf65	11:108165407	11:108165407_C_G	803	6.41893e-10	8.11729e-10	0.0860106	0.107962	0.806027	5.684e-14	CD4.T
(EO+BASO)#	DICE	TH2	MYRF	11:61571348	11:61571348_C_G	1199	2.55028e-06	3.00925e-06	0.105637	0.123878	0.77048	4.081e-11	CD4.T
(EO+BASO)#	DICE	TH2	ATM	11:108165407	11:108165407_C_G	803	1.13029e-09	7.33137e-10	0.151454	0.0974859	0.75106	5.684e-14	CD4.T
(EO+BASO)#	DICE	TH2	RP11-156P1.2	17:44290759	17:44753645_C_G	745	5.07757e-15	8.28252e-10	1.57002e-06	0.255357	0.744641	1.305e-13	CD4.T
(EO+BASO)#	DICE	TH2	LRRC37A16P	17:65880537	17:65880537_CT_C	1284	9.1021e-13	1.33246e-12	0.104608	0.152392	0.743	2.276e-17	CD4.T
(EO+BASO)#	DICE	TH2	GPR183	13:99855124	13:99855124_G_A	1726	1.75011e-11	2.39165e-11	0.110272	0.149954	0.739774	2.099e-16	CD4.T
(EO+BASO)#	DICE	TH2	RP11-347C12.2	16:30147265	16:30623979_T_G	333	7.84748e-06	9.79131e-07	0.324203	0.0398148	0.635974	1.569e-10	CD4.T
(EO+BASO)#	DICE	TH2	UPB1	22:24852233	22:24621826_A_G	876	8.21951e-05	0.00890766	0.00343805	0.371974	0.615598	8.243e-11	CD4.T
(EO+BASO)#	DICE	TH2	FAS	10:90746360	10:90741955_T_C	1878	5.40077e-07	0.00152082	0.000137256	0.385891	0.612451	1.033e-08	CD4.T
(EO+BASO)#	DICE	TH2	RP11-259G18.2	17:44290759	17:44753645_C_G	745	5.22929e-10	7.772e-10	0.161693	0.239717	0.598589	1.305e-13	CD4.T
(EO+BASO)#	DICE	TH2	NDUFAF3	3:49157771	3:48978604_CA_C	623	2.08567e-05	6.7381e-06	0.312574	0.100395	0.587003	2.253e-10	CD4.T
(EO+BASO)#	DICE	TH2	INO80E	16:30101596	16:30103160_C_A	454	3.84001e-09	9.46794e-09	0.123036	0.302783	0.574181	8.166e-15	CD4.T
(EO+BASO)#	DICE	TH2	TEF	22:41741544	22:41404939_T_C	858	8.4644e-05	1.76934e-05	0.353955	0.0734157	0.572527	3.641e-10	CD4.T
(EO+BASO)#	DICE	TH2	MED24	17:38184580	17:38143532_C_T	706	9.70407e-10	1.8324e-09	0.158936	0.299575	0.54149	1.678e-14	CD4.T
(EO+BASO)#	DICE	TH2	TEF	22:41741544	22:41935285_A_G	675	6.93784e-05	4.51673e-05	0.291302	0.189126	0.519458	1.462e-08	CD4.T
(EO+BASO)#	DICE	TH2	TMEM258	11:61571348	11:61571348_C_G	1199	9.5323e-06	2.48326e-06	0.394844	0.102358	0.502786	4.081e-11	CD4.T
(EO+BASO)#	DICE	TREG_MEMORY	HIVEP3	1:42371414	1:42371414_T_C	1212	2.4337e-16	3.72933e-08	6.5194e-11	0.00899915	0.991001	1.719e-12	CD4.T
(EO+BASO)#	DICE	TREG_MEMORY	RPS26	12:56401085	12:56449875_A_C	539	5.13295e-23	2.59165e-08	4.69601e-17	0.0227331	0.977267	4.507e-12	CD4.T
(EO+BASO)#	DICE	TREG_MEMORY	SUOX	12:56384804	12:56449875_A_C	539	2.78802e-08	2.78928e-08	0.0255069	0.0245685	0.949925	4.507e-12	CD4.T
(EO+BASO)#	DICE	TREG_MEMORY	FADS1	11:61571382	11:61571348_C_G	1199	1.63083e-11	1.3261e-06	6.75519e-07	0.0539834	0.946015	4.081e-11	CD4.T
(EO+BASO)#	DICE	TREG_MEMORY	NDFIP1	5:141499041	5:141499041_A_G	1441	6.3183e-32	2.32949e-31	0.0146233	0.052982	0.932395	1.226e-35	CD4.T
(EO+BASO)#	DICE	TREG_MEMORY	ACO2	22:41742988	22:41404939_T_C	858	5.28243e-07	1.69992e-05	0.00220895	0.0701578	0.927616	3.641e-10	CD4.T
(EO+BASO)#	DICE	TREG_MEMORY	IFITM3	11:309127	11:309127_A_G	1307	5.41942e-15	5.71289e-15	0.0375728	0.0386837	0.923743	2.93e-20	CD4.T
(EO+BASO)#	DICE	TREG_MEMORY	ACO2	22:41742988	22:41935285_A_G	675	4.8537e-07	1.81488e-05	0.00203794	0.0752792	0.922664	1.462e-08	CD4.T
(EO+BASO)#	DICE	TREG_MEMORY	IKZF4	12:56384804	12:56449875_A_C	539	7.25905e-08	3.35374e-08	0.0664112	0.0297788	0.90381	4.507e-12	CD4.T
(EO+BASO)#	DICE	TREG_MEMORY	YPEL3	16:30101596	16:30103160_C_A	454	3.69003e-10	3.02416e-09	0.0118231	0.0960035	0.892173	8.166e-15	CD4.T
(EO+BASO)#	DICE	TREG_MEMORY	RP5-1115A15.1	1:8484823	1:8484823_A_G	951	1.54297e-06	6.25877e-07	0.0814776	0.0321635	0.886357	3.186e-11	CD4.T
(EO+BASO)#	DICE	TREG_MEMORY	ZNF786	7:148854132	7:148869277_G_A	1317	2.86161e-28	1.0599e-22	3.51973e-07	0.129495	0.870505	2.385e-28	CD4.T
(EO+BASO)#	DICE	TREG_MEMORY	WBP2	17:73822597	17:73801154_T_C	1429	6.06109e-05	0.000118032	0.054747	0.105773	0.839301	8.141e-10	CD4.T
(EO+BASO)#	DICE	TREG_MEMORY	ATM	11:108165407	11:108165407_C_G	803	4.37418e-10	8.77024e-10	0.058612	0.116692	0.824696	5.684e-14	CD4.T
(EO+BASO)#	DICE	TREG_MEMORY	ITPRIPL1	2:97236652	2:97201682_G_A	455	3.69274e-27	2.07006e-27	0.118975	0.0658792	0.815146	4.287e-32	CD4.T
(EO+BASO)#	DICE	TREG_MEMORY	ARRB2	17:4570233	17:4535314_G_A	1184	2.00273e-06	2.52298e-06	0.0837106	0.104645	0.81164	2.076e-39	CD4.T
(EO+BASO)#	DICE	TREG_MEMORY	RERE	1:8481016	1:8484823_A_G	951	2.92382e-06	9.95193e-07	0.154394	0.051758	0.793844	3.186e-11	CD4.T
(EO+BASO)#	DICE	TREG_MEMORY	RP11-39K24.4	9:5075628	9:5075628_C_G	1512	4.4639e-11	8.18455e-11	0.0732289	0.133472	0.793299	1.17e-15	CD4.T
(EO+BASO)#	DICE	TREG_MEMORY	FAS	10:90746360	10:90741955_T_C	1878	0.000466258	0.000394122	0.118495	0.0993812	0.781263	1.033e-08	CD4.T
(EO+BASO)#	DICE	TREG_MEMORY	ACTA2	10:90746360	10:90741955_T_C	1878	6.57133e-09	0.000873333	1.67004e-06	0.221172	0.777953	1.033e-08	CD4.T
(EO+BASO)#	DICE	TREG_MEMORY	FADS2	11:61571382	11:61571348_C_G	1199	3.22055e-06	2.36992e-06	0.133401	0.0973968	0.769197	4.081e-11	CD4.T
(EO+BASO)#	DICE	TREG_MEMORY	MYRF	11:61581656	11:61571348_C_G	1199	4.33339e-06	2.92034e-06	0.179496	0.120265	0.700231	4.081e-11	CD4.T
(EO+BASO)#	DICE	TREG_MEMORY	2024-09-02	2:242294913	2:242191689_G_A	1733	3.15333e-12	5.98233e-11	0.0153871	0.291222	0.693391	8.663e-15	CD4.T
(EO+BASO)#	DICE	TREG_MEMORY	DOCK3	3:50723927	3:50421081_T_C	709	5.16716e-05	0.00280353	0.00576308	0.312006	0.679376	1.203e-09	CD4.T
(EO+BASO)#	DICE	TREG_MEMORY	OR1D4	17:2878181	17:2881625_A_G	1602	0.0284156	0.0162672	0.184663	0.105049	0.665605	9.919e-08	CD4.T
(EO+BASO)#	DICE	TREG_MEMORY	INO80E	16:30096468	16:30103160_C_A	454	9.76216e-12	1.08219e-08	0.000312785	0.346084	0.653603	8.166e-15	CD4.T
(EO+BASO)#	DICE	TREG_MEMORY	GPR18	13:99855124	13:99855124_G_A	1726	7.34545e-12	4.7954e-11	0.0462824	0.301498	0.65222	2.099e-16	CD4.T
(EO+BASO)#	DICE	TREG_MEMORY	LIMK2	22:31648294	22:31668250_G_A	1298	7.13672e-05	0.00052421	0.0450186	0.330049	0.624337	7.774e-09	CD4.T
(EO+BASO)#	DICE	TREG_MEMORY	RP11-156P1.2	17:44101849	17:43671066_G_GA	625	1.09914e-13	4.78486e-10	8.65217e-05	0.376027	0.623886	2.976e-14	CD4.T
(EO+BASO)#	DICE	TREG_MEMORY	UPB1	22:24876800	22:24621826_A_G	876	0.00222889	0.00697186	0.09323	0.291012	0.606557	8.243e-11	CD4.T
(EO+BASO)#	DICE	TREG_MEMORY	IL18R1	2:102931826	2:102968867_T_TTA	1607	9.73665e-70	1.73732e-69	0.148143	0.263744	0.588114	7.162e-76	CD4.T
(EO+BASO)#	DICE	TREG_MEMORY	ANKRD33B	5:10632605	5:10684942_T_C	1929	0.000352914	0.00213793	0.0621882	0.376174	0.559147	3.921e-09	CD4.T
(EO+BASO)#	DICE	TREG_NAIVE	HIVEP3	1:42371414	1:42371414_T_C	1212	5.60585e-14	3.40486e-08	1.5017e-08	0.00812907	0.991871	1.719e-12	CD4.T
(EO+BASO)#	DICE	TREG_NAIVE	RP5-1115A15.1	1:8504421	1:8484823_A_G	951	9.80801e-08	2.47103e-07	0.00517919	0.0120657	0.982755	3.186e-11	CD4.T
(EO+BASO)#	DICE	TREG_NAIVE	RPS26	12:56401085	12:56449875_A_C	539	3.09278e-22	2.59164e-08	2.82951e-16	0.022733	0.977267	4.507e-12	CD4.T
(EO+BASO)#	DICE	TREG_NAIVE	FADS1	11:61571348	11:61571348_C_G	1199	3.4176e-09	6.48151e-07	0.000141563	0.0258735	0.973984	4.081e-11	CD4.T
(EO+BASO)#	DICE	TREG_NAIVE	SUOX	12:56473808	12:56449875_A_C	539	7.28972e-09	3.20148e-08	0.00666918	0.0283245	0.965006	4.507e-12	CD4.T
(EO+BASO)#	DICE	TREG_NAIVE	RP11-617D20.1	4:38680186	4:38677062_A_G	2215	1.2898e-37	3.95744e-38	0.0333012	0.00926024	0.957439	3.856e-43	CD4.T
(EO+BASO)#	DICE	TREG_NAIVE	LIMK2	22:31648294	22:31668250_G_A	1298	5.40153e-06	6.91434e-05	0.0034073	0.042662	0.953856	7.774e-09	CD4.T
(EO+BASO)#	DICE	TREG_NAIVE	NDFIP1	5:141499041	5:141499041_A_G	1441	5.66709e-32	2.74728e-31	0.0131161	0.0626598	0.924224	1.226e-35	CD4.T
(EO+BASO)#	DICE	TREG_NAIVE	2024-09-02	2:242294913	2:242191689_G_A	1733	1.72327e-14	1.74221e-11	8.40893e-05	0.0840974	0.915818	8.663e-15	CD4.T
(EO+BASO)#	DICE	TREG_NAIVE	ATM	11:108165407	11:108165407_C_G	803	1.20461e-17	6.82821e-10	1.61412e-09	0.0905855	0.909415	5.684e-14	CD4.T
(EO+BASO)#	DICE	TREG_NAIVE	ICOSLG	21:45669234	21:45660835_C_A	1586	0.00168281	0.000608045	0.0732009	0.0255504	0.898958	1.467e-08	CD4.T
(EO+BASO)#	DICE	TREG_NAIVE	ACO2	22:41742988	22:41404939_T_C	858	8.93572e-06	1.76469e-05	0.0373664	0.072904	0.889703	3.641e-10	CD4.T
(EO+BASO)#	DICE	TREG_NAIVE	ZNF786	7:148869277	7:148869277_G_A	1317	8.89958e-28	9.45819e-23	1.09463e-06	0.11545	0.884549	2.385e-28	CD4.T
(EO+BASO)#	DICE	TREG_NAIVE	FADS2	11:61571348	11:61571348_C_G	1199	6.54005e-08	2.96498e-06	0.002709	0.121939	0.875349	4.081e-11	CD4.T
(EO+BASO)#	DICE	TREG_NAIVE	NCF4	22:37258503	22:37258503_T_C	1677	2.08135e-08	5.46106e-09	0.103402	0.0262605	0.870337	5.066e-14	CD4.T
(EO+BASO)#	DICE	TREG_NAIVE	NPAT	11:108165407	11:108165407_C_G	803	2.16353e-10	7.82081e-10	0.0289903	0.103928	0.867081	5.684e-14	CD4.T
(EO+BASO)#	DICE	TREG_NAIVE	MED24	17:38143532	17:38143532_C_T	706	6.32e-10	2.83736e-10	0.103511	0.0456202	0.850869	1.678e-14	CD4.T
(EO+BASO)#	DICE	TREG_NAIVE	IFITM3	11:309127	11:309127_A_G	1307	4.90077e-15	1.69607e-14	0.033977	0.116739	0.849284	2.93e-20	CD4.T
(EO+BASO)#	DICE	TREG_NAIVE	ACO2	22:41742988	22:41935285_A_G	675	7.70263e-06	2.91649e-05	0.0323413	0.12161	0.846012	1.462e-08	CD4.T
(EO+BASO)#	DICE	TREG_NAIVE	YPEL3	16:30101596	16:30103160_C_A	454	1.1363e-09	3.72743e-09	0.0364075	0.118584	0.845009	8.166e-15	CD4.T
(EO+BASO)#	DICE	TREG_NAIVE	INPP5E	9:139327439	9:139327062_G_A	1147	0.000549958	0.00117965	0.0551123	0.117389	0.825769	9.273e-09	CD4.T
(EO+BASO)#	DICE	TREG_NAIVE	IL18R1	2:102968867	2:102968867_T_TTA	1607	1.55053e-70	1.04026e-69	0.0235912	0.157457	0.818952	7.162e-76	CD4.T
(EO+BASO)#	DICE	TREG_NAIVE	TMEM258	11:61571348	11:61571348_C_G	1199	3.01124e-06	1.41729e-06	0.124731	0.057889	0.817376	4.081e-11	CD4.T
(EO+BASO)#	DICE	TREG_NAIVE	ACTA2	10:90746360	10:90741955_T_C	1878	0.000400643	0.000329029	0.10182	0.0828052	0.814646	1.033e-08	CD4.T
(EO+BASO)#	DICE	TREG_NAIVE	FAHD2CP	2:96397341	2:96397341_C_A	323	8.63952e-18	3.60148e-17	0.0460962	0.191395	0.762509	3.957e-23	CD4.T
(EO+BASO)#	DICE	TREG_NAIVE	C11orf65	11:108165407	11:108165407_C_G	803	9.56513e-10	9.00002e-10	0.128168	0.119844	0.751988	5.684e-14	CD4.T
(EO+BASO)#	DICE	TREG_NAIVE	FAS	10:90746360	10:90741955_T_C	1878	6.39506e-06	0.0010829	0.00162525	0.274487	0.722799	1.033e-08	CD4.T
(EO+BASO)#	DICE	TREG_NAIVE	ARRB2	17:4570233	17:4535314_G_A	1184	2.52666e-06	5.16007e-06	0.10561	0.215002	0.67938	2.076e-39	CD4.T
(EO+BASO)#	DICE	TREG_NAIVE	AC017099.3	2:97298949	2:97201682_G_A	192	1.00308e-24	6.40673e-26	0.339838	0.0210666	0.639095	4.287e-32	CD4.T
(EO+BASO)#	DICE	TREG_NAIVE	UPB1	22:24843802	22:24621826_A_G	876	6.66857e-07	0.00868707	2.78933e-05	0.362734	0.628551	8.243e-11	CD4.T
(EO+BASO)#	DICE	TREG_NAIVE	RP11-156P1.2	17:44101849	17:43671066_G_GA	625	2.50013e-13	4.77077e-10	0.000196804	0.374917	0.624886	2.976e-14	CD4.T
(EO+BASO)#	DICE	TREG_NAIVE	IKZF4	12:56473808	12:56449875_A_C	539	4.05553e-07	4.31529e-08	0.371031	0.0388894	0.59008	4.507e-12	CD4.T
(EO+BASO)#	DICE	TREG_NAIVE	WBP2	17:73801154	17:73801154_T_C	1429	0.000266653	0.000194272	0.240856	0.174893	0.58379	8.141e-10	CD4.T
(EO+BASO)#	DICE	TREG_NAIVE	DOCK3	3:50723927	3:50421081_T_C	709	0.00095955	0.00274615	0.107021	0.305702	0.583571	1.203e-09	CD4.T
(EO+BASO)#	DICE	TREG_NAIVE	SLC7A6OS	16:68337798	16:68294800_C_G	910	0.0908179	0.0187331	0.265293	0.0541512	0.571005	2.622e-08	CD4.T
(EO+BASO)#	DICE	TREG_NAIVE	DR1	1:93584606	1:93584606_G_A	1184	5.30763e-07	2.08885e-07	0.310226	0.121523	0.568249	7.254e-12	CD4.T
(NEUT+EO)#	DICE	B_NAIVE	IFITM3	11:307696	11:308314_T_C	1305	2.1127e-39	2.50998e-39	0.00345905	0.00311608	0.993425	5.519e-48	B
(NEUT+EO)#	DICE	B_NAIVE	FADS2	11:61589481	11:61579760_T_C	1225	5.72211e-11	8.64158e-10	0.00154886	0.022415	0.976036	7.346e-14	B
(NEUT+EO)#	DICE	B_NAIVE	FADS1	11:61589481	11:61579760_T_C	1225	8.49157e-12	9.31089e-10	0.00022985	0.0242272	0.975543	7.346e-14	B
(NEUT+EO)#	DICE	B_NAIVE	YEATS4	12:69732105	12:69732105_T_C	1634	9.27055e-10	9.35284e-05	4.36581e-07	0.0430888	0.956817	8.352e-10	B
(NEUT+EO)#	DICE	B_NAIVE	SMIM8	6:87990625	6:87837958_TATG_T	1335	8.35797e-12	5.02285e-11	0.0170995	0.101881	0.881019	6.641e-16	B
(NEUT+EO)#	DICE	B_NAIVE	TMED8	14:77858336	14:77961609_G_C	1901	5.61662e-08	6.75699e-08	0.0623487	0.0741442	0.863507	1.778e-12	B
(NEUT+EO)#	DICE	B_NAIVE	ZNF786	7:148829566	7:148783936_CT_C	1250	0.000149336	0.00174272	0.0133742	0.155245	0.829489	3.472e-08	B
(NEUT+EO)#	DICE	B_NAIVE	RP11-378A13.1	2:219149740	2:219584852_A_G	1018	1.34082e-07	1.58466e-06	0.0138632	0.16302	0.823115	9.867e-10	B
(NEUT+EO)#	DICE	B_NAIVE	RP11-378A13.1	2:219149740	2:218999982_G_A	1046	1.48503e-07	1.70909e-06	0.0153439	0.175781	0.808874	1.52e-41	B
(NEUT+EO)#	DICE	B_NAIVE	OIP5-AS1	15:41701021	15:41726342_CT_C	1159	6.97973e-07	0.000672295	0.000198668	0.19055	0.808578	8.657e-09	B
(NEUT+EO)#	DICE	B_NAIVE	TMEM258	11:61589481	11:61579760_T_C	1225	1.90031e-09	5.2194e-09	0.0514377	0.140471	0.808092	7.346e-14	B
(NEUT+EO)#	DICE	B_NAIVE	ATM	11:108177097	11:108248774_C_G	736	2.96326e-05	4.10599e-05	0.0808314	0.111195	0.807903	1.215e-10	B
(NEUT+EO)#	DICE	B_NAIVE	NBR2	17:41339487	17:41172481_G_T	648	3.68073e-05	0.0153154	0.000485884	0.201392	0.78277	5.55e-08	B
(NEUT+EO)#	DICE	B_NAIVE	CTD-3199J23.6	17:41339487	17:41172481_G_T	648	0.00639397	0.015001	0.0844053	0.197327	0.696873	5.55e-08	B
(NEUT+EO)#	DICE	B_NAIVE	DRAM2	1:111621362	1:111604823_G_A	2000	0.0022123	0.00283387	0.151192	0.19302	0.650742	5.995e-08	B
(NEUT+EO)#	DICE	B_NAIVE	STX3	11:59953313	11:59959843_T_C	1452	0.00110869	0.000720705	0.248154	0.160724	0.589293	2.055e-08	B
(NEUT+EO)#	DICE	B_NAIVE	MTCH2	11:47902883	11:47949368_CAAAAAAAAAAAAAAAAAAAAAAA_C	902	0.00419817	0.00098555	0.340096	0.0792644	0.575456	1.273e-09	B
(NEUT+EO)#	DICE	B_NAIVE	SPPL2A	15:50806469	15:50800095_G_A	1614	6.96016e-06	1.10069e-05	0.170281	0.268723	0.560979	6.098e-12	B
(NEUT+EO)#	DICE	B_NAIVE	CD46	1:208031234	1:208034329_C_T	1303	0.000661388	0.000661565	0.228112	0.22763	0.542934	6.953e-09	B
(NEUT+EO)#	DICE	CD4_N_STIM	FADS1	11:61582708	11:61579760_T_C	1225	3.38427e-14	8.00517e-10	9.16054e-07	0.0206891	0.97931	7.346e-14	CD4.T
(NEUT+EO)#	DICE	CD4_N_STIM	RP11-486B10.4	1:42226510	1:42235796_C_T	1291	0.000261569	0.00054235	0.0144148	0.0289326	0.955849	5.958e-08	CD4.T
(NEUT+EO)#	DICE	CD4_N_STIM	IFITM3	11:307696	11:308314_T_C	1305	2.10321e-38	1.56372e-38	0.0344351	0.0246613	0.940904	5.519e-48	CD4.T
(NEUT+EO)#	DICE	CD4_N_STIM	SLC25A24	1:108743059	1:108743059_G_C	1298	2.55495e-06	7.64966e-07	0.0570965	0.0161682	0.926732	4.308e-11	CD4.T
(NEUT+EO)#	DICE	CD4_N_STIM	TMED8	14:77858336	14:77961609_G_C	1901	1.11212e-08	6.27655e-08	0.0123454	0.0687555	0.918899	1.778e-12	CD4.T
(NEUT+EO)#	DICE	CD4_N_STIM	HIVEP3	1:42235796	1:42235796_C_T	1291	0.00118925	0.000636953	0.0655387	0.0342035	0.898432	5.958e-08	CD4.T
(NEUT+EO)#	DICE	CD4_N_STIM	TMEM258	11:61582708	11:61579760_T_C	1225	1.9648e-09	1.84982e-09	0.0531833	0.0491733	0.897643	7.346e-14	CD4.T
(NEUT+EO)#	DICE	CD4_N_STIM	GSDMB	17:38072727	17:37579383_G_A	559	1.64027e-86	3.68037e-85	0.00495895	0.110383	0.884658	1.125e-30	CD4.T
(NEUT+EO)#	DICE	CD4_N_STIM	SLC22A5	5:131677642	5:131677642_A_G	1341	2.52272e-17	1.45116e-17	0.0761037	0.0428966	0.881	3.577e-22	CD4.T
(NEUT+EO)#	DICE	CD4_N_STIM	FADS2	11:61582708	11:61579760_T_C	1225	1.63834e-09	3.10033e-09	0.0443465	0.083047	0.872607	7.346e-14	CD4.T
(NEUT+EO)#	DICE	CD4_N_STIM	SPPL2A	15:51019117	15:50800095_G_A	1614	2.30548e-06	3.04781e-06	0.0564037	0.0736949	0.869896	6.098e-12	CD4.T
(NEUT+EO)#	DICE	CD4_N_STIM	ORMDL3	17:38072727	17:37579383_G_A	559	1.51744e-85	4.49163e-85	0.0458762	0.134975	0.819149	1.125e-30	CD4.T
(NEUT+EO)#	DICE	CD4_N_STIM	RP11-378A13.1	2:219149740	2:219584852_A_G	1018	1.18294e-06	6.74195e-07	0.122309	0.0688986	0.808791	9.867e-10	CD4.T
(NEUT+EO)#	DICE	CD4_N_STIM	NBR2	17:41339487	17:41172481_G_T	648	2.81778e-06	0.0136155	3.71968e-05	0.178927	0.807417	5.55e-08	CD4.T
(NEUT+EO)#	DICE	CD4_N_STIM	RP11-378A13.1	2:219149740	2:218999982_G_A	1046	1.23973e-06	7.0911e-07	0.128093	0.0724684	0.799437	1.52e-41	CD4.T
(NEUT+EO)#	DICE	CD4_N_STIM	OIP5-AS1	15:41694743	15:41726342_CT_C	1159	0.000119903	0.000700697	0.0341287	0.198677	0.766374	8.657e-09	CD4.T
(NEUT+EO)#	DICE	CD4_N_STIM	ZNF786	7:148852434	7:148783936_CT_C	1250	0.00191249	0.00145207	0.171278	0.129348	0.69601	3.472e-08	CD4.T
(NEUT+EO)#	DICE	CD4_N_STIM	LY9	1:161474825	1:161609572_G_T	715	0.0004447	6.61015e-05	0.405263	0.0597051	0.534521	1.361e-11	CD4.T
(NEUT+EO)#	DICE	CD4_N_STIM	CD46	1:208034329	1:208034329_C_T	1303	0.00105947	0.000305662	0.365412	0.104894	0.528329	6.953e-09	CD4.T
(NEUT+EO)#	DICE	CD4_N_STIM	TBRG4	7:45122324	7:45009341_A_G	1421	1.44591e-06	8.64449e-07	0.299426	0.178493	0.522079	2.677e-11	CD4.T
(NEUT+EO)#	DICE	CD4_NAIVE	SLC25A24	1:108743059	1:108743059_G_C	1298	3.33426e-11	1.84304e-07	7.4512e-07	0.00312184	0.996877	4.308e-11	CD4.T
(NEUT+EO)#	DICE	CD4_NAIVE	IFITM3	11:307696	11:308314_T_C	1305	1.80278e-39	1.12235e-38	0.00295163	0.0173962	0.979652	5.519e-48	CD4.T
(NEUT+EO)#	DICE	CD4_NAIVE	RP11-378A13.1	2:219149740	2:219584852_A_G	1018	5.18812e-09	2.47629e-07	0.000536419	0.0246284	0.974835	9.867e-10	CD4.T
(NEUT+EO)#	DICE	CD4_NAIVE	ENO1	1:8913656	1:8913656_A_G	1292	3.24775e-07	4.31393e-07	0.0115069	0.0143102	0.974182	2.602e-11	CD4.T
(NEUT+EO)#	DICE	CD4_NAIVE	RP11-378A13.1	2:219149740	2:218999982_G_A	1046	7.79207e-09	2.56712e-07	0.000805105	0.0255508	0.973644	1.52e-41	CD4.T
(NEUT+EO)#	DICE	CD4_NAIVE	CCDC125	5:68607284	5:68592923_C_T	869	5.81736e-13	6.89076e-11	0.000353227	0.0408815	0.958765	3.527e-15	CD4.T
(NEUT+EO)#	DICE	CD4_NAIVE	FADS2	11:61579760	11:61579760_T_C	1225	2.35377e-10	1.78053e-09	0.00637119	0.047249	0.94638	7.346e-14	CD4.T
(NEUT+EO)#	DICE	CD4_NAIVE	TMEM258	11:61581450	11:61579760_T_C	1225	1.80242e-10	3.10434e-09	0.00487878	0.0831162	0.912005	7.346e-14	CD4.T
(NEUT+EO)#	DICE	CD4_NAIVE	SPPL2A	15:51019117	15:50800095_G_A	1614	1.09514e-06	2.74796e-06	0.0267927	0.0663222	0.906881	6.098e-12	CD4.T
(NEUT+EO)#	DICE	CD4_NAIVE	YEATS4	12:69732105	12:69732105_T_C	1634	7.41018e-05	0.000138236	0.034897	0.0641993	0.900691	8.352e-10	CD4.T
(NEUT+EO)#	DICE	CD4_NAIVE	FADS1	11:61579760	11:61579760_T_C	1225	4.5311e-13	4.25023e-09	1.22648e-05	0.114159	0.885828	7.346e-14	CD4.T
(NEUT+EO)#	DICE	CD4_NAIVE	SMIM8	6:87956244	6:87837958_TATG_T	1335	2.13905e-11	4.22118e-11	0.0437626	0.0854901	0.870747	6.641e-16	CD4.T
(NEUT+EO)#	DICE	CD4_NAIVE	ATM	11:108166958	11:108248774_C_G	736	2.77489e-08	4.97373e-05	7.56931e-05	0.134808	0.865067	1.215e-10	CD4.T
(NEUT+EO)#	DICE	CD4_NAIVE	ZNF786	7:148811725	7:148783936_CT_C	1250	1.30104e-05	0.00168521	0.00116518	0.150076	0.84706	3.472e-08	CD4.T
(NEUT+EO)#	DICE	CD4_NAIVE	NPAT	11:108166958	11:108248774_C_G	736	1.04637e-05	4.68439e-05	0.0285426	0.126936	0.844464	1.215e-10	CD4.T
(NEUT+EO)#	DICE	CD4_NAIVE	NBR2	17:41339487	17:41172481_G_T	648	8.74969e-10	0.0133774	1.15503e-08	0.17578	0.810842	5.55e-08	CD4.T
(NEUT+EO)#	DICE	CD4_NAIVE	RP11-345J4.8	16:30471109	16:30495657_T_C	219	0.0037268	0.000764137	0.164917	0.0330169	0.797575	3.103e-08	CD4.T
(NEUT+EO)#	DICE	CD4_NAIVE	RP11-349K21.1	9:136151579	9:136155000_C_T	1245	1.93444e-14	5.90957e-15	0.15937	0.0478934	0.792737	1.301e-19	CD4.T
(NEUT+EO)#	DICE	CD4_NAIVE	RP11-326C3.11	11:306920	11:308314_T_C	1305	7.82914e-39	1.48836e-37	0.0128184	0.24294	0.744241	5.519e-48	CD4.T
(NEUT+EO)#	DICE	CD4_NAIVE	NBEAL2	3:46996442	3:47262246_C_A	631	1.70524e-07	0.000234834	0.000200872	0.275904	0.72366	4.84e-09	CD4.T
(NEUT+EO)#	DICE	CD4_NAIVE	AC003958.2	17:38597922	17:38740977_G_T	1103	0.00458296	0.00101061	0.225631	0.0490351	0.71974	1.615e-10	CD4.T
(NEUT+EO)#	DICE	CD4_NAIVE	VIPAS39	14:77862679	14:77961609_G_C	1901	1.56579e-07	1.14174e-07	0.173814	0.126042	0.700143	1.778e-12	CD4.T
(NEUT+EO)#	DICE	CD4_NAIVE	SLC4A9	5:140330012	5:140284216_G_A	997	0.0810975	0.0682521	0.103812	0.0867088	0.66013	7.286e-09	CD4.T
(NEUT+EO)#	DICE	CD4_NAIVE	VAT1	17:41339487	17:41172481_G_T	648	0.0107199	0.0142576	0.141511	0.187566	0.645946	5.55e-08	CD4.T
(NEUT+EO)#	DICE	CD4_NAIVE	C11orf65	11:108166958	11:108248774_C_G	736	9.05123e-05	4.31743e-05	0.246898	0.117135	0.635833	1.215e-10	CD4.T
(NEUT+EO)#	DICE	CD4_NAIVE	RPAIN	17:5198041	17:5183203_AAAAT_A	1672	0.0019485	0.00205323	0.178734	0.187711	0.629553	3.707e-08	CD4.T
(NEUT+EO)#	DICE	CD4_NAIVE	ARPC2	2:219149740	2:218999982_G_A	1046	4.2114e-07	3.56926e-06	0.0435137	0.3682	0.588282	1.52e-41	CD4.T
(NEUT+EO)#	DICE	CD4_NAIVE	RP11-463C14.1	8:55449281	8:55422440_C_T	1152	0.0019787	0.00029012	0.412361	0.0599357	0.525435	1.04e-08	CD4.T
(NEUT+EO)#	DICE	CD4_NAIVE	ABHD3	18:19632454	18:19632454_A_G	967	0.00226263	0.000590494	0.379092	0.0984143	0.519641	2.973e-08	CD4.T
(NEUT+EO)#	DICE	CD4_NAIVE	PDE5A	4:120293208	4:120168588_T_C	2419	0.00122676	0.00234265	0.166658	0.317744	0.512029	5.075e-08	CD4.T
(NEUT+EO)#	DICE	CD4_NAIVE	NDFIP1	5:141539339	5:141510261_C_CA	1441	3.29384e-11	7.47604e-12	0.406029	0.0916542	0.502316	8.872e-17	CD4.T
(NEUT+EO)#	DICE	CD8_N_STIM	SLC25A24	1:108743059	1:108743059_G_C	1298	2.54994e-08	2.18208e-07	0.000569845	0.00388082	0.995549	4.308e-11	CD8.T
(NEUT+EO)#	DICE	CD8_N_STIM	LY9	1:161472789	1:161609572_G_T	715	5.72783e-06	9.78197e-06	0.00521988	0.00792766	0.986837	1.361e-11	CD8.T
(NEUT+EO)#	DICE	CD8_N_STIM	FADS1	11:61589481	11:61579760_T_C	1225	3.96975e-13	7.11889e-10	1.07453e-05	0.0182877	0.981702	7.346e-14	CD8.T
(NEUT+EO)#	DICE	CD8_N_STIM	KCTD11	17:7234299	17:7240391_C_T	1174	0.000957678	0.000307904	0.0213786	0.005902	0.971454	3.496e-08	CD8.T
(NEUT+EO)#	DICE	CD8_N_STIM	FADS2	11:61579760	11:61579760_T_C	1225	4.27285e-10	1.37969e-09	0.0115657	0.0363934	0.952041	7.346e-14	CD8.T
(NEUT+EO)#	DICE	CD8_N_STIM	HIVEP3	1:42235796	1:42235796_C_T	1291	0.000858318	0.000935529	0.0473012	0.050656	0.900249	5.958e-08	CD8.T
(NEUT+EO)#	DICE	CD8_N_STIM	DOCK8	9:306277	9:305428_T_G	1493	4.42493e-06	3.49299e-06	0.106135	0.0829711	0.810886	2.029e-11	CD8.T
(NEUT+EO)#	DICE	CD8_N_STIM	OIP5-AS1	15:41694743	15:41726342_CT_C	1159	5.07518e-06	0.000701856	0.00144458	0.198974	0.798874	8.657e-09	CD8.T
(NEUT+EO)#	DICE	CD8_N_STIM	NBR2	17:41339487	17:41172481_G_T	648	5.91768e-07	0.0144831	7.81179e-06	0.190392	0.795116	5.55e-08	CD8.T
(NEUT+EO)#	DICE	CD8_N_STIM	TMED8	14:77858336	14:77961609_G_C	1901	5.90904e-09	2.21332e-07	0.00655948	0.244947	0.748494	1.778e-12	CD8.T
(NEUT+EO)#	DICE	CD8_N_STIM	SLC22A5	5:131677642	5:131677642_A_G	1341	3.19657e-17	5.38685e-17	0.0964319	0.161765	0.741803	3.577e-22	CD8.T
(NEUT+EO)#	DICE	CD8_N_STIM	YEATS4	12:69732105	12:69732105_T_C	1634	0.000563663	0.000193614	0.265448	0.090536	0.643259	8.352e-10	CD8.T
(NEUT+EO)#	DICE	CD8_N_STIM	C2orf74	2:61713209	2:61703319_G_A	1027	0.00476204	0.00969622	0.124667	0.253233	0.607641	2.405e-09	CD8.T
(NEUT+EO)#	DICE	CD8_N_STIM	PTPN23	3:47294000	3:47262246_C_A	631	0.000194685	0.000157839	0.229333	0.185344	0.58497	4.84e-09	CD8.T
(NEUT+EO)#	DICE	CD8_N_STIM	KLHL18	3:47294000	3:47262246_C_A	631	0.000212678	0.000201438	0.250528	0.236776	0.512282	4.84e-09	CD8.T
(NEUT+EO)#	DICE	CD8_N_STIM	RP11-178C3.2	17:57830426	17:57825572_A_C	613	9.97087e-14	5.23908e-12	0.00914305	0.4799	0.510957	5.085e-18	CD8.T
(NEUT+EO)#	DICE	CD8_NAIVE	SLC25A24	1:108743059	1:108743059_G_C	1298	7.30451e-08	2.15292e-07	0.00163237	0.00381667	0.994551	4.308e-11	CD8.T
(NEUT+EO)#	DICE	CD8_NAIVE	IFITM3	11:307696	11:308314_T_C	1305	2.93065e-39	3.48941e-39	0.00479825	0.00472261	0.990479	5.519e-48	CD8.T
(NEUT+EO)#	DICE	CD8_NAIVE	ENO1	1:8913656	1:8913656_A_G	1292	1.2498e-07	3.65225e-07	0.00442808	0.0119564	0.983615	2.602e-11	CD8.T
(NEUT+EO)#	DICE	CD8_NAIVE	CCDC125	5:68592923	5:68592923_C_T	869	1.26649e-12	5.2981e-11	0.000769007	0.0312017	0.968029	3.527e-15	CD8.T
(NEUT+EO)#	DICE	CD8_NAIVE	FADS1	11:61579760	11:61579760_T_C	1225	3.15625e-11	1.79904e-09	0.000854334	0.047745	0.951401	7.346e-14	CD8.T
(NEUT+EO)#	DICE	CD8_NAIVE	RP11-378A13.1	2:219149740	2:219584852_A_G	1018	7.51215e-08	5.75245e-07	0.00776708	0.058543	0.933689	9.867e-10	CD8.T
(NEUT+EO)#	DICE	CD8_NAIVE	YEATS4	12:69732105	12:69732105_T_C	1634	5.89011e-06	0.000136758	0.00277385	0.0634701	0.933613	8.352e-10	CD8.T
(NEUT+EO)#	DICE	CD8_NAIVE	RP11-378A13.1	2:219149740	2:218999982_G_A	1046	8.259e-08	6.20717e-07	0.00853351	0.0632065	0.928259	1.52e-41	CD8.T
(NEUT+EO)#	DICE	CD8_NAIVE	ATM	11:108166958	11:108248774_C_G	736	3.50049e-13	3.93956e-05	9.54858e-10	0.106569	0.893391	1.215e-10	CD8.T
(NEUT+EO)#	DICE	CD8_NAIVE	FRAT1	10:99075300	10:99073972_C_CCAGGTTCAAGCGAT	1519	2.80077e-34	1.01161e-33	0.0251632	0.0900024	0.884834	6.467e-39	CD8.T
(NEUT+EO)#	DICE	CD8_NAIVE	FADS2	11:61582708	11:61579760_T_C	1225	8.67825e-12	4.27901e-09	0.000234903	0.114939	0.884826	7.346e-14	CD8.T
(NEUT+EO)#	DICE	CD8_NAIVE	NPAT	11:108166958	11:108248774_C_G	736	6.52382e-06	4.44679e-05	0.0177956	0.120437	0.861716	1.215e-10	CD8.T
(NEUT+EO)#	DICE	CD8_NAIVE	CD46	1:208031234	1:208034329_C_T	1303	0.000124108	0.0003168	0.0428047	0.108416	0.848338	6.953e-09	CD8.T
(NEUT+EO)#	DICE	CD8_NAIVE	NBEAL2	3:47035735	3:47262246_C_A	631	4.55886e-05	8.48334e-05	0.0537021	0.0990842	0.847083	4.84e-09	CD8.T
(NEUT+EO)#	DICE	CD8_NAIVE	NDFIP1	5:141539339	5:141510261_C_CA	1441	7.7441e-12	4.99992e-12	0.0954609	0.0607898	0.843749	8.872e-17	CD8.T
(NEUT+EO)#	DICE	CD8_NAIVE	ZNF786	7:148811725	7:148783936_CT_C	1250	2.18634e-06	0.00175412	0.000195803	0.156253	0.841795	3.472e-08	CD8.T
(NEUT+EO)#	DICE	CD8_NAIVE	SSBP4	19:18512932	19:18516307_CA_C	1132	4.26851e-06	3.98669e-06	0.0976797	0.0904189	0.811893	1.284e-12	CD8.T
(NEUT+EO)#	DICE	CD8_NAIVE	TMEM258	11:61581450	11:61579760_T_C	1225	3.00385e-09	4.08496e-09	0.0813082	0.109763	0.808929	7.346e-14	CD8.T
(NEUT+EO)#	DICE	CD8_NAIVE	NBR2	17:41339487	17:41172481_G_T	648	3.00389e-08	0.0149576	3.96537e-07	0.196664	0.788378	5.55e-08	CD8.T
(NEUT+EO)#	DICE	CD8_NAIVE	TMEM106A	17:41339487	17:41172481_G_T	648	0.00243941	0.0146281	0.0322021	0.192344	0.758386	5.55e-08	CD8.T
(NEUT+EO)#	DICE	CD8_NAIVE	C11orf65	11:108166958	11:108248774_C_G	736	6.80042e-05	4.39544e-05	0.185501	0.119203	0.695184	1.215e-10	CD8.T
(NEUT+EO)#	DICE	CD8_NAIVE	TMEM68	8:56791244	8:56791244_C_T	1439	0.000120006	3.2982e-05	0.256837	0.0699148	0.673095	2.522e-10	CD8.T
(NEUT+EO)#	DICE	CD8_NAIVE	SMIM8	6:87990625	6:87837958_TATG_T	1335	4.83669e-11	1.18867e-10	0.0989534	0.242531	0.658516	6.641e-16	CD8.T
(NEUT+EO)#	DICE	CD8_NAIVE	CTD-3199J23.6	17:41339487	17:41172481_G_T	648	0.0106645	0.0136104	0.14078	0.179012	0.655933	5.55e-08	CD8.T
(NEUT+EO)#	DICE	CD8_NAIVE	ZNF292	6:87990625	6:87837958_TATG_T	1335	1.02128e-10	8.57643e-11	0.208943	0.174848	0.616208	6.641e-16	CD8.T
(NEUT+EO)#	DICE	CD8_NAIVE	RP11-461A8.4	16:3746241	16:3746241_C_T	1005	0.00109128	0.000170322	0.384	0.059378	0.55536	9.567e-10	CD8.T
(NEUT+EO)#	DICE	CD8_NAIVE	AC026954.6	17:7234299	17:7240391_C_T	1174	0.0142724	0.00549733	0.318608	0.12218	0.539442	3.496e-08	CD8.T
(NEUT+EO)#	DICE	CD8_NAIVE	RNFT1	17:57830426	17:57825572_A_C	613	4.0263e-12	1.06954e-12	0.369202	0.0975411	0.533257	5.085e-18	CD8.T
(NEUT+EO)#	DICE	CLASSICAL_MONOCYTES	LYZ	12:69732105	12:69732105_T_C	1634	5.51395e-22	2.91331e-06	2.5967e-19	0.000372349	0.999625	8.352e-10	Mono
(NEUT+EO)#	DICE	CLASSICAL_MONOCYTES	LIPA	10:91004916	10:91004916_C_A	1740	3.82155e-14	3.82421e-05	8.70945e-12	0.00772325	0.992239	6.485e-09	Mono
(NEUT+EO)#	DICE	CLASSICAL_MONOCYTES	ITGA4	2:182324042	2:182308352_A_G	1468	2.79479e-15	7.08296e-09	3.96911e-09	0.00906817	0.990932	8.835e-13	Mono
(NEUT+EO)#	DICE	CLASSICAL_MONOCYTES	CERKL	2:182324042	2:182308352_A_G	1468	4.00518e-14	7.18144e-09	5.68808e-08	0.00920816	0.990792	8.835e-13	Mono
(NEUT+EO)#	DICE	CLASSICAL_MONOCYTES	BCL2L13	22:18200386	22:18171650_C_T	1603	2.89959e-07	1.45531e-05	0.000395613	0.0188752	0.980714	2.873e-09	Mono
(NEUT+EO)#	DICE	CLASSICAL_MONOCYTES	CCDC125	5:68607284	5:68592923_C_T	869	4.84759e-14	6.06839e-11	2.94343e-05	0.0358828	0.964088	3.527e-15	Mono
(NEUT+EO)#	DICE	CLASSICAL_MONOCYTES	JAZF1	7:28277810	7:28138639_T_G	1555	1.46054e-30	2.26745e-29	0.0024502	0.0370783	0.960472	1.077e-08	Mono
(NEUT+EO)#	DICE	CLASSICAL_MONOCYTES	CHSY1	15:101748610	15:101723499_C_T	1609	4.37255e-08	3.80158e-08	0.0291856	0.0244282	0.946386	3.797e-12	Mono
(NEUT+EO)#	DICE	CLASSICAL_MONOCYTES	PNKD	2:219149740	2:219584852_A_G	1018	1.71413e-08	7.58878e-07	0.0017723	0.0775424	0.920684	9.867e-10	Mono
(NEUT+EO)#	DICE	CLASSICAL_MONOCYTES	PNKD	2:219149740	2:218999982_G_A	1046	1.79628e-08	7.92541e-07	0.00185599	0.0809711	0.917172	1.52e-41	Mono
(NEUT+EO)#	DICE	CLASSICAL_MONOCYTES	MS4A4A	11:60025565	11:59959843_T_C	1452	0.000150583	0.000326764	0.0337044	0.072245	0.893573	2.055e-08	Mono
(NEUT+EO)#	DICE	CLASSICAL_MONOCYTES	YEATS4	12:69732105	12:69732105_T_C	1634	2.40932e-08	0.000235414	1.13463e-05	0.109975	0.889779	8.352e-10	Mono
(NEUT+EO)#	DICE	CLASSICAL_MONOCYTES	TMED8	14:77858336	14:77961609_G_C	1901	3.44829e-08	6.66737e-08	0.0382786	0.0731242	0.888597	1.778e-12	Mono
(NEUT+EO)#	DICE	CLASSICAL_MONOCYTES	SLC22A5	5:131677642	5:131677642_A_G	1341	1.86738e-17	1.91027e-17	0.0563336	0.0567406	0.886926	3.577e-22	Mono
(NEUT+EO)#	DICE	CLASSICAL_MONOCYTES	TMEM258	11:61582708	11:61579760_T_C	1225	1.36065e-09	3.14804e-09	0.0368301	0.0843324	0.878838	7.346e-14	Mono
(NEUT+EO)#	DICE	CLASSICAL_MONOCYTES	ZNF786	7:148870026	7:148783936_CT_C	1250	3.12089e-07	0.00168998	2.79499e-05	0.150502	0.847779	3.472e-08	Mono
(NEUT+EO)#	DICE	CLASSICAL_MONOCYTES	NDFIP1	5:141539339	5:141510261_C_CA	1441	5.93256e-12	6.52345e-12	0.0731301	0.0795668	0.847303	8.872e-17	Mono
(NEUT+EO)#	DICE	CLASSICAL_MONOCYTES	NBR2	17:41339487	17:41172481_G_T	648	3.3158e-09	0.0143109	4.37711e-08	0.188117	0.797572	5.55e-08	Mono
(NEUT+EO)#	DICE	CLASSICAL_MONOCYTES	RP11-703H8.7	11:61582708	11:61579760_T_C	1224	5.2198e-09	2.48891e-09	0.141291	0.0665784	0.79213	7.346e-14	Mono
(NEUT+EO)#	DICE	CLASSICAL_MONOCYTES	ABCC5	3:183705184	3:183702089_A_G	1575	0.000160233	0.000444577	0.0558069	0.154051	0.789538	1.212e-08	Mono
(NEUT+EO)#	DICE	CLASSICAL_MONOCYTES	LIMA1	12:50612691	12:50758821_C_CA	906	0.00041744	0.000585649	0.0988351	0.137899	0.762263	6.421e-10	Mono
(NEUT+EO)#	DICE	CLASSICAL_MONOCYTES	TP53I3	2:24364557	2:24599879_AT_A	1061	0.000317488	0.00112303	0.0562308	0.198157	0.744171	1.739e-08	Mono
(NEUT+EO)#	DICE	CLASSICAL_MONOCYTES	THRA	17:38254689	17:38740977_G_T	1140	3.03642e-43	3.76554e-44	0.254795	0.0308835	0.714322	1.615e-10	Mono
(NEUT+EO)#	DICE	CLASSICAL_MONOCYTES	RP11-178C3.2	17:57639056	17:57147381_T_C	307	0.00132247	0.00517689	0.0578325	0.225679	0.709989	2.072e-11	Mono
(NEUT+EO)#	DICE	CLASSICAL_MONOCYTES	NR1H3	11:47902883	11:47949368_CAAAAAAAAAAAAAAAAAAAAAAA_C	618	0.00286547	0.000823275	0.232111	0.0659894	0.698211	1.273e-09	Mono
(NEUT+EO)#	DICE	CLASSICAL_MONOCYTES	VAT1	17:41339487	17:41172481_G_T	648	0.00695696	0.01438	0.0918373	0.189129	0.697696	5.55e-08	Mono
(NEUT+EO)#	DICE	CLASSICAL_MONOCYTES	IFITM3	11:306920	11:308314_T_C	1305	1.67164e-37	3.59055e-38	0.273692	0.0581187	0.668189	5.519e-48	Mono
(NEUT+EO)#	DICE	CLASSICAL_MONOCYTES	TP53I3	2:24364557	2:23895901_C_G	1694	0.000273261	0.00112838	0.074904	0.308688	0.615006	1.107e-08	Mono
(NEUT+EO)#	DICE	CLASSICAL_MONOCYTES	DRAM2	1:111604823	1:111604823_G_A	2000	0.000155031	0.00543373	0.0105951	0.370736	0.61308	5.995e-08	Mono
(NEUT+EO)#	DICE	CLASSICAL_MONOCYTES	DEF6	6:35272274	6:35176547_C_T	1197	0.0021297	0.000382639	0.355002	0.0632032	0.579282	2.612e-08	Mono
(NEUT+EO)#	DICE	CLASSICAL_MONOCYTES	ATP6V1E1	22:18171650	22:18171650_C_T	1603	0.000266995	7.8849e-05	0.364282	0.107052	0.52832	2.873e-09	Mono
(NEUT+EO)#	DICE	CLASSICAL_MONOCYTES	FADS2	11:61579760	11:61579760_T_C	1225	4.45458e-09	1.3685e-08	0.120577	0.369915	0.509509	7.346e-14	Mono
(NEUT+EO)#	DICE	NK_CD16POS	YEATS4	12:69732105	12:69732105_T_C	1634	8.51185e-09	1.25706e-05	4.00851e-06	0.00492486	0.995059	8.352e-10	NK
(NEUT+EO)#	DICE	NK_CD16POS	FADS2	11:61582708	11:61579760_T_C	1225	6.01547e-13	4.99827e-10	1.62827e-05	0.0125419	0.987442	7.346e-14	NK
(NEUT+EO)#	DICE	NK_CD16POS	FADS1	11:61579760	11:61579760_T_C	1225	4.565e-12	5.65812e-10	0.000123565	0.0143299	0.985547	7.346e-14	NK
(NEUT+EO)#	DICE	NK_CD16POS	MAP3K5	6:137099064	6:137104414_T_TA	786	4.20696e-07	0.000431921	2.16558e-05	0.0212554	0.978291	1.504e-08	NK
(NEUT+EO)#	DICE	NK_CD16POS	SLC25A24	1:108743059	1:108743059_G_C	1298	2.78046e-08	1.2829e-06	0.00062136	0.0276978	0.97168	4.308e-11	NK
(NEUT+EO)#	DICE	NK_CD16POS	IFITM3	11:306920	11:308314_T_C	1305	2.79084e-39	1.57362e-38	0.00456935	0.0247937	0.970637	5.519e-48	NK
(NEUT+EO)#	DICE	NK_CD16POS	ZMIZ1	10:81045280	10:81045280_T_C	1715	0.000142925	0.000317733	0.00960402	0.0203809	0.969554	1.479e-08	NK
(NEUT+EO)#	DICE	NK_CD16POS	RP11-378A13.1	2:219149740	2:219584852_A_G	1018	5.51542e-08	2.90358e-07	0.00570259	0.0290559	0.965241	9.867e-10	NK
(NEUT+EO)#	DICE	NK_CD16POS	GSDMB	17:38072727	17:37579383_G_A	559	8.76359e-91	1.3391e-85	2.64946e-07	0.039524	0.960476	1.125e-30	NK
(NEUT+EO)#	DICE	NK_CD16POS	CCDC125	5:68592923	5:68592923_C_T	869	1.22723e-11	5.49016e-11	0.00745169	0.0323758	0.960173	3.527e-15	NK
(NEUT+EO)#	DICE	NK_CD16POS	RP11-378A13.1	2:219149740	2:218999982_G_A	1046	6.25245e-08	3.44687e-07	0.00646027	0.0346554	0.958884	1.52e-41	NK
(NEUT+EO)#	DICE	NK_CD16POS	ENO1	1:8913656	1:8913656_A_G	1292	8.99615e-07	4.77452e-07	0.0318736	0.0159641	0.952161	2.602e-11	NK
(NEUT+EO)#	DICE	NK_CD16POS	SLC22A5	5:131677642	5:131677642_A_G	1341	4.36391e-18	1.18144e-17	0.0131647	0.0346887	0.952147	3.577e-22	NK
(NEUT+EO)#	DICE	NK_CD16POS	ORMDL3	17:38072727	17:37579383_G_A	559	4.73037e-92	3.84436e-85	1.43011e-08	0.11534	0.88466	1.125e-30	NK
(NEUT+EO)#	DICE	NK_CD16POS	RP11-326C3.11	11:306920	11:308314_T_C	1305	5.88891e-38	1.84678e-38	0.0964171	0.0293624	0.87422	5.519e-48	NK
(NEUT+EO)#	DICE	NK_CD16POS	ZNF786	7:148852434	7:148783936_CT_C	1250	4.63579e-06	0.00149875	0.00041517	0.13336	0.864722	3.472e-08	NK
(NEUT+EO)#	DICE	NK_CD16POS	ARPC2	2:219149740	2:218999982_G_A	1046	3.27179e-07	1.13765e-06	0.0338053	0.116696	0.849497	1.52e-41	NK
(NEUT+EO)#	DICE	NK_CD16POS	SPPL2A	15:50806469	15:50800095_G_A	1614	4.38109e-06	2.98186e-06	0.107183	0.0721307	0.820679	6.098e-12	NK
(NEUT+EO)#	DICE	NK_CD16POS	NBR2	17:41339487	17:41172481_G_T	648	3.04224e-07	0.0141338	4.01599e-06	0.185777	0.800085	5.55e-08	NK
(NEUT+EO)#	DICE	NK_CD16POS	NBEAL2	3:46996448	3:47262246_C_A	631	9.07119e-09	0.000212596	1.06856e-05	0.249681	0.750095	4.84e-09	NK
(NEUT+EO)#	DICE	NK_CD16POS	COX14	12:51032415	12:50758821_C_CA	906	0.000706259	0.000561062	0.167217	0.13214	0.699375	6.421e-10	NK
(NEUT+EO)#	DICE	NK_CD16POS	FCGR2C	1:161472789	1:161609572_G_T	1413	0.000371615	7.33505e-05	0.338464	0.0662121	0.594879	1.361e-11	NK
(NEUT+EO)#	DICE	NK_CD16POS	AF131215.2	8:10742059	8:10706411_C_G	1772	2.06765e-07	3.54544e-07	0.164197	0.280997	0.554806	1.642e-12	NK
(NEUT+EO)#	DICE	NK_CD16POS	OIP5-AS1	15:41787972	15:41726342_CT_C	1159	0.0011787	0.000432583	0.335501	0.122588	0.5403	8.657e-09	NK
(NEUT+EO)#	DICE	NONCLASSICAL_MONOCYTES	LYZ	12:69732105	12:69732105_T_C	1634	1.64692e-20	2.91968e-06	7.7559e-18	0.000375353	0.999622	8.352e-10	Mono
(NEUT+EO)#	DICE	NONCLASSICAL_MONOCYTES	ITGA4	2:182312809	2:182308352_A_G	1468	3.35227e-14	6.92236e-09	4.76084e-08	0.00883986	0.99116	8.835e-13	Mono
(NEUT+EO)#	DICE	NONCLASSICAL_MONOCYTES	CERKL	2:182324042	2:182308352_A_G	1468	3.02877e-11	7.73453e-09	4.3014e-05	0.00999448	0.989962	8.835e-13	Mono
(NEUT+EO)#	DICE	NONCLASSICAL_MONOCYTES	BCL2L13	22:18200386	22:18171650_C_T	1603	5.86133e-07	1.53889e-05	0.000799707	0.0200171	0.979167	2.873e-09	Mono
(NEUT+EO)#	DICE	NONCLASSICAL_MONOCYTES	RP11-378A13.1	2:219149740	2:219584852_A_G	1018	3.74391e-12	2.26287e-07	3.87096e-07	0.022419	0.97758	9.867e-10	Mono
(NEUT+EO)#	DICE	NONCLASSICAL_MONOCYTES	RP11-378A13.1	2:219149740	2:218999982_G_A	1046	4.41082e-12	2.27602e-07	4.55742e-07	0.0225392	0.97746	1.52e-41	Mono
(NEUT+EO)#	DICE	NONCLASSICAL_MONOCYTES	CCDC125	5:68590400	5:68592923_C_T	869	3.01915e-12	4.80895e-11	0.00183321	0.0282298	0.969937	3.527e-15	Mono
(NEUT+EO)#	DICE	NONCLASSICAL_MONOCYTES	SLC25A24	1:108742123	1:108743059_G_C	1298	1.75239e-06	6.71379e-07	0.0391613	0.0140568	0.946779	4.308e-11	Mono
(NEUT+EO)#	DICE	NONCLASSICAL_MONOCYTES	NDFIP1	5:141539339	5:141510261_C_CA	1441	6.14228e-13	3.90079e-12	0.00757154	0.0471395	0.945289	8.872e-17	Mono
(NEUT+EO)#	DICE	NONCLASSICAL_MONOCYTES	AMICA1	11:118122052	11:118081270_C_T	1386	6.22351e-09	0.00196768	1.89382e-07	0.0589374	0.939095	1.312e-14	Mono
(NEUT+EO)#	DICE	NONCLASSICAL_MONOCYTES	FADS2	11:61581450	11:61579760_T_C	1225	1.25129e-12	2.7981e-09	3.38699e-05	0.0748139	0.925152	7.346e-14	Mono
(NEUT+EO)#	DICE	NONCLASSICAL_MONOCYTES	YEATS4	12:69758547	12:69732105_T_C	1634	4.22506e-19	0.000168716	1.98972e-16	0.0785324	0.921299	8.352e-10	Mono
(NEUT+EO)#	DICE	NONCLASSICAL_MONOCYTES	SLC45A4	8:142337790	8:142338776_T_C	1617	3.35343e-10	8.27896e-11	0.0662458	0.0154365	0.918318	4.368e-15	Mono
(NEUT+EO)#	DICE	NONCLASSICAL_MONOCYTES	FADS1	11:61581450	11:61579760_T_C	1225	2.55802e-10	3.11219e-09	0.00692406	0.083331	0.909745	7.346e-14	Mono
(NEUT+EO)#	DICE	NONCLASSICAL_MONOCYTES	MPZL3	11:118122052	11:118081270_C_T	1386	3.09491e-05	0.00303525	0.000941783	0.0914584	0.904534	1.312e-14	Mono
(NEUT+EO)#	DICE	NONCLASSICAL_MONOCYTES	DRAM2	1:111621362	1:111604823_G_A	2000	0.00079684	0.00079243	0.0544572	0.0532651	0.890688	5.995e-08	Mono
(NEUT+EO)#	DICE	NONCLASSICAL_MONOCYTES	ZNF786	7:148829566	7:148783936_CT_C	1250	2.46559e-08	0.00175416	2.20812e-06	0.156256	0.841987	3.472e-08	Mono
(NEUT+EO)#	DICE	NONCLASSICAL_MONOCYTES	NBR2	17:41339487	17:41172481_G_T	648	8.31038e-08	0.0148438	1.09703e-06	0.195159	0.789996	5.55e-08	Mono
(NEUT+EO)#	DICE	NONCLASSICAL_MONOCYTES	PNKD	2:219187367	2:218999982_G_A	1046	4.14928e-09	2.46997e-06	0.000428719	0.254461	0.745108	1.52e-41	Mono
(NEUT+EO)#	DICE	NONCLASSICAL_MONOCYTES	PNKD	2:219187367	2:219584852_A_G	1018	3.76714e-09	2.47387e-06	0.000389498	0.255038	0.74457	9.867e-10	Mono
(NEUT+EO)#	DICE	NONCLASSICAL_MONOCYTES	MPZL2	11:118122052	11:118081270_C_T	1386	0.00236903	0.00695613	0.0720899	0.210968	0.707617	1.312e-14	Mono
(NEUT+EO)#	DICE	NONCLASSICAL_MONOCYTES	LAPTM5	1:31244734	1:31242991_AG_A	1929	0.00266616	0.00104353	0.220772	0.0857198	0.689799	2.93e-08	Mono
(NEUT+EO)#	DICE	NONCLASSICAL_MONOCYTES	2024-03-07	2:160569276	2:160569276_C_T	1877	2.19706e-07	2.39181e-07	0.15699	0.170234	0.672776	8.99e-12	Mono
(NEUT+EO)#	DICE	NONCLASSICAL_MONOCYTES	IFITM3	11:307696	11:308314_T_C	1305	1.71348e-37	4.6704e-38	0.280542	0.0758233	0.643634	5.519e-48	Mono
(NEUT+EO)#	DICE	NONCLASSICAL_MONOCYTES	ARL11	13:50123317	13:50121511_A_G	1587	5.27397e-05	4.89976e-05	0.186141	0.172292	0.641466	4.752e-10	Mono
(NEUT+EO)#	DICE	NONCLASSICAL_MONOCYTES	CNIH4	1:224554729	1:224582207_CT_C	1092	0.00322095	0.000725591	0.303512	0.0677482	0.624793	1.907e-08	Mono
(NEUT+EO)#	DICE	NONCLASSICAL_MONOCYTES	ZNF316	7:6704332	7:6704332_A_G	1091	0.00990601	0.0160869	0.133497	0.216169	0.624341	3.718e-08	Mono
(NEUT+EO)#	DICE	NONCLASSICAL_MONOCYTES	CTD-3199J23.6	17:41339487	17:41172481_G_T	648	0.0143521	0.0121997	0.189458	0.160422	0.623568	5.55e-08	Mono
(NEUT+EO)#	DICE	NONCLASSICAL_MONOCYTES	TP53I3	2:24416442	2:24599879_AT_A	1061	0.00151694	0.000656621	0.268667	0.115682	0.613478	1.739e-08	Mono
(NEUT+EO)#	DICE	NONCLASSICAL_MONOCYTES	OIP5-AS1	15:41787972	15:41726342_CT_C	1159	0.000745423	0.00069948	0.212174	0.198509	0.587872	8.657e-09	Mono
(NEUT+EO)#	DICE	NONCLASSICAL_MONOCYTES	MED24	17:38163295	17:38163295_T_C	715	8.34679e-233	1.4171e-233	0.365636	0.0615042	0.57286	6.18e-239	Mono
(NEUT+EO)#	DICE	NONCLASSICAL_MONOCYTES	ARPC2	2:219149740	2:219584852_A_G	1016	2.58723e-06	1.75228e-06	0.267503	0.180622	0.551871	9.867e-10	Mono
(NEUT+EO)#	DICE	NONCLASSICAL_MONOCYTES	ARPC2	2:219149740	2:218999982_G_A	1046	2.55326e-06	1.93187e-06	0.263812	0.199071	0.537112	1.52e-41	Mono
(NEUT+EO)#	DICE	NONCLASSICAL_MONOCYTES	C2orf74	2:61618311	2:61703319_G_A	1027	0.00228077	0.015218	0.0597091	0.397872	0.52492	2.405e-09	Mono
(NEUT+EO)#	DICE	TFH	FADS1	11:61582708	11:61579760_T_C	1225	1.72851e-15	4.73351e-10	4.67873e-08	0.0118245	0.988175	7.346e-14	CD4.T
(NEUT+EO)#	DICE	TFH	IFITM3	11:307696	11:308314_T_C	1305	1.7178e-40	7.67675e-39	0.00028125	0.0115807	0.988138	5.519e-48	CD4.T
(NEUT+EO)#	DICE	TFH	FADS2	11:61582708	11:61579760_T_C	1225	1.09491e-13	1.90568e-09	2.96369e-06	0.0506337	0.949363	7.346e-14	CD4.T
(NEUT+EO)#	DICE	TFH	YEATS4	12:69732105	12:69732105_T_C	1634	1.49482e-07	0.000117015	7.03959e-05	0.0541604	0.945652	8.352e-10	CD4.T
(NEUT+EO)#	DICE	TFH	CCDC125	5:68592923	5:68592923_C_T	869	4.17861e-11	5.29961e-11	0.0253723	0.0312356	0.943392	3.527e-15	CD4.T
(NEUT+EO)#	DICE	TFH	SLC25A24	1:108738780	1:108743059_G_C	1298	1.79115e-06	1.27942e-06	0.0400275	0.0276593	0.93231	4.308e-11	CD4.T
(NEUT+EO)#	DICE	TFH	RP11-378A13.1	2:219149740	2:219584852_A_G	1018	2.80542e-07	4.35518e-07	0.0290062	0.0441028	0.92689	9.867e-10	CD4.T
(NEUT+EO)#	DICE	TFH	RP11-378A13.1	2:219149740	2:218999982_G_A	1046	3.30984e-07	5.85266e-07	0.0341985	0.0595656	0.906235	1.52e-41	CD4.T
(NEUT+EO)#	DICE	TFH	NDFIP1	5:141539339	5:141510261_C_CA	1441	4.36326e-12	4.66285e-12	0.0537856	0.056589	0.889625	8.872e-17	CD4.T
(NEUT+EO)#	DICE	TFH	FRAT1	10:98976471	10:99073972_C_CCAGGTTCAAGCGAT	1519	1.0213e-34	1.28587e-33	0.00917575	0.114651	0.876173	6.467e-39	CD4.T
(NEUT+EO)#	DICE	TFH	ATM	11:108166958	11:108248774_C_G	736	2.28084e-06	4.62426e-05	0.00622165	0.125271	0.868458	1.215e-10	CD4.T
(NEUT+EO)#	DICE	TFH	ZNF786	7:148852434	7:148783936_CT_C	1250	2.07801e-06	0.00148276	0.000186102	0.131926	0.866403	3.472e-08	CD4.T
(NEUT+EO)#	DICE	TFH	RP11-546B15.2	15:42231353	15:42233673_T_A	1365	2.42054e-12	4.56275e-13	0.12717	0.0231219	0.849709	9.778e-18	CD4.T
(NEUT+EO)#	DICE	TFH	SMIM8	6:87990625	6:87837958_TATG_T	1335	2.68713e-11	6.49048e-11	0.0549757	0.131975	0.813049	6.641e-16	CD4.T
(NEUT+EO)#	DICE	TFH	NBR2	17:41339487	17:41172481_G_T	648	5.57922e-10	0.0141007	7.365e-09	0.185339	0.80056	5.55e-08	CD4.T
(NEUT+EO)#	DICE	TFH	MYRF	11:61582708	11:61579760_T_C	1225	5.48514e-09	2.1626e-09	0.148472	0.0577436	0.793785	7.346e-14	CD4.T
(NEUT+EO)#	DICE	TFH	FADS3	11:61579760	11:61579760_T_C	1225	5.50565e-09	2.41705e-09	0.149027	0.0646384	0.786335	7.346e-14	CD4.T
(NEUT+EO)#	DICE	TFH	CTD-3199J23.6	17:41339487	17:41172481_G_T	648	0.00158932	0.0140494	0.0209803	0.184684	0.778697	5.55e-08	CD4.T
(NEUT+EO)#	DICE	TFH	MPZL3	11:118122052	11:118081270_C_T	1386	0.00276868	0.00436422	0.0842511	0.132027	0.776589	1.312e-14	CD4.T
(NEUT+EO)#	DICE	TFH	NBEAL2	3:47035735	3:47262246_C_A	631	1.42396e-06	0.000192893	0.00167738	0.22645	0.771678	4.84e-09	CD4.T
(NEUT+EO)#	DICE	TFH	TMEM258	11:61581450	11:61579760_T_C	1225	5.46421e-09	3.82284e-09	0.147905	0.102727	0.749368	7.346e-14	CD4.T
(NEUT+EO)#	DICE	TFH	MTUS2	13:28617708	13:28618586_CA_C	403	6.31387e-06	8.90454e-07	0.221377	0.030473	0.748143	1.626e-11	CD4.T
(NEUT+EO)#	DICE	TFH	DOCK8	9:305428	9:305428_T_G	1493	1.06129e-05	3.51659e-06	0.254559	0.0836862	0.66174	2.029e-11	CD4.T
(NEUT+EO)#	DICE	TFH	RP11-393I2.4	6:87990625	6:87837958_TATG_T	1335	3.53353e-11	1.58275e-10	0.0722922	0.32321	0.604498	6.641e-16	CD4.T
(NEUT+EO)#	DICE	TFH	RP11-178C3.2	17:57637803	17:57147381_T_C	307	0.00348105	0.00537548	0.152229	0.234469	0.604446	2.072e-11	CD4.T
(NEUT+EO)#	DICE	TFH	SPPL2A	15:51051044	15:50800095_G_A	1614	8.1095e-06	8.57402e-06	0.198399	0.209171	0.592413	6.098e-12	CD4.T
(NEUT+EO)#	DICE	TFH	AF131216.6	8:10742059	8:10706411_C_G	1772	3.6082e-07	1.86693e-07	0.286535	0.147691	0.565773	1.642e-12	CD4.T
(NEUT+EO)#	DICE	TH1	FADS1	11:61579760	11:61579760_T_C	1225	3.97015e-14	5.5774e-10	1.07464e-06	0.014111	0.985888	7.346e-14	CD4.T
(NEUT+EO)#	DICE	TH1	YEATS4	12:69732105	12:69732105_T_C	1634	3.56879e-06	5.0081e-05	0.00168066	0.0226091	0.975657	8.352e-10	CD4.T
(NEUT+EO)#	DICE	TH1	SLC25A24	1:108743059	1:108743059_G_C	1298	9.63634e-07	5.80124e-07	0.0215347	0.0119978	0.966466	4.308e-11	CD4.T
(NEUT+EO)#	DICE	TH1	RP11-378A13.1	2:219149740	2:219584852_A_G	1018	1.28636e-07	3.94331e-07	0.0133001	0.0398244	0.946875	9.867e-10	CD4.T
(NEUT+EO)#	DICE	TH1	RP11-378A13.1	2:219149740	2:218999982_G_A	1046	1.44148e-07	4.90529e-07	0.0148939	0.0497479	0.935357	1.52e-41	CD4.T
(NEUT+EO)#	DICE	TH1	FADS2	11:61579760	11:61579760_T_C	1225	5.06414e-11	3.35288e-09	0.00137076	0.0898471	0.908782	7.346e-14	CD4.T
(NEUT+EO)#	DICE	TH1	GSDMB	17:38072727	17:37579383_G_A	559	3.04597e-88	3.6738e-85	9.20877e-05	0.110179	0.889729	1.125e-30	CD4.T
(NEUT+EO)#	DICE	TH1	ZNF786	7:148811725	7:148783936_CT_C	1250	6.85398e-06	0.00162339	0.000613826	0.144534	0.853222	3.472e-08	CD4.T
(NEUT+EO)#	DICE	TH1	MYRF	11:61581450	11:61579760_T_C	1225	2.44918e-09	3.44661e-09	0.0662943	0.0924516	0.841254	7.346e-14	CD4.T
(NEUT+EO)#	DICE	TH1	IFITM3	11:307696	11:308314_T_C	1305	9.19869e-38	1.84813e-38	0.150607	0.0294388	0.819954	5.519e-48	CD4.T
(NEUT+EO)#	DICE	TH1	CCDC125	5:68590400	5:68592923_C_T	869	2.28815e-10	8.36779e-11	0.138935	0.0499976	0.811067	3.527e-15	CD4.T
(NEUT+EO)#	DICE	TH1	TM9SF3	10:99071408	10:99073972_C_CCAGGTTCAAGCGAT	1065	1.41723e-33	6.9547e-34	0.127324	0.0616698	0.811007	6.467e-39	CD4.T
(NEUT+EO)#	DICE	TH1	ORMDL3	17:38072727	17:37579383_G_A	559	1.21681e-87	6.2857e-85	0.000367873	0.189223	0.810409	1.125e-30	CD4.T
(NEUT+EO)#	DICE	TH1	MAP3K5	6:137099008	6:137104414_T_TA	786	0.00310393	0.000669311	0.159779	0.0336508	0.802797	1.504e-08	CD4.T
(NEUT+EO)#	DICE	TH1	NBR2	17:41339487	17:41172481_G_T	648	6.22609e-05	0.0142659	0.000821892	0.187523	0.797326	5.55e-08	CD4.T
(NEUT+EO)#	DICE	TH1	ATM	11:108166958	11:108248774_C_G	736	3.19206e-05	5.27604e-05	0.0870727	0.14315	0.769693	1.215e-10	CD4.T
(NEUT+EO)#	DICE	TH1	RP11-165F24.3	9:305428	9:305428_T_G	1493	8.37759e-06	2.51983e-06	0.200943	0.0597007	0.739346	2.029e-11	CD4.T
(NEUT+EO)#	DICE	TH1	NBEAL2	3:46999707	3:47262246_C_A	631	2.96796e-06	0.000234819	0.00349617	0.27589	0.720376	4.84e-09	CD4.T
(NEUT+EO)#	DICE	TH1	RP11-333E1.2	17:5198041	17:5183203_AAAAT_A	1672	0.0020132	0.00143835	0.184669	0.131258	0.680621	3.707e-08	CD4.T
(NEUT+EO)#	DICE	TH1	FRAT1	10:99071408	10:99073972_C_CCAGGTTCAAGCGAT	1519	2.66236e-33	1.24233e-33	0.239197	0.110966	0.649837	6.467e-39	CD4.T
(NEUT+EO)#	DICE	TH1	TMEM106A	17:41339487	17:41172481_G_T	648	0.0174452	0.0117522	0.23029	0.154553	0.58596	5.55e-08	CD4.T
(NEUT+EO)#	DICE	TH1-17	CCDC125	5:68592923	5:68592923_C_T	869	1.12968e-14	4.2574e-11	6.85937e-06	0.0248755	0.975118	3.527e-15	CD4.T
(NEUT+EO)#	DICE	TH1-17	RP11-378A13.1	2:219149740	2:219584852_A_G	1018	8.25573e-09	2.86772e-07	0.000853589	0.0286799	0.970466	9.867e-10	CD4.T
(NEUT+EO)#	DICE	TH1-17	RP11-378A13.1	2:219149740	2:218999982_G_A	1046	9.21307e-09	2.95512e-07	0.000951929	0.0295639	0.969484	1.52e-41	CD4.T
(NEUT+EO)#	DICE	TH1-17	MAP3K5	6:137099064	6:137104414_T_TA	786	7.52405e-05	0.000527634	0.0038731	0.0261913	0.969333	1.504e-08	CD4.T
(NEUT+EO)#	DICE	TH1-17	IFITM3	11:307696	11:308314_T_C	1305	1.05728e-38	1.10099e-38	0.0173104	0.0170604	0.965629	5.519e-48	CD4.T
(NEUT+EO)#	DICE	TH1-17	ORMDL3	17:38072727	17:37579383_G_A	559	1.219e-88	1.91768e-85	3.68536e-05	0.0570335	0.94293	1.125e-30	CD4.T
(NEUT+EO)#	DICE	TH1-17	SLC25A24	1:108743059	1:108743059_G_C	1298	2.23686e-06	5.66964e-07	0.0499879	0.0117319	0.938277	4.308e-11	CD4.T
(NEUT+EO)#	DICE	TH1-17	GSDMB	17:38072727	17:37579383_G_A	559	3.18376e-87	2.48327e-85	0.000962534	0.0741509	0.924887	1.125e-30	CD4.T
(NEUT+EO)#	DICE	TH1-17	FADS1	11:61589481	11:61579760_T_C	1225	2.71985e-12	2.86416e-09	7.36208e-05	0.0766036	0.923323	7.346e-14	CD4.T
(NEUT+EO)#	DICE	TH1-17	YEATS4	12:69760490	12:69732105_T_C	1634	7.60107e-10	0.000164906	3.5796e-07	0.0767365	0.923098	8.352e-10	CD4.T
(NEUT+EO)#	DICE	TH1-17	NDFIP1	5:141489306	5:141510261_C_CA	1441	1.88984e-12	4.49545e-12	0.023296	0.0544929	0.922211	8.872e-17	CD4.T
(NEUT+EO)#	DICE	TH1-17	FADS2	11:61581450	11:61579760_T_C	1225	9.2328e-10	2.20405e-09	0.0249913	0.0587431	0.916266	7.346e-14	CD4.T
(NEUT+EO)#	DICE	TH1-17	ZNF786	7:148852434	7:148783936_CT_C	1250	2.07204e-07	0.00163308	1.85567e-05	0.145401	0.852947	3.472e-08	CD4.T
(NEUT+EO)#	DICE	TH1-17	ATM	11:108265213	11:108248774_C_G	736	1.21354e-05	5.02683e-05	0.0331028	0.136291	0.830544	1.215e-10	CD4.T
(NEUT+EO)#	DICE	TH1-17	RP11-393I2.4	6:87956244	6:87837958_TATG_T	1335	2.02695e-11	6.69355e-11	0.0414692	0.13612	0.82241	6.641e-16	CD4.T
(NEUT+EO)#	DICE	TH1-17	NBR2	17:41339487	17:41172481_G_T	648	3.95217e-06	0.0139703	5.21717e-05	0.183616	0.802357	5.55e-08	CD4.T
(NEUT+EO)#	DICE	TH1-17	AF131216.6	8:10647823	8:10706411_C_G	1772	1.38703e-07	1.23758e-07	0.110147	0.0974864	0.792366	1.642e-12	CD4.T
(NEUT+EO)#	DICE	TH1-17	RP11-165F24.3	9:305428	9:305428_T_G	1493	6.71554e-06	2.87359e-06	0.161077	0.0681545	0.770759	2.029e-11	CD4.T
(NEUT+EO)#	DICE	TH1-17	SPPL2A	15:51051044	15:50800095_G_A	1614	1.04936e-06	1.16322e-05	0.0256727	0.283892	0.690423	6.098e-12	CD4.T
(NEUT+EO)#	DICE	TH1-17	NBEAL2	3:47020072	3:47262246_C_A	631	1.14431e-07	0.000264669	0.000134797	0.311083	0.688517	4.84e-09	CD4.T
(NEUT+EO)#	DICE	TH1-17	RP11-178C3.2	17:57639056	17:57147381_T_C	307	1.78191e-05	0.0076051	0.00077924	0.331916	0.659682	2.072e-11	CD4.T
(NEUT+EO)#	DICE	TH1-17	SETD2	3:47294000	3:47262246_C_A	631	0.000151705	0.000170671	0.178704	0.200425	0.620549	4.84e-09	CD4.T
(NEUT+EO)#	DICE	TH1-17	NR1H3	11:47836062	11:47949368_CAAAAAAAAAAAAAAAAAAAAAAA_C	618	0.00437174	0.000812374	0.354123	0.0652292	0.575463	1.273e-09	CD4.T
(NEUT+EO)#	DICE	TH1-17	RP11-326C3.11	11:306920	11:308314_T_C	1305	4.09319e-38	2.46997e-37	0.0670164	0.403871	0.529112	5.519e-48	CD4.T
(NEUT+EO)#	DICE	TH1-17	RP11-333E1.2	17:5198041	17:5183203_AAAAT_A	1672	0.00278801	0.00232264	0.255742	0.212527	0.526621	3.707e-08	CD4.T
(NEUT+EO)#	DICE	TH17	LIPA	10:91004916	10:91004916_C_A	1740	3.24993e-05	5.43915e-05	0.0074067	0.0114149	0.981092	6.485e-09	CD4.T
(NEUT+EO)#	DICE	TH17	IFITM3	11:307696	11:308314_T_C	1305	2.23793e-39	1.0204e-38	0.00366408	0.0157261	0.98061	5.519e-48	CD4.T
(NEUT+EO)#	DICE	TH17	FADS1	11:61589481	11:61579760_T_C	1225	2.50324e-16	9.44928e-10	6.77576e-09	0.0246019	0.975398	7.346e-14	CD4.T
(NEUT+EO)#	DICE	TH17	RP11-378A13.1	2:219149740	2:219584852_A_G	1018	2.09738e-09	2.69957e-07	0.000216856	0.026939	0.972844	9.867e-10	CD4.T
(NEUT+EO)#	DICE	TH17	RP11-378A13.1	2:219149740	2:218999982_G_A	1046	2.82278e-09	2.76787e-07	0.00029166	0.0276266	0.972081	1.52e-41	CD4.T
(NEUT+EO)#	DICE	TH17	CCDC125	5:68590400	5:68592923_C_T	869	1.15507e-11	4.80977e-11	0.00701353	0.0282399	0.964747	3.527e-15	CD4.T
(NEUT+EO)#	DICE	TH17	YEATS4	12:69732105	12:69732105_T_C	1634	2.40075e-05	0.000108861	0.0113059	0.0503279	0.938233	8.352e-10	CD4.T
(NEUT+EO)#	DICE	TH17	GSDMB	17:38072727	17:37579383_G_A	559	6.3953e-89	3.14293e-85	1.93347e-05	0.094113	0.905868	1.125e-30	CD4.T
(NEUT+EO)#	DICE	TH17	MPZL3	11:118122052	11:118081270_C_T	1386	0.00128217	0.00340115	0.0390165	0.102644	0.853657	1.312e-14	CD4.T
(NEUT+EO)#	DICE	TH17	ZNF786	7:148811725	7:148783936_CT_C	1250	1.26088e-06	0.00168115	0.000112921	0.149711	0.848494	3.472e-08	CD4.T
(NEUT+EO)#	DICE	TH17	FADS2	11:61582708	11:61579760_T_C	1225	5.72055e-12	6.75548e-09	0.000154844	0.182039	0.817806	7.346e-14	CD4.T
(NEUT+EO)#	DICE	TH17	SPPL2A	15:50812797	15:50800095_G_A	1614	1.07734e-07	7.48872e-06	0.00263571	0.182397	0.81496	6.098e-12	CD4.T
(NEUT+EO)#	DICE	TH17	NBR2	17:41339487	17:41172481_G_T	648	1.41976e-06	0.0138085	1.87419e-05	0.181478	0.804693	5.55e-08	CD4.T
(NEUT+EO)#	DICE	TH17	NDFIP1	5:141539339	5:141510261_C_CA	1441	1.27181e-11	5.57417e-12	0.156775	0.0679371	0.775288	8.872e-17	CD4.T
(NEUT+EO)#	DICE	TH17	NBEAL2	3:47294000	3:47262246_C_A	631	2.54761e-05	0.000175845	0.0300102	0.206377	0.763411	4.84e-09	CD4.T
(NEUT+EO)#	DICE	TH17	RP11-393I2.4	6:87990625	6:87837958_TATG_T	1335	3.69509e-11	8.33914e-11	0.0755976	0.169855	0.754547	6.641e-16	CD4.T
(NEUT+EO)#	DICE	TH17	SLC25A24	1:108743059	1:108743059_G_C	1298	9.74944e-06	1.71828e-06	0.217874	0.0376545	0.74446	4.308e-11	CD4.T
(NEUT+EO)#	DICE	TH17	CNIH4	1:224554729	1:224582207_CT_C	1092	0.00215894	0.000564174	0.203438	0.0524211	0.741418	1.907e-08	CD4.T
(NEUT+EO)#	DICE	TH17	VAT1	17:41339487	17:41172481_G_T	648	0.0040897	0.0144009	0.0539872	0.189365	0.738157	5.55e-08	CD4.T
(NEUT+EO)#	DICE	TH17	CD46	1:208031234	1:208034329_C_T	1303	0.000453971	0.000307008	0.156575	0.105149	0.737515	6.953e-09	CD4.T
(NEUT+EO)#	DICE	TH17	ORMDL3	17:38072727	17:37579383_G_A	559	1.1031e-88	8.90946e-85	3.33496e-05	0.268625	0.731342	1.125e-30	CD4.T
(NEUT+EO)#	DICE	TH17	SMIM8	6:87956244	6:87837958_TATG_T	1335	8.30055e-11	9.68679e-11	0.16982	0.197549	0.632631	6.641e-16	CD4.T
(NEUT+EO)#	DICE	TH17	ISYNA1	19:18512932	19:18516307_CA_C	1132	1.44299e-05	4.41228e-06	0.330211	0.1004	0.569369	1.284e-12	CD4.T
(NEUT+EO)#	DICE	TH17	COX14	12:50612691	12:50758821_C_CA	906	0.00126871	0.000742517	0.300385	0.17528	0.522324	6.421e-10	CD4.T
(NEUT+EO)#	DICE	TH2	IFITM3	11:307696	11:308314_T_C	1305	9.42868e-40	1.26409e-38	0.00154373	0.0197177	0.978739	5.519e-48	CD4.T
(NEUT+EO)#	DICE	TH2	RP11-378A13.1	2:219149740	2:219584852_A_G	1018	7.71722e-10	2.97482e-07	7.97911e-05	0.0297876	0.970132	9.867e-10	CD4.T
(NEUT+EO)#	DICE	TH2	RP11-378A13.1	2:219149740	2:218999982_G_A	1046	9.87227e-10	3.42297e-07	0.000102004	0.0344019	0.965496	1.52e-41	CD4.T
(NEUT+EO)#	DICE	TH2	FADS1	11:61582708	11:61579760_T_C	1225	2.76017e-15	1.43626e-09	7.47122e-08	0.0379146	0.962085	7.346e-14	CD4.T
(NEUT+EO)#	DICE	TH2	CCDC125	5:68607284	5:68592923_C_T	869	4.23491e-12	6.42704e-11	0.00257141	0.0380653	0.959363	3.527e-15	CD4.T
(NEUT+EO)#	DICE	TH2	YEATS4	12:69732105	12:69732105_T_C	1634	2.08243e-06	9.98209e-05	0.000980684	0.0460561	0.952861	8.352e-10	CD4.T
(NEUT+EO)#	DICE	TH2	SLC25A24	1:108743059	1:108743059_G_C	1298	1.77129e-06	5.18739e-07	0.0395836	0.0106427	0.949771	4.308e-11	CD4.T
(NEUT+EO)#	DICE	TH2	LIPA	10:91004916	10:91004916_C_A	1740	0.000153845	7.70664e-05	0.0350618	0.0166156	0.948092	6.485e-09	CD4.T
(NEUT+EO)#	DICE	TH2	MED24	17:38163295	17:38163295_T_C	715	4.50684e-234	8.53193e-234	0.0197425	0.0364308	0.943827	6.18e-239	CD4.T
(NEUT+EO)#	DICE	TH2	FRAT1	10:99075300	10:99073972_C_CCAGGTTCAAGCGAT	1519	2.62864e-34	1.03017e-33	0.0236167	0.0916701	0.884713	6.467e-39	CD4.T
(NEUT+EO)#	DICE	TH2	MPZL3	11:118122052	11:118081270_C_T	1386	0.00153687	0.00264256	0.0467669	0.0795437	0.86951	1.312e-14	CD4.T
(NEUT+EO)#	DICE	TH2	ZNF786	7:148811725	7:148783936_CT_C	1250	1.75448e-06	0.00148328	0.000157127	0.131972	0.866385	3.472e-08	CD4.T
(NEUT+EO)#	DICE	TH2	CD46	1:208034329	1:208034329_C_T	1303	0.000320524	0.000163307	0.110549	0.0554912	0.833476	6.953e-09	CD4.T
(NEUT+EO)#	DICE	TH2	NDFIP1	5:141539339	5:141510261_C_CA	1441	8.48006e-12	5.54163e-12	0.104533	0.0674832	0.827984	8.872e-17	CD4.T
(NEUT+EO)#	DICE	TH2	FADS2	11:61582708	11:61579760_T_C	1225	1.91835e-11	6.71445e-09	0.000519259	0.180928	0.818553	7.346e-14	CD4.T
(NEUT+EO)#	DICE	TH2	NBR2	17:41339487	17:41172481_G_T	648	7.95975e-08	0.0139874	1.05075e-06	0.183842	0.80217	5.55e-08	CD4.T
(NEUT+EO)#	DICE	TH2	C11orf65	11:108166958	11:108248774_C_G	736	3.62589e-05	4.58963e-05	0.0989065	0.124419	0.776593	1.215e-10	CD4.T
(NEUT+EO)#	DICE	TH2	SMIM8	6:87956244	6:87837958_TATG_T	1335	4.07483e-11	7.29769e-11	0.0833666	0.148535	0.768099	6.641e-16	CD4.T
(NEUT+EO)#	DICE	TH2	ZNF316	7:6704332	7:6704332_A_G	1091	0.0145166	0.00267708	0.195632	0.0353256	0.751848	3.718e-08	CD4.T
(NEUT+EO)#	DICE	TH2	MAP3K5	6:137099064	6:137104414_T_TA	786	0.00396085	0.0008577	0.203889	0.0434032	0.747889	1.504e-08	CD4.T
(NEUT+EO)#	DICE	TH2	MYRF	11:61579760	11:61579760_T_C	1225	4.30576e-09	5.09634e-09	0.116548	0.137202	0.74625	7.346e-14	CD4.T
(NEUT+EO)#	DICE	TH2	RP11-461A8.4	16:3746241	16:3746241_C_T	1005	0.000705308	9.4332e-05	0.248185	0.0324752	0.71854	9.567e-10	CD4.T
(NEUT+EO)#	DICE	TH2	RP11-393K10.1	1:159174885	1:159175494_C_T	1442	1.68958e-05	2.94965e-06	0.245629	0.0421694	0.712182	9.19e-30	CD4.T
(NEUT+EO)#	DICE	TH2	ATM	11:108166958	11:108248774_C_G	736	6.73963e-05	4.36636e-05	0.183843	0.118408	0.697639	1.215e-10	CD4.T
(NEUT+EO)#	DICE	TH2	NBEAL2	3:47035735	3:47262246_C_A	631	6.53429e-05	0.00019542	0.076972	0.229506	0.693261	4.84e-09	CD4.T
(NEUT+EO)#	DICE	TH2	RP11-326C3.11	11:306920	11:308314_T_C	1305	4.40542e-39	1.99864e-37	0.00721285	0.326564	0.666223	5.519e-48	CD4.T
(NEUT+EO)#	DICE	TH2	RP11-178C3.2	17:57639056	17:57147381_T_C	307	0.0012552	0.00648882	0.0548905	0.283106	0.65426	2.072e-11	CD4.T
(NEUT+EO)#	DICE	TH2	RP11-393I2.4	6:87956244	6:87837958_TATG_T	1335	7.28373e-11	9.74694e-11	0.149017	0.19876	0.652223	6.641e-16	CD4.T
(NEUT+EO)#	DICE	TH2	VAT1	17:41339487	17:41172481_G_T	648	0.012564	0.0134521	0.165854	0.176947	0.631183	5.55e-08	CD4.T
(NEUT+EO)#	DICE	TH2	DOCK8	9:305428	9:305428_T_G	1493	5.47315e-06	1.22673e-05	0.131278	0.293665	0.57504	2.029e-11	CD4.T
(NEUT+EO)#	DICE	TH2	TMEM106A	17:41339487	17:41172481_G_T	648	0.0185678	0.0118765	0.245109	0.156211	0.568235	5.55e-08	CD4.T
(NEUT+EO)#	DICE	TH2	RPA2	1:28186506	1:28186506_A_C	782	0.00476824	0.00157415	0.363551	0.119509	0.510597	1.096e-08	CD4.T
(NEUT+EO)#	DICE	TREG_MEMORY	IFITM3	11:307696	11:308314_T_C	1305	7.95698e-39	8.38086e-39	0.0130277	0.0127475	0.974225	5.519e-48	CD4.T
(NEUT+EO)#	DICE	TREG_MEMORY	RP11-378A13.1	2:219149740	2:219584852_A_G	1018	6.4205e-10	2.86643e-07	6.63838e-05	0.0286658	0.971268	9.867e-10	CD4.T
(NEUT+EO)#	DICE	TREG_MEMORY	RP11-378A13.1	2:219149740	2:218999982_G_A	1046	8.17037e-10	3.0091e-07	8.44193e-05	0.0301213	0.969794	1.52e-41	CD4.T
(NEUT+EO)#	DICE	TREG_MEMORY	FADS1	11:61582708	11:61579760_T_C	1225	2.51392e-14	2.07944e-09	6.80469e-07	0.0553416	0.944658	7.346e-14	CD4.T
(NEUT+EO)#	DICE	TREG_MEMORY	RP11-326C3.11	11:306920	11:308314_T_C	1305	2.14188e-38	2.0444e-38	0.0350683	0.0325398	0.932392	5.519e-48	CD4.T
(NEUT+EO)#	DICE	TREG_MEMORY	NDFIP1	5:141539339	5:141510261_C_CA	1441	1.33521e-12	4.92323e-12	0.016459	0.0597645	0.923777	8.872e-17	CD4.T
(NEUT+EO)#	DICE	TREG_MEMORY	YEATS4	12:69732105	12:69732105_T_C	1634	1.51193e-05	0.000150938	0.0071202	0.0701591	0.922555	8.352e-10	CD4.T
(NEUT+EO)#	DICE	TREG_MEMORY	ORMDL3	17:38072727	17:37579383_G_A	559	1.57655e-86	4.0193e-85	0.00476632	0.120639	0.874594	1.125e-30	CD4.T
(NEUT+EO)#	DICE	TREG_MEMORY	ZNF786	7:148811725	7:148783936_CT_C	1250	4.23214e-09	0.00166234	3.7902e-07	0.148024	0.850313	3.472e-08	CD4.T
(NEUT+EO)#	DICE	TREG_MEMORY	ATM	11:108166958	11:108248774_C_G	736	2.35029e-05	4.96417e-05	0.0641108	0.134611	0.801205	1.215e-10	CD4.T
(NEUT+EO)#	DICE	TREG_MEMORY	PNMT	17:38072727	17:37579383_G_A	559	4.0172e-85	3.04056e-85	0.12145	0.0911366	0.787413	1.125e-30	CD4.T
(NEUT+EO)#	DICE	TREG_MEMORY	FADS2	11:61579760	11:61579760_T_C	1225	4.75162e-09	3.5199e-09	0.128617	0.0944996	0.776883	7.346e-14	CD4.T
(NEUT+EO)#	DICE	TREG_MEMORY	NBR2	17:41339487	17:41172481_G_T	648	1.25446e-08	0.016419	1.65599e-07	0.215975	0.767605	5.55e-08	CD4.T
(NEUT+EO)#	DICE	TREG_MEMORY	SLC22A5	5:131677642	5:131677642_A_G	1341	5.80955e-17	2.01134e-17	0.175258	0.0599118	0.76483	3.577e-22	CD4.T
(NEUT+EO)#	DICE	TREG_MEMORY	KCNH4	17:41193910	17:41172481_G_T	305	0.0201442	0.0253913	0.0943181	0.118144	0.742003	5.55e-08	CD4.T
(NEUT+EO)#	DICE	TREG_MEMORY	CTD-3199J23.6	17:41339487	17:41172481_G_T	648	0.0037641	0.0144826	0.049689	0.19044	0.741624	5.55e-08	CD4.T
(NEUT+EO)#	DICE	TREG_MEMORY	LIPA	10:91004916	10:91004916_C_A	1740	0.00100934	0.000338351	0.230031	0.0764191	0.692202	6.485e-09	CD4.T
(NEUT+EO)#	DICE	TREG_MEMORY	MYRF	11:61581450	11:61579760_T_C	1225	6.92972e-09	4.69331e-09	0.187574	0.126353	0.686074	7.346e-14	CD4.T
(NEUT+EO)#	DICE	TREG_MEMORY	CCDC125	5:68607284	5:68592923_C_T	869	4.50283e-10	9.99982e-11	0.273409	0.0600518	0.666539	3.527e-15	CD4.T
(NEUT+EO)#	DICE	TREG_MEMORY	RP11-393I2.4	6:87990625	6:87837958_TATG_T	1335	8.93585e-11	1.0505e-10	0.182818	0.214318	0.602865	6.641e-16	CD4.T
(NEUT+EO)#	DICE	TREG_NAIVE	SLC25A24	1:108743059	1:108743059_G_C	1298	1.74395e-12	1.77736e-07	3.89726e-08	0.0029749	0.997025	4.308e-11	CD4.T
(NEUT+EO)#	DICE	TREG_NAIVE	IFITM3	11:307696	11:308314_T_C	1305	1.72015e-39	5.95012e-39	0.00281634	0.0087535	0.98843	5.519e-48	CD4.T
(NEUT+EO)#	DICE	TREG_NAIVE	RP11-378A13.1	2:219149740	2:219584852_A_G	1018	3.64205e-09	2.41627e-07	0.000376565	0.0240071	0.975616	9.867e-10	CD4.T
(NEUT+EO)#	DICE	TREG_NAIVE	YEATS4	12:69732105	12:69732105_T_C	1634	1.1044e-08	5.43322e-05	5.201e-06	0.0246115	0.975329	8.352e-10	CD4.T
(NEUT+EO)#	DICE	TREG_NAIVE	FADS1	11:61582708	11:61579760_T_C	1225	4.95705e-12	9.44634e-10	0.000134177	0.0245941	0.975272	7.346e-14	CD4.T
(NEUT+EO)#	DICE	TREG_NAIVE	RP11-378A13.1	2:219149740	2:218999982_G_A	1046	4.66472e-09	2.49559e-07	0.000481976	0.0248106	0.974707	1.52e-41	CD4.T
(NEUT+EO)#	DICE	TREG_NAIVE	CCDC125	5:68590400	5:68592923_C_T	869	5.66378e-12	5.27574e-11	0.00343901	0.0310685	0.965492	3.527e-15	CD4.T
(NEUT+EO)#	DICE	TREG_NAIVE	NDFIP1	5:141539339	5:141510261_C_CA	1441	1.16812e-12	5.66002e-12	0.0143993	0.0688538	0.916747	8.872e-17	CD4.T
(NEUT+EO)#	DICE	TREG_NAIVE	ATM	11:108166958	11:108248774_C_G	736	7.87785e-13	4.58826e-05	2.14891e-09	0.124282	0.875672	1.215e-10	CD4.T
(NEUT+EO)#	DICE	TREG_NAIVE	FADS2	11:61579760	11:61579760_T_C	1225	1.0502e-10	4.77763e-09	0.00284268	0.128452	0.868705	7.346e-14	CD4.T
(NEUT+EO)#	DICE	TREG_NAIVE	NPAT	11:108166958	11:108248774_C_G	736	1.25672e-05	4.76301e-05	0.0342806	0.129088	0.836571	1.215e-10	CD4.T
(NEUT+EO)#	DICE	TREG_NAIVE	ZNF786	7:148811725	7:148783936_CT_C	1250	1.58945e-08	0.00186332	1.42347e-06	0.166042	0.832093	3.472e-08	CD4.T
(NEUT+EO)#	DICE	TREG_NAIVE	TMEM258	11:61582708	11:61579760_T_C	1225	4.62892e-09	2.19271e-09	0.125295	0.0585361	0.816168	7.346e-14	CD4.T
(NEUT+EO)#	DICE	TREG_NAIVE	NBR2	17:41339487	17:41172481_G_T	648	6.74945e-08	0.0131417	8.90979e-07	0.172667	0.81419	5.55e-08	CD4.T
(NEUT+EO)#	DICE	TREG_NAIVE	NBR1	17:41339487	17:41172481_G_T	648	0.00346828	0.0132605	0.045784	0.174286	0.763201	5.55e-08	CD4.T
(NEUT+EO)#	DICE	TREG_NAIVE	RP11-393I2.4	6:87990625	6:87837958_TATG_T	1335	3.6346e-11	8.9443e-11	0.0743601	0.182247	0.743393	6.641e-16	CD4.T
(NEUT+EO)#	DICE	TREG_NAIVE	C11orf65	11:108166958	11:108248774_C_G	736	5.15437e-05	4.99308e-05	0.1406	0.135477	0.723821	1.215e-10	CD4.T
(NEUT+EO)#	DICE	TREG_NAIVE	NBEAL2	3:46996442	3:47262246_C_A	631	7.98094e-08	0.000242603	9.40131e-05	0.285065	0.714598	4.84e-09	CD4.T
(NEUT+EO)#	DICE	TREG_NAIVE	MED24	17:38163295	17:38163295_T_C	715	5.73965e-233	2.58085e-233	0.251429	0.112419	0.636152	6.18e-239	CD4.T
(NEUT+EO)#	DICE	TREG_NAIVE	CD46	1:207930203	1:208034329_C_T	1303	0.000198514	0.000896149	0.0684674	0.308459	0.621978	6.953e-09	CD4.T
(NEUT+EO)#	DICE	TREG_NAIVE	TMEM106A	17:41339487	17:41172481_G_T	648	0.0155462	0.0124294	0.205222	0.163474	0.603328	5.55e-08	CD4.T
(NEUT+EO)#	DICE	TREG_NAIVE	RP11-461A8.4	16:3746241	16:3746241_C_T	1005	0.00101002	0.000145177	0.355408	0.0504924	0.592944	9.567e-10	CD4.T
(NEUT+EO)#	DICE	TREG_NAIVE	RP11-231C14.4	16:30485393	16:30495657_T_C	206	0.00767891	0.00931403	0.210639	0.254975	0.517393	3.103e-08	CD4.T
(NEUT+EO)#	DICE	TREG_NAIVE	VAT1	17:41339487	17:41172481_G_T	648	0.0233316	0.0109682	0.307995	0.144276	0.51343	5.55e-08	CD4.T
AE	DICE	B_NAIVE	CRTC3	15:91034456	rs6496678	270	2.51973e-17	1.05736e-17	0.0108455	0.00356556	0.985589	8.70664e-22	B
AE	DICE	B_NAIVE	SF3B1	2:198819824	rs2565163	206	3.3641e-15	5.10869e-15	0.041147	0.0615882	0.897265	5.39667e-19	B
AE	DICE	B_NAIVE	SF3B1	2:198891799	rs1595823	223	2.47333e-15	3.92601e-15	0.0561921	0.0883404	0.855467	6.78068e-20	B
AE	DICE	B_NAIVE	RP3-388E23.2	6:135726613	rs2757649	223	2.04797e-10	1.78726e-10	0.0866251	0.0747589	0.838616	5.72644e-16	B
AE	DICE	B_NAIVE	MPHOSPH9	12:123550813	rs1260294	186	0.000124519	0.000137015	0.0857797	0.0935679	0.820391	1.84041e-09	B
AE	DICE	B_NAIVE	ZNHIT3	17:34905408	rs9906189	212	0.0029463	0.000251102	0.170028	0.0136777	0.813097	1.28085e-08	B
AE	DICE	B_NAIVE	ILDR1	3:121641693	rs2293616	285	3.7975e-12	7.03237e-13	0.179464	0.0324457	0.788091	8.6857e-17	B
AE	DICE	B_NAIVE	ZGLP1	19:10409793	rs2569702	194	0.000937325	4.44397e-05	0.256426	0.0114263	0.731166	3.80857e-09	B
AE	DICE	B_NAIVE	AHI1	6:135739355	rs2757649	223	8.66114e-15	7.48162e-10	3.66349e-06	0.315774	0.684223	5.72644e-16	B
AE	DICE	B_NAIVE	SMARCE1	17:38816526	rs7221109	227	1.28275e-20	5.06697e-22	0.398721	0.0151637	0.586115	9.17057e-32	B
AE	DICE	B_NAIVE	ATP9A	20:50269097	rs6021264	365	0.00100374	0.0172635	0.023394	0.401802	0.556536	3.66377e-09	B
AE	DICE	B_NAIVE	PIGW	17:34905408	rs9906189	212	0.00718549	0.000464611	0.414666	0.0262607	0.551423	1.28085e-08	B
AE	DICE	B_NAIVE	KIAA1841	2:61122973	rs6545836	223	0.000229377	1.32766e-05	0.424393	0.0240129	0.551352	1.20558e-09	B
AE	DICE	CD4_N_STIM	ZNHIT3	17:34905408	rs9906189	212	1.2896e-05	9.06554e-05	0.000744213	0.0042367	0.994916	1.28085e-08	CD4.T
AE	DICE	CD4_N_STIM	IL1RL1	2:102954653	rs13431828	352	3.42183e-72	6.72632e-73	0.0554033	0.00995603	0.934641	1.14573e-77	CD4.T
AE	DICE	CD4_N_STIM	JAZF1	7:28177301	rs10245867	334	9.49038e-19	3.58545e-15	2.10773e-05	0.0787086	0.92127	1.17663e-20	CD4.T
AE	DICE	CD4_N_STIM	AHI1	6:135726613	rs2757649	223	1.00908e-10	2.90032e-10	0.0426819	0.121843	0.835476	5.72644e-16	CD4.T
AE	DICE	CD4_N_STIM	MEGF9	9:123652898	rs1953126	251	1.94601e-09	1.0332e-09	0.110532	0.0578533	0.831615	3.54728e-14	CD4.T
AE	DICE	CD4_N_STIM	LCLAT1	2:30670973	rs1662955	299	0.000566179	5.17753e-05	0.163411	0.0141216	0.821849	5.61965e-09	CD4.T
AE	DICE	CD4_N_STIM	FOSL1	11:65674153	rs479018	243	1.64467e-10	9.10848e-12	0.260761	0.0137159	0.725524	4.07431e-08	CD4.T
AE	DICE	CD4_N_STIM	SNX32	11:65674153	rs479018	243	9.39736e-11	1.06621e-10	0.148994	0.168364	0.682642	4.07431e-08	CD4.T
AE	DICE	CD4_N_STIM	SF3B1	2:198472886	rs2565163	206	1.66508e-14	1.79933e-14	0.203659	0.219504	0.576837	5.39667e-19	CD4.T
AE	DICE	CD4_N_STIM	ETV7	6:36375304	rs941816	301	0.00192862	0.0090831	0.0736144	0.346127	0.569247	1.68184e-08	CD4.T
AE	DICE	CD4_NAIVE	LCLAT1	2:30670973	rs1662955	299	5.98914e-17	1.85622e-05	1.72859e-14	0.00436184	0.99562	5.61965e-09	CD4.T
AE	DICE	CD4_NAIVE	RP3-395M20.9	1:2501338	rs10910093	205	0.001236	0.00166496	0.00489474	0.00560688	0.986597	3.38106e-12	CD4.T
AE	DICE	CD4_NAIVE	POLI	18:51765111	rs3730783	168	0.00361311	0.00711724	0.0152968	0.0291875	0.944785	8.69833e-11	CD4.T
AE	DICE	CD4_NAIVE	MPHOSPH9	12:123560289	rs1260294	186	7.00146e-05	6.81043e-05	0.0482324	0.0460108	0.905619	1.84041e-09	CD4.T
AE	DICE	CD4_NAIVE	MANBA	4:103511114	rs230504	250	2.94977e-10	2.60809e-08	0.00124358	0.109064	0.889692	1.38981e-13	CD4.T
AE	DICE	CD4_NAIVE	JAZF1	7:28176305	rs10245867	334	8.29859e-16	5.96829e-15	0.0184305	0.131701	0.849869	1.17663e-20	CD4.T
AE	DICE	CD4_NAIVE	CNTRL	9:123668199	rs1953126	251	2.48746e-09	3.10913e-10	0.141286	0.0168177	0.841896	3.54728e-14	CD4.T
AE	DICE	CD4_NAIVE	LIME1	20:62387417	rs6089970	215	2.19349e-07	5.59434e-08	0.153274	0.038283	0.808443	1.84739e-13	CD4.T
AE	DICE	CD4_NAIVE	TRAF3	14:103291698	rs7140494	185	9.07139e-07	5.86857e-07	0.127406	0.0816319	0.790961	5.30748e-12	CD4.T
AE	DICE	CD4_NAIVE	AHI1	6:135739355	rs2757649	223	2.54316e-12	5.80251e-10	0.00107571	0.24468	0.754244	5.72644e-16	CD4.T
AE	DICE	CD4_NAIVE	RP11-349K21.1	9:136153875	rs495828	265	0.000723409	3.41826e-05	0.254319	0.0112835	0.73364	2.93488e-09	CD4.T
AE	DICE	CD4_NAIVE	IL6R	1:154426264	rs4129267	274	2.38346e-09	1.64034e-10	0.326245	0.0218008	0.651954	2.46261e-15	CD4.T
AE	DICE	CD4_NAIVE	NDFIP1	5:141500436	rs7733850	311	2.80473e-05	1.3029e-06	0.428718	0.0193637	0.551889	6.41644e-11	CD4.T
AE	DICE	CD4_NAIVE	NDFIP1	5:141490587	rs3828677	270	5.66909e-05	2.0742e-06	0.438077	0.015482	0.546382	2.16124e-09	CD4.T
AE	DICE	CD8_N_STIM	ZNHIT3	17:34905408	rs9906189	212	0.000529113	0.000153321	0.0305345	0.00788708	0.960896	1.28085e-08	CD8.T
AE	DICE	CD8_N_STIM	FOSL1	11:65674153	rs479018	243	2.42365e-11	4.37255e-12	0.0384267	0.00597704	0.955596	4.07431e-08	CD8.T
AE	DICE	CD8_N_STIM	AHI1	6:135726613	rs2757649	223	1.25087e-11	1.13835e-10	0.00529095	0.0472025	0.947507	5.72644e-16	CD8.T
AE	DICE	CD8_N_STIM	IL1RL1	2:102954653	rs13431828	352	4.65414e-72	4.29022e-73	0.0753558	0.00602773	0.918616	1.14573e-77	CD8.T
AE	DICE	CD8_N_STIM	TRAF1	9:123652898	rs1953126	251	1.49592e-09	3.39004e-10	0.084967	0.0183585	0.896675	3.54728e-14	CD8.T
AE	DICE	CD8_N_STIM	MANBA	4:103506444	rs230504	250	6.04651e-09	4.37284e-08	0.0254913	0.183562	0.790946	1.38981e-13	CD8.T
AE	DICE	CD8_N_STIM	BEND4	4:42161427	rs16854051	309	0.0180932	0.00267418	0.233314	0.0337718	0.712146	9.02674e-08	CD8.T
AE	DICE	CD8_N_STIM	ME2	18:48572640	rs4287665	288	0.000164946	8.66927e-05	0.227799	0.119074	0.652876	2.92773e-09	CD8.T
AE	DICE	CD8_N_STIM	IL6R	1:154426264	rs4129267	274	2.77401e-09	1.20825e-10	0.379702	0.015934	0.604364	2.46261e-15	CD8.T
AE	DICE	CD8_N_STIM	KDM2B	12:121222578	rs3213566	269	2.06272e-11	9.69383e-13	0.406274	0.0185178	0.575208	1.19826e-17	CD8.T
AE	DICE	CD8_NAIVE	LCLAT1	2:30670973	rs1662955	299	3.28167e-15	1.91701e-05	9.4716e-13	0.00453747	0.995443	5.61965e-09	CD8.T
AE	DICE	CD8_NAIVE	RP5-1115A15.1	1:8482078	rs301806	186	1.80455e-12	1.31376e-12	0.00658818	0.00380676	0.989605	1.27918e-16	CD8.T
AE	DICE	CD8_NAIVE	RP3-395M20.9	1:2501338	rs10910093	205	0.000457785	0.00243079	0.00181289	0.0086396	0.986659	3.38106e-12	CD8.T
AE	DICE	CD8_NAIVE	BEND4	4:42161427	rs16854051	309	0.000546177	0.00201568	0.00704304	0.0250272	0.965368	9.02674e-08	CD8.T
AE	DICE	CD8_NAIVE	TNFSF18	1:173154304	rs10912564	172	1.33683e-12	1.36559e-13	0.0611125	0.00530915	0.933578	4.3862e-18	CD8.T
AE	DICE	CD8_NAIVE	NDFIP1	5:141500436	rs7733850	311	6.32127e-06	5.64261e-07	0.0966242	0.00772941	0.895639	6.41644e-11	CD8.T
AE	DICE	CD8_NAIVE	NFKB1	4:103511114	rs230504	250	3.29601e-08	7.83073e-09	0.138955	0.0321845	0.82886	1.38981e-13	CD8.T
AE	DICE	CD8_NAIVE	AHI1	6:135726613	rs2757649	223	1.78775e-11	4.39826e-10	0.00756183	0.18523	0.807208	5.72644e-16	CD8.T
AE	DICE	CD8_NAIVE	RERE	1:8482078	rs301806	186	5.73497e-11	5.75861e-12	0.209377	0.0202536	0.77037	1.27918e-16	CD8.T
AE	DICE	CD8_NAIVE	MPHOSPH9	12:123825559	rs1260294	186	0.000272523	6.50146e-05	0.187738	0.04402	0.767904	1.84041e-09	CD8.T
AE	DICE	CD8_NAIVE	AC011997.1	2:198349536	rs2565163	206	1.52077e-14	8.55205e-15	0.186009	0.103892	0.710099	5.39667e-19	CD8.T
AE	DICE	CD8_NAIVE	BANF1	11:65674153	rs479018	243	1.67422e-10	1.80564e-11	0.265445	0.0279215	0.706633	4.07431e-08	CD8.T
AE	DICE	CD8_NAIVE	AC011997.1	2:198891799	rs1595823	237	1.22524e-14	4.97048e-15	0.278365	0.112316	0.609319	6.78068e-20	CD8.T
AE	DICE	CD8_NAIVE	TRAF3	14:103291698	rs7140494	185	3.17116e-06	2.34739e-07	0.445384	0.0324465	0.522166	5.30748e-12	CD8.T
AE	DICE	CD8_NAIVE	LIME1	20:62387417	rs6089970	215	6.4193e-07	7.3957e-08	0.44856	0.0511785	0.500261	1.84739e-13	CD8.T
AE	DICE	CLASSICAL_MONOCYTES	PLCL1	2:198819824	rs2565163	206	1.77519e-16	2.04719e-15	0.00217127	0.0240659	0.973763	5.39667e-19	Mono
AE	DICE	CLASSICAL_MONOCYTES	PLCL1	2:198891799	rs1595823	237	1.32626e-16	1.61044e-15	0.00301317	0.0356267	0.96136	6.78068e-20	Mono
AE	DICE	CLASSICAL_MONOCYTES	MPHOSPH9	12:123550813	rs1260294	186	6.47072e-05	5.53927e-05	0.0445762	0.0372414	0.918062	1.84041e-09	Mono
AE	DICE	CLASSICAL_MONOCYTES	NDFIP1	5:141508488	rs7733850	311	5.33465e-06	6.24222e-07	0.0815432	0.00863178	0.909819	6.41644e-11	Mono
AE	DICE	CLASSICAL_MONOCYTES	CDK2AP1	12:123560289	rs1260294	186	0.000138944	5.60012e-05	0.0957169	0.0377123	0.866376	1.84041e-09	Mono
AE	DICE	CLASSICAL_MONOCYTES	TLR6	4:38799710	rs12233670	331	1.0535e-98	9.08147e-100	0.184817	0.0151317	0.800052	6.03469e-105	Mono
AE	DICE	CLASSICAL_MONOCYTES	IQGAP1	15:91034456	rs6496678	270	7.45996e-16	6.63154e-17	0.321095	0.0278928	0.651012	8.70664e-22	Mono
AE	DICE	CLASSICAL_MONOCYTES	FCER1G	1:161197244	rs2070902	217	0.0618211	0.00442827	0.275523	0.0190967	0.639131	9.52698e-14	Mono
AE	DICE	CLASSICAL_MONOCYTES	FAM213B	1:2501338	rs10910093	205	0.0711808	0.00580284	0.281886	0.0223613	0.618769	3.38106e-12	Mono
AE	DICE	CLASSICAL_MONOCYTES	PIM1	6:37006309	rs831497	331	0.0195186	0.104303	0.0424384	0.226173	0.607567	5.9101e-08	Mono
AE	DICE	CLASSICAL_MONOCYTES	PPP2R3C	14:35527239	rs2013724	221	0.000295765	0.000460776	0.156369	0.243009	0.599866	6.88973e-10	Mono
AE	DICE	CLASSICAL_MONOCYTES	CTD-2369P2.8	19:10403947	rs2569702	194	0.00102712	0.000446134	0.280992	0.121454	0.596081	3.80857e-09	Mono
AE	DICE	NK_CD16POS	LRRC43	12:122661791	rs7968808	210	2.50985e-09	8.16893e-10	0.0167415	0.00447015	0.978788	3.89359e-14	NK
AE	DICE	NK_CD16POS	PLCL1	2:198894139	rs1595823	237	3.65779e-16	1.78337e-15	0.00831023	0.0395646	0.952125	6.78068e-20	NK
AE	DICE	NK_CD16POS	AHI1	6:135726613	rs2757649	223	3.4241e-10	7.01043e-11	0.144833	0.0288264	0.826341	5.72644e-16	NK
AE	DICE	NK_CD16POS	GGNBP2	17:34905408	rs9906189	212	0.00274697	0.000441945	0.158524	0.0246905	0.813596	1.28085e-08	NK
AE	DICE	NK_CD16POS	RP3-395M20.7	1:2501338	rs10910093	205	0.0458708	0.00333838	0.181655	0.0124638	0.756672	3.38106e-12	NK
AE	DICE	NK_CD16POS	PIM1	6:36992237	rs831497	331	0.126621	0.0151902	0.275306	0.0324769	0.550406	5.9101e-08	NK
AE	DICE	NONCLASSICAL_MONOCYTES	RTEL1	20:62312299	rs6089970	215	1.88199e-12	7.12238e-09	1.31507e-06	0.00398087	0.996018	1.84739e-13	Mono
AE	DICE	NONCLASSICAL_MONOCYTES	RTEL1-TNFRSF6B	20:62312299	rs6089970	215	8.86337e-10	1.65567e-08	0.000619344	0.0105805	0.9888	1.84739e-13	Mono
AE	DICE	NONCLASSICAL_MONOCYTES	NDFIP1	5:141500436	rs7733850	311	9.02415e-07	7.44193e-07	0.0137939	0.0103996	0.975805	6.41644e-11	Mono
AE	DICE	NONCLASSICAL_MONOCYTES	SMARCE1	17:38824636	rs7221109	227	8.82704e-22	2.63898e-22	0.0274373	0.00723748	0.965325	9.17057e-32	Mono
AE	DICE	NONCLASSICAL_MONOCYTES	ICAM5	19:10403947	rs2569702	194	0.000118708	3.13229e-05	0.0324752	0.00760929	0.959765	3.80857e-09	Mono
AE	DICE	NONCLASSICAL_MONOCYTES	IL4R	16:27341059	rs3024660	290	0.00162772	0.00100964	0.0329625	0.0195009	0.944899	5.6989e-08	Mono
AE	DICE	NONCLASSICAL_MONOCYTES	PLCL1	2:198891799	rs1595823	237	1.31166e-15	1.66211e-15	0.0297999	0.0368285	0.933372	6.78068e-20	Mono
AE	DICE	NONCLASSICAL_MONOCYTES	ARFRP1	20:62312299	rs6089970	215	1.32507e-07	3.19271e-08	0.0925914	0.0214236	0.885985	1.84739e-13	Mono
AE	DICE	NONCLASSICAL_MONOCYTES	TRAF3	14:103291698	rs7140494	185	9.11444e-07	1.35316e-07	0.12801	0.0181511	0.853837	5.30748e-12	Mono
AE	DICE	NONCLASSICAL_MONOCYTES	CTA-293F17.1	7:20572700	rs6461503	264	1.98915e-12	1.60368e-13	0.175744	0.0133578	0.810899	1.31247e-20	Mono
AE	DICE	NONCLASSICAL_MONOCYTES	AHI1	6:135726613	rs2757649	223	4.07538e-10	6.64758e-11	0.172381	0.0273177	0.800302	5.72644e-16	Mono
AE	DICE	NONCLASSICAL_MONOCYTES	ZBTB38	3:141125186	rs1344674	219	2.45241e-09	3.05909e-10	0.193276	0.0233256	0.783398	1.98185e-14	Mono
AE	DICE	NONCLASSICAL_MONOCYTES	MMEL1	1:2501338	rs10910093	205	0.033498	0.0128336	0.132657	0.050052	0.77096	3.38106e-12	Mono
AE	DICE	NONCLASSICAL_MONOCYTES	TLR6	4:38799710	rs12233670	331	1.34807e-98	3.15165e-99	0.236495	0.054581	0.708924	6.03469e-105	Mono
AE	DICE	NONCLASSICAL_MONOCYTES	FAM213B	1:2501338	rs10910093	205	0.0525395	0.00912799	0.208064	0.0354533	0.694815	3.38106e-12	Mono
AE	DICE	NONCLASSICAL_MONOCYTES	CDK2AP1	12:123560289	rs1260294	186	0.000426716	4.90083e-05	0.29396	0.0330889	0.672475	1.84041e-09	Mono
AE	DICE	NONCLASSICAL_MONOCYTES	SF3B1	2:198891799	rs1595823	223	1.29092e-14	3.41246e-15	0.293286	0.0768987	0.629815	6.78068e-20	Mono
AE	DICE	NONCLASSICAL_MONOCYTES	SIK2	11:111472460	rs568038	251	2.41105e-08	4.11076e-09	0.316876	0.0533965	0.629727	7.88051e-14	Mono
AE	DICE	NONCLASSICAL_MONOCYTES	OIP5-AS1	15:41536624	rs4244584	152	3.24076e-10	7.60852e-11	0.302659	0.07043	0.626911	3.78394e-11	Mono
AE	DICE	NONCLASSICAL_MONOCYTES	PPP2R3C	14:35532970	rs2013724	221	0.000353238	0.000386599	0.186754	0.203783	0.608723	6.88973e-10	Mono
AE	DICE	NONCLASSICAL_MONOCYTES	SLC2A4RG	20:62291008	rs6089970	215	6.02042e-07	3.00673e-08	0.420687	0.0204512	0.558861	1.84739e-13	Mono
AE	DICE	TFH	LCLAT1	2:30670973	rs1662955	299	8.15511e-15	1.88845e-05	2.35374e-12	0.00445495	0.995526	5.61965e-09	CD4.T
AE	DICE	TFH	TNFRSF14	1:2501338	rs10910093	205	0.00247089	0.00272157	0.00978506	0.00980259	0.97522	3.38106e-12	CD4.T
AE	DICE	TFH	NDFIP1	5:141500436	rs7733850	311	3.3989e-06	3.80186e-07	0.0519541	0.00486819	0.943174	6.41644e-11	CD4.T
AE	DICE	TFH	AHI1	6:135726613	rs2757649	223	3.83897e-11	4.04967e-10	0.0162381	0.17048	0.813282	5.72644e-16	CD4.T
AE	DICE	TFH	JAZF1	7:28142186	rs10245867	334	8.39167e-15	2.88897e-15	0.186372	0.0634113	0.750217	1.17663e-20	CD4.T
AE	DICE	TFH	NFKB1	4:103448582	rs230504	250	5.03891e-08	9.59611e-09	0.212434	0.039708	0.747858	1.38981e-13	CD4.T
AE	DICE	TFH	LIME1	20:62312299	rs6089970	215	3.97318e-07	3.88928e-08	0.277633	0.0264812	0.695886	1.84739e-13	CD4.T
AE	DICE	TFH	POLI	18:51765111	rs3730783	168	0.0257995	0.0572289	0.109228	0.241724	0.56602	8.69833e-11	CD4.T
AE	DICE	TH1	LCLAT1	2:30670973	rs1662955	299	4.94773e-12	1.67401e-05	1.42802e-09	0.00383541	0.996148	5.61965e-09	CD4.T
AE	DICE	TH1	TNFRSF14	1:2490942	rs10910093	205	0.00924281	0.00285228	0.0366028	0.0103545	0.940948	3.38106e-12	CD4.T
AE	DICE	TH1	MPHOSPH9	12:123550813	rs1260294	186	4.6147e-05	9.00558e-05	0.0317902	0.0611316	0.906942	1.84041e-09	CD4.T
AE	DICE	TH1	NFKB1	4:103511114	rs230504	250	2.50798e-08	7.22693e-09	0.105733	0.0296031	0.864664	1.38981e-13	CD4.T
AE	DICE	TH1	AHI1	6:135726613	rs2757649	223	1.8263e-10	2.14538e-10	0.0772487	0.0899124	0.832839	5.72644e-16	CD4.T
AE	DICE	TH1	TRAF3	14:103291698	rs7140494	185	1.02396e-06	2.1136e-07	0.143814	0.0288578	0.827327	5.30748e-12	CD4.T
AE	DICE	TH1	MANBA	4:103506444	rs230504	250	2.04401e-08	4.1702e-08	0.0861725	0.175072	0.738756	1.38981e-13	CD4.T
AE	DICE	TH1	JAZF1	7:28142186	rs10245867	334	1.24421e-14	1.8089e-15	0.276328	0.03949	0.684182	1.17663e-20	CD4.T
AE	DICE	TH1	LIME1	20:62312299	rs6089970	215	4.53324e-07	2.50765e-08	0.316768	0.0168563	0.666375	1.84739e-13	CD4.T
AE	DICE	TH1	SF3B1	2:198614612	rs2565163	206	9.39907e-15	1.97288e-14	0.114962	0.240663	0.644375	5.39667e-19	CD4.T
AE	DICE	TH1	POLI	18:51765111	rs3730783	168	0.00543317	0.0739363	0.0230024	0.312439	0.585189	8.69833e-11	CD4.T
AE	DICE	TH1	SF3B1	2:198891799	rs1595823	223	6.38957e-15	1.32829e-14	0.145166	0.301224	0.55361	6.78068e-20	CD4.T
AE	DICE	TH1	BANF1	11:65674153	rs479018	243	1.91555e-10	1.04205e-10	0.303708	0.164684	0.531608	4.07431e-08	CD4.T
AE	DICE	TH1	NDFIP1	5:141508488	rs7733850	311	2.93994e-05	2.22922e-06	0.449386	0.0335578	0.517024	6.41644e-11	CD4.T
AE	DICE	TH1	NDFIP1	5:141490587	rs3828677	270	6.03742e-05	4.0247e-06	0.46654	0.030598	0.502798	2.16124e-09	CD4.T
AE	DICE	TH1-17	LCLAT1	2:30670973	rs1662955	299	5.00216e-12	2.15661e-05	1.44373e-09	0.00522969	0.994749	5.61965e-09	CD4.T
AE	DICE	TH1-17	NDFIP1	5:141490587	rs3828677	270	2.66524e-06	3.68263e-07	0.0205956	0.00186821	0.977533	2.16124e-09	CD4.T
AE	DICE	TH1-17	NDFIP1	5:141500436	rs7733850	311	1.39688e-06	3.2166e-07	0.021352	0.00394205	0.974704	6.41644e-11	CD4.T
AE	DICE	TH1-17	MPHOSPH9	12:123618544	rs1260294	186	3.67649e-06	8.2605e-05	0.0025327	0.0559644	0.941417	1.84041e-09	CD4.T
AE	DICE	TH1-17	RP5-1115A15.1	1:8482078	rs301806	186	3.37969e-11	2.19709e-12	0.123388	0.00715184	0.86946	1.27918e-16	CD4.T
AE	DICE	TH1-17	SMARCE1	17:38813824	rs7221109	227	7.58185e-21	5.30921e-22	0.235668	0.0157542	0.748578	9.17057e-32	CD4.T
AE	DICE	TH1-17	TRAF3	14:103291698	rs7140494	185	1.03796e-06	7.68629e-07	0.145779	0.107206	0.747014	5.30748e-12	CD4.T
AE	DICE	TH1-17	POLI	18:51765111	rs3730783	168	0.0104992	0.0426498	0.0444505	0.179844	0.722556	8.69833e-11	CD4.T
AE	DICE	TH1-17	MANBA	4:103506444	rs230504	250	1.11828e-08	5.71018e-08	0.0471451	0.240021	0.712834	1.38981e-13	CD4.T
AE	DICE	TH1-17	AHI1	6:135739355	rs2757649	223	1.15297e-13	7.54793e-10	4.87682e-05	0.318581	0.68137	5.72644e-16	CD4.T
AE	DICE	TH1-17	RP11-10L12.2	4:103506444	rs230504	250	6.45295e-08	1.22827e-08	0.272048	0.0511053	0.676847	1.38981e-13	CD4.T
AE	DICE	TH1-17	RP3-388E23.2	6:135726613	rs2757649	223	8.10007e-10	9.07897e-11	0.342617	0.0377827	0.6196	5.72644e-16	CD4.T
AE	DICE	TH1-17	MRPS36P4	11:111438762	rs568038	191	2.80846e-08	1.45823e-09	0.369106	0.0185527	0.612342	7.88051e-14	CD4.T
AE	DICE	TH1-17	ZNF652	17:47356100	rs12940887	213	3.4485e-06	3.99127e-07	0.445403	0.0510471	0.503546	1.43032e-11	CD4.T
AE	DICE	TH17	LCLAT1	2:30670973	rs1662955	299	4.28141e-14	1.7512e-05	1.23571e-11	0.0040584	0.995924	5.61965e-09	CD4.T
AE	DICE	TH17	RP5-1115A15.1	1:8482078	rs301806	186	7.24007e-13	1.2004e-12	0.00264326	0.00338854	0.993968	1.27918e-16	CD4.T
AE	DICE	TH17	MPHOSPH9	12:123550813	rs1260294	186	3.18189e-06	3.34514e-05	0.00219197	0.0220686	0.975703	1.84041e-09	CD4.T
AE	DICE	TH17	TNFRSF14	1:2501338	rs10910093	205	0.0138301	0.00218897	0.0547691	0.00774717	0.921465	3.38106e-12	CD4.T
AE	DICE	TH17	TRAF3	14:103291698	rs7140494	185	9.28111e-07	1.54765e-07	0.130351	0.0208877	0.84876	5.30748e-12	CD4.T
AE	DICE	TH17	NDFIP1	5:141500436	rs7733850	311	1.04369e-05	7.09526e-07	0.159534	0.0100151	0.83044	6.41644e-11	CD4.T
AE	DICE	TH17	NDFIP1	5:141490587	rs3828677	270	2.18038e-05	1.15041e-06	0.168489	0.00806632	0.823422	2.16124e-09	CD4.T
AE	DICE	TH17	MANBA	4:103506444	rs230504	250	1.96e-09	4.08093e-08	0.0082631	0.171226	0.820511	1.38981e-13	CD4.T
AE	DICE	TH17	AHI1	6:135739355	rs2757649	223	3.67768e-12	6.46863e-10	0.00155559	0.272885	0.72556	5.72644e-16	CD4.T
AE	DICE	TH17	NFKB1	4:103448582	rs230504	250	5.5056e-08	1.06051e-08	0.232109	0.043986	0.723905	1.38981e-13	CD4.T
AE	DICE	TH17	RP11-116G8.5	10:6135025	rs755627	195	3.34814e-13	6.85509e-15	0.33169	0.00612894	0.662181	1.26351e-10	CD4.T
AE	DICE	TH17	HCLS1	3:121641693	rs2293616	285	7.81725e-12	7.992e-13	0.369431	0.0371755	0.593394	8.6857e-17	CD4.T
AE	DICE	TH2	LCLAT1	2:30670973	rs1662955	299	1.39719e-17	1.69993e-05	4.0326e-15	0.00391029	0.996073	5.61965e-09	CD4.T
AE	DICE	TH2	AHI1	6:135726613	rs2757649	223	6.84411e-12	1.93417e-11	0.00289492	0.00719123	0.989914	5.72644e-16	CD4.T
AE	DICE	TH2	TNFRSF14	1:2501338	rs10910093	205	0.00686796	0.00195223	0.0271981	0.0067739	0.957208	3.38106e-12	CD4.T
AE	DICE	TH2	NDFIP1	5:141508488	rs7733850	311	6.75825e-06	6.42176e-07	0.103304	0.00892827	0.887761	6.41644e-11	CD4.T
AE	DICE	TH2	NDFIP1	5:141490587	rs3828677	270	1.37718e-05	8.66971e-07	0.106421	0.00581174	0.887752	2.16124e-09	CD4.T
AE	DICE	TH2	RP3-388E23.2	6:135726613	rs2757649	223	2.7614e-10	3.76563e-11	0.116802	0.0150597	0.868139	5.72644e-16	CD4.T
AE	DICE	TH2	MPHOSPH9	12:123560289	rs1260294	186	0.000154413	5.26175e-05	0.106374	0.0353896	0.85803	1.84041e-09	CD4.T
AE	DICE	TH2	MANBA	4:103448582	rs230504	250	5.29219e-09	4.30292e-08	0.0223112	0.180608	0.797081	1.38981e-13	CD4.T
AE	DICE	TH2	PSMD5	9:123640500	rs1953126	251	2.63512e-09	2.36696e-09	0.149673	0.133725	0.716602	3.54728e-14	CD4.T
AE	DICE	TH2	SMARCE1	17:38813824	rs7221109	227	1.07484e-20	1.47463e-21	0.334094	0.0452155	0.620691	9.17057e-32	CD4.T
AE	DICE	TH2	LIME1	20:62312299	rs6089970	215	5.39215e-07	7.39347e-08	0.376786	0.051091	0.572123	1.84739e-13	CD4.T
AE	DICE	TREG_MEMORY	LCLAT1	2:30670973	rs1662955	299	1.86226e-10	1.95752e-05	5.37489e-08	0.00465448	0.995326	5.61965e-09	CD4.T
AE	DICE	TREG_MEMORY	NDFIP1	5:141508488	rs7733850	311	1.05586e-06	4.55892e-07	0.0161394	0.0059907	0.977868	6.41644e-11	CD4.T
AE	DICE	TREG_MEMORY	DHRS11	17:34905408	rs9906189	212	0.000715056	0.000177249	0.041265	0.00928029	0.948562	1.28085e-08	CD4.T
AE	DICE	TREG_MEMORY	RP5-1115A15.1	1:8482078	rs301806	186	2.68859e-11	2.23172e-12	0.098157	0.00725313	0.89459	1.27918e-16	CD4.T
AE	DICE	TREG_MEMORY	JAZF1	7:28142186	rs10245867	334	4.5725e-15	2.40149e-15	0.101551	0.0524891	0.84596	1.17663e-20	CD4.T
AE	DICE	TREG_MEMORY	ZNHIT3	17:34905408	rs9906189	212	0.00243192	0.000206784	0.140343	0.0110873	0.845931	1.28085e-08	CD4.T
AE	DICE	TREG_MEMORY	HCLS1	3:121641693	rs2293616	285	3.07482e-12	9.99035e-13	0.145311	0.0464045	0.808285	8.6857e-17	CD4.T
AE	DICE	TREG_MEMORY	RERE	1:8482078	rs301806	186	5.30642e-11	3.69297e-12	0.193731	0.012689	0.79358	1.27918e-16	CD4.T
AE	DICE	TREG_MEMORY	AHI1	6:135739355	rs2757649	223	4.46018e-11	5.56106e-10	0.0188657	0.234475	0.746659	5.72644e-16	CD4.T
AE	DICE	TREG_MEMORY	SMARCE1	17:38813824	rs7221109	227	9.31808e-21	7.54565e-22	0.289636	0.0227667	0.687597	9.17057e-32	CD4.T
AE	DICE	TREG_MEMORY	TRAF3	14:103291698	rs7140494	185	2.35006e-06	2.27396e-07	0.330062	0.0312987	0.638637	5.30748e-12	CD4.T
AE	DICE	TREG_MEMORY	MPHOSPH9	12:123560289	rs1260294	186	0.000506093	4.44697e-05	0.348642	0.0300139	0.620793	1.84041e-09	CD4.T
AE	DICE	TREG_NAIVE	LCLAT1	2:30670973	rs1662955	299	6.08317e-18	1.68323e-05	1.75573e-15	0.00386205	0.996121	5.61965e-09	CD4.T
AE	DICE	TREG_NAIVE	RP5-1115A15.1	1:8482078	rs301806	186	2.17899e-12	1.18761e-12	0.0079552	0.00334711	0.988698	1.27918e-16	CD4.T
AE	DICE	TREG_NAIVE	NDFIP1	5:141508488	rs7733850	311	9.29133e-07	1.38566e-06	0.0142023	0.0202151	0.96558	6.41644e-11	CD4.T
AE	DICE	TREG_NAIVE	NDFIP1	5:141490587	rs3828677	270	1.99113e-06	2.75912e-06	0.0153864	0.0203567	0.964252	2.16124e-09	CD4.T
AE	DICE	TREG_NAIVE	JAZF1	7:28224053	rs10245867	334	7.78663e-16	1.51161e-15	0.0172934	0.0326215	0.950085	1.17663e-20	CD4.T
AE	DICE	TREG_NAIVE	AHI1	6:135726613	rs2757649	223	4.88762e-11	1.28999e-10	0.0206737	0.0536386	0.925688	5.72644e-16	CD4.T
AE	DICE	TREG_NAIVE	MANBA	4:103506444	rs230504	250	5.20128e-09	1.29329e-08	0.0219279	0.0535988	0.924473	1.38981e-13	CD4.T
AE	DICE	TREG_NAIVE	TRAF3	14:103234562	rs7140494	185	7.68582e-07	1.69044e-07	0.107946	0.0228728	0.86918	5.30748e-12	CD4.T
AE	DICE	TREG_NAIVE	MPHOSPH9	12:123618544	rs1260294	186	0.000109193	9.57255e-05	0.0752217	0.0650848	0.859489	1.84041e-09	CD4.T
AE	DICE	TREG_NAIVE	C10orf95	10:104341887	rs7899004	221	1.07502e-11	9.98628e-13	0.264743	0.0238817	0.711375	7.24905e-17	CD4.T
AE	DICE	TREG_NAIVE	NFKB1	4:103443569	rs230504	250	5.55596e-08	1.39509e-08	0.234232	0.0581073	0.707661	1.38981e-13	CD4.T
AE	DICE	TREG_NAIVE	BEND4	4:42161427	rs16854051	309	0.0253607	0.00276025	0.327031	0.034984	0.609864	9.02674e-08	CD4.T
AE	DICE	TREG_NAIVE	MMEL1	1:2501338	rs10910093	205	0.0748358	0.016934	0.29636	0.0665158	0.545354	3.38106e-12	CD4.T
AE	DICE	TREG_NAIVE	SF3B1	2:198614612	rs2565163	206	3.10316e-14	7.49081e-15	0.379554	0.0910924	0.529354	5.39667e-19	CD4.T
AE	DICE	TREG_NAIVE	AC013264.2	2:198472886	rs2565163	206	1.31902e-17	3.97742e-14	0.000161332	0.485973	0.513865	5.39667e-19	CD4.T
Allergic diseases	DICE	B_NAIVE	CRTC3	15:91018375	15:91045408	1564	7.79126e-05	0.000166136	0.00976731	0.019857	0.970132	1.282e-08	B
Allergic diseases	DICE	B_NAIVE	GSDMB	17:38066372	17:38075426	615	2.85578e-27	4.63738e-16	6.21117e-13	0.0999604	0.90004	8.114e-21	B
Allergic diseases	DICE	B_NAIVE	RPS26	12:56401085	12:56396768	470	4.70835e-19	1.8144e-11	5.20315e-09	0.199708	0.800292	3.388e-17	B
Allergic diseases	DICE	B_NAIVE	ORMDL3	17:38066372	17:38075426	615	5.84407e-26	1.11368e-15	1.27105e-11	0.24146	0.75854	8.114e-21	B
Allergic diseases	DICE	B_NAIVE	RAB5B	12:56384804	12:56396768	470	1.46567e-11	7.89341e-12	0.16197	0.0864778	0.751552	3.388e-17	B
Allergic diseases	DICE	B_NAIVE	SF3B1	2:198643421	2:198952377	968	0.000547787	0.0030363	0.0402401	0.222311	0.733865	3.3e-08	B
Allergic diseases	DICE	B_NAIVE	ACO2	22:41813886	22:41816652	555	5.06186e-07	2.45484e-07	0.213464	0.10284	0.683696	2.168e-11	B
Allergic diseases	DICE	B_NAIVE	MANBA	4:103575280	4:103569283	1365	1.37397e-06	2.67658e-05	0.0209668	0.407873	0.571132	2.409e-10	B
Allergic diseases	DICE	CD4_N_STIM	JAZF1	7:28177301	7:28156606	1459	3.37979e-09	2.49232e-05	1.77053e-06	0.0120683	0.987905	6.84e-09	CD4.T
Allergic diseases	DICE	CD4_N_STIM	GSDMB	17:38075426	17:38075426	615	8.70855e-18	2.01607e-16	0.00189406	0.0428933	0.955213	8.114e-21	CD4.T
Allergic diseases	DICE	CD4_N_STIM	RPS26	12:56401085	12:56396768	470	2.40784e-25	6.31099e-12	2.66088e-15	0.0688109	0.931189	3.388e-17	CD4.T
Allergic diseases	DICE	CD4_N_STIM	IL1RL1	2:102954653	2:102941311	1508	3.01285e-44	2.29222e-44	0.0529498	0.0393774	0.907673	6.374e-50	CD4.T
Allergic diseases	DICE	CD4_N_STIM	ORMDL3	17:38075426	17:38075426	615	1.60146e-16	5.00039e-16	0.034831	0.107899	0.857271	8.114e-21	CD4.T
Allergic diseases	DICE	CD4_N_STIM	MANBA	4:103569283	4:103569283	1365	8.20551e-06	7.79797e-06	0.125216	0.11824	0.756528	2.409e-10	CD4.T
Allergic diseases	DICE	CD4_N_STIM	TSLP	5:110408002	5:110470137	1047	6.27813e-24	3.97037e-23	0.0463545	0.29249	0.661155	1.097e-36	CD4.T
Allergic diseases	DICE	CD4_N_STIM	TEF	22:41813886	22:41816652	555	7.18634e-07	2.25922e-07	0.303055	0.0946713	0.602272	2.168e-11	CD4.T
Allergic diseases	DICE	CD4_NAIVE	JAZF1	7:28177301	7:28156606	1459	2.21436e-06	3.98653e-05	0.00116001	0.0199049	0.978893	6.84e-09	CD4.T
Allergic diseases	DICE	CD4_NAIVE	GSDMB	17:38075426	17:38075426	615	2.59782e-18	2.43536e-16	0.000565011	0.0520203	0.947415	8.114e-21	CD4.T
Allergic diseases	DICE	CD4_NAIVE	RPS26	12:56401085	12:56396768	470	2.45643e-23	6.50665e-12	2.71458e-13	0.0709753	0.929025	3.388e-17	CD4.T
Allergic diseases	DICE	CD4_NAIVE	ORMDL3	17:38075426	17:38075426	615	7.99221e-18	3.47603e-16	0.00173826	0.0746782	0.923584	8.114e-21	CD4.T
Allergic diseases	DICE	CD4_NAIVE	RYBP	3:72394852	3:72394852	1150	0.000319596	4.77268e-05	0.0688096	0.00935421	0.921469	1.557e-09	CD4.T
Allergic diseases	DICE	CD4_NAIVE	MANBA	4:103575280	4:103569283	1365	1.03706e-08	6.1317e-06	0.000158254	0.0926623	0.907173	2.409e-10	CD4.T
Allergic diseases	DICE	CD4_NAIVE	MEI1	22:41813886	22:41816652	555	2.06923e-07	4.91981e-07	0.0872615	0.206768	0.70597	2.168e-11	CD4.T
Allergic diseases	DICE	CD4_NAIVE	ACO2	22:41819960	22:41816652	555	2.23537e-07	5.51071e-07	0.094268	0.231719	0.674013	2.168e-11	CD4.T
Allergic diseases	DICE	CD4_NAIVE	IL6R	1:154426970	1:154426970	1197	2.12972e-05	5.56818e-06	0.301441	0.0781917	0.62034	1.103e-10	CD4.T
Allergic diseases	DICE	CD4_NAIVE	UBE2D3	4:103569283	4:103569283	1365	1.41087e-05	1.5073e-05	0.215298	0.229458	0.555215	2.409e-10	CD4.T
Allergic diseases	DICE	CD4_NAIVE	LIME1	20:62312299	20:62322699	1302	0.000245681	0.000344616	0.193702	0.271171	0.534537	2.663e-10	CD4.T
Allergic diseases	DICE	CD8_N_STIM	ORMDL3	17:38075426	17:38075426	615	3.34896e-18	1.88424e-16	0.000728381	0.040022	0.95925	8.114e-21	CD8.T
Allergic diseases	DICE	CD8_N_STIM	GSDMB	17:38075426	17:38075426	615	1.14036e-17	2.08244e-16	0.00248022	0.0443387	0.953181	8.114e-21	CD8.T
Allergic diseases	DICE	CD8_N_STIM	RPS26	12:56401085	12:56396768	470	3.231e-24	6.32003e-12	3.57054e-14	0.0689109	0.931089	3.388e-17	CD8.T
Allergic diseases	DICE	CD8_N_STIM	IL1RL1	2:102954653	2:102941311	1508	4.1303e-44	1.40616e-44	0.0725888	0.0238092	0.903602	6.374e-50	CD8.T
Allergic diseases	DICE	CD8_N_STIM	MANBA	4:103569283	4:103569283	1365	2.36377e-07	1.12915e-05	0.0036071	0.171482	0.824899	2.409e-10	CD8.T
Allergic diseases	DICE	CD8_N_STIM	IL6R	1:154426970	1:154426970	1197	2.35623e-05	4.51667e-06	0.333501	0.0633258	0.603145	1.103e-10	CD8.T
Allergic diseases	DICE	CD8_N_STIM	JAZF1	7:28177301	7:28156606	1459	0.000207754	0.000732497	0.108834	0.383217	0.507009	6.84e-09	CD8.T
Allergic diseases	DICE	CD8_N_STIM	SF3B1	2:198522632	2:198952377	968	0.000505276	0.00618021	0.0371173	0.453492	0.502705	3.3e-08	CD8.T
Allergic diseases	DICE	CD8_NAIVE	RP5-1115A15.1	1:8497307	1:8497307	866	5.89195e-13	1.67452e-12	0.00491571	0.0129886	0.982096	1.327e-16	CD8.T
Allergic diseases	DICE	CD8_NAIVE	TNFSF18	1:173150727	1:173146921	888	1.29178e-06	6.21979e-07	0.0177019	0.0075485	0.974748	5.675e-11	CD8.T
Allergic diseases	DICE	CD8_NAIVE	GSDMB	17:38075426	17:38075426	615	6.66177e-19	2.70387e-16	0.00014489	0.0578656	0.94199	8.114e-21	CD8.T
Allergic diseases	DICE	CD8_NAIVE	RPS26	12:56401085	12:56396768	470	9.46681e-28	6.31063e-12	1.04617e-17	0.0688069	0.931193	3.388e-17	CD8.T
Allergic diseases	DICE	CD8_NAIVE	ORMDL3	17:38075426	17:38075426	615	4.79622e-17	3.93503e-16	0.0104315	0.0846798	0.904889	8.114e-21	CD8.T
Allergic diseases	DICE	CD8_NAIVE	NDFIP1	5:141539339	5:141539339	1306	1.90685e-05	1.10419e-05	0.107997	0.061707	0.830266	7.538e-10	CD8.T
Allergic diseases	DICE	CD8_NAIVE	UBE2D3	4:103569283	4:103569283	1365	9.08374e-06	5.09911e-06	0.138617	0.0770277	0.784341	2.409e-10	CD8.T
Allergic diseases	DICE	CD8_NAIVE	ACO2	22:41787950	22:41816652	555	2.28673e-07	4.01385e-07	0.0964336	0.168533	0.735033	2.168e-11	CD8.T
Allergic diseases	DICE	CD8_NAIVE	RERE	1:8497307	1:8497307	866	2.29532e-11	1.15871e-11	0.191501	0.0959599	0.712539	1.327e-16	CD8.T
Allergic diseases	DICE	CD8_NAIVE	AC011997.1	2:198493703	2:198952377	1028	0.00223885	0.00266843	0.164466	0.195388	0.635239	3.3e-08	CD8.T
Allergic diseases	DICE	CD8_NAIVE	NFKB1	4:103569283	4:103569283	1365	1.24657e-05	1.6403e-05	0.190226	0.249749	0.559996	2.409e-10	CD8.T
Allergic diseases	DICE	CLASSICAL_MONOCYTES	RPS26	12:56401085	12:56396768	470	4.46315e-26	6.31192e-12	4.93218e-16	0.0688212	0.931179	3.388e-17	Mono
Allergic diseases	DICE	CLASSICAL_MONOCYTES	ITPKB	1:226919910	1:226909233	1575	4.70262e-05	4.77221e-05	0.0360171	0.0356219	0.928266	1.089e-09	Mono
Allergic diseases	DICE	CLASSICAL_MONOCYTES	NDFIP1	5:141542709	5:141539339	1306	8.74599e-06	8.01975e-06	0.049534	0.0445149	0.905934	7.538e-10	Mono
Allergic diseases	DICE	CLASSICAL_MONOCYTES	SUOX	12:56396768	12:56396768	470	5.15632e-12	7.93293e-12	0.056982	0.0868098	0.856208	3.388e-17	Mono
Allergic diseases	DICE	CLASSICAL_MONOCYTES	PLCL1	2:198896895	2:198952377	1028	4.3221e-05	0.00197248	0.00317502	0.144048	0.850762	3.3e-08	Mono
Allergic diseases	DICE	CLASSICAL_MONOCYTES	TLR6	4:38799710	4:38798648	1712	1.6581e-32	5.70058e-33	0.141196	0.0477322	0.811072	2.727e-42	Mono
Allergic diseases	DICE	CLASSICAL_MONOCYTES	MEI1	22:41952075	22:41816652	555	4.85988e-08	6.47397e-07	0.0204946	0.272307	0.707198	2.168e-11	Mono
Allergic diseases	DICE	CLASSICAL_MONOCYTES	IQGAP1	15:91018375	15:91045408	1564	0.00198029	0.00109896	0.248254	0.137157	0.61151	1.282e-08	Mono
Allergic diseases	DICE	CLASSICAL_MONOCYTES	RPS4XP23	19:33718053	19:33721455	1042	0.0343138	0.0038428	0.378675	0.0418665	0.541302	2.293e-14	Mono
Allergic diseases	DICE	NK_CD16POS	ORMDL3	17:38074046	17:38075426	615	1.3438e-23	1.58345e-16	2.92269e-09	0.0334725	0.966527	8.114e-21	NK
Allergic diseases	DICE	NK_CD16POS	GSDMB	17:38070789	17:38075426	615	9.19473e-22	1.82063e-16	1.9998e-07	0.0386363	0.961363	8.114e-21	NK
Allergic diseases	DICE	NK_CD16POS	RPS26	12:56401085	12:56396768	470	5.54665e-22	6.89647e-12	6.12955e-12	0.0752875	0.924713	3.388e-17	NK
Allergic diseases	DICE	NK_CD16POS	PLCL1	2:198643421	2:198952377	1028	0.000102215	0.00199037	0.00750869	0.145368	0.845031	3.3e-08	NK
Allergic diseases	DICE	NK_CD16POS	MEI1	22:41952075	22:41816652	555	5.21194e-08	6.64119e-07	0.0219793	0.279367	0.698653	2.168e-11	NK
Allergic diseases	DICE	NK_CD16POS	ACO2	22:41819960	22:41816652	555	4.83039e-07	3.11867e-07	0.203702	0.130852	0.665445	2.168e-11	NK
Allergic diseases	DICE	NONCLASSICAL_MONOCYTES	RTEL1	20:62312299	20:62322699	1302	1.88104e-09	5.75765e-05	1.48306e-06	0.0444395	0.955501	2.663e-10	Mono
Allergic diseases	DICE	NONCLASSICAL_MONOCYTES	NDFIP1	5:141539339	5:141539339	1306	1.21334e-06	7.01619e-06	0.00687188	0.0387827	0.954337	7.538e-10	Mono
Allergic diseases	DICE	NONCLASSICAL_MONOCYTES	SMARCE1	17:38827666	17:38764524	1231	2.18286e-11	3.16773e-11	0.0197674	0.0277337	0.952499	5.577e-26	Mono
Allergic diseases	DICE	NONCLASSICAL_MONOCYTES	RTEL1-TNFRSF6B	20:62312299	20:62322699	1302	1.06254e-06	6.93206e-05	0.000837738	0.053709	0.945383	2.663e-10	Mono
Allergic diseases	DICE	NONCLASSICAL_MONOCYTES	RPS26	12:56401085	12:56396768	470	1.66111e-19	6.49946e-12	1.83568e-09	0.0708958	0.929104	3.388e-17	Mono
Allergic diseases	DICE	NONCLASSICAL_MONOCYTES	PLCL1	2:198896895	2:198952377	1028	0.000413945	0.00202569	0.0304084	0.147988	0.819164	3.3e-08	Mono
Allergic diseases	DICE	NONCLASSICAL_MONOCYTES	ARFRP1	20:62312299	20:62322699	1302	0.000131162	0.000112002	0.103412	0.0874969	0.808848	2.663e-10	Mono
Allergic diseases	DICE	NONCLASSICAL_MONOCYTES	TLR6	4:38799710	4:38798648	1712	2.03549e-32	1.31195e-32	0.173332	0.111004	0.715664	2.727e-42	Mono
Allergic diseases	DICE	NONCLASSICAL_MONOCYTES	RP11-10L12.2	4:103597032	4:103569283	1365	3.08613e-07	2.17347e-05	0.00470942	0.331006	0.664263	2.409e-10	Mono
Allergic diseases	DICE	NONCLASSICAL_MONOCYTES	SIK2	11:111469582	11:111469582	923	6.8199e-08	4.50839e-08	0.240398	0.158317	0.601284	1.484e-12	Mono
Allergic diseases	DICE	NONCLASSICAL_MONOCYTES	MEI1	22:41839714	22:41816652	555	6.49364e-07	3.48881e-07	0.273843	0.146547	0.579608	2.168e-11	Mono
Allergic diseases	DICE	NONCLASSICAL_MONOCYTES	SUOX	12:56384804	12:56396768	470	2.88793e-11	1.16979e-11	0.319142	0.12872	0.552137	3.388e-17	Mono
Allergic diseases	DICE	NONCLASSICAL_MONOCYTES	SF3B1	2:198896895	2:198952377	968	0.00313631	0.003025	0.230392	0.221673	0.541774	3.3e-08	Mono
Allergic diseases	DICE	NONCLASSICAL_MONOCYTES	CTA-293F17.1	7:20523300	7:20560996	1325	1.33373e-06	7.86412e-07	0.290396	0.170689	0.538914	8.808e-13	Mono
Allergic diseases	DICE	NONCLASSICAL_MONOCYTES	SLC2A4RG	20:62312299	20:62322699	1302	0.000458771	0.000132928	0.361708	0.104271	0.533429	2.663e-10	Mono
Allergic diseases	DICE	NONCLASSICAL_MONOCYTES	ZBTB38	3:141092050	3:141321836	1073	0.000292672	0.000108903	0.34537	0.127986	0.526243	1.245e-09	Mono
Allergic diseases	DICE	TFH	GSDMB	17:38075426	17:38075426	615	8.87932e-19	1.26126e-16	0.00019312	0.0264584	0.973349	8.114e-21	CD4.T
Allergic diseases	DICE	TFH	MANBA	4:103569283	4:103569283	1365	2.70455e-10	2.53258e-06	4.12713e-06	0.0376847	0.962309	2.409e-10	CD4.T
Allergic diseases	DICE	TFH	ORMDL3	17:38069076	17:38075426	615	2.41858e-19	2.41558e-16	5.26028e-05	0.0515892	0.948358	8.114e-21	CD4.T
Allergic diseases	DICE	TFH	JAZF1	7:28156887	7:28156606	1459	4.86925e-05	6.66129e-05	0.025508	0.0339553	0.940421	6.84e-09	CD4.T
Allergic diseases	DICE	TFH	RPS26	12:56401085	12:56396768	470	3.8481e-24	6.31058e-12	4.25249e-14	0.0688064	0.931194	3.388e-17	CD4.T
Allergic diseases	DICE	TFH	NDFIP1	5:141539339	5:141539339	1306	1.08682e-05	1.02648e-05	0.0615535	0.057255	0.88117	7.538e-10	CD4.T
Allergic diseases	DICE	TFH	ACO2	22:41819960	22:41816652	555	2.9844e-08	3.81506e-07	0.0125855	0.160058	0.827356	2.168e-11	CD4.T
Allergic diseases	DICE	TFH	NFKB1	4:103569283	4:103569283	1365	1.00051e-05	9.78576e-06	0.152677	0.148631	0.698672	2.409e-10	CD4.T
Allergic diseases	DICE	TFH	RYBP	3:72394852	3:72394852	1150	0.00121283	0.000420884	0.261124	0.08997	0.647272	1.557e-09	CD4.T
Allergic diseases	DICE	TFH	MEI1	22:41952075	22:41816652	555	2.67081e-07	6.6297e-07	0.112631	0.278973	0.608395	2.168e-11	CD4.T
Allergic diseases	DICE	TFH	LIME1	20:62312299	20:62322699	1302	0.000382026	0.000140932	0.3012	0.110527	0.58775	2.663e-10	CD4.T
Allergic diseases	DICE	TFH	SUOX	12:56396768	12:56396768	470	3.85615e-11	3.25435e-12	0.426139	0.035425	0.538436	3.388e-17	CD4.T
Allergic diseases	DICE	TH1	GSDMB	17:38075426	17:38075426	615	1.55591e-19	2.56239e-16	3.38403e-05	0.0547855	0.945181	8.114e-21	CD4.T
Allergic diseases	DICE	TH1	RPS26	12:56401085	12:56396768	470	6.24521e-18	7.44526e-12	6.90152e-08	0.0813582	0.918642	3.388e-17	CD4.T
Allergic diseases	DICE	TH1	ORMDL3	17:38075426	17:38075426	615	5.39089e-19	3.88445e-16	0.000117249	0.0835683	0.916314	8.114e-21	CD4.T
Allergic diseases	DICE	TH1	JAZF1	7:28156887	7:28156606	1459	0.000157358	9.30023e-05	0.082433	0.0478505	0.869466	6.84e-09	CD4.T
Allergic diseases	DICE	TH1	ACO2	22:41813886	22:41816652	555	2.48436e-07	2.67979e-07	0.104768	0.112227	0.783005	2.168e-11	CD4.T
Allergic diseases	DICE	TH1	MANBA	4:103569283	4:103569283	1365	1.22673e-06	1.47311e-05	0.0187198	0.224039	0.757226	2.409e-10	CD4.T
Allergic diseases	DICE	TH1	MEI1	22:41952075	22:41816652	555	1.66458e-07	4.46844e-07	0.0701972	0.187697	0.742106	2.168e-11	CD4.T
Allergic diseases	DICE	TH1	NFKB1	4:103569283	4:103569283	1365	1.01551e-05	1.43789e-05	0.154966	0.218796	0.626214	2.409e-10	CD4.T
Allergic diseases	DICE	TH1	SF3B1	2:198627942	2:198952377	968	0.000722675	0.00490204	0.0530873	0.359519	0.581769	3.3e-08	CD4.T
Allergic diseases	DICE	TH1	LIME1	20:62312299	20:62322699	1302	0.000415009	0.00011657	0.327205	0.0913261	0.580937	2.663e-10	CD4.T
Allergic diseases	DICE	TH1-17	ORMDL3	17:38075426	17:38075426	615	9.18745e-20	1.75485e-16	1.99822e-05	0.0372043	0.962776	8.114e-21	CD4.T
Allergic diseases	DICE	TH1-17	NDFIP1	5:141539339	5:141539339	1306	4.94969e-06	1.04678e-05	0.0280332	0.0583718	0.91358	7.538e-10	CD4.T
Allergic diseases	DICE	TH1-17	RPS26	12:56401085	12:56396768	470	1.26633e-20	8.06361e-12	1.39941e-10	0.0881984	0.911802	3.388e-17	CD4.T
Allergic diseases	DICE	TH1-17	MANBA	4:103580788	4:103569283	1365	1.70367e-07	5.75455e-06	0.00259979	0.0869037	0.910491	2.409e-10	CD4.T
Allergic diseases	DICE	TH1-17	GSDMB	17:38070789	17:38075426	615	4.5276e-18	4.28767e-16	0.000984728	0.0923478	0.906667	8.114e-21	CD4.T
Allergic diseases	DICE	TH1-17	RP5-1115A15.1	1:8497307	1:8497307	866	1.36106e-11	3.71201e-12	0.113555	0.0301133	0.856332	1.327e-16	CD4.T
Allergic diseases	DICE	TH1-17	TEF	22:41952075	22:41816652	555	3.21548e-07	3.40881e-07	0.1356	0.143032	0.721368	2.168e-11	CD4.T
Allergic diseases	DICE	TH1-17	MRPS36P4	11:111469582	11:111469582	750	8.44449e-08	2.33589e-08	0.297664	0.0817184	0.620617	1.484e-12	CD4.T
Allergic diseases	DICE	TH1-17	JAZF1	7:28156606	7:28156606	1459	0.000581355	0.000178685	0.304547	0.0930036	0.601689	6.84e-09	CD4.T
Allergic diseases	DICE	TH1-17	ACO2	22:41819960	22:41816652	555	6.7925e-07	3.24897e-07	0.286447	0.136435	0.577117	2.168e-11	CD4.T
Allergic diseases	DICE	TH1-17	RP11-10L12.2	4:103573749	4:103569283	1365	1.37442e-05	1.43599e-05	0.209736	0.218559	0.571677	2.409e-10	CD4.T
Allergic diseases	DICE	TH1-17	SMARCE1	17:38817114	17:38764524	1231	3.72696e-10	1.04101e-10	0.337503	0.0937027	0.568794	5.577e-26	CD4.T
Allergic diseases	DICE	TH1-17	SF3B1	2:198530355	2:198952377	968	9.77168e-05	0.00586674	0.00717822	0.430411	0.556446	3.3e-08	CD4.T
Allergic diseases	DICE	TH1-17	MEI1	22:41813886	22:41816652	555	8.83799e-07	2.93234e-07	0.372707	0.123156	0.504136	2.168e-11	CD4.T
Allergic diseases	DICE	TH17	RP5-1115A15.1	1:8497307	1:8497307	866	2.43377e-13	1.75904e-12	0.00203052	0.0136915	0.984278	1.327e-16	CD4.T
Allergic diseases	DICE	TH17	GSDMB	17:38075426	17:38075426	615	2.71203e-20	1.76763e-16	5.89851e-06	0.0374825	0.962512	8.114e-21	CD4.T
Allergic diseases	DICE	TH17	ORMDL3	17:38075426	17:38075426	615	1.94619e-20	2.22472e-16	4.23285e-06	0.0474339	0.952562	8.114e-21	CD4.T
Allergic diseases	DICE	TH17	RPS26	12:56401085	12:56396768	470	2.44313e-25	6.3287e-12	2.69988e-15	0.0690069	0.930993	3.388e-17	CD4.T
Allergic diseases	DICE	TH17	RYBP	3:72394852	3:72394852	1150	0.000636412	8.97981e-05	0.137021	0.0184899	0.843763	1.557e-09	CD4.T
Allergic diseases	DICE	TH17	NDFIP1	5:141539339	5:141539339	1306	3.00468e-05	1.17432e-05	0.170174	0.0657449	0.76404	7.538e-10	CD4.T
Allergic diseases	DICE	TH17	MEI1	22:41952075	22:41816652	555	3.13233e-07	4.52157e-07	0.132094	0.190001	0.677904	2.168e-11	CD4.T
Allergic diseases	DICE	TH17	MANBA	4:103540313	4:103569283	1365	1.78216e-07	2.27718e-05	0.00271956	0.346846	0.650412	2.409e-10	CD4.T
Allergic diseases	DICE	TH17	RP11-603J24.4	12:57343877	12:57489709	374	9.19016e-07	4.97192e-08	0.462659	0.0245173	0.512823	1.15e-18	CD4.T
Allergic diseases	DICE	TH17	NFKB1	4:103569283	4:103569283	1365	1.63555e-05	1.5799e-05	0.249584	0.240582	0.509803	2.409e-10	CD4.T
Allergic diseases	DICE	TH2	ORMDL3	17:38075426	17:38075426	615	5.35588e-18	2.56555e-16	0.00116487	0.0548553	0.94398	8.114e-21	CD4.T
Allergic diseases	DICE	TH2	RPS26	12:56401085	12:56396768	470	7.16208e-27	6.32323e-12	7.91474e-17	0.0689463	0.931054	3.388e-17	CD4.T
Allergic diseases	DICE	TH2	GSDMB	17:38075426	17:38075426	615	4.57859e-18	6.55614e-16	0.000995818	0.141735	0.857269	8.114e-21	CD4.T
Allergic diseases	DICE	TH2	JAZF1	7:28156606	7:28156606	1459	0.000180271	0.000107824	0.0944364	0.0556347	0.849641	6.84e-09	CD4.T
Allergic diseases	DICE	TH2	NDFIP1	5:141539339	5:141539339	1306	1.96956e-05	1.14679e-05	0.111548	0.0641257	0.824295	7.538e-10	CD4.T
Allergic diseases	DICE	TH2	RP11-158I9.5	11:118607046	11:118743286	865	2.20526e-07	3.84276e-08	0.32104	0.0553188	0.623641	3.535e-14	CD4.T
Allergic diseases	DICE	TH2	MEI1	22:41952075	22:41816652	555	2.94531e-07	6.11117e-07	0.124207	0.257096	0.618696	2.168e-11	CD4.T
Allergic diseases	DICE	TH2	TEF	22:41952075	22:41816652	555	6.55573e-07	3.54091e-07	0.276462	0.148749	0.574788	2.168e-11	CD4.T
Allergic diseases	DICE	TH2	LIME1	20:62312299	20:62322699	1302	0.000369186	0.000231594	0.291077	0.182069	0.526254	2.663e-10	CD4.T
Allergic diseases	DICE	TH2	SF3B1	2:198530355	2:198952377	968	2.52435e-06	0.00647296	0.000185437	0.474982	0.518357	3.3e-08	CD4.T
Allergic diseases	DICE	TREG_MEMORY	JAZF1	7:28156887	7:28156606	1459	2.03146e-05	3.56067e-05	0.010642	0.0176812	0.971621	6.84e-09	CD4.T
Allergic diseases	DICE	TREG_MEMORY	RPS26	12:56401085	12:56396768	470	9.1777e-27	6.31042e-12	1.01422e-16	0.0688046	0.931195	3.388e-17	CD4.T
Allergic diseases	DICE	TREG_MEMORY	SUOX	12:56416928	12:56396768	470	3.4271e-12	3.8489e-12	0.0378725	0.0416133	0.920514	3.388e-17	CD4.T
Allergic diseases	DICE	TREG_MEMORY	NDFIP1	5:141539339	5:141539339	1306	3.34961e-06	1.09995e-05	0.0189709	0.0613771	0.919638	7.538e-10	CD4.T
Allergic diseases	DICE	TREG_MEMORY	RP5-1115A15.1	1:8497307	1:8497307	866	9.62456e-12	3.62507e-12	0.0802986	0.0293539	0.890347	1.327e-16	CD4.T
Allergic diseases	DICE	TREG_MEMORY	GSDMB	17:38070789	17:38075426	615	1.36999e-17	6.03203e-16	0.00297966	0.130327	0.866694	8.114e-21	CD4.T
Allergic diseases	DICE	TREG_MEMORY	ORMDL3	17:38075426	17:38075426	615	2.38056e-17	6.83402e-16	0.00517759	0.147789	0.847033	8.114e-21	CD4.T
Allergic diseases	DICE	TREG_MEMORY	IKZF4	12:56416928	12:56396768	470	1.14464e-11	5.59575e-12	0.126492	0.0610256	0.812482	3.388e-17	CD4.T
Allergic diseases	DICE	TREG_MEMORY	ACO2	22:41819960	22:41816652	555	2.08039e-08	4.40035e-07	0.00877322	0.184761	0.806466	2.168e-11	CD4.T
Allergic diseases	DICE	TREG_MEMORY	RERE	1:8497307	1:8497307	866	1.98218e-11	6.22443e-12	0.165375	0.0511476	0.783478	1.327e-16	CD4.T
Allergic diseases	DICE	TREG_MEMORY	MEI1	22:41952075	22:41816652	555	1.76923e-09	6.74704e-07	0.000746105	0.283814	0.715439	2.168e-11	CD4.T
Allergic diseases	DICE	TREG_MEMORY	SMARCE1	17:38817114	17:38764524	1231	3.63341e-10	1.16371e-10	0.329032	0.104816	0.566152	5.577e-26	CD4.T
Allergic diseases	DICE	TREG_MEMORY	PNMT	17:38070789	17:38075426	615	1.14315e-15	9.32569e-16	0.24863	0.20228	0.549091	8.114e-21	CD4.T
Allergic diseases	DICE	TREG_NAIVE	RP5-1115A15.1	1:8497307	1:8497307	866	5.91032e-13	1.44853e-12	0.00493103	0.0111013	0.983968	1.327e-16	CD4.T
Allergic diseases	DICE	TREG_NAIVE	ORMDL3	17:38075426	17:38075426	615	2.18026e-17	1.92011e-16	0.00474194	0.040807	0.954451	8.114e-21	CD4.T
Allergic diseases	DICE	TREG_NAIVE	RPS26	12:56401085	12:56396768	470	4.8895e-26	6.3106e-12	5.40334e-16	0.0688066	0.931193	3.388e-17	CD4.T
Allergic diseases	DICE	TREG_NAIVE	SUOX	12:56396768	12:56396768	470	1.21904e-12	6.4312e-12	0.0134715	0.0701542	0.916374	3.388e-17	CD4.T
Allergic diseases	DICE	TREG_NAIVE	NDFIP1	5:141539339	5:141539339	1306	2.83821e-06	1.25873e-05	0.0160745	0.0703763	0.913534	7.538e-10	CD4.T
Allergic diseases	DICE	TREG_NAIVE	JAZF1	7:28177301	7:28156606	1459	5.0281e-05	0.000278043	0.0263401	0.144827	0.828505	6.84e-09	CD4.T
Allergic diseases	DICE	TREG_NAIVE	ACO2	22:41819960	22:41816652	555	1.88338e-07	4.92477e-07	0.0794241	0.206969	0.713606	2.168e-11	CD4.T
Allergic diseases	DICE	TREG_NAIVE	GSDMB	17:38075426	17:38075426	615	9.01055e-16	9.41066e-16	0.195975	0.204077	0.599949	8.114e-21	CD4.T
Allergic diseases	DICE	TREG_NAIVE	NFKB1	4:103569283	4:103569283	1365	1.36267e-05	1.40228e-05	0.207942	0.213409	0.578621	2.409e-10	CD4.T
ApD	DICE	CD4_N_STIM	RN7SL600P	1:150484987	1:150495106:INDEL	914	0.000101383	7.44461e-05	0.18618	0.136035	0.677609	1.33e-08	CD4.T
ApD	DICE	CD4_N_STIM	FLG	1:152168717	rs146031190	1050	2.69035e-05	3.11978e-06	0.292667	0.0332642	0.674039	4.38e-13	CD4.T
ApD	DICE	CD8_N_STIM	FLG	1:152168717	rs146031190	1050	2.40718e-06	1.31863e-06	0.0261862	0.0133841	0.960426	4.38e-13	CD8.T
ApD	DICE	CD8_NAIVE	FLG	1:152168717	rs146031190	1050	5.70837e-06	2.3021e-06	0.0620978	0.0241294	0.913765	4.38e-13	CD8.T
ApD	DICE	NK_CD16POS	FLG	1:152168717	rs146031190	1050	6.60599e-09	4.98668e-07	7.18624e-05	0.00442921	0.995498	4.38e-13	NK
ApD	DICE	NONCLASSICAL_MONOCYTES	RTEL1	20:62309554	20:62315402:INDEL	1340	1.75773e-09	5.47322e-05	5.16304e-07	0.0150918	0.984853	5.04e-09	Mono
ApD	DICE	NONCLASSICAL_MONOCYTES	RTEL1-TNFRSF6B	20:62309554	20:62315402:INDEL	1340	1.96468e-06	0.000129568	0.00057709	0.0370962	0.962195	5.04e-09	Mono
ApD	DICE	NONCLASSICAL_MONOCYTES	ARFRP1	20:62302539	20:62315402:INDEL	1340	0.000210927	0.000182532	0.0619562	0.0527308	0.88492	5.04e-09	Mono
ApD	DICE	TFH	LIME1	20:62370349	20:62315402:INDEL	1340	0.0010654	0.000399736	0.312943	0.116847	0.568745	5.04e-09	CD4.T
ApD	DICE	TH1-17	IL18R1	2:103016044	rs6419573	1543	1.1401e-07	3.16212e-06	0.00247731	0.0677795	0.92974	2.92e-10	CD4.T
ApD	DICE	TH1-17	AC007278.3	2:103016044	rs6419573	1543	5.10952e-07	3.29734e-06	0.0111024	0.0707292	0.918165	2.92e-10	CD4.T
ApD	DICE	TH1-17	AC007278.2	2:103016044	rs6419573	1543	1.89398e-06	3.55097e-06	0.0411539	0.0762757	0.882565	2.92e-10	CD4.T
ApD	DICE	TH17	IL18R1	2:103016044	rs6419573	1543	2.79016e-08	2.73111e-06	0.000606268	0.0584027	0.940988	2.92e-10	CD4.T
ApD	DICE	TH2	LIME1	20:62372148	20:62315402:INDEL	1340	0.000737155	0.000472175	0.216526	0.138049	0.644216	5.04e-09	CD4.T
Asthma	DICE	B_NAIVE	RPS26	12:56401085	rs7302200	496	0	0	1.34545e-10	0.00290258	0.997097	1e-14	B
Asthma	DICE	B_NAIVE	CYFIP2	5:156697654	rs111782388	1770	0	0	0.00135502	0.162459	0.836186	9.3e-08	B
Asthma	DICE	B_NAIVE	RAB5B	12:56401085	rs7302200	496	0	0	0.275798	0.133883	0.590319	1e-14	B
Asthma	DICE	CD4_N_STIM	RPS26	12:56401085	rs7302200	496	0	0	4.79425e-17	1.10647e-07	1	1e-14	CD4.T
Asthma	DICE	CD4_N_STIM	CTD-2267D19.2	17:38496320	rs112401631	1278	0	0	1.49836e-09	0.000265898	0.999734	4.3e-12	CD4.T
Asthma	DICE	CD4_N_STIM	TSLP	5:110427347	rs1898671	1028	0	0	0.00797245	0.0519555	0.940072	2.7e-19	CD4.T
Asthma	DICE	CD4_N_STIM	SLC22A5	5:131575338	rs6866614	1317	0	0	0.0504034	0.0267572	0.922839	1e-17	CD4.T
Asthma	DICE	CD4_N_STIM	CYFIP2	5:156697654	rs111782388	1770	0	0	0.0751701	0.0205799	0.90425	9.3e-08	CD4.T
Asthma	DICE	CD4_N_STIM	IL18RAP	2:102994333	rs12470864	1512	0	0	0.064221	0.057729	0.87805	7.2e-31	CD4.T
Asthma	DICE	CD4_N_STIM	IL18R1	2:102994333	rs12470864	1512	0	0	0.112846	0.161764	0.72539	7.2e-31	CD4.T
Asthma	DICE	CD4_NAIVE	RPS26	12:56401085	rs7302200	496	0	0	4.69351e-15	3.5633e-05	0.999964	1e-14	CD4.T
Asthma	DICE	CD4_NAIVE	JAZF1	7:28180556	rs57585717	1393	0	0	0.00206079	0.0357204	0.962219	2.3e-09	CD4.T
Asthma	DICE	CD4_NAIVE	D2HGDH	2:242704061	rs34290285	1187	0	0	0.074456	0.0178705	0.907674	1.2e-23	CD4.T
Asthma	DICE	CD4_NAIVE	PCDHGB6	5:141468254	rs10699671	1093	0	0	0.196402	0.0324722	0.771125	7.3e-09	CD4.T
Asthma	DICE	CD8_N_STIM	RPS26	12:56401085	rs7302200	496	0	0	6.71948e-16	1.81234e-06	0.999998	1e-14	CD8.T
Asthma	DICE	CD8_N_STIM	CTD-2267D19.2	17:38496320	rs112401631	1278	0	0	1.10707e-07	0.000175968	0.999824	4.3e-12	CD8.T
Asthma	DICE	CD8_N_STIM	TSLP	5:110427347	rs1898671	1028	0	0	0.00299042	0.089699	0.907311	2.7e-19	CD8.T
Asthma	DICE	CD8_N_STIM	AC007278.3	2:102994333	rs12470864	1512	0	0	0.0790984	0.0475155	0.873386	7.2e-31	CD8.T
Asthma	DICE	CD8_N_STIM	SLC22A5	5:131575338	rs6866614	1317	0	0	0.158179	0.251467	0.590354	1e-17	CD8.T
Asthma	DICE	CD8_NAIVE	RPS26	12:56401085	rs7302200	496	0	0	1.94422e-19	4.41979e-08	1	1e-14	CD8.T
Asthma	DICE	CD8_NAIVE	D2HGDH	2:242704061	rs34290285	1187	0	0	0.0253763	0.0176061	0.957018	1.2e-23	CD8.T
Asthma	DICE	CLASSICAL_MONOCYTES	RPS26	12:56401085	rs7302200	496	0	0	9.12411e-18	2.84017e-07	1	1e-14	Mono
Asthma	DICE	CLASSICAL_MONOCYTES	D2HGDH	2:242704061	rs34290285	1187	0	0	0.0426176	0.021815	0.935567	1.2e-23	Mono
Asthma	DICE	CLASSICAL_MONOCYTES	SLC22A5	5:131575338	rs6866614	1317	0	0	0.082923	0.076855	0.840222	1e-17	Mono
Asthma	DICE	CLASSICAL_MONOCYTES	SUOX	12:56401085	rs7302200	496	0	0	0.0901932	0.124878	0.784929	1e-14	Mono
Asthma	DICE	NK_CD16POS	RPS26	12:56401085	rs7302200	496	0	0	1.00876e-13	0.000106335	0.999894	1e-14	NK
Asthma	DICE	NK_CD16POS	CYFIP2	5:156697654	rs111782388	1770	0	0	0.00711412	0.0181378	0.974748	9.3e-08	NK
Asthma	DICE	NK_CD16POS	D2HGDH	2:242704061	rs34290285	1187	0	0	0.01856	0.0152798	0.96616	1.2e-23	NK
Asthma	DICE	NK_CD16POS	AC007248.7	2:102994333	rs12470864	1512	0	0	0.133091	0.0743147	0.792594	7.2e-31	NK
Asthma	DICE	NK_CD16POS	IL18R1	2:102994333	rs12470864	1512	0	0	0.126117	0.0813569	0.792526	7.2e-31	NK
Asthma	DICE	NK_CD16POS	AC007278.3	2:102994333	rs12470864	1512	0	0	0.0623309	0.162787	0.774882	7.2e-31	NK
Asthma	DICE	NK_CD16POS	SLC22A5	5:131575338	rs6866614	1317	0	0	0.0872527	0.22895	0.683797	1e-17	NK
Asthma	DICE	NONCLASSICAL_MONOCYTES	RPS26	12:56401085	rs7302200	496	0	0	3.68772e-11	3.5447e-05	0.999965	1e-14	Mono
Asthma	DICE	NONCLASSICAL_MONOCYTES	ZNF652	17:47473616	rs10667251	1019	0	0	0.0297754	0.0429871	0.927238	1.6e-08	Mono
Asthma	DICE	NONCLASSICAL_MONOCYTES	RP11-10C24.1	3:33069091	rs4491851	1015	0	0	0.216836	0.0325216	0.750643	7e-11	Mono
Asthma	DICE	NONCLASSICAL_MONOCYTES	SUOX	12:56401085	rs7302200	496	0	0	0.185228	0.0673846	0.747388	1e-14	Mono
Asthma	DICE	TFH	RPS26	12:56401085	rs7302200	496	0	0	7.19966e-16	3.57122e-08	1	1e-14	CD4.T
Asthma	DICE	TFH	JAZF1	7:28180556	rs57585717	1393	0	0	0.178893	0.24399	0.577117	2.3e-09	CD4.T
Asthma	DICE	TFH	SUOX	12:56401085	rs7302200	496	0	0	0.420997	0.035268	0.543735	1e-14	CD4.T
Asthma	DICE	TH1	RPS26	12:56401085	rs7302200	496	0	0	1.30252e-09	0.000211319	0.999789	1e-14	CD4.T
Asthma	DICE	TH1	JAZF1	7:28180556	rs57585717	1393	0	0	0.0610208	0.0349368	0.904042	2.3e-09	CD4.T
Asthma	DICE	TH1	NDFIP1	5:141468254	rs10699671	1350	0	0	0.268411	0.0682441	0.663345	7.3e-09	CD4.T
Asthma	DICE	TH1-17	RPS26	12:56401085	rs7302200	496	0	0	2.78764e-12	0.000334252	0.999666	1e-14	CD4.T
Asthma	DICE	TH1-17	AC023128.2	2:146155371	rs2381712	894	0	0	0.141501	0.0423381	0.816161	6.5e-11	CD4.T
Asthma	DICE	TH1-17	RP11-514A9.1	2:146155371	rs2381712	969	0	0	0.161426	0.0434674	0.795107	6.5e-11	CD4.T
Asthma	DICE	TH1-17	SLC22A5	5:131561758	rs12523195	608	0	0	0.25083	0.045917	0.703253	4.6e-08	CD4.T
Asthma	DICE	TH1-17	AC007278.3	2:102994333	rs12470864	1512	0	0	0.0585631	0.361988	0.579449	7.2e-31	CD4.T
Asthma	DICE	TH17	RPS26	12:56401085	rs7302200	496	0	0	4.98582e-17	3.43423e-06	0.999997	1e-14	CD4.T
Asthma	DICE	TH17	IL4R	16:27336427	rs3024655	1274	0	0	0.361901	0.137342	0.500757	7e-13	CD4.T
Asthma	DICE	TH2	RPS26	12:56401085	rs7302200	496	0	0	1.41924e-18	2.39474e-06	0.999998	1e-14	CD4.T
Asthma	DICE	TH2	D2HGDH	2:242704061	rs34290285	1187	0	0	0.016212	0.0147546	0.969033	1.2e-23	CD4.T
Asthma	DICE	TH2	C19orf40	19:33445068	rs117710327	1702	0	0	0.0826013	0.0229817	0.894417	5e-17	CD4.T
Asthma	DICE	TH2	RARA	17:38496320	rs112401631	1278	0	0	0.334013	0.0656811	0.600306	4.3e-12	CD4.T
Asthma	DICE	TREG_MEMORY	RPS26	12:56401085	rs7302200	496	0	0	1.87183e-18	4.7964e-09	1	1e-14	CD4.T
Asthma	DICE	TREG_MEMORY	IKZF4	12:56401085	rs7302200	496	0	0	0.051674	0.0228088	0.925517	1e-14	CD4.T
Asthma	DICE	TREG_MEMORY	SUOX	12:56401085	rs7302200	496	0	0	0.0556289	0.055522	0.888849	1e-14	CD4.T
Asthma	DICE	TREG_MEMORY	JAZF1	7:28180556	rs57585717	1393	0	0	0.0749476	0.130455	0.794598	2.3e-09	CD4.T
Asthma	DICE	TREG_MEMORY	SLC22A5	5:131575338	rs6866614	1317	0	0	0.355356	0.116074	0.52857	1e-17	CD4.T
Asthma	DICE	TREG_NAIVE	RPS26	12:56401085	rs7302200	496	0	0	1.21499e-17	3.98162e-08	1	1e-14	CD4.T
Asthma	DICE	TREG_NAIVE	JAZF1	7:28180556	rs57585717	1393	0	0	0.00257287	0.0135763	0.983851	2.3e-09	CD4.T
Asthma	DICE	TREG_NAIVE	SUOX	12:56401085	rs7302200	496	0	0	0.0133344	0.0577709	0.928895	1e-14	CD4.T
Asthma	DICE	TREG_NAIVE	D2HGDH	2:242704061	rs34290285	1187	0	0	0.0726431	0.0383031	0.889054	1.2e-23	CD4.T
Asthma	DICE	TREG_NAIVE	IKZF4	12:56401085	rs7302200	496	0	0	0.345938	0.0345086	0.619553	1e-14	CD4.T
BASO#	DICE	B_NAIVE	IFITM3	11:307696	11:307961_A_C	1303	2.20551e-06	2.61885e-06	0.00404083	0.00380599	0.992148	6.546e-11	B
BASO#	DICE	B_NAIVE	PKD2L1	10:102097686	10:102119000_C_T	1041	0.000403656	0.00046641	0.0192374	0.0212695	0.958623	2.292e-09	B
BASO#	DICE	B_NAIVE	NAALAD2	11:89937593	11:89654144_A_G	1399	1.3536e-05	5.4153e-06	0.259637	0.103235	0.63711	4.982e-10	B
BASO#	DICE	CD4_N_STIM	IFITM3	11:308363	11:307961_A_C	1303	1.17586e-05	8.73775e-06	0.0215436	0.0150455	0.96339	6.546e-11	CD4.T
BASO#	DICE	CD4_N_STIM	PLCL2	3:16971248	3:16924440_T_C	1523	0.000294881	0.00121496	0.0178984	0.0728366	0.907755	1.505e-08	CD4.T
BASO#	DICE	CD4_N_STIM	SLC22A5	5:131708877	5:131708877_T_C	1350	0.000172802	9.91787e-05	0.108385	0.0613769	0.829966	4.585e-09	CD4.T
BASO#	DICE	CD4_N_STIM	YWHAB	20:43532438	20:43537200_T_C	1050	0.000219867	9.62501e-05	0.130157	0.0561647	0.813362	6.542e-09	CD4.T
BASO#	DICE	CD4_N_STIM	GATAD2A	19:19478022	19:19467937_T_C	1052	7.16272e-05	3.77179e-05	0.248428	0.130197	0.621265	1.44e-09	CD4.T
BASO#	DICE	CD4_NAIVE	IFITM3	11:316299	11:307961_A_C	1303	7.83907e-07	4.87757e-06	0.00143624	0.00794585	0.990612	6.546e-11	CD4.T
BASO#	DICE	CD4_NAIVE	ENO1	1:8918313	1:8917398_T_TTA	1308	6.57629e-06	8.74515e-06	0.00782731	0.00942602	0.982731	1.197e-09	CD4.T
BASO#	DICE	CD4_NAIVE	TMEM81	1:205144363	1:205144363_G_T	1628	1.1692e-10	9.63102e-10	0.0096021	0.0781832	0.912215	1.462e-14	CD4.T
BASO#	DICE	CD4_NAIVE	RP11-326C3.11	11:306920	11:307961_A_C	1303	7.27885e-06	0.000138274	0.013336	0.252606	0.733913	6.546e-11	CD4.T
BASO#	DICE	CD4_NAIVE	NAALAD2	11:89948871	11:89654144_A_G	1399	5.46917e-06	8.98462e-06	0.104905	0.171612	0.723469	4.982e-10	CD4.T
BASO#	DICE	CD4_NAIVE	RP11-349K21.1	9:136149399	9:135874752_G_A	780	0.0276031	0.00714339	0.255817	0.0655591	0.643877	4.482e-23	CD4.T
BASO#	DICE	CD4_NAIVE	SLC7A8	14:23585333	14:23577198_C_T	1364	5.03612e-32	9.17258e-33	0.364078	0.0657416	0.57018	3.54e-39	CD4.T
BASO#	DICE	CD4_NAIVE	NBEAL2	3:47124761	3:47087837_T_A	810	2.52149e-05	0.0369437	0.000314593	0.460426	0.502291	2.703e-09	CD4.T
BASO#	DICE	CD8_N_STIM	ZNF506	19:19440066	19:19467937_T_C	1052	8.49682e-07	3.66807e-05	0.00294699	0.126351	0.870665	1.44e-09	CD8.T
BASO#	DICE	CD8_N_STIM	SLC22A5	5:131640536	5:131708877_T_C	1350	0.000119583	0.000201867	0.0750046	0.125816	0.798858	4.585e-09	CD8.T
BASO#	DICE	CD8_N_STIM	CTD-2538G9.6	19:16580498	19:16489447_C_T	1464	0.00385566	0.00179637	0.236456	0.109518	0.648374	6.221e-08	CD8.T
BASO#	DICE	CD8_N_STIM	YJEFN3	19:19522970	19:19467937_T_C	1052	4.14778e-05	6.14684e-05	0.14386	0.21255	0.643487	1.44e-09	CD8.T
BASO#	DICE	CD8_N_STIM	YWHAB	20:43537200	20:43537200_T_C	1050	0.000588128	9.01074e-05	0.34816	0.0527433	0.598419	6.542e-09	CD8.T
BASO#	DICE	CD8_NAIVE	IFITM3	11:308363	11:307961_A_C	1303	2.52319e-06	3.00231e-06	0.00462288	0.00450983	0.990862	6.546e-11	CD8.T
BASO#	DICE	CD8_NAIVE	ENO1	1:8917398	1:8917398_T_TTA	1308	2.44472e-06	7.15032e-06	0.00290978	0.00752098	0.98956	1.197e-09	CD8.T
BASO#	DICE	CD8_NAIVE	ACVR2A	2:148716428	2:148599290_CA_C	1103	1.61097e-06	1.82009e-05	0.00737054	0.0823628	0.910247	2.073e-10	CD8.T
BASO#	DICE	CD8_NAIVE	TMEM81	1:205144363	1:205144363_G_T	1628	1.20875e-10	1.26378e-09	0.00992696	0.102901	0.887172	1.462e-14	CD8.T
BASO#	DICE	CD8_NAIVE	NAALAD2	11:89948871	11:89654144_A_G	1399	7.13456e-07	8.98228e-06	0.0136849	0.171475	0.81483	4.982e-10	CD8.T
BASO#	DICE	CLASSICAL_MONOCYTES	HIP1	7:75247329	7:75247329_C_T	1073	3.64872e-10	4.57808e-09	0.000566713	0.00611727	0.993316	3.474e-13	Mono
BASO#	DICE	CLASSICAL_MONOCYTES	PSMD3	17:38142677	17:37643376_C_G	686	1.27623e-41	8.85859e-42	0.0213412	0.0138486	0.96481	2.051e-08	Mono
BASO#	DICE	CLASSICAL_MONOCYTES	PSMD3	17:38143548	17:38143548_C_T	706	7.28175e-43	1.32274e-42	0.0243528	0.043305	0.932342	2.043e-47	Mono
BASO#	DICE	CLASSICAL_MONOCYTES	SLC22A5	5:131686146	5:131708877_T_C	1350	0.000121519	0.000121717	0.0762193	0.0754954	0.848042	4.585e-09	Mono
BASO#	DICE	CLASSICAL_MONOCYTES	ZYX	7:143081942	7:143081942_G_C	691	0.00150358	0.000132263	0.148294	0.0122069	0.837863	3.407e-09	Mono
BASO#	DICE	CLASSICAL_MONOCYTES	PLCL2	3:16924440	3:16924440_T_C	1523	0.0003889	0.0030927	0.0236051	0.186932	0.785982	1.505e-08	Mono
BASO#	DICE	CLASSICAL_MONOCYTES	IFITM3	11:306920	11:307961_A_C	1303	0.000123275	2.64525e-05	0.225858	0.0477389	0.726253	6.546e-11	Mono
BASO#	DICE	CLASSICAL_MONOCYTES	LPAR2	19:19743730	19:19467937_T_C	1052	2.36847e-06	0.000105877	0.00821469	0.366592	0.625085	1.44e-09	Mono
BASO#	DICE	CLASSICAL_MONOCYTES	IQGAP1	15:90941121	15:91009484_G_A	1704	3.02396e-09	1.86764e-09	0.239444	0.147271	0.613285	1.557e-16	Mono
BASO#	DICE	NK_CD16POS	IFITM3	11:308363	11:307961_A_C	1303	1.0697e-06	6.02839e-06	0.00195985	0.010057	0.987976	6.546e-11	NK
BASO#	DICE	NK_CD16POS	ENO1	1:8917398	1:8917398_T_TTA	1308	2.03295e-05	1.0818e-05	0.0241969	0.0119121	0.96386	1.197e-09	NK
BASO#	DICE	NK_CD16POS	SLC22A5	5:131708877	5:131708877_T_C	1350	2.71844e-05	7.39638e-05	0.0170506	0.0454542	0.937394	4.585e-09	NK
BASO#	DICE	NK_CD16POS	EIF4G3	1:21526679	1:21274671_T_G	1214	1.59263e-07	0.00174131	1.03313e-05	0.112072	0.886177	2.192e-08	NK
BASO#	DICE	NK_CD16POS	RP11-326C3.11	11:306920	11:307961_A_C	1303	5.53561e-05	1.73473e-05	0.101421	0.0309154	0.867591	6.546e-11	NK
BASO#	DICE	NK_CD16POS	HELB	12:66721101	12:66721101_C_G	1596	1.48662e-09	6.85128e-10	0.165933	0.0757137	0.758354	1.158e-14	NK
BASO#	DICE	NK_CD16POS	NBEAL2	3:47124761	3:47087837_T_A	810	1.0186e-06	0.0244964	1.27085e-05	0.304959	0.670531	2.703e-09	NK
BASO#	DICE	NK_CD16POS	COMMD7	20:31240068	20:31255829_C_T	1047	8.54786e-11	2.30557e-10	0.089918	0.241863	0.668219	5.308e-16	NK
BASO#	DICE	NK_CD16POS	TMEM81	1:205144363	1:205144363_G_T	1628	3.0647e-09	1.33401e-09	0.25169	0.108917	0.639392	1.462e-14	NK
BASO#	DICE	NK_CD16POS	CRBN	3:3203504	3:3205139_C_CAA	2154	2.99804e-21	8.1238e-21	0.129022	0.349089	0.521889	1.084e-26	NK
BASO#	DICE	NONCLASSICAL_MONOCYTES	GFI1B	9:135879542	9:135874752_G_A	1479	8.94693e-07	3.77912e-05	0.000117646	0.0039734	0.99587	4.482e-23	Mono
BASO#	DICE	NONCLASSICAL_MONOCYTES	HELB	12:66720504	12:66721101_C_G	1596	1.35062e-11	1.18027e-10	0.00150752	0.0121875	0.986305	1.158e-14	Mono
BASO#	DICE	NONCLASSICAL_MONOCYTES	IQGAP1	15:91050271	15:91009484_G_A	1704	1.50554e-10	9.93762e-10	0.0119212	0.0777781	0.910301	1.557e-16	Mono
BASO#	DICE	NONCLASSICAL_MONOCYTES	BMP2K	4:79629350	4:79659218_A_G	1599	5.79342e-06	3.71068e-06	0.0715851	0.0449668	0.883439	7.287e-12	Mono
BASO#	DICE	NONCLASSICAL_MONOCYTES	ZYX	7:143081942	7:143081942_G_C	691	0.00208586	0.000161041	0.205723	0.0151061	0.776924	3.407e-09	Mono
BASO#	DICE	NONCLASSICAL_MONOCYTES	IFITM3	11:306920	11:307961_A_C	1303	0.000124599	3.3937e-05	0.228285	0.0614678	0.710089	6.546e-11	Mono
BASO#	DICE	NONCLASSICAL_MONOCYTES	PPP2R5A	1:212531263	1:212558397_T_A	1519	7.93948e-10	2.4534e-08	0.0124439	0.383928	0.603628	1.954e-14	Mono
BASO#	DICE	NONCLASSICAL_MONOCYTES	LPAR2	19:19725088	19:19467937_T_C	1052	3.14991e-05	0.000104413	0.10925	0.361612	0.529002	1.44e-09	Mono
BASO#	DICE	TFH	IFITM3	11:316299	11:307961_A_C	1303	1.03825e-07	4.6362e-06	0.000190224	0.00750193	0.992303	6.546e-11	CD4.T
BASO#	DICE	TFH	NBEAL2	3:47124761	3:47087837_T_A	810	0.000204426	0.0292101	0.00255052	0.363835	0.6042	2.703e-09	CD4.T
BASO#	DICE	TFH	TMEM81	1:205144363	1:205144363_G_T	1628	3.50088e-09	2.22148e-09	0.287512	0.18191	0.530578	1.462e-14	CD4.T
BASO#	DICE	TFH	COMMD7	20:31240068	20:31255829_C_T	1047	4.12184e-10	6.03556e-11	0.433592	0.0629869	0.503421	5.308e-16	CD4.T
BASO#	DICE	TH1	NBEAL2	3:47124761	3:47087837_T_A	810	0.000123945	0.00964804	0.00154639	0.119504	0.869177	2.703e-09	CD4.T
BASO#	DICE	TH1	IFITM3	11:307696	11:307961_A_C	1303	6.87191e-05	1.37916e-05	0.125904	0.0244188	0.849595	6.546e-11	CD4.T
BASO#	DICE	TH1	MFHAS1	8:8270294	8:8308044_A_C	1867	0.000472249	0.000842309	0.105448	0.187372	0.705866	9.79e-11	CD4.T
BASO#	DICE	TH1	RP11-178C3.2	17:57929535	17:57911230_A_G	605	1.7862e-07	4.79776e-05	0.00132461	0.35515	0.643478	8.76e-10	CD4.T
BASO#	DICE	TH1	CRBN	3:3203504	3:3205139_C_CAA	2154	2.00307e-21	6.33728e-21	0.0862029	0.272086	0.641711	1.084e-26	CD4.T
BASO#	DICE	TH1	NAALAD2	11:89948871	11:89654144_A_G	1399	1.82065e-05	6.3424e-06	0.349222	0.121125	0.529629	4.982e-10	CD4.T
BASO#	DICE	TH1-17	IFITM3	11:316299	11:307961_A_C	1303	5.50781e-06	5.73285e-06	0.0100912	0.00952309	0.980375	6.546e-11	CD4.T
BASO#	DICE	TH1-17	AF131216.6	8:10647823	8:10712945_G_T	1789	0.000203639	0.000184161	0.0845755	0.0756462	0.839391	3.527e-09	CD4.T
BASO#	DICE	TH1-17	TMEM81	1:205158561	1:205653756_T_C	1305	3.84196e-09	2.93648e-09	0.101731	0.0769335	0.821336	4.945e-12	CD4.T
BASO#	DICE	TH1-17	NAALAD2	11:89948871	11:89654144_A_G	1399	9.38892e-08	1.15723e-05	0.0018009	0.221194	0.776994	4.982e-10	CD4.T
BASO#	DICE	TH1-17	TMEM81	1:205144363	1:205144363_G_T	1628	1.36191e-09	1.59201e-09	0.111847	0.129987	0.758166	1.462e-14	CD4.T
BASO#	DICE	TH1-17	SETD2	3:47124761	3:47087837_T_A	810	0.0107932	0.012473	0.134662	0.154932	0.68714	2.703e-09	CD4.T
BASO#	DICE	TH1-17	NBEAL2	3:47124761	3:47087837_T_A	810	1.30396e-05	0.031456	0.000162689	0.391883	0.576485	2.703e-09	CD4.T
BASO#	DICE	TH1-17	RP11-326C3.11	11:306920	11:307961_A_C	1303	3.63422e-05	0.000219175	0.0665845	0.40103	0.53213	6.546e-11	CD4.T
BASO#	DICE	TH17	IFITM3	11:316299	11:307961_A_C	1303	1.11078e-06	5.06237e-06	0.00203512	0.00828538	0.989673	6.546e-11	CD4.T
BASO#	DICE	TH17	TMEM81	1:205158561	1:205653756_T_C	1305	1.09707e-09	4.71199e-09	0.0290491	0.123921	0.84703	4.945e-12	CD4.T
BASO#	DICE	TH17	NBEAL2	3:47124761	3:47087837_T_A	810	0.00176013	0.0122479	0.0219602	0.151999	0.812033	2.703e-09	CD4.T
BASO#	DICE	TH17	TMEM81	1:205144363	1:205144363_G_T	1628	3.94061e-10	2.1167e-09	0.0323625	0.173041	0.794597	1.462e-14	CD4.T
BASO#	DICE	TH17	NAALAD2	11:89948871	11:89654144_A_G	1399	1.00518e-05	7.81975e-06	0.192805	0.149334	0.657844	4.982e-10	CD4.T
BASO#	DICE	TH2	IFITM3	11:316299	11:307961_A_C	1303	3.95652e-07	5.29909e-06	0.000724896	0.00871821	0.990551	6.546e-11	CD4.T
BASO#	DICE	TH2	CRBN	3:3193186	3:3205139_C_CAA	2154	2.87742e-22	1.18789e-21	0.0123831	0.0501839	0.937433	1.084e-26	CD4.T
BASO#	DICE	TH2	NDUFA11	19:5834250	19:5839613_A_C	859	4.72694e-07	8.47742e-08	0.0775003	0.0129896	0.90951	2.24e-12	CD4.T
BASO#	DICE	TH2	NAALAD2	11:89931377	11:89654144_A_G	1399	1.6621e-06	5.82745e-06	0.0318809	0.11092	0.857192	4.982e-10	CD4.T
BASO#	DICE	TH2	RP11-326C3.11	11:306920	11:307961_A_C	1303	3.72896e-06	0.000168965	0.00683204	0.308886	0.684109	6.546e-11	CD4.T
BASO#	DICE	TH2	GATAD2A	19:19643028	19:19467937_T_C	1052	7.48488e-05	4.10875e-05	0.259602	0.141907	0.598375	1.44e-09	CD4.T
BASO#	DICE	TH2	MED24	17:38159335	17:38143548_C_T	706	4.36862e-42	8.2492e-42	0.146103	0.275305	0.578592	2.043e-47	CD4.T
BASO#	DICE	TH2	NBEAL2	3:47124761	3:47087837_T_A	810	0.00769797	0.0237295	0.0960436	0.295483	0.577046	2.703e-09	CD4.T
BASO#	DICE	TREG_MEMORY	IFITM3	11:316299	11:307961_A_C	1303	4.61035e-06	4.85187e-06	0.00844689	0.00790575	0.983638	6.546e-11	CD4.T
BASO#	DICE	TREG_MEMORY	RP11-326C3.11	11:306920	11:307961_A_C	1303	1.98489e-05	1.89288e-05	0.0363662	0.0337507	0.929844	6.546e-11	CD4.T
BASO#	DICE	TREG_MEMORY	SLC22A5	5:131708877	5:131708877_T_C	1350	0.000363107	0.000125796	0.227748	0.0782081	0.693555	4.585e-09	CD4.T
BASO#	DICE	TREG_MEMORY	RP11-62H7.2	8:8796602	8:9262538_T_C	2811	0.0079667	0.0293667	0.0665321	0.244598	0.651536	9.904e-08	CD4.T
BASO#	DICE	TREG_MEMORY	HIP1	7:75247329	7:75247329_C_T	1073	2.62229e-07	4.75763e-08	0.40729	0.0733754	0.519334	3.474e-13	CD4.T
BASO#	DICE	TREG_NAIVE	IFITM3	11:308363	11:307961_A_C	1303	1.02604e-06	3.54734e-06	0.00187986	0.00550668	0.992609	6.546e-11	CD4.T
BASO#	DICE	TREG_NAIVE	MED24	17:38143548	17:38143548_C_T	706	2.92632e-42	1.31377e-42	0.0978667	0.0430782	0.859055	2.043e-47	CD4.T
BASO#	DICE	TREG_NAIVE	NAALAD2	11:89948871	11:89654144_A_G	1399	8.02472e-09	8.39193e-06	0.000153923	0.160127	0.839711	4.982e-10	CD4.T
BASO#	DICE	TREG_NAIVE	TMEM81	1:205144363	1:205144363_G_T	1628	4.78095e-10	2.21138e-09	0.0392639	0.180831	0.779905	1.462e-14	CD4.T
BASO#	DICE	TREG_NAIVE	COMMD7	20:31240068	20:31255829_C_T	1047	2.31302e-10	5.76443e-11	0.243315	0.0599414	0.696743	5.308e-16	CD4.T
BASO#	DICE	TREG_NAIVE	NBEAL2	3:47124761	3:47087837_T_A	810	8.40516e-06	0.0263165	0.000104867	0.327691	0.645879	2.703e-09	CD4.T
BASO#	DICE	TREG_NAIVE	NDFIP1	5:141446303	5:141482269_C_T	1414	1.56886e-05	7.66252e-05	0.0657801	0.320665	0.613463	3.29e-10	CD4.T
BASO%	DICE	B_NAIVE	SLC36A1	5:150863087	5:150846612_A_G	1654	2.02378e-10	3.0697e-05	1.58815e-07	0.0231124	0.976857	5.134e-09	B
BASO%	DICE	B_NAIVE	PKD2L1	10:102099573	10:102103508_A_G	1036	0.0109536	0.0126253	0.0040028	0.00364493	0.968773	9.426e-08	B
BASO%	DICE	B_NAIVE	NAALAD2	11:89948871	11:89951367_GA_G	1585	6.99711e-06	3.15413e-06	0.237349	0.106335	0.656306	1.962e-10	B
BASO%	DICE	CD4_N_STIM	SLC36A1	5:150848653	5:150846612_A_G	1654	2.5419e-06	3.28361e-05	0.00199474	0.0247948	0.973175	5.134e-09	CD4.T
BASO%	DICE	CD4_N_STIM	LY9	1:161469054	1:161599779_G_C	715	0.00972807	0.00144601	0.058932	0.00783778	0.922056	5.313e-11	CD4.T
BASO%	DICE	CD4_N_STIM	PLCL2	3:16971248	3:16924440_T_C	1523	0.00200717	0.0082699	0.0373942	0.153272	0.799057	5.163e-08	CD4.T
BASO%	DICE	CD4_N_STIM	GATAD2A	19:19478022	19:19789424_CA_C	1279	0.000363904	0.000203973	0.250395	0.13974	0.609297	6.383e-09	CD4.T
BASO%	DICE	CD4_NAIVE	SLC36A1	5:150856107	5:150846612_A_G	1654	1.02551e-06	3.16873e-05	0.00080476	0.0238911	0.975271	5.134e-09	CD4.T
BASO%	DICE	CD4_NAIVE	NAALAD2	11:89948871	11:89951367_GA_G	1585	9.64331e-07	1.65658e-06	0.0327111	0.0552807	0.912006	1.962e-10	CD4.T
BASO%	DICE	CD4_NAIVE	TMEM81	1:205144363	1:205144363_G_T	1628	2.02003e-11	1.66396e-10	0.0099866	0.0813541	0.908659	2.133e-15	CD4.T
BASO%	DICE	CD4_NAIVE	SLC7A8	14:23585333	14:23585333_C_T	1346	5.05683e-35	9.08637e-36	0.366724	0.065327	0.567948	2.462e-41	CD4.T
BASO%	DICE	CD4_NAIVE	LPAR2	19:19738554	19:19789424_CA_C	1279	0.000218714	0.000480288	0.150493	0.329958	0.51885	6.383e-09	CD4.T
BASO%	DICE	CD8_N_STIM	LY9	1:161469054	1:161599779_G_C	715	0.000543918	0.000928902	0.00329502	0.00463663	0.990596	5.313e-11	CD8.T
BASO%	DICE	CD8_N_STIM	SLC36A1	5:150848653	5:150846612_A_G	1654	2.2619e-06	3.18054e-05	0.00177501	0.0239849	0.974206	5.134e-09	CD8.T
BASO%	DICE	CD8_N_STIM	ZNF506	19:19440066	19:19789424_CA_C	1279	5.46657e-06	0.000256929	0.00376144	0.175968	0.820008	6.383e-09	CD8.T
BASO%	DICE	CD8_N_STIM	PPP5C	19:46878989	19:46883581_GA_G	1421	0.000141871	3.12665e-05	0.255839	0.0556952	0.688292	1.68e-09	CD8.T
BASO%	DICE	CD8_N_STIM	YJEFN3	19:19522970	19:19789424_CA_C	1279	0.000212765	0.000332117	0.146399	0.227898	0.625158	6.383e-09	CD8.T
BASO%	DICE	CD8_NAIVE	SLC36A1	5:150856107	5:150846612_A_G	1654	4.26555e-11	3.24488e-05	3.34737e-08	0.0244886	0.975479	5.134e-09	CD8.T
BASO%	DICE	CD8_NAIVE	NAALAD2	11:89948871	11:89951367_GA_G	1585	1.10647e-07	1.58194e-06	0.00375327	0.0527174	0.943528	1.962e-10	CD8.T
BASO%	DICE	CD8_NAIVE	ACVR2A	2:148716428	2:148599290_CA_C	1103	1.29891e-06	1.46752e-05	0.00655487	0.0731372	0.920292	1.177e-10	CD8.T
BASO%	DICE	CD8_NAIVE	TMEM81	1:205144363	1:205144363_G_T	1628	2.35784e-11	2.46517e-10	0.0116566	0.121005	0.867338	2.133e-15	CD8.T
BASO%	DICE	CD8_NAIVE	PPP5C	19:46878989	19:46883581_GA_G	1421	9.7466e-05	2.46019e-05	0.175763	0.0435847	0.780531	1.68e-09	CD8.T
BASO%	DICE	CLASSICAL_MONOCYTES	HIP1	7:75247329	7:75247329_C_T	1073	1.29177e-09	1.62079e-08	0.000456053	0.00472732	0.994817	1.188e-12	Mono
BASO%	DICE	CLASSICAL_MONOCYTES	SLC36A1	5:150856107	5:150846612_A_G	1654	5.82405e-13	3.27932e-05	4.57039e-10	0.024759	0.975208	5.134e-09	Mono
BASO%	DICE	CLASSICAL_MONOCYTES	CTB-113P19.4	5:150863087	5:150846612_A_G	1654	9.60321e-05	5.19154e-05	0.0753606	0.0398557	0.884636	5.134e-09	Mono
BASO%	DICE	CLASSICAL_MONOCYTES	PPP5C	19:46878989	19:46883581_GA_G	1421	6.15503e-05	2.58497e-05	0.110995	0.0457721	0.843145	1.68e-09	Mono
BASO%	DICE	CLASSICAL_MONOCYTES	ZYX	7:143081942	7:143081942_G_C	691	0.00398142	0.000350227	0.147763	0.0121623	0.835744	9.283e-09	Mono
BASO%	DICE	CLASSICAL_MONOCYTES	PLCL2	3:16924440	3:16924440_T_C	1523	0.00121161	0.00963526	0.0225727	0.17872	0.787861	5.163e-08	Mono
BASO%	DICE	CLASSICAL_MONOCYTES	LPAR2	19:19742751	19:19789424_CA_C	1279	8.41394e-06	0.000417945	0.00578947	0.286873	0.706911	6.383e-09	Mono
BASO%	DICE	CLASSICAL_MONOCYTES	ZDHHC18	1:27094156	1:27188356_TA_T	691	3.35958e-06	1.12362e-06	0.246175	0.0816616	0.672158	2.582e-12	Mono
BASO%	DICE	CLASSICAL_MONOCYTES	IQGAP1	15:90941121	15:91009484_G_A	1704	2.35711e-12	1.45578e-12	0.239645	0.147395	0.612959	1.852e-20	Mono
BASO%	DICE	NK_CD16POS	SLC36A1	5:150847509	5:150846612_A_G	1654	2.45555e-12	3.12001e-05	1.92698e-09	0.0235076	0.976461	5.134e-09	NK
BASO%	DICE	NK_CD16POS	PPP5C	19:46859301	19:46883581_GA_G	1421	2.53672e-09	1.50496e-05	4.57452e-06	0.0261655	0.973815	1.68e-09	NK
BASO%	DICE	NK_CD16POS	HELB	12:66722117	12:66779537_A_G	1715	1.11363e-12	5.24215e-13	0.124175	0.057634	0.818191	1.127e-17	NK
BASO%	DICE	NK_CD16POS	EIF4G3	1:21516107	1:21380824_G_GCGGAAGGC	1252	3.67835e-07	0.00419373	2.16887e-05	0.246527	0.749257	1.393e-08	NK
BASO%	DICE	NK_CD16POS	GMIP	19:19734539	19:19789424_CA_C	1279	6.07261e-05	0.000346839	0.0417844	0.237933	0.719875	6.383e-09	NK
BASO%	DICE	NK_CD16POS	TMEM81	1:205144363	1:205144363_G_T	1628	5.15847e-10	2.2454e-10	0.255024	0.110373	0.634603	2.133e-15	NK
BASO%	DICE	NK_CD16POS	LPAR2	19:19734539	19:19789424_CA_C	1279	0.000130441	0.000433982	0.0897541	0.298003	0.611679	6.383e-09	NK
BASO%	DICE	NK_CD16POS	CRBN	3:3203504	3:3203504_A_G	2155	2.90109e-23	7.86429e-23	0.112297	0.30383	0.583873	1.449e-28	NK
BASO%	DICE	NK_CD16POS	COMMD7	20:31246662	20:31255829_C_T	1047	3.08985e-11	8.3341e-11	0.12594	0.339157	0.534903	8.583e-17	NK
BASO%	DICE	NONCLASSICAL_MONOCYTES	GFI1B	9:135879542	9:135874752_G_A	1479	4.66925e-06	0.000197226	0.000458585	0.0183894	0.98095	5.36e-25	Mono
BASO%	DICE	NONCLASSICAL_MONOCYTES	SLC36A1	5:150856107	5:150846612_A_G	1654	3.18493e-11	3.19651e-05	2.49936e-08	0.0241086	0.975859	5.134e-09	Mono
BASO%	DICE	NONCLASSICAL_MONOCYTES	HELB	12:66720504	12:66779537_A_G	1715	3.05246e-14	2.70067e-13	0.00340362	0.0291462	0.96745	1.127e-17	Mono
BASO%	DICE	NONCLASSICAL_MONOCYTES	IQGAP1	15:91050271	15:91009484_G_A	1704	1.2438e-13	8.21001e-13	0.0126457	0.0825657	0.904789	1.852e-20	Mono
BASO%	DICE	NONCLASSICAL_MONOCYTES	KIAA0930	22:45632528	22:45632528_C_T	2024	0.000651539	0.000620726	0.0700421	0.0658667	0.862819	2.28e-08	Mono
BASO%	DICE	NONCLASSICAL_MONOCYTES	BMP2K	4:79629350	4:79659218_A_G	1599	0.00248822	0.00159371	0.0911351	0.0575248	0.847258	6.428e-09	Mono
BASO%	DICE	NONCLASSICAL_MONOCYTES	ZYX	7:143081942	7:143081942_G_C	691	0.0055184	0.000426054	0.204805	0.0150379	0.774213	9.283e-09	Mono
BASO%	DICE	NONCLASSICAL_MONOCYTES	PPP5C	19:46878989	19:46883581_GA_G	1421	9.80516e-05	2.94213e-05	0.176819	0.0522854	0.770769	1.68e-09	Mono
BASO%	DICE	NONCLASSICAL_MONOCYTES	LPAR2	19:19725088	19:19789424_CA_C	1279	9.7239e-05	0.000349207	0.0669083	0.23959	0.693056	6.383e-09	Mono
BASO%	DICE	NONCLASSICAL_MONOCYTES	PPP2R5A	1:212499895	1:212549357_C_T	1481	5.61063e-11	1.68886e-09	0.0112088	0.336745	0.652046	7.674e-15	Mono
BASO%	DICE	TFH	SLC36A1	5:150863087	5:150846612_A_G	1654	1.57841e-08	3.11643e-05	1.23865e-05	0.0234795	0.976477	5.134e-09	CD4.T
BASO%	DICE	TH1	SLC36A1	5:150847509	5:150846612_A_G	1654	8.59957e-07	3.07715e-05	0.000674846	0.0231717	0.976122	5.134e-09	CD4.T
BASO%	DICE	TH1	PPP5C	19:46878989	19:46883581_GA_G	1421	2.09053e-05	1.49215e-05	0.037699	0.0259719	0.936293	1.68e-09	CD4.T
BASO%	DICE	TH1	NAALAD2	11:89948871	11:89951367_GA_G	1585	5.99365e-06	2.27459e-06	0.20331	0.0764361	0.720245	1.962e-10	CD4.T
BASO%	DICE	TH1	CRBN	3:3203504	3:3203504_A_G	2155	1.9716e-23	6.23847e-23	0.0763175	0.240798	0.682884	1.449e-28	CD4.T
BASO%	DICE	TH1-17	SLC36A1	5:150854881	5:150846612_A_G	1654	1.1543e-08	3.17487e-05	9.05831e-06	0.0239386	0.976021	5.134e-09	CD4.T
BASO%	DICE	TH1-17	NAALAD2	11:89928118	11:89951367_GA_G	1585	1.19555e-08	1.61668e-06	0.000405543	0.0538936	0.945699	1.962e-10	CD4.T
BASO%	DICE	TH1-17	TMEM81	1:205179563	1:205662337_A_C	1295	1.26796e-09	9.55826e-10	0.100793	0.0751566	0.824051	6.576e-12	CD4.T
BASO%	DICE	TH1-17	TMEM81	1:205144363	1:205144363_G_T	1628	2.52726e-10	2.95425e-10	0.124942	0.145322	0.729736	2.133e-15	CD4.T
BASO%	DICE	TH17	SLC36A1	5:150856107	5:150846612_A_G	1654	2.04458e-11	3.18489e-05	1.60447e-08	0.0240173	0.975951	5.134e-09	CD4.T
BASO%	DICE	TH17	NAALAD2	11:89948871	11:89951367_GA_G	1585	2.26546e-06	1.90947e-06	0.0768467	0.0639118	0.859237	1.962e-10	CD4.T
BASO%	DICE	TH17	TMEM81	1:205179563	1:205662337_A_C	1295	3.59577e-10	1.54981e-09	0.0285835	0.122349	0.849068	6.576e-12	CD4.T
BASO%	DICE	TH17	TMEM81	1:205144363	1:205144363_G_T	1628	7.34741e-11	3.94666e-10	0.036324	0.194345	0.769331	2.133e-15	CD4.T
BASO%	DICE	TH2	SLC36A1	5:150856107	5:150846612_A_G	1654	2.37677e-09	3.14493e-05	1.86516e-06	0.0237034	0.976263	5.134e-09	CD4.T
BASO%	DICE	TH2	CRBN	3:3203504	3:3203504_A_G	2155	2.60143e-24	1.0739e-23	0.0100697	0.0406195	0.949311	1.449e-28	CD4.T
BASO%	DICE	TH2	NAALAD2	11:89948871	11:89951367_GA_G	1585	4.01501e-07	1.51691e-06	0.0136193	0.0505192	0.93586	1.962e-10	CD4.T
BASO%	DICE	TH2	NDUFA11	19:5832692	19:5839613_A_C	859	1.0146e-06	1.81961e-07	0.0785183	0.0131734	0.908307	1.563e-12	CD4.T
BASO%	DICE	TH2	PPP5C	19:46878989	19:46883581_GA_G	1421	0.000146421	2.81581e-05	0.264044	0.0500924	0.685689	1.68e-09	CD4.T
BASO%	DICE	TH2	GATAD2A	19:19478022	19:19789424_CA_C	1279	0.000393027	0.000235707	0.270434	0.161618	0.567319	6.383e-09	CD4.T
BASO%	DICE	TREG_MEMORY	SLC36A1	5:150856107	5:150846612_A_G	1654	2.60978e-11	3.15534e-05	2.04801e-08	0.0237852	0.976183	5.134e-09	CD4.T
BASO%	DICE	TREG_MEMORY	HIP1	7:75247329	7:75247329_C_T	1073	1.11138e-06	2.01638e-07	0.392369	0.0706506	0.536979	1.188e-12	CD4.T
BASO%	DICE	TREG_NAIVE	SLC36A1	5:150863087	5:150846612_A_G	1654	3.73575e-06	3.31913e-05	0.00293161	0.0250747	0.971957	5.134e-09	CD4.T
BASO%	DICE	TREG_NAIVE	NAALAD2	11:89948871	11:89951367_GA_G	1585	1.09524e-09	1.53489e-06	3.71516e-05	0.0511163	0.948845	1.962e-10	CD4.T
BASO%	DICE	TREG_NAIVE	TMEM81	1:205144363	1:205144363_G_T	1628	8.88549e-11	4.10988e-10	0.043928	0.20243	0.753642	2.133e-15	CD4.T
BASO%	DICE	TREG_NAIVE	COMMD7	20:31246662	20:31255829_C_T	1047	6.63515e-11	1.65359e-11	0.270444	0.0667362	0.66282	8.583e-17	CD4.T
BASO%	DICE	TREG_NAIVE	KIAA0930	22:45632528	22:45632528_C_T	2024	0.0016853	0.00203158	0.181173	0.217803	0.597307	2.28e-08	CD4.T
BASO%GRAN	DICE	B_NAIVE	SLC36A1	5:150863087	5:150848653_TA_T	1652	1.56633e-10	2.37518e-05	1.49509e-07	0.0216933	0.978283	3.681e-09	B
BASO%GRAN	DICE	B_NAIVE	CDC25B	20:3756597	20:3768789_A_AAAAG	1823	0.0591077	0.0129708	0.126209	0.0269209	0.774792	6.432e-09	B
BASO%GRAN	DICE	B_NAIVE	NAALAD2	11:89948871	11:89948871_T_C	1583	0.00118362	0.000533438	0.228493	0.10231	0.66748	2.432e-08	B
BASO%GRAN	DICE	CD4_N_STIM	SLC36A1	5:150848653	5:150848653_TA_T	1652	1.97049e-06	2.54511e-05	0.00188087	0.0233188	0.974773	3.681e-09	CD4.T
BASO%GRAN	DICE	CD4_N_STIM	LY9	1:161469054	1:161599779_G_C	715	0.000601863	8.94628e-05	0.0602544	0.00802537	0.931029	1.337e-11	CD4.T
BASO%GRAN	DICE	CD4_NAIVE	SLC36A1	5:150856107	5:150848653_TA_T	1652	7.94703e-07	2.45603e-05	0.000758561	0.0224666	0.97675	3.681e-09	CD4.T
BASO%GRAN	DICE	CD4_NAIVE	NAALAD2	11:89948871	11:89948871_T_C	1583	0.000171259	0.000294663	0.0330608	0.0559729	0.9105	2.432e-08	CD4.T
BASO%GRAN	DICE	CD4_NAIVE	TMEM81	1:205056326	1:205056326_AT_A	1653	3.51353e-08	2.8106e-07	0.0107746	0.085286	0.903939	3.021e-12	CD4.T
BASO%GRAN	DICE	CD4_NAIVE	LPAR2	19:19738554	19:19789424_CA_C	1279	3.3162e-06	7.28225e-06	0.0557392	0.121579	0.822672	3.233e-11	CD4.T
BASO%GRAN	DICE	CD4_NAIVE	SLC7A8	14:23585333	14:23585333_C_T	1346	2.63597e-32	4.73645e-33	0.365541	0.065113	0.569346	1.326e-38	CD4.T
BASO%GRAN	DICE	CD8_N_STIM	LY9	1:161469054	1:161599779_G_C	715	3.27832e-05	5.5987e-05	0.00328203	0.00461302	0.992016	1.337e-11	CD8.T
BASO%GRAN	DICE	CD8_N_STIM	SLC36A1	5:150848653	5:150848653_TA_T	1652	1.74481e-06	2.45278e-05	0.00166545	0.0224364	0.975872	3.681e-09	CD8.T
BASO%GRAN	DICE	CD8_N_STIM	YJEFN3	19:19522970	19:19789424_CA_C	1279	7.50518e-06	1.17153e-05	0.126148	0.196234	0.677599	3.233e-11	CD8.T
BASO%GRAN	DICE	CD8_NAIVE	SLC36A1	5:150856107	5:150848653_TA_T	1652	3.34053e-11	2.53999e-05	3.1886e-08	0.023268	0.976707	3.681e-09	CD8.T
BASO%GRAN	DICE	CD8_NAIVE	NAALAD2	11:89948871	11:89948871_T_C	1583	1.98015e-05	0.000283374	0.0038226	0.0537621	0.942112	2.432e-08	CD8.T
BASO%GRAN	DICE	CD8_NAIVE	ACVR2A	2:148716428	2:148599290_CA_C	1103	2.37465e-06	2.6829e-05	0.00628662	0.0701032	0.923581	2.423e-10	CD8.T
BASO%GRAN	DICE	CD8_NAIVE	FRAT1	10:99019144	10:99073972_C_CCAGGTTCAAGCGAT	1519	6.51282e-06	2.35237e-05	0.0233953	0.0836087	0.892966	1.962e-09	CD8.T
BASO%GRAN	DICE	CD8_NAIVE	TMEM81	1:205144363	1:205056326_AT_A	1653	4.28041e-08	4.33132e-07	0.0131263	0.13197	0.854903	3.021e-12	CD8.T
BASO%GRAN	DICE	CD8_NAIVE	GMIP	19:19743098	19:19789424_CA_C	1279	1.27225e-05	7.92728e-06	0.213842	0.132589	0.653548	3.233e-11	CD8.T
BASO%GRAN	DICE	CD8_NAIVE	SPEF1	20:3756597	20:3768789_A_AAAAG	1823	0.0952962	0.0218294	0.20348	0.0459775	0.633417	6.432e-09	CD8.T
BASO%GRAN	DICE	CLASSICAL_MONOCYTES	HIP1	7:75247329	7:75247329_C_T	1073	1.53941e-08	1.93151e-07	0.000549937	0.00590656	0.993543	1.623e-11	Mono
BASO%GRAN	DICE	CLASSICAL_MONOCYTES	SLC36A1	5:150856107	5:150848653_TA_T	1652	4.57543e-13	2.57432e-05	4.36734e-10	0.023596	0.976378	3.681e-09	Mono
BASO%GRAN	DICE	CLASSICAL_MONOCYTES	LPAR2	19:19742751	19:19789424_CA_C	1279	1.06276e-07	5.27904e-06	0.0017863	0.0878205	0.910388	3.233e-11	Mono
BASO%GRAN	DICE	CLASSICAL_MONOCYTES	CTB-113P19.4	5:150863087	5:150848653_TA_T	1652	7.44757e-05	4.02417e-05	0.0710886	0.0375202	0.891276	3.681e-09	Mono
BASO%GRAN	DICE	CLASSICAL_MONOCYTES	ZYX	7:143081942	7:143081942_G_C	691	0.0127352	0.00112026	0.147872	0.0121815	0.826092	3.168e-08	Mono
BASO%GRAN	DICE	CLASSICAL_MONOCYTES	ZDHHC18	1:27094156	1:27188356_TA_T	691	1.03335e-07	3.45606e-08	0.244874	0.0812247	0.673901	4.652e-14	Mono
BASO%GRAN	DICE	CLASSICAL_MONOCYTES	IQGAP1	15:90941121	15:91009484_G_A	1704	1.40397e-06	8.67114e-07	0.243459	0.149757	0.606781	1.041e-13	Mono
BASO%GRAN	DICE	NK_CD16POS	SLC36A1	5:150847509	5:150848653_TA_T	1652	1.94743e-12	2.47308e-05	1.85887e-09	0.0226287	0.977347	3.681e-09	NK
BASO%GRAN	DICE	NK_CD16POS	EIF4G3	1:21516107	1:21380824_G_GCGGAAGGC	1252	1.52421e-07	0.00173777	1.35524e-05	0.153668	0.84458	1.421e-08	NK
BASO%GRAN	DICE	NK_CD16POS	HELB	12:66722117	12:66779537_A_G	1715	4.85327e-12	2.28455e-12	0.115245	0.0534175	0.831337	3.309e-17	NK
BASO%GRAN	DICE	NK_CD16POS	LPAR2	19:19743098	19:19789424_CA_C	1279	2.92182e-06	9.72097e-06	0.0491104	0.162603	0.788274	3.233e-11	NK
BASO%GRAN	DICE	NK_CD16POS	TMEM81	1:205056326	1:205056326_AT_A	1653	8.5518e-07	3.76186e-07	0.26225	0.114738	0.62301	3.021e-12	NK
BASO%GRAN	DICE	NK_CD16POS	CRBN	3:3203504	3:3203504_A_G	2155	7.06727e-20	1.9158e-19	0.113323	0.306617	0.580059	3.397e-25	NK
BASO%GRAN	DICE	NK_CD16POS	GMIP	19:19744358	19:19789424_CA_C	1279	4.37883e-06	2.50098e-05	0.0735999	0.419862	0.506509	3.233e-11	NK
BASO%GRAN	DICE	NONCLASSICAL_MONOCYTES	SLC36A1	5:150856107	5:150848653_TA_T	1652	2.47292e-11	2.47997e-05	2.36046e-08	0.0226945	0.977281	3.681e-09	Mono
BASO%GRAN	DICE	NONCLASSICAL_MONOCYTES	HELB	12:66722117	12:66779537_A_G	1715	2.45018e-13	2.16781e-12	0.00581819	0.050533	0.943649	3.309e-17	Mono
BASO%GRAN	DICE	NONCLASSICAL_MONOCYTES	LPAR2	19:19795456	19:19789424_CA_C	1279	1.21065e-06	4.34773e-06	0.0203488	0.0721697	0.907476	3.233e-11	Mono
BASO%GRAN	DICE	NONCLASSICAL_MONOCYTES	IQGAP1	15:91050271	15:91009484_G_A	1704	7.28549e-08	4.80895e-07	0.0126336	0.0824858	0.90488	1.041e-13	Mono
BASO%GRAN	DICE	NONCLASSICAL_MONOCYTES	KIAA0930	22:45632528	22:45632528_C_T	2024	0.000729425	0.000694928	0.0603887	0.0566511	0.881536	2.506e-08	Mono
BASO%GRAN	DICE	NONCLASSICAL_MONOCYTES	GFI1B	9:135879542	9:135874752_G_A	1479	0.000361419	0.0152661	0.00287109	0.120412	0.861089	2.16e-22	Mono
BASO%GRAN	DICE	NONCLASSICAL_MONOCYTES	BMP2K	4:79629350	4:79659218_A_G	1599	0.0129747	0.0083103	0.106765	0.0675786	0.804371	2.911e-08	Mono
BASO%GRAN	DICE	NONCLASSICAL_MONOCYTES	ZYX	7:143081942	7:143081942_G_C	691	0.0175675	0.00135632	0.20398	0.0149864	0.762109	3.168e-08	Mono
BASO%GRAN	DICE	NONCLASSICAL_MONOCYTES	PPP2R5A	1:212499895	1:212549357_C_T	1481	7.63563e-13	2.2984e-11	0.00870319	0.261244	0.730052	1.223e-16	Mono
BASO%GRAN	DICE	TFH	SLC36A1	5:150863087	5:150848653_TA_T	1652	1.22921e-08	2.42557e-05	1.1733e-05	0.0221748	0.977789	3.681e-09	CD4.T
BASO%GRAN	DICE	TFH	FRAT1	10:99047712	10:99073972_C_CCAGGTTCAAGCGAT	1519	1.69504e-06	2.13414e-05	0.00608889	0.0757443	0.918144	1.962e-09	CD4.T
BASO%GRAN	DICE	TFH	GMIP	19:19738554	19:19789424_CA_C	1279	9.51768e-06	6.84572e-06	0.159975	0.114338	0.725671	3.233e-11	CD4.T
BASO%GRAN	DICE	TH1	SLC36A1	5:150848653	5:150848653_TA_T	1652	6.67766e-07	2.38927e-05	0.000637396	0.0218286	0.977509	3.681e-09	CD4.T
BASO%GRAN	DICE	TH1	GMIP	19:19743098	19:19789424_CA_C	1279	4.67503e-06	6.77424e-06	0.0785786	0.113054	0.808356	3.233e-11	CD4.T
BASO%GRAN	DICE	TH1	NAALAD2	11:89948871	11:89948871_T_C	1583	0.000837205	0.000317752	0.161619	0.060564	0.776662	2.432e-08	CD4.T
BASO%GRAN	DICE	TH1	TM9SF3	10:99072595	10:99073972_C_CCAGGTTCAAGCGAT	1065	4.67859e-05	2.2959e-05	0.168055	0.0817185	0.750157	1.962e-09	CD4.T
BASO%GRAN	DICE	TH1	FRAT1	10:99047712	10:99073972_C_CCAGGTTCAAGCGAT	1519	5.44472e-05	2.54065e-05	0.195584	0.0905511	0.713785	1.962e-09	CD4.T
BASO%GRAN	DICE	TH1	CRBN	3:3203504	3:3203504_A_G	2155	4.81873e-20	1.52473e-19	0.0772681	0.24381	0.678921	3.397e-25	CD4.T
BASO%GRAN	DICE	TH1-17	SLC36A1	5:150854881	5:150848653_TA_T	1652	9.04304e-09	2.48695e-05	8.63177e-06	0.0227613	0.977205	3.681e-09	CD4.T
BASO%GRAN	DICE	TH1-17	NAALAD2	11:89948871	11:89948871_T_C	1583	2.50624e-06	0.000339792	0.000483819	0.0646608	0.934513	2.432e-08	CD4.T
BASO%GRAN	DICE	TH1-17	TMEM81	1:205158561	1:205653261_T_C	1306	1.51931e-06	1.16171e-06	0.115734	0.0876969	0.796567	2.279e-10	CD4.T
BASO%GRAN	DICE	TH1-17	TMEM81	1:205144363	1:205056326_AT_A	1653	4.4321e-07	5.17199e-07	0.135915	0.157898	0.706185	3.021e-12	CD4.T
BASO%GRAN	DICE	TH1-17	LPAR2	19:19738554	19:19789424_CA_C	1279	2.14673e-05	5.32095e-06	0.360826	0.0888851	0.550262	3.233e-11	CD4.T
BASO%GRAN	DICE	TH17	SLC36A1	5:150856107	5:150848653_TA_T	1652	1.60054e-11	2.49115e-05	1.52775e-08	0.0228014	0.977174	3.681e-09	CD4.T
BASO%GRAN	DICE	TH17	NAALAD2	11:89948871	11:89948871_T_C	1583	0.000397788	0.000335505	0.0767913	0.0639093	0.858566	2.432e-08	CD4.T
BASO%GRAN	DICE	TH17	TMEM81	1:205158561	1:205653261_T_C	1306	4.29022e-07	1.83991e-06	0.0326808	0.139327	0.827989	2.279e-10	CD4.T
BASO%GRAN	DICE	TH17	TMEM81	1:205144363	1:205056326_AT_A	1653	1.29482e-07	6.92114e-07	0.039707	0.211495	0.748797	3.021e-12	CD4.T
BASO%GRAN	DICE	TH17	GMIP	19:19795456	19:19789424_CA_C	1279	1.83784e-05	4.9493e-06	0.308907	0.0825801	0.60849	3.233e-11	CD4.T
BASO%GRAN	DICE	TH2	SLC36A1	5:150856107	5:150848653_TA_T	1652	1.84934e-09	2.44738e-05	1.76523e-06	0.0223831	0.977591	3.681e-09	CD4.T
BASO%GRAN	DICE	TH2	NAALAD2	11:89942655	11:89948871_T_C	1583	4.08765e-05	0.000154686	0.00789104	0.0288985	0.963015	2.432e-08	CD4.T
BASO%GRAN	DICE	TH2	CRBN	3:3203504	3:3203504_A_G	2155	6.27918e-21	2.59211e-20	0.0100686	0.0406151	0.949316	3.397e-25	CD4.T
BASO%GRAN	DICE	TH2	FRAT1	10:99019144	10:99073972_C_CCAGGTTCAAGCGAT	1519	5.20749e-06	2.04084e-05	0.0187063	0.0724018	0.908866	1.962e-09	CD4.T
BASO%GRAN	DICE	TH2	NDUFA11	19:5832692	19:5839613_A_C	859	0.00125394	0.000224886	0.0830507	0.0139931	0.901477	1.983e-09	CD4.T
BASO%GRAN	DICE	TREG_MEMORY	SLC36A1	5:150856107	5:150848653_TA_T	1652	2.04727e-11	2.47302e-05	1.95417e-08	0.0226281	0.977347	3.681e-09	CD4.T
BASO%GRAN	DICE	TREG_MEMORY	HIP1	7:75247329	7:75247329_C_T	1073	1.12176e-05	2.03521e-06	0.400736	0.0721786	0.527072	1.623e-11	CD4.T
BASO%GRAN	DICE	TREG_MEMORY	ZNF101	19:19795456	19:19789424_CA_C	1279	2.44998e-05	4.73485e-06	0.411796	0.0790749	0.5091	3.233e-11	CD4.T
BASO%GRAN	DICE	TREG_MEMORY	GMIP	19:19725088	19:19789424_CA_C	1279	2.27834e-05	6.75747e-06	0.382947	0.113077	0.503947	3.233e-11	CD4.T
BASO%GRAN	DICE	TREG_NAIVE	SLC36A1	5:150863087	5:150848653_TA_T	1652	2.92622e-06	2.59939e-05	0.00279314	0.0238384	0.97334	3.681e-09	CD4.T
BASO%GRAN	DICE	TREG_NAIVE	NAALAD2	11:89942655	11:89948871_T_C	1583	1.65223e-07	0.000231934	3.18956e-05	0.0438179	0.955918	2.432e-08	CD4.T
BASO%GRAN	DICE	TREG_NAIVE	TMEM81	1:205056326	1:205056326_AT_A	1653	1.47687e-07	6.75295e-07	0.0452897	0.206338	0.748371	3.021e-12	CD4.T
BASO%GRAN	DICE	TREG_NAIVE	KIAA0930	22:45632528	22:45632528_C_T	2024	0.00198787	0.00239633	0.164575	0.197758	0.633283	2.506e-08	CD4.T
BASO%GRAN	DICE	TREG_NAIVE	COMMD7	20:31240068	20:31268102_A_G	1040	4.35687e-09	1.08339e-09	0.302212	0.0745254	0.623263	1.069e-14	CD4.T
BASO%GRAN	DICE	TREG_NAIVE	ZNF101	19:19772722	19:19789424_CA_C	1279	2.17439e-05	4.9354e-06	0.365474	0.0824029	0.552097	3.233e-11	CD4.T
CD	DICE	B_NAIVE	NCF4	22:37258503	22:37258503	1479	0.000455183	0.000106117	0.031068	0.00628084	0.96209	1.76e-08	B
CD	DICE	B_NAIVE	TUFM	16:28837515	16:28494421	516	2.28888e-11	2.24898e-09	0.000740212	0.0718035	0.927456	8.868e-14	B
CD	DICE	B_NAIVE	SF3B1	2:198598585	2:198111693	897	0.00178077	0.00438373	0.0461023	0.112655	0.835078	6.264e-08	B
CD	DICE	B_NAIVE	ERAP2	5:96247810	5:96247810	1603	5.51752e-13	8.26253e-11	0.00148146	0.221073	0.777446	1.346e-15	B
CD	DICE	B_NAIVE	CCR6	6:167444254	6:167432766	2182	5.51502e-19	1.14108e-17	0.0119729	0.246983	0.741044	9.068e-23	B
CD	DICE	B_NAIVE	RP11-146I2.1	6:14647026	6:14734341	1368	1.68794e-05	0.0313491	0.000124453	0.230401	0.738108	6.461e-08	B
CD	DICE	B_NAIVE	SF3B1	2:198821569	2:198900288	928	6.6899e-05	0.000347097	0.049645	0.256883	0.693058	3.261e-08	B
CD	DICE	B_NAIVE	FAM189B	1:155250691	1:155319668	492	3.08278e-05	0.000109581	0.071878	0.254827	0.673155	3.989e-10	B
CD	DICE	B_NAIVE	IRGM	5:150226639	5:150227615	1461	1.29247e-16	1.21549e-16	0.185981	0.174265	0.639754	1.33e-20	B
CD	DICE	B_NAIVE	RP11-327F22.1	16:50758849	16:50756881	884	2.89586e-102	4.29353e-102	0.174251	0.257784	0.567965	1.8e-108	B
CD	DICE	CD4_N_STIM	RNASET2	6:167390242	6:167432766	2182	2.15264e-31	1.04659e-18	4.67331e-15	0.0217429	0.978257	9.068e-23	CD4.T
CD	DICE	CD4_N_STIM	IL23R	1:67682196	1:67681669	1548	2.20963e-91	7.64279e-92	0.0468692	0.0152735	0.937857	5.84e-97	CD4.T
CD	DICE	CD4_N_STIM	ORMDL3	17:38035370	17:38043649	572	1.65964e-15	4.17594e-15	0.0297605	0.0739865	0.896253	4.31e-19	CD4.T
CD	DICE	CD4_N_STIM	GSDMB	17:38035370	17:38043649	572	3.24329e-16	6.27244e-15	0.00581585	0.111595	0.88259	4.31e-19	CD4.T
CD	DICE	CD4_N_STIM	ERAP2	5:96252589	5:96247810	1603	5.89346e-19	9.13651e-11	1.5824e-09	0.244561	0.755439	1.346e-15	CD4.T
CD	DICE	CD4_N_STIM	RIT1	1:155750326	1:155822971	444	0.000199797	9.73974e-05	0.246061	0.119316	0.634326	3.004e-08	CD4.T
CD	DICE	CD4_N_STIM	SLC22A5	5:131770805	5:131770805	1260	2.55627e-30	1.26542e-30	0.268932	0.132529	0.598539	5.588e-36	CD4.T
CD	DICE	CD4_N_STIM	SF3B1	2:198598585	2:198111693	897	0.00339013	0.0124924	0.0877668	0.32284	0.573511	6.264e-08	CD4.T
CD	DICE	CD4_N_STIM	GBAP1	1:155286258	1:155319668	492	0.000104484	7.91965e-05	0.243614	0.184082	0.57212	3.989e-10	CD4.T
CD	DICE	CD4_NAIVE	RNASET2	6:167390242	6:167432766	2182	2.11775e-30	2.46784e-18	4.59756e-14	0.0526287	0.947371	9.068e-23	CD4.T
CD	DICE	CD4_NAIVE	RP11-894J14.5	3:53133149	3:53133149	1154	2.76174e-05	7.44236e-05	0.030194	0.0804777	0.889226	6.462e-09	CD4.T
CD	DICE	CD4_NAIVE	TUFM	16:28837515	16:28494421	516	2.72859e-10	3.45427e-09	0.00882413	0.110829	0.880347	8.868e-14	CD4.T
CD	DICE	CD4_NAIVE	SULT1A2	16:28539848	16:28494421	516	2.1278e-09	3.21374e-09	0.0688119	0.103103	0.828086	8.868e-14	CD4.T
CD	DICE	CD4_NAIVE	ADCY3	2:25150758	2:25161236	722	1.57302e-07	5.79931e-08	0.148477	0.053942	0.797581	3.503e-12	CD4.T
CD	DICE	CD4_NAIVE	GSDMB	17:38032680	17:38043649	572	1.44644e-16	1.11982e-14	0.00259374	0.200007	0.797399	4.31e-19	CD4.T
CD	DICE	CD4_NAIVE	SEMA4A	1:155750326	1:155822971	444	0.000124057	9.01721e-05	0.152782	0.110315	0.736689	3.004e-08	CD4.T
CD	DICE	CD4_NAIVE	SF3B1	2:198542619	2:198111693	897	0.00033772	0.0096305	0.00874319	0.24859	0.732698	6.264e-08	CD4.T
CD	DICE	CD4_NAIVE	SEMA4A	1:155750326	1:155319668	233	0.000122781	5.46423e-05	0.19361	0.0854429	0.72077	3.989e-10	CD4.T
CD	DICE	CD4_NAIVE	ORMDL3	17:38035370	17:38043649	572	5.61781e-16	2.20991e-14	0.0100738	0.395686	0.59424	4.31e-19	CD4.T
CD	DICE	CD4_NAIVE	SFMBT1	3:53133149	3:53133149	1154	0.000297598	0.000115209	0.325363	0.125408	0.548816	6.462e-09	CD4.T
CD	DICE	CD8_N_STIM	RNASET2	6:167390242	6:167432766	2182	1.03743e-26	3.81245e-18	2.25222e-10	0.0818488	0.918151	9.068e-23	CD8.T
CD	DICE	CD8_N_STIM	ORMDL3	17:38032680	17:38043649	572	1.29664e-16	6.0044e-15	0.00232513	0.10678	0.890895	4.31e-19	CD8.T
CD	DICE	CD8_N_STIM	GSDMB	17:38035370	17:38043649	572	5.29293e-16	8.18353e-15	0.00949125	0.145902	0.844607	4.31e-19	CD8.T
CD	DICE	CD8_N_STIM	SLC22A5	5:131770805	5:131770805	1260	9.42364e-31	1.43231e-30	0.0991411	0.149935	0.750924	5.588e-36	CD8.T
CD	DICE	CD8_N_STIM	SF3B1	2:198548741	2:198111693	897	0.00118795	0.00814418	0.0307548	0.210094	0.749819	6.264e-08	CD8.T
CD	DICE	CD8_NAIVE	RNASET2	6:167390242	6:167432766	2182	1.36376e-29	7.15875e-19	2.96069e-13	0.014556	0.985444	9.068e-23	CD8.T
CD	DICE	CD8_NAIVE	TUFM	16:28837515	16:28494421	516	4.22576e-11	1.82792e-09	0.00136659	0.0581736	0.94046	8.868e-14	CD8.T
CD	DICE	CD8_NAIVE	GSDMB	17:38035370	17:38043649	572	2.17693e-17	7.25e-15	0.000390367	0.129136	0.870474	4.31e-19	CD8.T
CD	DICE	CD8_NAIVE	NDFIP1	5:141503059	5:141526057	1272	1.83185e-08	1.03874e-08	0.104614	0.0584837	0.836902	3.245e-12	CD8.T
CD	DICE	CD8_NAIVE	IFNGR2	21:34776695	21:34776695	1210	2.0875e-09	3.94025e-10	0.150337	0.0275546	0.822109	1.14e-14	CD8.T
CD	DICE	CD8_NAIVE	SF3B1	2:198542619	2:198111693	897	0.00014559	0.00817333	0.00376917	0.210821	0.77709	6.264e-08	CD8.T
CD	DICE	CD8_NAIVE	SYNGR1	22:39701795	22:39660829	1027	2.90899e-09	1.11037e-09	0.177992	0.0671855	0.754822	6.838e-21	CD8.T
CD	DICE	CD8_NAIVE	GSDMA	17:38035370	17:38043649	572	1.27749e-15	1.32732e-14	0.0229078	0.237275	0.739817	4.31e-19	CD8.T
CD	DICE	CD8_NAIVE	ORMDL3	17:38035370	17:38043649	572	2.00847e-15	1.46085e-14	0.0360158	0.261255	0.702729	4.31e-19	CD8.T
CD	DICE	CD8_NAIVE	RPL37	5:40438471	5:40936082	1590	3.57135e-48	6.53567e-49	0.298143	0.053913	0.647944	5.47e-13	CD8.T
CD	DICE	CD8_NAIVE	AC011997.1	2:198598585	2:198111693	897	0.00468849	0.00923989	0.12138	0.238584	0.626108	6.264e-08	CD8.T
CD	DICE	CD8_NAIVE	SULT1A1	16:28489346	16:28494421	516	9.01834e-09	2.65136e-09	0.291648	0.0851203	0.623231	8.868e-14	CD8.T
CD	DICE	CD8_NAIVE	RP11-894J14.5	3:53133149	3:53133149	1154	0.00023713	0.00011749	0.259253	0.127838	0.612554	6.462e-09	CD8.T
CD	DICE	CD8_NAIVE	APOBR	16:28857645	16:28494421	516	1.08478e-08	2.60013e-09	0.350813	0.0835213	0.565665	8.868e-14	CD8.T
CD	DICE	CD8_NAIVE	CCDC122	13:44475398	13:44475398	1427	9.00102e-10	1.16408e-08	0.0317006	0.409416	0.558883	9.113e-14	CD8.T
CD	DICE	CLASSICAL_MONOCYTES	KSR1	17:25843643	17:25856486	1334	5.88223e-07	3.34579e-06	0.00079183	0.0035082	0.995696	5.15e-10	Mono
CD	DICE	CLASSICAL_MONOCYTES	ITGA4	2:182312809	2:182308352	1289	7.71092e-13	1.07075e-06	1.21953e-08	0.0159506	0.984048	9.72e-11	Mono
CD	DICE	CLASSICAL_MONOCYTES	CERKL	2:182312809	2:182308352	1289	1.30076e-11	1.16813e-06	2.05723e-07	0.0174922	0.982506	9.72e-11	Mono
CD	DICE	CLASSICAL_MONOCYTES	TNFSF15	9:117568766	9:117547772	1423	3.70489e-22	7.223e-17	1.98827e-07	0.037801	0.962199	1.755e-21	Mono
CD	DICE	CLASSICAL_MONOCYTES	SULT1A2	16:28539848	16:28494421	516	9.92783e-17	2.05586e-09	3.21061e-09	0.0655509	0.934449	8.868e-14	Mono
CD	DICE	CLASSICAL_MONOCYTES	TUFM	16:28837515	16:28494421	516	1.42874e-11	2.7621e-09	0.000462047	0.0884138	0.911124	8.868e-14	Mono
CD	DICE	CLASSICAL_MONOCYTES	CARD9	9:139269198	9:139266496	942	1.31557e-25	5.28553e-26	0.0727847	0.0283438	0.898872	3.145e-30	Mono
CD	DICE	CLASSICAL_MONOCYTES	PLCL1	2:198900288	2:198900288	976	3.8303e-06	0.000158883	0.00284242	0.117025	0.87997	3.261e-08	Mono
CD	DICE	CLASSICAL_MONOCYTES	NDFIP1	5:141508488	5:141526057	1272	1.43398e-08	1.38232e-08	0.0818924	0.0781021	0.840005	3.245e-12	Mono
CD	DICE	CLASSICAL_MONOCYTES	RP11-894J14.5	3:53133149	3:53133149	1154	0.000121886	6.6241e-05	0.133257	0.071626	0.794929	6.462e-09	Mono
CD	DICE	CLASSICAL_MONOCYTES	ADK	10:75654931	10:75655628	888	1.65903e-06	3.78414e-06	0.0708829	0.160911	0.768201	2.895e-11	Mono
CD	DICE	CLASSICAL_MONOCYTES	RNASET2	6:167390242	6:167432766	2182	2.71655e-20	1.42295e-17	0.000589755	0.308226	0.691185	9.068e-23	Mono
CD	DICE	CLASSICAL_MONOCYTES	RIT1	1:155914772	1:155822971	444	7.04206e-05	0.00019287	0.0867266	0.236853	0.676157	3.004e-08	Mono
CD	DICE	CLASSICAL_MONOCYTES	MAP3K8	10:30802799	10:30808324	1684	1.19697e-06	3.05532e-07	0.260557	0.065835	0.673606	6.146e-12	Mono
CD	DICE	CLASSICAL_MONOCYTES	SLC22A5	5:131770805	5:131770805	1260	2.12828e-30	1.8147e-30	0.223905	0.190329	0.585766	5.588e-36	Mono
CD	DICE	CLASSICAL_MONOCYTES	RP11-1348G14.5	16:28871853	16:28494421	516	1.12508e-08	3.03235e-09	0.363846	0.097526	0.538628	8.868e-14	Mono
CD	DICE	CLASSICAL_MONOCYTES	AC015688.3	17:25843643	17:25856486	1334	6.31073e-05	0.000298936	0.0849512	0.401896	0.512791	5.15e-10	Mono
CD	DICE	NK_CD16POS	SLC22A5	5:131770805	5:131770805	1260	1.36649e-31	3.12813e-31	0.0143761	0.0319557	0.953668	5.588e-36	NK
CD	DICE	NK_CD16POS	PLCL1	2:198900288	2:198900288	976	8.92727e-06	0.000163293	0.00662483	0.120305	0.872898	3.261e-08	NK
CD	DICE	NK_CD16POS	SYNGR1	22:39701795	22:39660829	1027	9.39384e-10	1.52746e-09	0.057478	0.0926105	0.849911	6.838e-21	NK
CD	DICE	NK_CD16POS	ZMIZ1	10:81042475	10:81042475	1511	1.80443e-12	3.71245e-12	0.0770838	0.157828	0.765088	1.921e-17	NK
CD	DICE	NK_CD16POS	PTGER4	5:40410584	5:40411291	2070	1.26213e-50	9.6703e-51	0.150001	0.114193	0.735806	8.258e-56	NK
CD	DICE	NK_CD16POS	TUFM	16:28871853	16:28494421	516	6.76057e-09	3.21713e-09	0.218633	0.103362	0.678004	8.868e-14	NK
CD	DICE	NK_CD16POS	RNASET2	6:167383972	6:167432766	2182	3.67171e-22	1.88996e-17	7.97115e-06	0.409713	0.590279	9.068e-23	NK
[truncated: 12,612 more rows]
