# Supplementary material for: Impact of disease-associated chromatin accessibility QTLs across immune cell types and contexts
Source: Cell Genom. 2025 Nov 10;6(1):101061. doi: 10.1016/j.xgen.2025.101061 (PMC12926193; doi:10.1016/j.xgen.2025.101061)
Supplement: Table S12. CaQTL-GWAS colocalization results where peaks are annotated to TSS regions, related to Figure 6 [file mmc13.xlsx]

## Sheet: Table S12
Table S12. CaQTL-GWAS colocalization results where peaks are annotated to TSS regions, related to Figure 6
Trait	Peak	Chr	PeakStart	PeakEnd	PeakCenter	NearestTSS	DistToNearestTSS	PeakType	caQTLCell	ColocSNP	LociName	N_SNPs	PP.H0.abf	PP.H1.abf	PP.H2.abf	PP.H3.abf	PP.H4.abf	GWAS_Pval
(BASO+NEUT)#	chr17_44302526-44303026	chr17	44302526	44303026	44302776	KANSL1	42	Promoter	CD4.T	17:44301840	17:44213164_C_A	126	0.0019282	0.00109259	0.292145	0.165	0.539833	2.334e-10
(BASO+NEUT)#	chr17_7832957-7833457	chr17	7832957	7833457	7833207	KCNAB3	85	Promoter	NK	17:7795972	17:7787775_CAT_C	218	0.10269	0.0595547	0.208489	0.120404	0.508863	1.441e-08
(BASO+NEUT)#	chr17_44112319-44112819	chr17	44112319	44112819	44112569	RP11-669E14.6	109	Promoter	CD8.T	17:43992943	17:44213164_C_A	137	3.23992284357699e-06	7.55862597095057e-07	0.0122563	0.00187348	0.985866	2.334e-10
(BASO+NEUT)#	chr17_44112319-44112819	chr17	44112319	44112819	44112569	RP11-669E14.6	109	Promoter	NK	17:43992943	17:44213164_C_A	137	7.36959810809358e-05	4.84423488864186e-06	0.278784	0.0176217	0.703516	2.334e-10
(BASO+NEUT)#	chr1_36851367-36851867	chr1	36851367	36851867	36851617	STK40	119	Promoter	CD8.T	1:36943916	1:36943916_C_G	374	1.2617352097723e-32	2.46779849350366e-33	0.230347	0.0443276	0.725326	7.334e-39
(BASO+NEUT)#	chr8_61572989-61573489	chr8	61572989	61573489	61573239	RP11-91I20.1	139	Promoter	CD4.T	8:61615461	8:61650831_A_T	179	2.8176248451238e-24	6.7168840471805e-26	0.394198	0.00880021	0.597002	5.117e-44
(BASO+NEUT)#	chr1_236106708-236107208	chr1	236106708	236107208	236106958	RP5-940F7.2	146	Promoter	Mono	1:236093752	1:236090155_T_C	144	5.73315375140471e-10	3.85125018776577e-11	0.415115	0.0273278	0.557557	6.238e-27
(EO+BASO)#	chr3_32992838-32993338	chr3	32992838	32993338	32993088	CCR4	21	Promoter	CD4.T	3:33047662	3:33047283_G_A	254	1.09722988928788e-08	2.49817630863578e-07	0.00117757	0.025838	0.972984	1.944e-14
(EO+BASO)#	chr12_94676433-94676933	chr12	94676433	94676933	94676683	RP11-1105G2.3	62	Promoter	CD8.T	12:94615120	12:94615120_A_G	313	0.0266136	0.0015218	0.388754	0.021668	0.561443	5.857e-08
(EO+BASO)#	chr17_44112319-44112819	chr17	44112319	44112819	44112569	RP11-669E14.6	109	Promoter	NK	17:44133162	17:44173502_A_ATTC	137	3.15546408029379e-08	2.07417134060918e-09	0.219994	0.0136945	0.766312	4.274e-16
(NEUT+EO)#	chr1_45965572-45966072	chr1	45965572	45966072	45965822	CCDC163P	70	Promoter	B	1:46084383	1:46085241_T_TAC	327	0.00140349	0.000526632	0.180041	0.0668055	0.751224	3.175e-08
(NEUT+EO)#	chr17_7832957-7833457	chr17	7832957	7833457	7833207	KCNAB3	85	Promoter	NK	17:7795972	17:7742601_G_A	218	0.0199135	0.0115488	0.225942	0.130422	0.612173	4.439e-10
(NEUT+EO)#	chr1_36851367-36851867	chr1	36851367	36851867	36851617	STK40	119	Promoter	CD8.T	1:36943916	1:36943916_C_G	374	1.73573494462158e-32	3.39488352887592e-33	0.230347	0.0443276	0.725326	1.01e-38
(NEUT+EO)#	chr8_61572989-61573489	chr8	61572989	61573489	61573239	RP11-91I20.1	139	Promoter	CD4.T	8:61615461	8:61650831_A_T	179	9.33852584863602e-21	2.22619400185373e-22	0.394201	0.00880028	0.596999	6.206e-39
(NEUT+EO)#	chr1_236106708-236107208	chr1	236106708	236107208	236106958	RP5-940F7.2	146	Promoter	Mono	1:236093752	1:236090155_T_C	144	1.87237296644921e-10	1.25776789726567e-11	0.415115	0.0273278	0.557557	2.102e-28
AE	chr18_59992210-59992710	chr18	59992210	59992710	59992460	TNFRSF11A	59	Promoter	CD8.T	18:60010448	rs4369774	104	0.000333413	5.56615136041318e-06	0.354495	0.00527822	0.639888	3.3124731256625e-10
AE	chr18_59992210-59992710	chr18	59992210	59992710	59992460	TNFRSF11A	59	Promoter	NK	18:60010448	rs4369774	104	0.000403045	9.98188509657374e-06	0.428531	0.0100521	0.561004	3.3124731256625e-10
ApD	chr11_65647013-65647513	chr11	65647013	65647513	65647263	CTSW	16	Promoter	CD8.T	11:65559266	rs479844	214	4.79987130098408e-12	6.19309852854056e-12	0.141937	0.18246	0.675603	3.45e-17
ApD	chr11_65647013-65647513	chr11	65647013	65647513	65647263	CTSW	16	Promoter	NK	11:65559266	rs479844	214	1.419268426416e-11	2.49585268138627e-12	0.419691	0.0732976	0.507012	3.45e-17
ApD	chr19_8675342-8675842	chr19	8675342	8675842	8675592	ADAMTS10	27	Promoter	CD8.T	19:8789722	19:8791581:INDEL	343	7.21011273500476e-06	9.2045023988752e-06	0.164854	0.209829	0.625301	2.5e-11
Asthma	chr4_39367762-39368262	chr4	39367762	39368262	39368012	RFC1	16	Promoter	NK	4:39368083	rs190438685	339	0	0	0.177242	0.0192539	0.803504	5.1e-09
Asthma	chr4_39367762-39368262	chr4	39367762	39368262	39368012	RFC1	16	Promoter	CD4.T	4:39368083	rs190438685	339	0	0	0.407472	0.0783811	0.514146	5.1e-09
Asthma	chr1_8484542-8485042	chr1	8484542	8485042	8484792	RP5-1115A15.1	86	Promoter	DC	1:8431607	rs301816	301	0	0	0.409916	0.0428695	0.547215	1.5e-08
BASO#	chr3_46249684-46250184	chr3	46249684	46250184	46249934	CCR1	46	Promoter	Mono	3:46258902	3:46250652_C_T	228	8.87317165660091e-33	6.39325712801539e-15	2.45909420418491e-20	0.0167349	0.983265	1.271e-19
BASO#	chr3_46249684-46250184	chr3	46249684	46250184	46249934	CCR1	46	Promoter	B	3:46258902	3:46250652_C_T	229	3.50271265549759e-15	1.80944282939964e-14	0.00970746	0.049206	0.941086	1.271e-19
BASO#	chr10_104262306-104262806	chr10	104262306	104262806	104262556	ACTR1A	73	Promoter	CD4.T	10:104278306	10:104316581_C_A	216	3.70398642509537e-06	0.00242368	0.000199918	0.129948	0.867425	5.064e-08
BASO#	chr10_104262306-104262806	chr10	104262306	104262806	104262556	ACTR1A	73	Promoter	NK	10:104375258	10:104316581_C_A	216	0.00289592	0.00266657	0.156304	0.14323	0.694904	5.064e-08
BASO#	chr1_236106708-236107208	chr1	236106708	236107208	236106958	RP5-940F7.2	146	Promoter	Mono	1:236093752	1:236102886_G_A	144	5.36681665705606e-21	3.60516297912426e-22	0.415115	0.0273278	0.557557	1.218e-41
BASO%	chr3_46249684-46250184	chr3	46249684	46250184	46249934	CCR1	46	Promoter	Mono	3:46258902	3:46250652_C_T	228	2.07679673700997e-33	1.49636410250789e-15	1.67956608291178e-20	0.0111126	0.988887	3.954e-20
BASO%	chr3_46249684-46250184	chr3	46249684	46250184	46249934	CCR1	46	Promoter	B	3:46258902	3:46250652_C_T	229	8.51592181519014e-16	4.39918291328832e-15	0.00688715	0.0346194	0.958493	3.954e-20
BASO%	chr1_236106708-236107208	chr1	236106708	236107208	236106958	RP5-940F7.2	146	Promoter	Mono	1:236093752	1:236102886_G_A	144	2.29688699112781e-47	1.54293550102164e-48	0.415115	0.0273278	0.557557	3.111e-82
BASO%GRAN	chr3_46249684-46250184	chr3	46249684	46250184	46249934	CCR1	46	Promoter	Mono	3:46258902	3:46250652_C_T	228	1.29733505013692e-28	9.34749926824856e-11	1.90448195502144e-19	0.136357	0.863643	2.318e-16
BASO%GRAN	chr3_46249684-46250184	chr3	46249684	46250184	46249934	CCR1	46	Promoter	B	3:46258902	3:46250652_C_T	229	2.85789253607622e-11	1.47633953030134e-10	0.0419542	0.215986	0.742059	2.318e-16
BASO%GRAN	chr1_236106708-236107208	chr1	236106708	236107208	236106958	RP5-940F7.2	146	Promoter	Mono	1:236093752	1:236102886_G_A	144	2.87595373523246e-44	1.93192400606837e-45	0.415115	0.0273278	0.557557	2.4e-81
CD	chr14_69262828-69263328	chr14	69262828	69263328	69263078	ZFP36L1	111	Promoter	CD4.T	14:69282887	14:69282887	446	2.90180134228633e-05	7.24639815145112e-06	0.126895	0.0308461	0.842222	1.243e-09
COVID-19 - Critical	chr19_4724467-4724967	chr19	4724467	4724967	4724717	DPP9	31	Promoter	CD4.T	19:4717672	19:4717672	466	4.73240494142109e-45	1.89553556861356e-45	0.0858182	0.0334933	0.880689	9.95e-51
COVID-19 - Critical	chr1_65468043-65468543	chr1	65468043	65468543	65468293	RP11-182I10.3	133	Promoter	NK	1:65413953	1:65413953	411	4.02347882838299e-05	1.99099748564493e-05	0.236327	0.116298	0.647315	3.515e-10
COVID-19 - Hospitalised	chr1_65468043-65468543	chr1	65468043	65468543	65468293	RP11-182I10.3	133	Promoter	NK	1:65413953	1:65413953	411	0.00263788	0.00130534	0.241681	0.118959	0.635416	2.172e-08
COVID-19 - Hospitalised	chr10_81585233-81585733	chr10	81585233	81585733	81585483	RP11-182L21.6	174	Promoter	CD4.T	10:81709776	10:81706324	270	0.00140099	0.00060345	0.116684	0.0494277	0.831884	7.181e-09
EO#	chr3_32992838-32993338	chr3	32992838	32993338	32993088	CCR4	21	Promoter	CD4.T	3:33047662	3:33047283_G_A	254	2.06707157110586e-07	4.70631476375718e-06	0.00129138	0.0284318	0.970272	3.328e-13
EO#	chr3_186647972-186648472	chr3	186647972	186648472	186648222	ST6GAL1	51	Promoter	Mono	3:186629144	3:186629144_G_C	449	0.0105619	0.00238883	0.396966	0.0892827	0.5008	1.578e-08
EO#	chr19_46389198-46389698	chr19	46389198	46389698	46389448	IRF2BP1	71	Promoter	CD4.T	19:46363689	19:46359794_C_T	469	3.99763545140616e-11	3.4560127994923e-11	0.0857885	0.0733245	0.840887	1.86e-17
EO#	chr17_44112319-44112819	chr17	44112319	44112819	44112569	RP11-669E14.6	109	Promoter	NK	17:44133162	17:44173502_A_ATTC	137	1.93976817814546e-10	1.27506175324943e-11	0.222038	0.013831	0.764131	2.102e-18
EO%	chr3_32992838-32993338	chr3	32992838	32993338	32993088	CCR4	21	Promoter	CD4.T	3:33047662	3:33047283_G_A	254	2.91655940553294e-07	6.64043121752731e-06	0.00176746	0.0392827	0.958943	6.317e-14
EO%	chr8_22941594-22942094	chr8	22941594	22942094	22941844	TNFRSF10C	23	Promoter	B	8:22957003	8:22957003_T_C	365	0.000129728	2.79221977148535e-05	0.295894	0.0630463	0.640902	1.605e-10
EO%	chr3_186647972-186648472	chr3	186647972	186648472	186648222	ST6GAL1	51	Promoter	Mono	3:186647765	3:186629144_G_C	449	0.00218585	0.000494382	0.0583683	0.0122747	0.926677	4.149e-08
EO%	chr19_46389198-46389698	chr19	46389198	46389698	46389448	IRF2BP1	71	Promoter	CD4.T	19:46363689	19:46368222_G_T	469	3.01879356444673e-11	2.60979004328248e-11	0.0852759	0.0728804	0.841844	1.074e-17
EO%	chr17_44112319-44112819	chr17	44112319	44112819	44112569	RP11-669E14.6	109	Promoter	NK	17:44133162	17:44173502_A_ATTC	137	1.65229811094878e-15	1.08609995254757e-16	0.264501	0.0166675	0.718831	9.394e-24
EO%GRAN	chr3_32992838-32993338	chr3	32992838	32993338	32993088	CCR4	21	Promoter	CD4.T	3:33047662	3:33047283_G_A	254	1.96791453725122e-07	4.48055373115258e-06	0.00139189	0.0307227	0.967881	6.382e-14
EO%GRAN	chr8_22941594-22942094	chr8	22941594	22942094	22941844	TNFRSF10C	23	Promoter	B	8:22941474	8:22957003_T_C	365	0.0164227	0.00353476	0.201278	0.0425861	0.736179	5.144e-08
EO%GRAN	chr17_38256767-38257267	chr17	38256767	38257267	38257017	NR1D1	38	Promoter	CD8.T	17:38164025	17:38164025_T_G	194	1.09307298413625e-23	1.00552988912476e-24	0.383693	0.0347148	0.581592	1.463e-29
EO%GRAN	chr19_46389198-46389698	chr19	46389198	46389698	46389448	IRF2BP1	71	Promoter	CD4.T	19:46363689	19:46302145_G_A	469	7.45305011745768e-10	6.4432680053733e-10	0.0853035	0.0729043	0.841792	1.593e-16
EO%GRAN	chr17_44112319-44112819	chr17	44112319	44112819	44112569	RP11-669E14.6	109	Promoter	NK	17:44133162	17:44173502_A_ATTC	137	2.47233834988496e-17	1.62513443954112e-18	0.263981	0.0166328	0.719386	1.982e-25
GRAN#	chr17_7832957-7833457	chr17	7832957	7833457	7833207	KCNAB3	85	Promoter	NK	17:7795972	17:7742601_G_A	218	0.0199941	0.0115955	0.23283	0.134428	0.601152	5.915e-10
GRAN#	chr1_36851367-36851867	chr1	36851367	36851867	36851617	STK40	119	Promoter	CD8.T	1:36943916	1:36943916_C_G	374	9.78093499785426e-32	1.91303028288463e-32	0.230347	0.0443276	0.725326	5.765e-38
GRAN#	chr8_61572989-61573489	chr8	61572989	61573489	61573239	RP11-91I20.1	139	Promoter	CD4.T	8:61615461	8:61650831_A_T	179	1.66557837984563e-20	3.97054166677831e-22	0.3942	0.00880026	0.597	1.592e-38
GRAN#	chr1_236106708-236107208	chr1	236106708	236107208	236106958	RP5-940F7.2	146	Promoter	Mono	1:236093752	1:236090155_T_C	144	2.80581245784354e-09	1.88480655214556e-10	0.415115	0.0273278	0.557557	5.135e-26
GRAN%MYELOID	chr17_81009467-81009967	chr17	81009467	81009967	81009717	B3GNTL1	30	Promoter	CD8.T	17:81072675	17:81072675_T_C	638	8.54465340830108e-26	2.97977858855501e-26	0.131152	0.0449128	0.823935	3.444e-31
GRAN%MYELOID	chr17_81009467-81009967	chr17	81009467	81009967	81009717	B3GNTL1	30	Promoter	Mono	17:81072675	17:81072675_T_C	638	2.49262373391831e-25	3.77053933842621e-26	0.382594	0.0573141	0.560092	3.444e-31
GRAN%MYELOID	chr1_36851367-36851867	chr1	36851367	36851867	36851617	STK40	119	Promoter	CD8.T	1:36943916	1:36943916_C_G	374	1.26159197163054e-13	2.46751833736018e-14	0.230347	0.0443276	0.725326	1.073e-19
GRAN%MYELOID	chr8_61572989-61573489	chr8	61572989	61573489	61573239	RP11-91I20.1	139	Promoter	CD4.T	8:61615461	8:61650831_A_T	179	1.84712075888877e-14	4.40331720529345e-16	0.396229	0.00885071	0.59492	4.801e-36
GRAN%MYELOID	chr14_35590991-35591491	chr14	35590991	35591491	35591241	KIAA0391	188	Promoter	Mono	14:35588296	14:35600022_T_A	444	3.00576191455681e-05	0.000225705	0.0145235	0.108181	0.87704	1.576e-10
GRAN%MYELOID	chr14_35590991-35591491	chr14	35590991	35591491	35591241	KIAA0391	188	Promoter	CD4.T	14:35582138	14:35600022_T_A	444	0.000555614	0.000123604	0.268467	0.0590523	0.671801	1.576e-10
HCT	chr17_44302526-44303026	chr17	44302526	44303026	44302776	KANSL1	42	Promoter	CD4.T	17:44301840	17:44332351_A_G	126	4.97230727800964e-22	2.81749180621489e-22	0.111807	0.0625281	0.825665	1.088e-27
HCT	chr22_39493050-39493550	chr22	39493050	39493550	39493300	APOBEC3H	70	Promoter	NK	22:39547962	22:39547962_C_T	507	0.00365244	0.000928104	0.30538	0.0769853	0.613055	9.175e-08
HGB	chr17_81009467-81009967	chr17	81009467	81009967	81009717	B3GNTL1	30	Promoter	CD4.T	17:81036344	17:81049906_T_C	528	8.46912254615647e-05	0.0143706	0.00282709	0.479204	0.503514	1.223e-08
HGB	chr1_248100185-248100685	chr1	248100185	248100685	248100435	OR2L13	57	Promoter	CD8.T	1:248039451	1:248039451_C_T	540	0.000840823	0.0001979	0.25146	0.0584958	0.689005	1.043e-09
HLSR#	chr17_44302526-44303026	chr17	44302526	44303026	44302776	KANSL1	42	Promoter	CD4.T	17:44301840	17:44192618_A_G	126	3.87928916052295e-08	2.19814762294553e-08	0.180316	0.101456	0.718228	1.772e-16
HLSR#	chr14_35343400-35343900	chr14	35343400	35343900	35343650	RP11-73E17.2	100	Promoter	Mono	14:35278675	14:35241254_G_A	456	2.14551976845638e-11	1.40602910537471e-11	0.20416	0.13313	0.66271	1.771e-18
HLSR#	chr17_44112319-44112819	chr17	44112319	44112819	44112569	RP11-669E14.6	109	Promoter	NK	17:44133162	17:44192618_A_G	137	1.63142135716809e-08	1.07237710124108e-09	0.335011	0.0213776	0.643612	1.772e-16
HLSR%	chr14_35343400-35343900	chr14	35343400	35343900	35343650	RP11-73E17.2	100	Promoter	Mono	14:35278675	14:35286162_G_A	456	2.43762280899474e-13	1.59745375818081e-13	0.203611	0.132769	0.66362	2.348e-21
HLSR%	chr17_44112319-44112819	chr17	44112319	44112819	44112569	RP11-669E14.6	109	Promoter	NK	17:44133162	17:44217895_C_CA	137	0.00197917	0.000130096	0.306693	0.0194881	0.671709	3.363e-11
HLSR%	chr1_36851367-36851867	chr1	36851367	36851867	36851617	STK40	119	Promoter	B	1:36773405	1:36773405_T_G	375	0.00747752	0.000886642	0.161173	0.0182989	0.812164	1.867e-08
IBD	chr14_69262828-69263328	chr14	69262828	69263328	69263078	ZFP36L1	111	Promoter	CD4.T	14:69282887	14:69282887	446	6.25005847955344e-07	1.56076887665277e-07	0.124919	0.0303501	0.84473	1.836e-11
IRF	chr1_248100185-248100685	chr1	248100185	248100685	248100435	OR2L13	57	Promoter	CD8.T	1:248039451	1:248039451_C_T	540	1.38090349456005e-165	3.25015627722246e-166	0.250957	0.0583757	0.690667	3e-172
IRF	chr14_35343400-35343900	chr14	35343400	35343900	35343650	RP11-73E17.2	100	Promoter	Mono	14:35278675	14:35226811_C_T	456	2.83588957784043e-09	1.85845096591266e-09	0.229971	0.150087	0.619942	5.135e-17
IRF	chr1_203320218-203320718	chr1	203320218	203320718	203320468	FMOD	148	Promoter	NK	1:203281175	1:203281175_G_C	333	1.88724909793507e-06	1.73754890130867e-07	0.268701	0.0240315	0.707265	1.755e-12
LYMPH#	chr16_84627749-84628249	chr16	84627749	84628249	84627999	RP11-61F12.1	0	Promoter	NK	16:84582965	16:84582965_C_T	812	1.71553313354112e-17	2.73483205780273e-18	0.335793	0.0529194	0.611288	1.773e-23
LYMPH#	chr22_39493050-39493550	chr22	39493050	39493550	39493300	APOBEC3H	70	Promoter	NK	22:39532420	22:39532420_G_C	507	3.23614703376854e-11	8.22320443077391e-12	0.3014	0.0759646	0.622635	2.086e-16
LYMPH#	chr19_1020985-1021485	chr19	1020985	1021485	1021235	TMEM259	117	Promoter	NK	19:1056492	19:1079959_G_A	499	3.18222642616493e-12	6.90551619227069e-13	0.182614	0.0388493	0.778536	2.664e-21
LYMPH#	chr7_27170342-27170842	chr7	27170342	27170842	27170592	HOXA4	173	Promoter	CD8.T	7:27185723	7:27185723_C_G	236	0.00682242	0.0188788	0.0793032	0.21877	0.676225	6.506e-08
LYMPH%	chr4_83955321-83955821	chr4	83955321	83955821	83955571	COPS4	28	Promoter	Mono	4:83857109	4:83885209_CT_C	234	4.0277660894762e-07	1.10042729600215e-05	0.00333622	0.0902427	0.90641	1.233e-09
LYMPH%	chr16_89267927-89268427	chr16	89267927	89268427	89268177	SLC22A31	104	Promoter	CD4.T	16:89300182	16:89300182_A_G	542	2.75594392784577e-07	0.000105933	0.000241959	0.0920966	0.907555	6.822e-10
LYMPH%	chr17_44112319-44112819	chr17	44112319	44112819	44112569	RP11-669E14.6	109	Promoter	NK	17:44045585	17:44189858_G_A	137	5.00697866639193e-06	3.29122163605957e-07	0.263362	0.0165915	0.720041	5.457e-13
LYMPH%	chr1_36851367-36851867	chr1	36851367	36851867	36851617	STK40	119	Promoter	CD8.T	1:36943916	1:36943916_C_G	374	2.48394065867382e-11	4.85828164891581e-12	0.230347	0.0443276	0.725326	2.251e-17
LYMPH%	chr8_61572989-61573489	chr8	61572989	61573489	61573239	RP11-91I20.1	139	Promoter	CD4.T	8:61615461	8:61646351_C_CA	179	3.51087626298078e-09	8.36951335208865e-11	0.395277	0.00882703	0.595896	2.098e-23
MCH	chr14_95982258-95982758	chr14	95982258	95982758	95982508	RP11-1070N10.3	34	Promoter	NK	14:96003198	14:96003198_G_A	695	0.000320839	0.000106491	0.317652	0.104857	0.577064	5.299e-10
MCH	chr1_63153854-63154354	chr1	63153854	63154354	63154104	RP11-230B22.1	48	Promoter	CD8.T	1:63193972	1:63193972_G_A	244	0.0203066	0.000843036	0.435025	0.0175339	0.526292	1.952e-08
MCH	chr1_248100185-248100685	chr1	248100185	248100685	248100435	OR2L13	57	Promoter	CD8.T	1:248038210	1:248038210_G_A	540	1.60088420781475e-12	3.76791273078281e-13	0.272506	0.0634742	0.66402	2.098e-18
MCH	chr15_65203785-65204285	chr15	65203785	65204285	65204035	ANKDD1A	65	Promoter	Mono	15:65104826	15:65104826_A_G	370	0.0411745	0.00410071	0.254149	0.0246357	0.67594	7.731e-08
MCH	chr16_68770996-68771496	chr16	68770996	68771496	68771246	CDH1	117	Promoter	CD4.T	16:68733646	16:68733646_G_C	393	2.07233701882508e-07	6.82219559863507e-08	0.325185	0.106483	0.568332	2.569e-12
MCH	chr13_30996267-30996767	chr13	30996267	30996767	30996517	LINC01058	142	Promoter	CD4.T	13:31062190	13:31073866_G_C	348	1.1162566944408e-05	4.37252342188821e-06	0.100585	0.0385395	0.86086	1.611e-10
MCH	chr1_203320218-203320718	chr1	203320218	203320718	203320468	FMOD	148	Promoter	NK	1:203281175	1:203281175_G_C	333	5.86579797901706e-18	5.40051169974935e-19	0.268668	0.0240284	0.707303	3.76e-24
MCHC	chr1_118148291-118148791	chr1	118148291	118148791	118148541	FAM46C	14	Promoter	NK	1:118251175	1:118251175_A_C	338	0.00637094	0.0016316	0.233404	0.0590754	0.699518	2.419e-08
MCHC	chr1_248100185-248100685	chr1	248100185	248100685	248100435	OR2L13	57	Promoter	CD8.T	1:248039451	1:248039451_C_T	540	7.90310021449518e-33	1.8601090425832e-33	0.250957	0.0583757	0.690667	4.325e-39
MCHC	chr1_43424386-43424886	chr1	43424386	43424886	43424636	SLC2A1-AS1	83	Promoter	NK	1:43430435	1:43415346_G_T	324	0.000271467	0.000540022	0.107591	0.21335	0.678247	5.106e-09
MCHC	chr19_1020985-1021485	chr19	1020985	1021485	1021235	TMEM259	117	Promoter	NK	19:1056492	19:1056492_G_C	499	0.000453781	9.84717139425947e-05	0.156176	0.0330804	0.810191	1.642e-09
MCV	chr14_95982258-95982758	chr14	95982258	95982758	95982508	RP11-1070N10.3	34	Promoter	NK	14:96003198	14:96003198_G_A	695	0.000102253	3.39393847387936e-05	0.291827	0.0962501	0.611786	1.534e-10
MCV	chr1_63153854-63154354	chr1	63153854	63154354	63154104	RP11-230B22.1	48	Promoter	CD8.T	1:63193972	1:63193972_G_A	244	0.0111397	0.00046247	0.409829	0.0164521	0.562116	1.496e-08
MCV	chr1_248100185-248100685	chr1	248100185	248100685	248100435	OR2L13	57	Promoter	CD8.T	1:248039451	1:248039451_C_T	540	4.81018188029402e-57	1.13214593882969e-57	0.250959	0.0583762	0.690665	1.991e-63
MCV	chr2_100758872-100759372	chr2	100758872	100759372	100759122	AFF3	78	Promoter	Mono	2:100699994	2:100762699_G_T	383	2.83725378171001e-07	0.000805365	0.000107067	0.303217	0.695871	1.828e-08
MCV	chr17_44112319-44112819	chr17	44112319	44112819	44112569	RP11-669E14.6	109	Promoter	NK	17:44133162	17:44227393_T_A	137	0.0845576	0.0055582	0.292974	0.0186597	0.598251	2.259e-09
MCV	chr19_1020985-1021485	chr19	1020985	1021485	1021235	TMEM259	117	Promoter	NK	19:1056492	19:1056492_G_C	499	3.67338781047406e-05	7.971349492025e-06	0.147161	0.0311127	0.821681	1.346e-10
MCV	chr16_68770996-68771496	chr16	68770996	68771496	68771246	CDH1	117	Promoter	CD4.T	16:68733646	16:68746199_T_TA	393	7.47549413551071e-07	2.46095508238413e-07	0.320732	0.105012	0.574256	9.961e-12
MCV	chr13_30996267-30996767	chr13	30996267	30996767	30996517	LINC01058	142	Promoter	CD4.T	13:31062190	13:31073866_G_C	348	6.95871376519033e-07	2.72581916650931e-07	0.0987489	0.0378178	0.863432	7.852e-12
MCV	chr1_203320218-203320718	chr1	203320218	203320718	203320468	FMOD	148	Promoter	NK	1:203281175	1:203281175_G_C	333	4.69006067913466e-21	4.31803612412262e-22	0.268641	0.0240258	0.707333	2.811e-27
MONO#	chr16_84627749-84628249	chr16	84627749	84628249	84627999	RP11-61F12.1	0	Promoter	NK	16:84582965	16:84582965_C_T	812	7.31277461719242e-11	1.16577232252591e-11	0.385773	0.0609451	0.553281	1.055e-16
MONO#	chr22_51021191-51021691	chr22	51021191	51021691	51021441	CHKB-AS1	13	Promoter	CD8.T	22:50980071	22:50984003_A_G	353	0.000588334	0.00113738	0.11073	0.213392	0.674152	2.27e-09
MONO#	chr1_53191853-53192353	chr1	53191853	53192353	53192103	ZYG11B	22	Promoter	NK	1:53165609	1:53215945_AT_A	224	0.000288668	0.00175181	0.0485793	0.294153	0.655227	1.005e-09
MONO#	chr17_81009467-81009967	chr17	81009467	81009967	81009717	B3GNTL1	30	Promoter	CD8.T	17:81072094	17:81078568_C_T	638	1.03476181497107e-49	3.60852682159075e-50	0.352529	0.122412	0.525059	8.241e-56
MONO#	chr17_44302526-44303026	chr17	44302526	44303026	44302776	KANSL1	42	Promoter	CD4.T	17:44323046	17:44323046_T_C	126	4.84742553490614e-05	2.74672922693987e-05	0.0227355	0.0119175	0.965271	9.169e-10
MONO#	chr17_44302526-44303026	chr17	44302526	44303026	44302776	KANSL1	42	Promoter	CD8.T	17:44323046	17:44323046_T_C	126	0.000269683	3.13842946582211e-05	0.126487	0.0138606	0.859351	9.169e-10
MONO#	chr17_44302526-44303026	chr17	44302526	44303026	44302776	KANSL1	42	Promoter	B	17:44323046	17:44323046_T_C	126	0.000563299	1.50509312834758e-05	0.2642	0.00633033	0.728891	9.169e-10
MONO#	chr17_44302526-44303026	chr17	44302526	44303026	44302776	KANSL1	42	Promoter	Mono	17:44323046	17:44323046_T_C	126	1.36771254994755e-08	0.000955008	6.41487570580522e-06	0.447368	0.55167	9.169e-10
MONO#	chr12_6602226-6602726	chr12	6602226	6602726	6602476	NCAPD2	45	Promoter	CD4.T	12:6511657	12:6511657_G_A	497	5.8477594955399e-26	8.29164779103463e-27	0.228566	0.0316691	0.739764	4.02e-32
MONO#	chr21_16437135-16437635	chr21	16437135	16437635	16437385	NRIP1	63	Promoter	CD8.T	21:16420310	21:16377650_C_T	352	7.34458706764072e-14	0.00677496	4.81747480744118e-12	0.443835	0.54939	5.622e-08
MONO#	chr6_135818586-135819086	chr6	135818586	135819086	135818836	AHI1	77	Promoter	CD8.T	6:135726613	6:135926863_A_G	156	1.50627393185905e-06	6.4587131184344e-07	0.299935	0.128037	0.572026	3.652e-08
MONO#	chr6_135818586-135819086	chr6	135818586	135819086	135818836	AHI1	77	Promoter	CD4.T	6:135726613	6:135926863_A_G	156	1.90890196174701e-06	3.80467331073777e-07	0.380108	0.0752156	0.544674	3.652e-08
MONO#	chr17_44270603-44271103	chr17	44270603	44271103	44270853	KANSL1-AS1	88	Promoter	CD8.T	17:44323046	17:44323046_T_C	128	4.91450625554689e-06	4.98085234722924e-06	0.00232324	0.0013583	0.996309	9.169e-10
MONO#	chr17_44270603-44271103	chr17	44270603	44271103	44270853	KANSL1-AS1	88	Promoter	CD4.T	17:44323046	17:44323046_T_C	128	1.60534159995384e-05	5.33903993480177e-06	0.00758896	0.00153308	0.990857	9.169e-10
MONO#	chr17_44270603-44271103	chr17	44270603	44271103	44270853	KANSL1-AS1	88	Promoter	Mono	17:44363136	17:44323046_T_C	128	2.5832396178771e-08	4.52816671975455e-05	1.22117894396878e-05	0.0204266	0.979516	9.169e-10
MONO#	chr17_44270603-44271103	chr17	44270603	44271103	44270853	KANSL1-AS1	88	Promoter	B	17:44323046	17:44323046_T_C	128	6.52291133477412e-05	6.65272896872304e-06	0.0308359	0.00217804	0.966914	9.169e-10
MONO#	chr17_44270603-44271103	chr17	44270603	44271103	44270853	KANSL1-AS1	88	Promoter	other.T	17:44323046	17:44323046_T_C	128	0.000984233	2.01035271253133e-05	0.465278	0.00897883	0.524739	9.169e-10
MONO#	chr17_44270603-44271103	chr17	44270603	44271103	44270853	KANSL1-AS1	88	Promoter	DC	17:44323046	17:44323046_T_C	128	0.000990649	3.04135681764504e-05	0.468311	0.0138606	0.516807	9.169e-10
MONO#	chr7_2883831-2884331	chr7	2883831	2884331	2884081	GNA12	122	Promoter	CD8.T	7:2815140	7:2871038_C_CT	396	0.000388737	0.000367751	0.144007	0.135513	0.719723	3.459e-09
MONO#	chr19_1000037-1000537	chr19	1000037	1000537	1000287	GRIN3B	130	Promoter	CD8.T	19:1026477	19:1026477_G_T	504	2.43128291653321e-05	2.24898740425338e-06	0.209459	0.0186035	0.771911	3.427e-11
MONO#	chr1_236106708-236107208	chr1	236106708	236107208	236106958	RP5-940F7.2	146	Promoter	Mono	1:236093752	1:236104981_A_T	144	2.16386612821306e-27	1.45357863994817e-28	0.415115	0.0273278	0.557557	5.883e-49
MONO%	chr17_81009467-81009967	chr17	81009467	81009967	81009717	B3GNTL1	30	Promoter	CD8.T	17:81072675	17:81072094_T_C	638	1.749460674132e-37	6.10089749600978e-38	0.135434	0.0464116	0.818155	5.284e-43
MONO%	chr17_81009467-81009967	chr17	81009467	81009967	81009717	B3GNTL1	30	Promoter	Mono	17:81072675	17:81072094_T_C	638	4.96217610186655e-37	7.50617910825819e-38	0.384144	0.0575504	0.558305	5.284e-43
MONO%	chr19_3062741-3063241	chr19	3062741	3063241	3062991	AES	113	Promoter	CD8.T	19:3185553	19:3176170_A_G	580	0.00713828	0.0015431	0.099623	0.0206647	0.871031	2.201e-09
MONO%	chr1_36851367-36851867	chr1	36851367	36851867	36851617	STK40	119	Promoter	CD8.T	1:36943916	1:36943916_C_G	374	3.52640889656163e-06	6.89722098187556e-07	0.230591	0.0443758	0.725029	3.921e-12
MONO%	chr8_61572989-61573489	chr8	61572989	61573489	61573239	RP11-91I20.1	139	Promoter	CD4.T	8:61615461	8:61650831_A_T	179	6.27245279615257e-08	1.49527848592345e-09	0.455561	0.0103259	0.534113	1.731e-24
MONO%	chr1_236106708-236107208	chr1	236106708	236107208	236106958	RP5-940F7.2	146	Promoter	Mono	1:236093752	1:236104981_A_T	144	0.00936524	0.000629111	0.41142	0.0270856	0.5515	1.394e-11
MPV	chr19_1103710-1104210	chr19	1103710	1104210	1103960	GPX4	23	Promoter	CD8.T	19:1067822	19:1067822_A_G	436	1.04425771860268e-07	8.92280922156106e-09	0.0503473	0.0033557	0.946297	8.591e-13
MPV	chr19_1103710-1104210	chr19	1103710	1104210	1103960	GPX4	23	Promoter	NK	19:1067822	19:1067822_A_G	437	4.01392022153527e-07	2.46685405164421e-08	0.193526	0.0110982	0.795376	8.591e-13
MPV	chr11_5617673-5618173	chr11	5617673	5618173	5617923	TRIM6-TRIM34	31	Promoter	Mono	11:5701409	11:5701409_G_C	670	2.56815990509213e-18	1.17359234614621e-18	0.104625	0.0469629	0.848412	5.597e-24
MPV	chr2_85645350-85645850	chr2	85645350	85645850	85645600	CAPG	44	Promoter	CD8.T	2:85659527	2:85658993_T_C	350	1.00740365990017e-05	1.07367593015592e-06	0.207884	0.0213853	0.770719	4.243e-11
MPV	chr1_248100185-248100685	chr1	248100185	248100685	248100435	OR2L13	57	Promoter	B	1:248023684	1:248023684_T_G	540	2.00190115742961e-64	2.39628644218329e-63	0.0192662	0.229867	0.750867	3.241e-69
MPV	chr19_1039768-1040268	chr19	1039768	1040268	1040018	ABCA7	83	Promoter	CD8.T	19:1067822	19:1067822_A_G	473	9.33171785550567e-07	1.01922563931095e-07	0.449712	0.0486166	0.50167	8.591e-13
MPV	chr6_109762266-109762766	chr6	109762266	109762766	109762516	PPIL6	141	Promoter	B	6:109648353	6:109651220_C_T	362	0.0373836	0.00308162	0.39584	0.0320985	0.531596	7.036e-08
MPV	chr10_102106058-102106558	chr10	102106058	102106558	102106308	RP11-34D15.2	160	Promoter	CD8.T	10:102075479	10:102075479_G_A	289	1.50679619662695e-25	3.49842687009391e-26	0.0647813	0.0141196	0.921099	4.564e-31
MPV	chr10_102106058-102106558	chr10	102106058	102106558	102106308	RP11-34D15.2	160	Promoter	CD4.T	10:102075479	10:102075479_G_A	290	7.42100403570174e-25	7.10710947645957e-26	0.319063	0.0299057	0.651032	4.564e-31
MS	chr14_69262828-69263328	chr14	69262828	69263328	69263078	ZFP36L1	111	Promoter	CD4.T	14:69253364	rs12434551	474	1.73570629449328e-05	4.51642603283623e-06	0.267592	0.0689658	0.663421	1.828e-10
MYELOID#	chr17_7832957-7833457	chr17	7832957	7833457	7833207	KCNAB3	85	Promoter	NK	17:7794202	17:7787775_CAT_C	218	0.0204813	0.0118781	0.252371	0.145793	0.569476	3.006e-09
MYELOID#	chr1_36851367-36851867	chr1	36851367	36851867	36851617	STK40	119	Promoter	CD8.T	1:36943916	1:36943916_C_G	374	2.0123870401618e-30	3.93598091548369e-31	0.230347	0.0443276	0.725326	1.212e-36
MYELOID#	chr8_61572989-61573489	chr8	61572989	61573489	61573239	RP11-91I20.1	139	Promoter	CD4.T	8:61615461	8:61650831_A_T	179	5.93979667931442e-19	1.41597720604391e-20	0.394202	0.0088003	0.596998	1.683e-34
MYELOID#	chr1_236106708-236107208	chr1	236106708	236107208	236106958	RP5-940F7.2	146	Promoter	Mono	1:236093752	1:236090155_T_C	144	3.15116011158413e-12	2.11679408884594e-13	0.415115	0.0273278	0.557557	4.926e-31
NEUT#	chr17_44302526-44303026	chr17	44302526	44303026	44302776	KANSL1	42	Promoter	CD4.T	17:44301840	17:44213164_C_A	126	0.00184336	0.00104452	0.288276	0.162802	0.546035	2.483e-10
NEUT#	chr17_7832957-7833457	chr17	7832957	7833457	7833207	KCNAB3	85	Promoter	NK	17:7795972	17:7787775_CAT_C	218	0.105945	0.0614429	0.203686	0.117616	0.51131	1.094e-08
NEUT#	chr17_44112319-44112819	chr17	44112319	44112819	44112569	RP11-669E14.6	109	Promoter	CD8.T	17:43992943	17:44213164_C_A	137	5.10925729297747e-06	1.19197174536204e-06	0.0128402	0.00201043	0.985143	2.483e-10
NEUT#	chr17_44112319-44112819	chr17	44112319	44112819	44112569	RP11-669E14.6	109	Promoter	NK	17:43992943	17:44213164_C_A	137	0.000110851	7.28652339307679e-06	0.278582	0.0176083	0.703691	2.483e-10
NEUT#	chr1_36851367-36851867	chr1	36851367	36851867	36851617	STK40	119	Promoter	CD8.T	1:36943916	1:36943916_C_G	374	3.58028402353908e-33	7.00259408723281e-34	0.230347	0.0443276	0.725326	2.062e-39
NEUT#	chr8_61572989-61573489	chr8	61572989	61573489	61573239	RP11-91I20.1	139	Promoter	CD4.T	8:61615461	8:61650831_A_T	179	1.38846986865065e-24	3.30994778345681e-26	0.394198	0.00880021	0.597002	1.365e-44
NEUT#	chr1_236106708-236107208	chr1	236106708	236107208	236106958	RP5-940F7.2	146	Promoter	Mono	1:236093752	1:236090155_T_C	144	3.70818405566547e-11	2.49097532700089e-12	0.415115	0.0273278	0.557557	2.902e-29
NEUT%	chr5_179061547-179062047	chr5	179061547	179062047	179061797	HNRNPH1	11	Promoter	CD8.T	5:178986261	5:179184488_G_A	450	0.00275406	0.00781325	0.10635	0.301132	0.581951	3.618e-08
NEUT%	chr5_179061547-179062047	chr5	179061547	179062047	179061797	HNRNPH1	11	Promoter	NK	5:178986261	5:179184488_G_A	451	0.00345603	0.00824758	0.133452	0.317937	0.536907	3.618e-08
NEUT%	chr1_36851367-36851867	chr1	36851367	36851867	36851617	STK40	119	Promoter	CD8.T	1:36943916	1:36943916_C_G	374	1.73544035585168e-17	3.39430734956591e-18	0.230347	0.0443276	0.725326	1.328e-23
NEUT%	chr8_61572989-61573489	chr8	61572989	61573489	61573239	RP11-91I20.1	139	Promoter	CD4.T	8:61615461	8:61660163_A_G	179	8.86399126033421e-21	2.11307057410158e-22	0.394394	0.00880507	0.596801	2.548e-44
NEUT%GRAN	chr3_32992838-32993338	chr3	32992838	32993338	32993088	CCR4	21	Promoter	CD4.T	3:33047662	3:33047283_G_A	254	8.09894019794847e-09	1.84396913765302e-07	0.00135564	0.0298966	0.968748	2.719e-15
NEUT%GRAN	chr19_1103710-1104210	chr19	1103710	1104210	1103960	GPX4	23	Promoter	CD8.T	19:1067822	19:1049305_C_A	436	4.59421941817504e-05	3.92559639829335e-06	0.104038	0.00800173	0.887911	3.766e-10
NEUT%GRAN	chr19_1103710-1104210	chr19	1103710	1104210	1103960	GPX4	23	Promoter	NK	19:1067822	19:1049305_C_A	437	0.000147303	9.05284876840981e-06	0.333573	0.0198541	0.646416	3.766e-10
NEUT%GRAN	chr8_22941594-22942094	chr8	22941594	22942094	22941844	TNFRSF10C	23	Promoter	B	8:22957003	8:22957003_T_C	365	0.00225697	0.000485782	0.357171	0.0763124	0.563774	2.616e-09
NEUT%GRAN	chr17_38256767-38257267	chr17	38256767	38257267	38257017	NR1D1	38	Promoter	CD8.T	17:38164025	17:38164025_T_G	194	5.20064481270069e-21	4.78413049978039e-22	0.383429	0.0346902	0.58188	7.326e-27
NEUT%GRAN	chr19_46389198-46389698	chr19	46389198	46389698	46389448	IRF2BP1	71	Promoter	CD4.T	19:46367265	19:46302145_G_A	469	1.02454713255002e-07	8.85735592156239e-08	0.0900231	0.0769933	0.832983	1.151e-14
NEUT%GRAN	chr17_44112319-44112819	chr17	44112319	44112819	44112569	RP11-669E14.6	109	Promoter	NK	17:44133162	17:44173502_A_ATTC	137	1.68371262791073e-16	1.10674955878727e-17	0.262913	0.0165614	0.720526	7.112e-25
NEUT%GRAN	chr1_36851367-36851867	chr1	36851367	36851867	36851617	STK40	119	Promoter	CD8.T	1:36943916	1:36943916_C_G	374	0.018758	0.00366883	0.24915	0.0480503	0.680373	3.002e-08
NEUT%GRAN	chr1_236106708-236107208	chr1	236106708	236107208	236106958	RP5-940F7.2	146	Promoter	Mono	1:236093752	1:236102886_G_A	144	2.09273563973543e-05	1.40579668275955e-06	0.426749	0.0281218	0.545107	4.284e-21
PCT	chr16_84627749-84628249	chr16	84627749	84628249	84627999	RP11-61F12.1	0	Promoter	NK	16:84590519	16:84582965_C_T	812	0.00355048	0.000566002	0.154373	0.0237918	0.817719	2.408e-08
PCT	chr5_34656157-34656657	chr5	34656157	34656657	34656407	RAI14	64	Promoter	Mono	5:34658419	5:34658419_C_T	669	0.00642661	0.00059727	0.440099	0.040389	0.512489	1.52e-08
PCT	chr2_100758872-100759372	chr2	100758872	100759372	100759122	AFF3	78	Promoter	Mono	2:100699994	2:100762215_AG_A	383	2.77116874301097e-08	7.86606387119559e-05	0.000137498	0.389683	0.610101	6.262e-10
PCT	chr16_29673969-29674469	chr16	29673969	29674469	29674219	SPN	80	Promoter	CD8.T	16:29673203	16:29661294_C_T	159	6.52632357648165e-09	3.13409592804904e-10	0.308477	0.0141364	0.677386	6.697e-15
PCT	chr7_2883831-2884331	chr7	2883831	2884331	2884081	GNA12	122	Promoter	CD8.T	7:2825922	7:2866478_T_G	396	2.50039025454295e-09	2.36540847340103e-09	0.204957	0.193291	0.601752	3.11e-14
PDW	chr17_48133120-48133620	chr17	48133120	48133620	48133370	ITGA3	37	Promoter	CD4.T	17:48176336	17:48207173_T_TGTGTGC	165	0.00306222	0.0919764	0.00125916	0.0369531	0.866749	4.687e-09
PDW	chr1_63153854-63154354	chr1	63153854	63154354	63154104	RP11-230B22.1	48	Promoter	Mono	1:63136078	1:63121101_T_TC	244	2.53011176790318e-29	7.45919083531569e-28	0.00244346	0.0711108	0.926446	8.59e-33
PLT#	chr16_87902845-87903345	chr16	87902845	87903345	87903095	SLC7A5	0	Promoter	NK	16:87888119	16:87888119_T_C	764	0.00246947	0.00117607	0.247247	0.117118	0.63199	1.428e-08
PLT#	chr11_5617673-5618173	chr11	5617673	5618173	5617923	TRIM6-TRIM34	31	Promoter	Mono	11:5701409	11:5701409_G_C	670	0.00191816	0.000876557	0.167122	0.0756166	0.754467	8.526e-09
PLT#	chr5_34656157-34656657	chr5	34656157	34656657	34656407	RAI14	64	Promoter	Mono	5:34658419	5:34658419_C_T	669	0.000784717	7.29293273525033e-05	0.432107	0.0396314	0.527404	1.493e-09
RA - Trans all	chr15_90792492-90792992	chr15	90792492	90792992	90792742	TTLL13	19	Promoter	CD8.T	15:90904858	15_90904858_G_A	583	1.0818753865761e-05	2.83326654360862e-05	0.0673241	0.175554	0.757082	8.89e-10
RA - Trans all	chr22_37256806-37257306	chr22	37256806	37257306	37257056	NCF4	25	Promoter	NK	22:37315667	22_37316259_T_C	445	1.6414470992203e-05	9.15744025101654e-06	0.128423	0.0708451	0.800706	2.01e-09
RA - Trans all	chr22_37256806-37257306	chr22	37256806	37257306	37257056	NCF4	25	Promoter	CD8.T	22:37314415	22_37316259_T_C	445	1.41085901338108e-05	1.30153794545824e-05	0.110382	0.101041	0.788549	2.01e-09
RA - Trans all	chr9_34611918-34612418	chr9	34611918	34612418	34612168	RPP25L	66	Promoter	B	9:34710260	9_34710260_G_A	238	2.20228311433257e-09	1.37099759177193e-10	0.428778	0.0261478	0.545074	4.762e-15
RA - Trans all	chr1_198567832-198568332	chr1	198567832	198568332	198568082	RP11-553K8.2	83	Promoter	B	1:198564497	1_198584022_A_G	258	0.0102169	0.000592114	0.215924	0.0117522	0.761515	7.818e-09
RA - Trans all	chr14_69262828-69263328	chr14	69262828	69263328	69263078	ZFP36L1	111	Promoter	CD4.T	14:69260563	14_69260588_C_T	500	0.00247005	0.000660847	0.226151	0.0597942	0.710924	5.873e-08
RA - Trans all	chr19_11266351-11266851	chr19	11266351	11266851	11266601	SPC24	116	Promoter	CD4.T	19:11263098	19_11262583_C_CT	475	1.9977135227497e-06	7.07160522810846e-07	0.0974703	0.0336341	0.868893	4.861e-12
RA - Trans all	chr19_1020985-1021485	chr19	1020985	1021485	1021235	TMEM259	117	Promoter	B	19:941603	19_941603_A_G	499	0.00541708	0.000469131	0.321189	0.0271699	0.645755	2.897e-08
RBC#	chr1_248100185-248100685	chr1	248100185	248100685	248100435	OR2L13	57	Promoter	CD8.T	1:248039451	1:248039451_C_T	540	2.17525259690279e-23	5.11977188139442e-24	0.251072	0.058403	0.690525	1.397e-29
RBC#	chr22_39493050-39493550	chr22	39493050	39493550	39493300	APOBEC3H	70	Promoter	NK	22:39527935	22:39527935_C_T	507	0.00340241	0.00086457	0.306083	0.0771646	0.612486	5.463e-08
RBC#	chr6_135818586-135819086	chr6	135818586	135819086	135818836	AHI1	77	Promoter	CD8.T	6:135700705	6:135918369_G_A	156	0.000689761	0.000295761	0.252558	0.107655	0.638802	3.774e-16
RBC#	chr6_135818586-135819086	chr6	135818586	135819086	135818836	AHI1	77	Promoter	CD4.T	6:135700705	6:135918369_G_A	156	0.000888373	0.000177064	0.32528	0.0642229	0.609431	3.774e-16
RBC#	chr6_135818586-135819086	chr6	135818586	135819086	135818836	AHI1	77	Promoter	B	6:135700705	6:135918369_G_A	157	0.000882062	5.2193193138817e-05	0.448533	0.026016	0.524516	3.774e-16
RBC#	chr2_100758872-100759372	chr2	100758872	100759372	100759122	AFF3	78	Promoter	Mono	2:100662618	2:100762215_AG_A	383	1.2511896981544e-11	3.55154773793053e-08	4.14684638814498e-05	0.116827	0.883132	1.501e-12
RBC#	chr1_203320218-203320718	chr1	203320218	203320718	203320468	FMOD	148	Promoter	NK	1:203281175	1:203281175_G_C	333	2.47477045530445e-06	2.27846694445916e-07	0.253839	0.0226469	0.723511	3.14e-12
RDW	chr1_118148291-118148791	chr1	118148291	118148791	118148541	FAM46C	14	Promoter	NK	1:118251175	1:118251175_A_C	338	6.55280443825119e-07	1.67817738633617e-07	0.13062	0.032615	0.836764	1.609e-12
RDW	chr5_36071249-36071749	chr5	36071249	36071749	36071499	UGT3A2	38	Promoter	NK	5:36167878	5:36156782_G_A	340	2.26991523719723e-06	0.000274834	0.000121646	0.0137426	0.985859	2.605e-09
RDW	chr5_36071249-36071749	chr5	36071249	36071749	36071499	UGT3A2	38	Promoter	CD4.T	5:36153781	5:36156782_G_A	340	0.00183647	0.000447838	0.098417	0.0231236	0.876175	2.605e-09
RDW	chr5_36071249-36071749	chr5	36071249	36071749	36071499	UGT3A2	38	Promoter	CD8.T	5:36153781	5:36156782_G_A	340	0.00420632	0.000414582	0.225418	0.0214691	0.748492	2.605e-09
RDW	chr5_36071249-36071749	chr5	36071249	36071749	36071499	UGT3A2	38	Promoter	Mono	5:36167878	5:36156782_G_A	340	0.00833635	0.000512832	0.446748	0.0269654	0.517438	2.605e-09
RDW	chr1_43424386-43424886	chr1	43424386	43424886	43424636	SLC2A1-AS1	83	Promoter	NK	1:43430435	1:43428757_A_G	324	1.68672575127021e-12	3.35535780977551e-12	0.0469895	0.0926146	0.860396	1.181e-16
RDW	chr16_68770996-68771496	chr16	68770996	68771496	68771246	CDH1	117	Promoter	CD4.T	16:68733646	16:68733646_G_C	393	8.35896947136077e-15	2.75179781177551e-15	0.321704	0.105333	0.572963	2.505e-20
RDW	chr5_36242007-36242507	chr5	36242007	36242507	36242257	NADK2	123	Promoter	CD4.T	5:36154675	5:36156782_G_A	336	1.31151231892968e-07	0.00267063	5.20257465728951e-06	0.105048	0.892276	2.605e-09
RDW	chr5_36242007-36242507	chr5	36242007	36242507	36242257	NADK2	123	Promoter	B	5:36163470	5:36156782_G_A	336	0.00586014	0.00113482	0.232463	0.0443005	0.716241	2.605e-09
RET#	chr17_44302526-44303026	chr17	44302526	44303026	44302776	KANSL1	42	Promoter	CD4.T	17:44301840	17:44192618_A_G	126	1.06531634107512e-08	6.03647339994533e-09	0.190696	0.107354	0.70195	1.214e-17
RET#	chr14_35343400-35343900	chr14	35343400	35343900	35343650	RP11-73E17.2	100	Promoter	Mono	14:35228472	14:35241254_G_A	456	6.02908955962231e-07	3.95105909736675e-07	0.204439	0.133313	0.662247	9.921e-13
RET#	chr17_44112319-44112819	chr17	44112319	44112819	44112569	RP11-669E14.6	109	Promoter	NK	17:44133162	17:44192618_A_G	137	2.74587981333953e-09	1.80494059468295e-10	0.264704	0.0166811	0.718615	1.214e-17
RET%	chr17_44270603-44271103	chr17	44270603	44271103	44270853	KANSL1-AS1	88	Promoter	B	17:44337512	17:44217895_C_CA	128	0.0106494	0.00108614	0.423138	0.0426334	0.522493	6.406e-10
RET%	chr14_35343400-35343900	chr14	35343400	35343900	35343650	RP11-73E17.2	100	Promoter	Mono	14:35240208	14:35241254_G_A	456	2.92592623526356e-10	1.91745492511581e-10	0.204033	0.133047	0.66292	2.85e-17
RET%	chr17_44112319-44112819	chr17	44112319	44112819	44112569	RP11-669E14.6	109	Promoter	NK	17:44133162	17:44217895_C_CA	137	0.040677	0.00267381	0.244694	0.0153878	0.696567	6.406e-10
RET%	chr1_36851367-36851867	chr1	36851367	36851867	36851617	STK40	119	Promoter	B	1:36773405	1:36773405_T_G	375	0.00965654	0.00114502	0.144156	0.0162645	0.828778	2.375e-08
RET%	chr10_103329890-103330390	chr10	103329890	103330390	103330140	DPCD	176	Promoter	CD8.T	10:103265914	10:103391675_T_C	230	0.0216548	0.364399	0.00591027	0.0989467	0.50909	1.218e-08
WBC#	chr16_84627749-84628249	chr16	84627749	84628249	84627999	RP11-61F12.1	0	Promoter	NK	16:84582965	16:84582965_C_T	812	3.88849692860702e-19	6.19888118107689e-20	0.315017	0.0495833	0.635399	3.656e-25
WBC#	chr8_11331987-11332487	chr8	11331987	11332487	11332237	FAM167A	12	Promoter	Mono	8:11392093	8:11392093_A_C	662	3.70724331734944e-06	9.85633587470654e-07	0.372544	0.0985181	0.528933	9.166e-12
WBC#	chr22_39493050-39493550	chr22	39493050	39493550	39493300	APOBEC3H	70	Promoter	NK	22:39532420	22:39532420_G_C	507	0.000160208	4.07095367055168e-05	0.318968	0.0804509	0.60038	1.035e-09
WBC#	chr17_57184117-57184617	chr17	57184117	57184617	57184367	TRIM37	84	Promoter	B	17:57309226	17:57147381_T_C	175	0.0829441	0.00485755	0.272279	0.0153212	0.624598	2.169e-08
WBC#	chr1_36851367-36851867	chr1	36851367	36851867	36851617	STK40	119	Promoter	CD8.T	1:36943916	1:36943916_C_G	374	4.90863803382814e-25	9.60069074019249e-26	0.230347	0.0443276	0.725326	3.206e-31
WBC#	chr19_1000037-1000537	chr19	1000037	1000537	1000287	GRIN3B	130	Promoter	CD8.T	19:1026477	19:1026477_G_T	504	0.000209961	1.94218613030533e-05	0.224667	0.0200271	0.755076	3.227e-10
WBC#	chr1_236106708-236107208	chr1	236106708	236107208	236106958	RP5-940F7.2	146	Promoter	Mono	1:236093752	1:236090155_T_C	144	5.12053004862415e-14	3.43971977140718e-15	0.415115	0.0273278	0.557557	5.518e-31
