# Supplementary material for: Impact of disease-associated chromatin accessibility QTLs across immune cell types and contexts
Source: Cell Genom. 2025 Nov 10;6(1):101061. doi: 10.1016/j.xgen.2025.101061 (PMC12926193; doi:10.1016/j.xgen.2025.101061)
Supplement: Table S13. GWAS used in s-LDSC and colocalization analysis, related to Figure 2 [file mmc14.xlsx]

## Sheet: Table S13
Table S13. GWAS used in s-LDSC and colocalization analysis, related to Figure 2
Trait	Label	PMID
Allergy and eczema	AE	29892013
Multiple sclerosis	MS	31604244
Rheumatoid arthritis	RA	24390342
Allergic disases	Allergy	29083406
Adult-onset Asthma	Asthma	30929738
Aptopic dermatitis	ApD	26482879
Systemic lupus erythematosus	SLE	27399966
Asthma	TAGC - Asthma	29273806
Crohns' disease	CD	28067908
Inflammaroty bowel disease	IBD	28067908
Ulcerative colitis	UC	28067908
Basophil count	BASO#	27863252
Basophil percentage of white cells	BASO%	27863252
Basophil percentage of granulocytes	BASO%GRAN	27863252
Sum basophil neutrophil count	(BASO+NEUT)#	27863252
Sum eosinophil basophil count	(EO+BASO)#	27863252
Eosinophil count	EO#	27863252
Eosinophil percentage of white cells	EO%	27863252
Eosinophil percentage of granulocytes	EO%GRAN	27863252
Granulocyte count	GRAN#	27863252
Granulocyte percentage of myeloid white cells	GRAN%MYELOID	27863252
Hematocrit	HCT	27863252
Hemoglobin concentration	HGB	27863252
High light scatter percentage of red cells	HLSR%	27863252
High light scatter reticulocyte count	HLSR#	27863252
Immature fraction of reticulocytes	IRF	27863252
Lymphocyte count	LYMPH#	27863252
Lymphocyte percentage of white cells	LYMPH%	27863252
Mean corpuscular hemoglobin concentration	MCHC	27863252
Mean corpuscular hemoglobin	MCH	27863252
Mean corpuscular volume	MCV	27863252
Monocyte count	MONO#	27863252
Monocyte percentage of white cells	MONO%	27863252
Mean platelet volume	MPV	27863252
Myeloid white cell count	MYELOID#	27863252
Sum neutrophil eosinophil count	(NEUT+EO)#	27863252
Neutrophil percentage of granulocytes	NEUT%GRAN	27863252
Neutrophil count	NEUT#	27863252
Neutrophil percentage of white cells	NEUT%	27863252
Plateletcrit	PCT	27863252
Platelet distribution width	PDW	27863252
Platelet count	PLT#	27863252
Red blood cell count	RBC#	27863252
Red cell distribution width	RDW	27863252
Reticulocyte count	RET#	27863252
Reticulocyte fraction of red cells	RET%	27863252
White blood cell count	WBC#	27863252
Height	Height	30124842
GenOMICC_international_meta_release3_critical	COVID-19 Critical	37198478
GenOMICC_international_meta_release3_hospitalized	COVID-19 Hospitalized	37198478
